# Supplementary material for: Gene-expression reversal of lncRNAs and associated mRNAs expression in active vs latent HIV infection
Source: Sci Rep. 2016 Oct 19;6:34862. doi: 10.1038/srep34862 (PMC5069461; doi:10.1038/srep34862)
Supplement: Supplementary Data 1 [file srep34862-s2.xls]

## Sheet: Downregulated_Control-VS-Active
Down-regulated lncRNAs: Uninfected control vs Active Infection
ProbeName	P-value	Fold Change	type	RNAlength	strand	relationship
ASHGA5P013553	0.0196787	3.88492	noncoding	1740	+
ASHGA5P025844	0.00652788	2.04835	noncoding	2764	-	intergenic
ASHGA5P054502	0.00189515	2.42565	noncoding	592	+	intergenic
ASHGA5P058119	0.00957013	2.33605	noncoding	564	+	intergenic
ASHGA5P049913	0.00805921	4.77069	noncoding	444	+	intergenic
ASHGA5P032138	0.00128587	3.02415	noncoding	352	-	natural antisense
ASHGA5P032138	0.00128587	3.02415	noncoding	352	-	natural antisense
ASHGA5P032138	0.00128587	3.02415	noncoding	352	-	natural antisense
ASHGA5P022187	0.00954281	2.61825	noncoding	2207	-	exon sense-overlapping
ASHGA5P022187	0.00954281	2.61825	noncoding	2207	-	exon sense-overlapping
ASHGA5P022187	0.00954281	2.61825	noncoding	2207	-	exon sense-overlapping
ASHGA5P022187	0.00954281	2.61825	noncoding	2207	-	exon sense-overlapping
ASHGA5P058146	0.00444626	2.62224	noncoding	558	+	intergenic
ASHGA5P023246	0.00634424	2.17383	noncoding	722	+	intergenic
ASHGA5P040752	0.0275841	2.27781	noncoding	344	-	intronic antisense
ASHGA5P040752	0.0275841	2.27781	noncoding	344	-	intronic antisense
ASHGA5P040752	0.0275841	2.27781	noncoding	344	-	natural antisense
ASHGA5P040752	0.0275841	2.27781	noncoding	344	-	natural antisense
ASHGA5P040752	0.0275841	2.27781	noncoding	344	-	natural antisense
ASHGA5P040752	0.0275841	2.27781	noncoding	344	-	natural antisense
ASHGA5P046746	0.00863072	23.6118	noncoding	834	-	intergenic
ASHGA5P032773	0.000127885	33.8566	noncoding	387	+	intronic antisense
ASHGA5P029306	0.0415297	2.217	noncoding	966	+	intergenic
ASHGA5P037493	0.0111233	2.19029	noncoding	298	+	intergenic
ASHGA5P014919	0.0384614	2.71459	noncoding	2141	+	intronic antisense
ASHGA5P014919	0.0384614	2.71459	noncoding	2141	+	natural antisense
ASHGA5P014919	0.0384614	2.71459	noncoding	2141	+	natural antisense
ASHGA5P035628	0.023682	3.08956	noncoding	2341	-	natural antisense
ASHGA5P035628	0.023682	3.08956	noncoding	2341	-	natural antisense
ASHGA5P041160	0.00863877	2.80884	noncoding	484	+	intergenic
ASHGA5P031394	0.0498542	3.18335	noncoding	428	+	intergenic
ASHGA5P033716	0.0146635	3.75667	noncoding	3220	+	intronic antisense
ASHGA5P033716	0.0146635	3.75667	noncoding	3220	+	intronic antisense
ASHGA5P022520	0.0289755	4.06718	noncoding	565	-	intronic antisense
ASHGA5P052875	0.00297938	2.08074	noncoding	1551	-	intergenic
ASHGA5P041515	0.00147516	33.1792	noncoding	804	+	intergenic
ASHGA5P057961	0.0057646	7.52181	noncoding	292	+	intergenic
ASHGA5P053371	0.00179331	27.0497	noncoding	1870	+	intergenic
ASHGA5P039145	0.0334107	6.30046	noncoding	429	+	intergenic
ASHGA5P043619	0.0479326	2.27763	noncoding	705	+	intergenic
ASHGA5P017872	0.0134569	2.25084	noncoding	1662	+	exon sense-overlapping
ASHGA5P017872	0.0134569	2.25084	noncoding	1662	+	exon sense-overlapping
ASHGA5P017872	0.0134569	2.25084	noncoding	1662	+	natural antisense
ASHGA5P030636	0.00269833	3.40223	noncoding	2433	+	intergenic
ASHGA5P056440	0.00467127	4.45956	noncoding	314	-	intergenic
ASHGA5P036293	0.00787842	3.12678	noncoding	2741	+	intergenic
ASHGA5P022780	0.00540462	3.1897	noncoding	1621	-
ASHGA5P023107	0.000129099	32.6006	noncoding	1311	-	intergenic
ASHGA5P037498	0.0494542	2.30346	noncoding	799	+	intergenic
ASHGA5P058643	0.0111943	2.53467	noncoding	4745	+	intergenic
ASHGA5P019038	0.00598643	4.15936	noncoding	321	-	intergenic
ASHGA5P023698	7.10676e-05	5.02477	noncoding	5299	+	intergenic
ASHGA5P022761	0.0216924	4.46135	noncoding	2579	-
ASHGA5P026619	0.000392663	2.59269	noncoding	664	+	natural antisense
ASHGA5P026619	0.000392663	2.59269	noncoding	664	+	natural antisense
ASHGA5P026619	0.000392663	2.59269	noncoding	664	+	natural antisense
ASHGA5P026619	0.000392663	2.59269	noncoding	664	+	natural antisense
ASHGA5P028528	0.00121333	32.0986	noncoding	2035	-	intergenic
ASHGA5P041924	0.00408618	5.17688	noncoding	286	-	intergenic
ASHGA5P031271	0.0177491	2.2744	noncoding	1241	-	intron sense-overlapping
ASHGA5P036886	0.000257614	24.4244	noncoding	542	-	intergenic
ASHGA5P056037	0.0177297	2.79476	noncoding	4262	+	exon sense-overlapping
ASHGA5P056037	0.0177297	2.79476	noncoding	4262	+	exon sense-overlapping
ASHGA5P056037	0.0177297	2.79476	noncoding	4262	+	exon sense-overlapping
ASHGA5P027946	0.00598906	4.80197	noncoding	483	+	intergenic
ASHGA5P039775	0.00373715	2.51699	noncoding	518	+	intergenic
ASHGA5P028973	0.0300985	3.88317	noncoding	649	-	intergenic
ASHGA5P048938	0.0109499	2.5047	noncoding	614	+	intergenic
ASHGA5P056869	0.0395582	4.03035	noncoding	421	+	intergenic
ASHGA5P016209	0.00118589	24.7317	noncoding	912	-	natural antisense
ASHGA5P021805	0.0397047	4.37066	noncoding	641	+	intergenic
ASHGA5P051054	0.0281031	3.53236	noncoding	222	-	intergenic
ASHGA5P058378	0.00372769	2.74088	noncoding	1556	-	bidirectional
ASHGA5P016657	0.00105042	37.1981	noncoding	1073	+	intronic antisense
ASHGA5P023011	0.01815	2.5	noncoding	351	-
ASHGA5P048054	0.00323987	21.37	noncoding	860	-	intergenic
ASHGA5P016625	0.00361218	5.2962	noncoding	287	+	intergenic
ASHGA5P021368	0.0115989	18.6293	noncoding	766	+	natural antisense
ASHGA5P021368	0.0115989	18.6293	noncoding	766	+	natural antisense
ASHGA5P058412	0.00108181	2.99109	noncoding	1667	-	exon sense-overlapping
ASHGA5P000086	0.00553535	2.14607	noncoding	1269	+	intergenic
ASHGA5P000554	0.000775325	17.0971	noncoding	12125	+	intergenic
ASHGA5P016145	0.00307097	9.07088	noncoding	560	-	natural antisense
ASHGA5P033837	0.00561255	2.31699	noncoding	2784	+	intergenic
ASHGA5P029927	0.00753201	7.81441	noncoding	565	-	intronic antisense
ASHGA5P029927	0.00753201	7.81441	noncoding	565	-	intronic antisense
ASHGA5P027160	0.0302957	4.56845	noncoding	3105	-	natural antisense
ASHGA5P048985	0.00946026	2.67188	noncoding	1124	+	natural antisense
ASHGA5P048985	0.00946026	2.67188	noncoding	1124	+	natural antisense
ASHGA5P038529	0.0183159	2.83511	noncoding	988	-	bidirectional
ASHGA5P029653	0.000651467	7.75666	noncoding	345	+	intergenic
ASHGA5P032708	0.00010357	4.6731	noncoding	557	+	intergenic
ASHGA5P053081	0.000405832	10.9777	noncoding	2071	+	intergenic
ASHGA5P016018	0.0155781	2.37176	noncoding	1190	+	natural antisense
ASHGA5P016018	0.0155781	2.37176	noncoding	1190	+	natural antisense
ASHGA5P015929	0.00227359	26.8908	noncoding	1494	+
ASHGA5P026350	3.19748e-05	54.4781	noncoding	941	+	intergenic
ASHGA5P027543	0.00219026	11.3944	noncoding	249	-	intergenic
ASHGA5P031246	0.000952649	14.7999	noncoding	1185	-	intronic antisense
ASHGA5P031246	0.000952649	14.7999	noncoding	1185	-	intronic antisense
ASHGA5P031246	0.000952649	14.7999	noncoding	1185	-	intronic antisense
ASHGA5P050310	0.00865031	2.3388	noncoding	370	-	intergenic
ASHGA5P035242	0.0168502	2.28933	noncoding	1451	+	intergenic
ASHGA5P038847	0.00131546	6.58584	noncoding	1969	+	intergenic
ASHGA5P049592	0.00445987	3.16384	noncoding	1689	+	natural antisense
ASHGA5P057538	0.00059241	16.5174	noncoding	618	-	intergenic
ASHGA5P035078	0.0170379	4.85944	noncoding	586	-	intronic antisense
ASHGA5P030874	0.0131589	3.02358	noncoding	596	-	intron sense-overlapping
ASHGA5P030874	0.0131589	3.02358	noncoding	596	-	intron sense-overlapping
ASHGA5P058376	0.000529567	43.6037	noncoding	980	-	intergenic
ASHGA5P030883	0.0117048	2.61371	noncoding	3264	-	natural antisense
ASHGA5P037830	0.00286605	12.3354	noncoding	779	+	intergenic
ASHGA5P057314	0.00157455	3.88672	noncoding	617	+	intergenic
ASHGA5P057187	0.0405432	2.26599	noncoding	373	+	intergenic
ASHGA5P057433	0.000707326	49.3496	noncoding	333	-	intergenic
ASHGA5P026506	0.000469869	32.178	noncoding	285	-	intergenic
ASHGA5P025649	0.000408919	20.1375	noncoding	2405	-	exon sense-overlapping
ASHGA5P025649	0.000408919	20.1375	noncoding	2405	-	exon sense-overlapping
ASHGA5P025649	0.000408919	20.1375	noncoding	2405	-	natural antisense
ASHGA5P025649	0.000408919	20.1375	noncoding	2405	-	natural antisense
ASHGA5P025649	0.000408919	20.1375	noncoding	2405	-	natural antisense
ASHGA5P042240	0.00110153	39.6559	noncoding	527	+	intergenic
ASHGA5P027287	0.00439545	2.7895	noncoding	896	-	natural antisense
ASHGA5P027287	0.00439545	2.7895	noncoding	896	-	natural antisense
ASHGA5P033692	0.0225441	9.35001	noncoding	1714	+	natural antisense
ASHGA5P037402	0.00121632	26.3026	noncoding	609	+	intergenic
ASHGA5P053456	0.00212844	16.6189	noncoding	431	+	intronic antisense
ASHGA5P045487	0.0203733	3.21076	noncoding	883	+	intergenic
ASHGA5P015401	0.00112581	7.50268	noncoding	1570	-	intronic antisense
ASHGA5P015653	0.00137423	3.47904	noncoding	893	+	intronic antisense
ASHGA5P015653	0.00137423	3.47904	noncoding	893	+	intronic antisense
ASHGA5P015653	0.00137423	3.47904	noncoding	893	+	intronic antisense
ASHGA5P015653	0.00137423	3.47904	noncoding	893	+	intronic antisense
ASHGA5P015653	0.00137423	3.47904	noncoding	893	+	intronic antisense
ASHGA5P041974	0.00565934	6.01148	noncoding	112	-	intronic antisense
ASHGA5P022991	0.00480415	2.9416	noncoding	532	+	intergenic
ASHGA5P027417	0.0023425	3.74398	noncoding	429	-	natural antisense
ASHGA5P000469	0.00354594	7.9155	noncoding	10925	-	intergenic
ASHGA5P045426	0.00104258	17.5974	noncoding	751	-	intergenic
ASHGA5P057632	0.000240684	32.4044	noncoding	663	+	intergenic
ASHGA5P049813	0.000309101	31.8657	noncoding	370	+	intergenic
ASHGA5P028369	0.0010545	76.374	noncoding	585	+	intergenic
ASHGA5P035827	0.00427866	14.6283	noncoding	344	+	intronic antisense
ASHGA5P035827	0.00427866	14.6283	noncoding	344	+	intronic antisense
ASHGA5P035827	0.00427866	14.6283	noncoding	344	+	intronic antisense
ASHGA5P035827	0.00427866	14.6283	noncoding	344	+	intronic antisense
ASHGA5P035827	0.00427866	14.6283	noncoding	344	+	intronic antisense
ASHGA5P044869	0.00778118	28.044	noncoding	572	+	intergenic
ASHGA5P020899	0.000657271	18.234	noncoding	685	+	natural antisense
ASHGA5P020899	0.000657271	18.234	noncoding	685	+	natural antisense
ASHGA5P020899	0.000657271	18.234	noncoding	685	+	natural antisense
ASHGA5P020899	0.000657271	18.234	noncoding	685	+	natural antisense
ASHGA5P050594	0.0035088	5.28811	noncoding	3778	+	intergenic
ASHGA5P044960	0.027263	2.29138	noncoding	1842	+	natural antisense
ASHGA5P044960	0.027263	2.29138	noncoding	1842	+	natural antisense
ASHGA5P034417	0.01666	2.18966	noncoding	543	+
ASHGA5P022511	0.0030439	2.51256	noncoding	489	-	intronic antisense
ASHGA5P039788	0.0202754	2.56771	noncoding	669	+	natural antisense
ASHGA5P057356	0.000902982	2.72155	noncoding	212	-	intergenic
ASHGA5P057703	0.00391004	5.02266	noncoding	468	-	intergenic
ASHGA5P038411	0.011465	2.48287	noncoding	2836	-	intergenic
ASHGA5P049449	0.00219763	23.5655	noncoding	554	+	natural antisense
ASHGA5P033720	0.00432351	9.38056	noncoding	578	+	intronic antisense
ASHGA5P041173	2.56153e-05	49.3617	noncoding	541	+	intergenic
ASHGA5P051519	0.00099627	11.193	noncoding	487	+	intergenic
ASHGA5P056987	0.0304129	2.10972	noncoding	354	+	intergenic
ASHGA5P055199	0.0103348	18.9657	noncoding	387	-	exon sense-overlapping
ASHGA5P033189	7.00058e-05	50.0076	noncoding	483	+	natural antisense
ASHGA5P056450	0.00106047	15.7761	noncoding	534	-	intergenic
ASHGA5P016925	0.00389336	4.19192	noncoding	1610	+
ASHGA5P038752	0.0125968	7.35475	noncoding	408	+	intergenic
ASHGA5P046341	0.00534876	2.60298	noncoding	646	-	intergenic
ASHGA5P036589	0.00945637	2.19994	noncoding	590	+	intergenic
ASHGA5P057967	0.0257273	3.62582	noncoding	651	+	intergenic
ASHGA5P040676	0.000315824	6.97045	noncoding	1918	+	intergenic
ASHGA5P057687	0.0016251	7.70769	noncoding	751	-	intergenic
ASHGA5P016949	0.00151926	38.2639	noncoding	568	+	intergenic
ASHGA5P019194	0.0366643	2.07217	noncoding	712	+	intronic antisense
ASHGA5P019194	0.0366643	2.07217	noncoding	712	+	intronic antisense
ASHGA5P021393	0.00128609	2.19095	noncoding	536	-	bidirectional
ASHGA5P027015	0.0267207	2.91549	noncoding	580	-	intergenic
ASHGA5P043195	0.0153079	12.2164	noncoding	565	-	intronic antisense
ASHGA5P041998	0.00764696	4.20739	noncoding	283	-	intergenic
ASHGA5P021173	0.00638744	3.60753	noncoding	791	+	natural antisense
ASHGA5P021173	0.00638744	3.60753	noncoding	791	+	natural antisense
ASHGA5P037471	0.0147091	2.29964	noncoding	1375	+	intergenic
ASHGA5P031338	0.0092557	2.11737	noncoding	5855	-	intergenic
ASHGA5P049263	0.000437978	78.0425	noncoding	4193	+	exon sense-overlapping
ASHGA5P049263	0.000437978	78.0425	noncoding	4193	+	exon sense-overlapping
ASHGA5P035240	0.00108022	2.33468	noncoding	546	-	intergenic
ASHGA5P026217	0.0017042	2.56953	noncoding	3237	+	exon sense-overlapping
ASHGA5P045591	0.0364963	2.80052	noncoding	372	-	intergenic
ASHGA5P020984	0.00561672	2.83904	noncoding	766	+	intergenic
ASHGA5P049621	0.00137654	33.4451	noncoding	2868	+	intergenic
ASHGA5P053114	0.00509993	2.33113	noncoding	271	+	intergenic
ASHGA5P044084	0.000180266	7.11553	noncoding	2147	-	natural antisense
ASHGA5P030668	0.0207145	2.02069	noncoding	1735	+	intronic antisense
ASHGA5P030668	0.0207145	2.02069	noncoding	1735	+	intronic antisense
ASHGA5P030668	0.0207145	2.02069	noncoding	1735	+	intronic antisense
ASHGA5P030668	0.0207145	2.02069	noncoding	1735	+	intronic antisense
ASHGA5P030668	0.0207145	2.02069	noncoding	1735	+	intronic antisense
ASHGA5P030668	0.0207145	2.02069	noncoding	1735	+	intronic antisense
ASHGA5P030668	0.0207145	2.02069	noncoding	1735	+	intronic antisense
ASHGA5P030668	0.0207145	2.02069	noncoding	1735	+	intronic antisense
ASHGA5P030668	0.0207145	2.02069	noncoding	1735	+	intronic antisense
ASHGA5P029226	0.0189614	2.54204	noncoding	259	-	intergenic
ASHGA5P058540	0.0110418	2.38832	noncoding	699	-	bidirectional
ASHGA5P058540	0.0110418	2.38832	noncoding	699	-	bidirectional
ASHGA5P027791	0.00184996	6.25933	noncoding	5402	+	natural antisense
ASHGA5P020088	0.0126285	2.28414	noncoding	630	+	intergenic
ASHGA5P041789	0.00991221	4.02229	noncoding	2107	-	natural antisense
ASHGA5P000094	0.0133788	2.43594	noncoding	1122	+	intergenic
ASHGA5P015335	0.000939747	36.0464	noncoding	446	-	intergenic
ASHGA5P057539	0.000796035	51.1406	noncoding	1100	-	intergenic
ASHGA5P029156	0.0317058	2.20846	noncoding	537	-	intergenic
ASHGA5P021964	0.000242808	9.03308	noncoding	443	+	intergenic
ASHGA5P016988	0.00629352	15.0905	noncoding	430	+	intronic antisense
ASHGA5P016988	0.00629352	15.0905	noncoding	430	+	intronic antisense
ASHGA5P027254	0.0415592	2.16884	noncoding	674	-	natural antisense
ASHGA5P057636	0.0305114	2.73551	noncoding	483	-	intronic antisense
ASHGA5P037347	0.00562334	4.29317	noncoding	967	-	intergenic
ASHGA5P041606	0.007942	2.50948	noncoding	1809	+	intergenic
ASHGA5P015307	0.0269658	3.92148	noncoding	559	+	intergenic
ASHGA5P053449	0.0429249	2.26017	noncoding	638	-	natural antisense
ASHGA5P039526	0.00283945	5.00598	noncoding	830	-	intergenic
ASHGA5P023881	0.00110805	27.7848	noncoding	7666	-	intergenic
ASHGA5P031287	3.9309e-05	41.1673	noncoding	966	-	intergenic
ASHGA5P042795	0.0010345	35.8549	noncoding	799	+	intronic antisense
ASHGA5P039989	0.00319977	16.9598	noncoding	1955	+	intergenic
ASHGA5P042061	0.00122105	8.91712	noncoding	1984	-	intergenic
ASHGA5P043305	0.0497832	2.04215	noncoding	266	-	intergenic
ASHGA5P035472	0.00952503	4.46827	noncoding	480	+	intergenic
ASHGA5P028320	0.00826952	2.58735	noncoding	707	+	natural antisense
ASHGA5P028320	0.00826952	2.58735	noncoding	707	+	natural antisense
ASHGA5P028320	0.00826952	2.58735	noncoding	707	+	natural antisense
ASHGA5P028320	0.00826952	2.58735	noncoding	707	+	natural antisense
ASHGA5P041207	0.024499	6.03943	noncoding	483	+	intergenic
ASHGA5P034741	0.00593445	2.9191	noncoding	480	+	intergenic
ASHGA5P027498	0.00532656	5.19391	noncoding	400	-	intergenic
ASHGA5P041059	0.00504543	3.60847	noncoding	499	+	intergenic
ASHGA5P033332	0.00219887	5.249	noncoding	1045	+	intergenic
ASHGA5P029576	0.00360587	2.10443	noncoding	547	+	intergenic
ASHGA5P030700	0.000752676	2.41554	noncoding	1776	+
ASHGA5P048260	0.00963387	2.05758	noncoding	766	-	intergenic
ASHGA5P031858	0.0298135	2.44461	noncoding	1857	+	intron sense-overlapping
ASHGA5P047395	0.000411568	40.3822	noncoding	159	+	intergenic
ASHGA5P036672	0.0244064	2.10499	noncoding	632	-	intergenic
ASHGA5P040982	0.00289338	7.59118	noncoding	391	+	intronic antisense
ASHGA5P046073	0.00140208	2.98761	noncoding	346	+	intergenic
ASHGA5P023594	0.0113969	2.01226	noncoding	405	-	intronic antisense
ASHGA5P035403	0.000285233	3.58552	noncoding	403	+	intergenic
ASHGA5P032782	0.00621866	3.82846	noncoding	410	+	natural antisense
ASHGA5P042843	0.000985771	53.0881	noncoding	328	-	intergenic
ASHGA5P018475	0.00100995	18.2499	noncoding	783	-	intergenic
ASHGA5P036778	0.00218396	2.32361	noncoding	136	-	intergenic
ASHGA5P026814	0.00505379	7.13988	noncoding	798	+	natural antisense
ASHGA5P026814	0.00505379	7.13988	noncoding	798	+	natural antisense
ASHGA5P026814	0.00505379	7.13988	noncoding	798	+	natural antisense
ASHGA5P026814	0.00505379	7.13988	noncoding	798	+	natural antisense
ASHGA5P026814	0.00505379	7.13988	noncoding	798	+	natural antisense
ASHGA5P026814	0.00505379	7.13988	noncoding	798	+	natural antisense
ASHGA5P016728	0.000216378	22.4974	noncoding	417	-	intron sense-overlapping
ASHGA5P036310	0.00299693	2.34288	noncoding	537	+	natural antisense
ASHGA5P039374	0.0182315	2.32453	noncoding	600	-	intergenic
ASHGA5P056751	0.0121517	4.33541	noncoding	1278	+	intergenic
ASHGA5P021201	0.00375767	13.6821	noncoding	764	-	bidirectional
ASHGA5P021201	0.00375767	13.6821	noncoding	764	-	bidirectional
ASHGA5P054716	0.00693723	3.42164	noncoding	9659	-	intergenic
ASHGA5P056948	0.0477646	2.42468	noncoding	505	-	intergenic
ASHGA5P056651	0.00260754	2.24706	noncoding	308	+	intergenic
ASHGA5P000149	0.0125619	3.84612	noncoding	17775	-	intergenic
ASHGA5P026013	0.0356913	2.62934	noncoding	4353	+	exon sense-overlapping
ASHGA5P026013	0.0356913	2.62934	noncoding	4353	+	exon sense-overlapping
ASHGA5P026013	0.0356913	2.62934	noncoding	4353	+	exon sense-overlapping
ASHGA5P057062	0.000120371	23.5296	noncoding	345	+	intergenic
ASHGA5P049162	0.026307	2.20138	noncoding	2214	+	exon sense-overlapping
ASHGA5P049162	0.026307	2.20138	noncoding	2214	+	exon sense-overlapping
ASHGA5P049162	0.026307	2.20138	noncoding	2214	+	exon sense-overlapping
ASHGA5P049162	0.026307	2.20138	noncoding	2214	+	exon sense-overlapping
ASHGA5P049162	0.026307	2.20138	noncoding	2214	+	exon sense-overlapping
ASHGA5P049162	0.026307	2.20138	noncoding	2214	+	exon sense-overlapping
ASHGA5P023590	0.0030412	36.3271	noncoding	548	+	intronic antisense
ASHGA5P023590	0.0030412	36.3271	noncoding	548	+	intronic antisense
ASHGA5P023590	0.0030412	36.3271	noncoding	548	+	intronic antisense
ASHGA5P023590	0.0030412	36.3271	noncoding	548	+	intronic antisense
ASHGA5P023590	0.0030412	36.3271	noncoding	548	+	intronic antisense
ASHGA5P023590	0.0030412	36.3271	noncoding	548	+	intronic antisense
ASHGA5P023590	0.0030412	36.3271	noncoding	548	+	natural antisense
ASHGA5P023590	0.0030412	36.3271	noncoding	548	+	natural antisense
ASHGA5P025641	0.0366799	2.08833	noncoding	1470	+	natural antisense
ASHGA5P025641	0.0366799	2.08833	noncoding	1470	+	natural antisense
ASHGA5P025641	0.0366799	2.08833	noncoding	1470	+	natural antisense
ASHGA5P025641	0.0366799	2.08833	noncoding	1470	+	natural antisense
ASHGA5P025641	0.0366799	2.08833	noncoding	1470	+	natural antisense
ASHGA5P021926	0.0151377	2.35106	noncoding	549	+	natural antisense
ASHGA5P021926	0.0151377	2.35106	noncoding	549	+	natural antisense
ASHGA5P056647	0.00621494	10.0503	noncoding	317	+	intergenic
ASHGA5P041804	0.00550758	3.3421	noncoding	587	-	intronic antisense
ASHGA5P027908	0.0131083	2.55084	noncoding	871	-	intergenic
ASHGA5P053899	0.0115335	2.5264	noncoding	1532	+	intergenic
ASHGA5P043275	0.0125958	2.51817	noncoding	586	-	natural antisense
ASHGA5P056276	0.00254273	15.8093	noncoding	1722	-	intergenic
ASHGA5P055309	0.00441265	2.42742	noncoding	358	-	bidirectional
ASHGA5P057887	0.00525545	2.72004	noncoding	358	+	intergenic
ASHGA5P036216	0.0380591	2.19933	noncoding	449	-	intergenic
ASHGA5P057248	6.51191e-05	55.9345	noncoding	373	-	intergenic
ASHGA5P032038	0.00174226	2.64405	noncoding	561	+	intergenic
ASHGA5P027767	0.00392228	4.18885	noncoding	248	+	intron sense-overlapping
ASHGA5P041574	0.0108641	2.0593	noncoding	1751	+	intergenic
ASHGA5P045567	0.0244242	2.39287	noncoding	626	-	intergenic
ASHGA5P036467	0.012593	2.27383	noncoding	1598	+	intronic antisense
ASHGA5P036467	0.012593	2.27383	noncoding	1598	+	intronic antisense
ASHGA5P036467	0.012593	2.27383	noncoding	1598	+	intronic antisense
ASHGA5P036467	0.012593	2.27383	noncoding	1598	+	natural antisense
ASHGA5P036467	0.012593	2.27383	noncoding	1598	+	natural antisense
ASHGA5P030237	0.0135064	3.29896	noncoding	905	-	intronic antisense
ASHGA5P039250	1.164e-06	14.2311	noncoding	407	+	intergenic
ASHGA5P022729	0.00988138	3.32235	noncoding	554	-	intronic antisense
ASHGA5P022729	0.00988138	3.32235	noncoding	554	-	intronic antisense
ASHGA5P050279	0.000632597	28.8986	noncoding	277	-	intergenic
ASHGA5P020685	0.000789185	26.0982	noncoding	563	+	intronic antisense
ASHGA5P021769	0.00251387	6.65555	noncoding	848	-	intergenic
ASHGA5P056973	0.00727933	3.90366	noncoding	860	+	intergenic
ASHGA5P039288	0.0372288	2.45491	noncoding	550	-	intergenic
ASHGA5P028090	0.00159105	33.2332	noncoding	2593	+	exon sense-overlapping
ASHGA5P028090	0.00159105	33.2332	noncoding	2593	+	exon sense-overlapping
ASHGA5P040152	0.00401123	7.07005	noncoding	1301	+	intergenic
ASHGA5P042357	0.00139235	8.32194	noncoding	797	+	intergenic
ASHGA5P056588	0.00100478	2.79189	noncoding	1716	+	intron sense-overlapping
ASHGA5P033711	0.006298	7.53739	noncoding	1258	+	intronic antisense
ASHGA5P033711	0.006298	7.53739	noncoding	1258	+	intronic antisense
ASHGA5P055511	0.0140138	5.37604	noncoding	1072	-	intergenic
ASHGA5P019340	0.0150611	2.13962	noncoding	573	+	intergenic
ASHGA5P033891	7.85662e-05	23.0059	noncoding	457	+	intergenic
ASHGA5P027208	0.0160477	2.32645	noncoding	467	+	intergenic
ASHGA5P000221	0.0334649	3.07871	noncoding	11200	-	intergenic
ASHGA5P053554	0.0196696	4.52786	noncoding	443	+	intergenic
ASHGA5P027667	0.0277079	2.74904	noncoding	1792	-	intron sense-overlapping
ASHGA5P027667	0.0277079	2.74904	noncoding	1792	-	intron sense-overlapping
ASHGA5P033451	0.0161313	2.91669	noncoding	2656	+	intergenic
ASHGA5P044697	0.01515	2.59956	noncoding	2649	-	intergenic
ASHGA5P019230	0.0111459	2.57031	noncoding	3287	+	exon sense-overlapping
ASHGA5P019230	0.0111459	2.57031	noncoding	3287	+	exon sense-overlapping
ASHGA5P040686	0.0264948	3.39366	noncoding	1555	+	intergenic
ASHGA5P029949	0.00219315	24.7576	noncoding	250	-	intergenic
ASHGA5P042391	7.51038e-05	2.76239	noncoding	469	+	natural antisense
ASHGA5P056157	0.00517195	11.2787	noncoding	1595	+	intergenic
ASHGA5P053188	0.0104957	2.25783	noncoding	432	+	natural antisense
ASHGA5P034727	0.0109497	2.35446	noncoding	1451	+	intergenic
ASHGA5P042058	0.00787466	4.89257	noncoding	442	-	intergenic
ASHGA5P026572	0.000463413	3.50751	noncoding	664	+	natural antisense
ASHGA5P026572	0.000463413	3.50751	noncoding	664	+	natural antisense
ASHGA5P016447	0.0142355	2.33389	noncoding	1148	-	intergenic
ASHGA5P017296	0.0020028	5.73057	noncoding	631	-	intergenic
ASHGA5P053111	0.00327452	4.03488	noncoding	803	+	bidirectional
ASHGA5P053111	0.00327452	4.03488	noncoding	803	+	bidirectional
ASHGA5P053111	0.00327452	4.03488	noncoding	803	+	bidirectional
ASHGA5P053111	0.00327452	4.03488	noncoding	803	+	bidirectional
ASHGA5P053111	0.00327452	4.03488	noncoding	803	+	bidirectional
ASHGA5P035920	0.0179584	2.80463	noncoding	477	+	natural antisense
ASHGA5P028244	0.0288903	2.61907	noncoding	1321	-	natural antisense
ASHGA5P041922	0.00750191	3.10002	noncoding	87	-	intergenic
ASHGA5P028307	0.014591	2.70162	noncoding	876	+	intergenic
ASHGA5P044216	0.00238583	7.48438	noncoding	429	+	intergenic
ASHGA5P057291	0.0453734	2.03262	noncoding	418	-	intergenic
ASHGA5P056200	0.000455603	8.4259	noncoding	730	+	intergenic
ASHGA5P036826	0.0184973	2.07821	noncoding	2884	-	intron sense-overlapping
ASHGA5P036826	0.0184973	2.07821	noncoding	2884	-	intron sense-overlapping
ASHGA5P036826	0.0184973	2.07821	noncoding	2884	-	intron sense-overlapping
ASHGA5P015474	0.00161326	6.53746	noncoding	767	-	intergenic
ASHGA5P015383	0.0173753	2.59741	noncoding	840	+	natural antisense
ASHGA5P015383	0.0173753	2.59741	noncoding	840	+	natural antisense
ASHGA5P015383	0.0173753	2.59741	noncoding	840	+	natural antisense
ASHGA5P052709	0.000250997	10.4735	noncoding	5745	+	exon sense-overlapping
ASHGA5P052709	0.000250997	10.4735	noncoding	5745	+	exon sense-overlapping
ASHGA5P041112	0.00185187	13.1072	noncoding	796	+	natural antisense
ASHGA5P036244	0.00440051	2.52064	noncoding	1367	+	intergenic
ASHGA5P015620	5.0186e-05	15.1206	noncoding	599	+	intergenic
ASHGA5P039979	4.74946e-05	4.54225	noncoding	763	+	intergenic
ASHGA5P049675	0.0053167	4.40526	noncoding	841	-	intergenic
ASHGA5P023347	0.00250196	29.9125	noncoding	605	-	intergenic
ASHGA5P058474	0.011782	4.16897	noncoding	2713	+	intergenic
ASHGA5P058198	0.00444266	2.2491	noncoding	540	+	intergenic
ASHGA5P045689	0.0105743	2.92098	noncoding	631	+	natural antisense
ASHGA5P041395	0.037432	2.94984	noncoding	494	-	intergenic
ASHGA5P046416	0.00206801	2.19558	noncoding	428	+	intergenic
ASHGA5P017857	0.00207753	10.0813	noncoding	1612	-	intergenic
ASHGA5P019890	0.0347337	2.98778	noncoding	539	+	intergenic
ASHGA5P044013	0.00594724	2.42943	noncoding	572	+	intergenic
ASHGA5P019831	0.00910245	2.36703	noncoding	2553	-	exon sense-overlapping
ASHGA5P019831	0.00910245	2.36703	noncoding	2553	-	exon sense-overlapping
ASHGA5P019831	0.00910245	2.36703	noncoding	2553	-	exon sense-overlapping
ASHGA5P051534	0.00165201	3.7168	noncoding	2624	+	intergenic
ASHGA5P038845	0.000289598	40.6797	noncoding	821	+	natural antisense
ASHGA5P023219	0.0105518	2.21342	noncoding	519	+	intronic antisense
ASHGA5P017712	0.023194	2.86929	noncoding	386	-	intron sense-overlapping
ASHGA5P017712	0.023194	2.86929	noncoding	386	-	intron sense-overlapping
ASHGA5P017712	0.023194	2.86929	noncoding	386	-	intron sense-overlapping
ASHGA5P017712	0.023194	2.86929	noncoding	386	-	intron sense-overlapping
ASHGA5P017712	0.023194	2.86929	noncoding	386	-	intron sense-overlapping
ASHGA5P016143	0.00513669	2.08553	noncoding	4160	+	exon sense-overlapping
ASHGA5P016143	0.00513669	2.08553	noncoding	4160	+	exon sense-overlapping
ASHGA5P056468	0.00193658	13.3048	noncoding	364	-	intergenic
ASHGA5P038115	0.0244499	2.256	noncoding	515	-	natural antisense
ASHGA5P058485	0.00822252	3.1984	noncoding	1541	+	intergenic
ASHGA5P036215	0.000590078	40.6803	noncoding	3760	-	intergenic
ASHGA5P054618	0.00748894	2.15241	noncoding	1093	-	intergenic
ASHGA5P047256	0.0408242	3.13544	noncoding	2455	-	intergenic
ASHGA5P043047	8.59446e-05	13.9246	noncoding	285	-	intergenic
ASHGA5P047008	0.00473871	4.58355	noncoding	404	+	intronic antisense
ASHGA5P047008	0.00473871	4.58355	noncoding	404	+	intronic antisense
ASHGA5P047008	0.00473871	4.58355	noncoding	404	+	intronic antisense
ASHGA5P047008	0.00473871	4.58355	noncoding	404	+	intronic antisense
ASHGA5P037305	0.00108834	12.5038	noncoding	260	+	intergenic
ASHGA5P054959	0.0128496	2.22527	noncoding	21760	+	intergenic
ASHGA5P027221	0.0281629	2.84738	noncoding	473	+	intergenic
ASHGA5P014659	0.0440894	2.33901	noncoding	906	+	bidirectional
ASHGA5P014693	0.00126507	18.7685	noncoding	415	+	intergenic
ASHGA5P014825	0.0102919	5.48528	noncoding	898	-	intronic antisense
ASHGA5P031476	0.0075306	2.83463	noncoding	4107	+	intergenic
ASHGA5P025912	0.019145	3.00271	noncoding	572	-	intergenic
ASHGA5P019453	0.00123039	2.388	noncoding	1659	+	exon sense-overlapping
ASHGA5P058134	0.0263182	2.24458	noncoding	259	+	intergenic
ASHGA5P015947	0.0271871	2.97795	noncoding	727	-	intergenic
ASHGA5P015764	0.00344946	28.6851	noncoding	691	+	intergenic
ASHGA5P033597	0.0140066	3.27907	noncoding	2468	-	intergenic
ASHGA5P055681	0.00650816	3.63107	noncoding	796	-	exon sense-overlapping
ASHGA5P055681	0.00650816	3.63107	noncoding	796	-	exon sense-overlapping
ASHGA5P055681	0.00650816	3.63107	noncoding	796	-	exon sense-overlapping
ASHGA5P037480	0.0160274	2.58511	noncoding	2046	+	intron sense-overlapping
ASHGA5P037480	0.0160274	2.58511	noncoding	2046	+	intron sense-overlapping
ASHGA5P037480	0.0160274	2.58511	noncoding	2046	+	intron sense-overlapping
ASHGA5P033606	0.0268742	3.15964	noncoding	736	-	intergenic
ASHGA5P018074	0.013262	2.44449	noncoding	3414	+	natural antisense
ASHGA5P030476	0.00144702	8.31862	noncoding	156	-	intergenic
ASHGA5P021268	0.0395708	2.08982	noncoding	435	-	bidirectional
ASHGA5P035194	0.00786757	24.308	noncoding	382	-	natural antisense
ASHGA5P032376	0.00662779	2.34092	noncoding	437	-	intronic antisense
ASHGA5P056196	0.00640807	15.9892	noncoding	314	+	intergenic
ASHGA5P027965	0.025166	4.33177	noncoding	2114	+	natural antisense
ASHGA5P027965	0.025166	4.33177	noncoding	2114	+	natural antisense
ASHGA5P027965	0.025166	4.33177	noncoding	2114	+	natural antisense
ASHGA5P027965	0.025166	4.33177	noncoding	2114	+	natural antisense
ASHGA5P027965	0.025166	4.33177	noncoding	2114	+	natural antisense
ASHGA5P019558	0.000244971	4.16377	noncoding	2396	-	exon sense-overlapping
ASHGA5P019558	0.000244971	4.16377	noncoding	2396	-	exon sense-overlapping
ASHGA5P019558	0.000244971	4.16377	noncoding	2396	-	exon sense-overlapping
ASHGA5P023499	0.0282839	6.60935	noncoding	2333	-	intergenic
ASHGA5P023905	0.000317519	26.8965	noncoding	10599	-	intergenic
ASHGA5P017960	0.00116738	6.26634	noncoding	1866	-	natural antisense
ASHGA5P016295	0.00315856	2.31766	noncoding	423	+	intronic antisense
ASHGA5P035681	0.019367	3.71121	noncoding	426	+	intergenic
ASHGA5P038556	0.000320297	27.7894	noncoding	324	+	intergenic
ASHGA5P017572	0.0028934	24.6263	noncoding	449	-	intergenic
ASHGA5P029117	0.0186014	2.04015	noncoding	1212	-	intron sense-overlapping
ASHGA5P053200	0.00272155	5.08114	noncoding	481	+	intergenic
ASHGA5P036983	0.00411659	4.27301	noncoding	556	+	intergenic
ASHGA5P041726	0.0438047	2.05274	noncoding	2163	-	natural antisense
ASHGA5P040077	0.0475056	2.0816	noncoding	783	+	intergenic
ASHGA5P038490	0.00254423	4.33547	noncoding	523	-	intergenic
ASHGA5P013985	0.0254416	2.23165	noncoding	1351	+	intergenic
ASHGA5P042099	0.00378959	4.33441	noncoding	402	-	intergenic
ASHGA5P021398	0.00821548	8.31743	noncoding	484	+	intergenic
ASHGA5P051847	0.0185674	3.20821	noncoding	1022	-	exon sense-overlapping
ASHGA5P051847	0.0185674	3.20821	noncoding	1022	-	exon sense-overlapping
ASHGA5P051847	0.0185674	3.20821	noncoding	1022	-	exon sense-overlapping
ASHGA5P051847	0.0185674	3.20821	noncoding	1022	-	exon sense-overlapping
ASHGA5P028995	0.0215506	2.19039	noncoding	492	-	natural antisense
ASHGA5P048150	0.0455818	2.03527	noncoding	564	-	intronic antisense
ASHGA5P048150	0.0455818	2.03527	noncoding	564	-	intronic antisense
ASHGA5P032009	0.0201295	2.57623	noncoding	2361	+	intergenic
ASHGA5P057241	0.000809471	5.07935	noncoding	209	-	intergenic
ASHGA5P020963	0.0413228	3.27037	noncoding	331	-	intergenic
ASHGA5P035227	0.0326158	2.55008	noncoding	1618	-	intergenic
ASHGA5P047517	0.00106659	57.7822	noncoding	2525	+	intronic antisense
ASHGA5P047517	0.00106659	57.7822	noncoding	2525	+	intronic antisense
ASHGA5P047517	0.00106659	57.7822	noncoding	2525	+	intronic antisense
ASHGA5P047517	0.00106659	57.7822	noncoding	2525	+	intronic antisense
ASHGA5P029162	0.0305847	2.09592	noncoding	1187	-	intergenic
ASHGA5P032602	0.00881142	2.80099	noncoding	5014	-	intergenic
ASHGA5P017146	0.000149539	5.46948	noncoding	409	+	intergenic
ASHGA5P047894	0.0199352	2.86968	noncoding	2703	-	intronic antisense
ASHGA5P047894	0.0199352	2.86968	noncoding	2703	-	intronic antisense
ASHGA5P048401	0.0107305	3.61624	noncoding	2527	-	intergenic
ASHGA5P054634	0.00055067	2.00576	noncoding	2127	-	intergenic
ASHGA5P036573	0.0480521	2.41552	noncoding	583	+	intergenic
ASHGA5P058655	0.00397936	2.49044	noncoding	781	-	intergenic
ASHGA5P025642	0.00182601	21.4298	noncoding	1657	+	natural antisense
ASHGA5P025642	0.00182601	21.4298	noncoding	1657	+	natural antisense
ASHGA5P025642	0.00182601	21.4298	noncoding	1657	+	natural antisense
ASHGA5P025642	0.00182601	21.4298	noncoding	1657	+	natural antisense
ASHGA5P025642	0.00182601	21.4298	noncoding	1657	+	natural antisense
ASHGA5P043911	0.00401553	2.17292	noncoding	459	-	intergenic
ASHGA5P015650	0.0084296	4.98982	noncoding	1621	-
ASHGA5P041942	0.00146259	6.3803	noncoding	442	-	natural antisense
ASHGA5P041942	0.00146259	6.3803	noncoding	442	-	natural antisense
ASHGA5P041942	0.00146259	6.3803	noncoding	442	-	natural antisense
ASHGA5P041942	0.00146259	6.3803	noncoding	442	-	natural antisense
ASHGA5P041942	0.00146259	6.3803	noncoding	442	-	natural antisense
ASHGA5P056676	0.00393867	9.39416	noncoding	432	-	intergenic
ASHGA5P057174	0.000129754	7.72369	noncoding	849	+	intergenic
ASHGA5P048243	0.0212009	2.35411	noncoding	180	+	intergenic
ASHGA5P025762	0.0199087	2.08117	noncoding	571	-	intergenic
ASHGA5P048039	0.00261922	13.4405	noncoding	1931	-	intronic antisense
ASHGA5P037860	0.04007	2.16803	noncoding	364	+	intron sense-overlapping
ASHGA5P042684	0.00319166	3.15662	noncoding	452	+	intronic antisense
ASHGA5P022241	0.0395656	2.81713	noncoding	5982	+	intergenic
ASHGA5P018378	0.0371691	2.54746	noncoding	886	+	intergenic
ASHGA5P044560	0.0374301	2.16151	noncoding	397	-	intron sense-overlapping
ASHGA5P044560	0.0374301	2.16151	noncoding	397	-	intron sense-overlapping
ASHGA5P044560	0.0374301	2.16151	noncoding	397	-	intron sense-overlapping
ASHGA5P037181	0.0105982	2.09274	noncoding	4760	+	intron sense-overlapping
ASHGA5P037181	0.0105982	2.09274	noncoding	4760	+	intron sense-overlapping
ASHGA5P037181	0.0105982	2.09274	noncoding	4760	+	intron sense-overlapping
ASHGA5P037181	0.0105982	2.09274	noncoding	4760	+	intron sense-overlapping
ASHGA5P037181	0.0105982	2.09274	noncoding	4760	+	intron sense-overlapping
ASHGA5P037181	0.0105982	2.09274	noncoding	4760	+	intron sense-overlapping
ASHGA5P037181	0.0105982	2.09274	noncoding	4760	+	intron sense-overlapping
ASHGA5P037181	0.0105982	2.09274	noncoding	4760	+	intron sense-overlapping
ASHGA5P037181	0.0105982	2.09274	noncoding	4760	+	intron sense-overlapping
ASHGA5P037181	0.0105982	2.09274	noncoding	4760	+	intron sense-overlapping
ASHGA5P052288	0.0455152	2.16656	noncoding	591	-	intergenic
ASHGA5P036881	0.0161158	3.55113	noncoding	706	-	intergenic
ASHGA5P042723	0.0254738	2.91483	noncoding	407	-	intergenic
ASHGA5P050165	0.0189397	2.35545	noncoding	358	-	intergenic
ASHGA5P039484	0.000739743	2.48389	noncoding	204	+	intergenic
ASHGA5P027941	0.00209865	12.8283	noncoding	627	+	intronic antisense
ASHGA5P041777	0.00310447	4.26129	noncoding	1074	-	natural antisense
ASHGA5P041777	0.00310447	4.26129	noncoding	1074	-	natural antisense
ASHGA5P041777	0.00310447	4.26129	noncoding	1074	-	natural antisense
ASHGA5P031363	0.0192151	6.49396	noncoding	463	-	intergenic
ASHGA5P029944	0.00339797	5.9834	noncoding	482	-	natural antisense
ASHGA5P027398	0.0199485	3.62961	noncoding	520	-	intergenic
ASHGA5P032636	0.0142766	2.12888	noncoding	811	-	intergenic
ASHGA5P028625	1.06565e-05	22.8558	noncoding	655	-	intergenic
ASHGA5P020355	0.00818149	3.09136	noncoding	889	-	bidirectional
ASHGA5P057436	0.0246159	2.46883	noncoding	331	-	intergenic
ASHGA5P030958	0.000737669	3.75025	noncoding	819	+	intergenic
ASHGA5P048428	0.00651265	2.58909	noncoding	826	-	intergenic
ASHGA5P019259	0.0201246	4.84099	noncoding	598	+	intergenic
ASHGA5P032756	0.0144175	3.10453	noncoding	320	-	intergenic
ASHGA5P031445	0.000171927	24.9547	noncoding	249	+	exon sense-overlapping
ASHGA5P022195	0.00118252	4.12426	noncoding	1234	+	intergenic
ASHGA5P058944	0.000678987	3.48599	noncoding	307	+	intergenic
ASHGA5P019600	0.00355313	2.98925	noncoding	301	+	intergenic
ASHGA5P025742	0.00349989	2.07354	noncoding	439	+	exon sense-overlapping
ASHGA5P025742	0.00349989	2.07354	noncoding	439	+	natural antisense
ASHGA5P041648	0.0139298	4.46458	noncoding	331	-	intergenic
ASHGA5P021459	0.00808175	2.34871	noncoding	575	-	intergenic
ASHGA5P021225	0.0285138	3.74512	noncoding	572	+	intergenic
ASHGA5P051091	0.0205704	2.32651	noncoding	449	+	intergenic
ASHGA5P033672	0.00048637	4.59093	noncoding	424	-	intergenic
ASHGA5P032249	0.00190553	2.08625	noncoding	187	-
ASHGA5P028422	0.0129996	2.438	noncoding	1161	-	intergenic
ASHGA5P035848	0.0342895	2.42128	noncoding	434	+	intronic antisense
ASHGA5P040066	0.00235107	2.15308	noncoding	556	+	intergenic
ASHGA5P041181	0.0136603	3.08478	noncoding	570	+	intronic antisense
ASHGA5P033274	0.0166254	2.29993	noncoding	557	+	bidirectional
ASHGA5P027295	0.0191322	2.38699	noncoding	647	-	intronic antisense
ASHGA5P027295	0.0191322	2.38699	noncoding	647	-	natural antisense
ASHGA5P027295	0.0191322	2.38699	noncoding	647	-	natural antisense
ASHGA5P021316	0.00206949	3.8281	noncoding	326	+	exon sense-overlapping
ASHGA5P021316	0.00206949	3.8281	noncoding	326	+	exon sense-overlapping
ASHGA5P021316	0.00206949	3.8281	noncoding	326	+	natural antisense
ASHGA5P021316	0.00206949	3.8281	noncoding	326	+	natural antisense
ASHGA5P039936	0.00149207	4.81319	noncoding	1616	+	intron sense-overlapping
ASHGA5P039936	0.00149207	4.81319	noncoding	1616	+	natural antisense
ASHGA5P022809	0.025397	3.99228	noncoding	402	+	intronic antisense
ASHGA5P022809	0.025397	3.99228	noncoding	402	+	intronic antisense
ASHGA5P022809	0.025397	3.99228	noncoding	402	+	intronic antisense
ASHGA5P029371	0.00824699	2.02137	noncoding	503	-	intergenic
ASHGA5P032700	0.020939	2.37223	noncoding	665	-	intergenic
ASHGA5P051233	0.000730547	2.99836	noncoding	1906	-	intergenic
ASHGA5P032359	0.00153098	2.93821	noncoding	185	-	intron sense-overlapping
ASHGA5P032359	0.00153098	2.93821	noncoding	185	-	intron sense-overlapping
ASHGA5P032359	0.00153098	2.93821	noncoding	185	-	intron sense-overlapping
ASHGA5P032359	0.00153098	2.93821	noncoding	185	-	intron sense-overlapping
ASHGA5P050530	0.0231385	2.14394	noncoding	766	+	natural antisense
ASHGA5P021740	0.01168	2.07568	noncoding	3543	+	exon sense-overlapping
ASHGA5P032218	0.0299124	2.36726	noncoding	686	-	intron sense-overlapping
ASHGA5P032218	0.0299124	2.36726	noncoding	686	-	intron sense-overlapping
ASHGA5P032202	0.00115845	9.8231	noncoding	484	-	natural antisense
ASHGA5P043281	0.000103361	37.7944	noncoding	386	-	intergenic
ASHGA5P039960	0.00666444	3.84392	noncoding	768	+	intergenic
ASHGA5P057521	0.0366083	2.03255	noncoding	1887	-	intergenic
ASHGA5P000151	0.0432388	2.54769	noncoding	12000	-	intergenic
ASHGA5P049010	0.0102324	6.4163	noncoding	321	+	intergenic
ASHGA5P016618	0.00276052	2.69227	noncoding	477	-	intergenic
ASHGA5P041318	0.000439701	48.9732	noncoding	1209	+	intergenic
ASHGA5P018451	0.0332762	2.48864	noncoding	753	+	intergenic
ASHGA5P031822	0.00166187	6.60797	noncoding	585	-	intergenic
ASHGA5P028845	0.000109394	2.08473	noncoding	648	-	intergenic
ASHGA5P025643	0.0005979	48.4111	noncoding	1499	+	natural antisense
ASHGA5P025643	0.0005979	48.4111	noncoding	1499	+	natural antisense
ASHGA5P025643	0.0005979	48.4111	noncoding	1499	+	natural antisense
ASHGA5P025643	0.0005979	48.4111	noncoding	1499	+	natural antisense
ASHGA5P025643	0.0005979	48.4111	noncoding	1499	+	natural antisense
ASHGA5P023691	0.0287032	3.54412	noncoding	10537	-	intergenic
ASHGA5P016439	9.18053e-07	22.2493	noncoding	570	+	intergenic
ASHGA5P044303	0.00320583	4.2352	noncoding	399	-	intergenic
ASHGA5P022184	0.00165252	3.76187	noncoding	801	+	intronic antisense
ASHGA5P022184	0.00165252	3.76187	noncoding	801	+	intronic antisense
ASHGA5P022184	0.00165252	3.76187	noncoding	801	+	intronic antisense
ASHGA5P022184	0.00165252	3.76187	noncoding	801	+	intronic antisense
ASHGA5P022184	0.00165252	3.76187	noncoding	801	+	intronic antisense
ASHGA5P022184	0.00165252	3.76187	noncoding	801	+	intronic antisense
ASHGA5P022184	0.00165252	3.76187	noncoding	801	+	intronic antisense
ASHGA5P022184	0.00165252	3.76187	noncoding	801	+	intronic antisense
ASHGA5P022184	0.00165252	3.76187	noncoding	801	+	intronic antisense
ASHGA5P020777	0.00106675	4.06633	noncoding	1687	+	intergenic
ASHGA5P058154	0.00210638	8.65834	noncoding	204	+	intergenic
ASHGA5P047753	0.0109027	3.43566	noncoding	831	+	intergenic
ASHGA5P053555	0.0235729	3.78542	noncoding	474	+	intergenic
ASHGA5P017639	1.2167e-05	22.7688	noncoding	1032	+	intergenic
ASHGA5P032648	0.0348901	2.04843	noncoding	565	-	natural antisense
ASHGA5P032648	0.0348901	2.04843	noncoding	565	-	natural antisense
ASHGA5P032648	0.0348901	2.04843	noncoding	565	-	natural antisense
ASHGA5P032648	0.0348901	2.04843	noncoding	565	-	natural antisense
ASHGA5P032648	0.0348901	2.04843	noncoding	565	-	natural antisense
ASHGA5P021574	0.0389708	4.63981	noncoding	571	-	intergenic
ASHGA5P031700	0.0238606	2.74019	noncoding	4998	+	exon sense-overlapping
ASHGA5P031700	0.0238606	2.74019	noncoding	4998	+	exon sense-overlapping
ASHGA5P029081	9.41087e-05	2.56541	noncoding	561	-	intronic antisense
ASHGA5P056660	0.00127184	3.79176	noncoding	363	+	intergenic
ASHGA5P035290	0.00173622	2.49278	noncoding	882	+	intergenic
ASHGA5P055691	0.000161667	13.9761	noncoding	742	+	intergenic
ASHGA5P031996	0.0182622	3.92746	noncoding	4521	+	natural antisense
ASHGA5P035768	0.0232984	2.18182	noncoding	1369	-	intergenic
ASHGA5P043194	0.00377293	8.01382	noncoding	1593	-	exon sense-overlapping
ASHGA5P043194	0.00377293	8.01382	noncoding	1593	-	intron sense-overlapping
ASHGA5P057019	0.0194666	2.42072	noncoding	448	+	intergenic
ASHGA5P019207	0.0147394	2.79663	noncoding	457	+	intergenic
ASHGA5P044857	0.0383902	3.1366	noncoding	566	+	intergenic
ASHGA5P036107	0.000242501	2.51378	noncoding	974	-	intergenic
ASHGA5P054060	0.000555386	38.0842	noncoding	7952	+	exon sense-overlapping
ASHGA5P029712	0.00355673	2.55709	noncoding	705	+	intergenic
ASHGA5P048501	0.0137772	3.34464	noncoding	449	-	intronic antisense
ASHGA5P043461	0.00653947	2.51924	noncoding	530	+	exon sense-overlapping
ASHGA5P030511	0.0217455	2.15704	noncoding	942	+	natural antisense
ASHGA5P047993	0.000482816	3.03371	noncoding	716	-	intronic antisense
ASHGA5P039485	0.041615	2.87443	noncoding	1579	-	intergenic
ASHGA5P032377	0.0177543	2.58902	noncoding	456	-	natural antisense
ASHGA5P025825	0.0054344	15.6446	noncoding	753	+	intergenic
ASHGA5P035000	0.00279296	4.59514	noncoding	786	-	intergenic
ASHGA5P043327	0.00751418	5.75598	noncoding	761	-	intergenic
ASHGA5P034556	0.0285013	2.74149	noncoding	558	+	intergenic
ASHGA5P019297	0.0190778	2.04325	noncoding	2043	+	intergenic
ASHGA5P028798	0.00138653	31.3589	noncoding	417	+	intronic antisense
ASHGA5P028798	0.00138653	31.3589	noncoding	417	+	intronic antisense
ASHGA5P028798	0.00138653	31.3589	noncoding	417	+	intronic antisense
ASHGA5P028798	0.00138653	31.3589	noncoding	417	+	natural antisense
ASHGA5P055463	0.00055309	4.07332	noncoding	1065	-	intergenic
ASHGA5P037614	0.0147696	2.76265	noncoding	1365	-	intergenic
ASHGA5P027431	0.0489148	2.16196	noncoding	527	-	natural antisense
ASHGA5P042033	0.0443131	4.78994	noncoding	296	+	intergenic
ASHGA5P030081	0.00279709	2.67172	noncoding	739	-	intergenic
ASHGA5P022719	0.00798218	4.27957	noncoding	454	-	natural antisense
ASHGA5P022719	0.00798218	4.27957	noncoding	454	-	natural antisense
ASHGA5P022719	0.00798218	4.27957	noncoding	454	-	natural antisense
ASHGA5P022719	0.00798218	4.27957	noncoding	454	-	natural antisense
ASHGA5P058182	0.00155541	5.56961	noncoding	535	+	intergenic
ASHGA5P057152	0.0163831	2.00835	noncoding	316	-	intergenic
ASHGA5P036097	0.00188963	4.47498	noncoding	745	+	intergenic
ASHGA5P053345	0.00245129	2.34956	noncoding	1100	-	intergenic
ASHGA5P025694	0.00031371	23.7583	noncoding	2366	-	intergenic
ASHGA5P018367	0.0350999	2.63888	noncoding	3506	+	bidirectional
ASHGA5P018367	0.0350999	2.63888	noncoding	3506	+	bidirectional
ASHGA5P040315	0.018486	3.14251	noncoding	3364	-	intergenic
ASHGA5P028821	0.00959152	2.10754	noncoding	1257	-	intergenic
ASHGA5P043523	0.0180408	2.32301	noncoding	695	+	intergenic
ASHGA5P017155	0.025314	2.62584	noncoding	235	+	intronic antisense
ASHGA5P039661	0.0165712	3.40394	noncoding	3245	+	intergenic
ASHGA5P047803	0.000698751	9.52485	noncoding	431	+	intergenic
ASHGA5P044863	0.0323665	2.04487	noncoding	792	+	intergenic
ASHGA5P044343	5.81667e-05	2.1707	noncoding	454	-	intronic antisense
ASHGA5P029221	0.0137302	3.68478	noncoding	621	-	natural antisense
ASHGA5P028447	0.0314933	3.76271	noncoding	1992	-	intronic antisense
ASHGA5P000333	0.0374215	3.40605	noncoding	14625	-	intergenic
ASHGA5P035647	0.00607639	2.25787	noncoding	234	-	intergenic
ASHGA5P015465	0.0344355	2.76649	noncoding	4833	-	exon sense-overlapping
ASHGA5P056316	0.00377449	4.25862	noncoding	322	-	intergenic
ASHGA5P036779	0.00621426	2.2446	noncoding	138	-	intergenic
ASHGA5P056971	0.00682439	3.23032	noncoding	755	+	intergenic
ASHGA5P040521	0.0140068	5.53247	noncoding	337	+	intergenic
ASHGA5P049464	0.00963613	14.977	noncoding	1101	-	intergenic
ASHGA5P023822	0.0429438	3.18587	noncoding	6267	+	intergenic
ASHGA5P023092	0.000648781	7.83154	noncoding	2663	+	intronic antisense
ASHGA5P023092	0.000648781	7.83154	noncoding	2663	+	intronic antisense
ASHGA5P023092	0.000648781	7.83154	noncoding	2663	+	intronic antisense
ASHGA5P023092	0.000648781	7.83154	noncoding	2663	+	intronic antisense
ASHGA5P039542	0.0158864	2.79285	noncoding	562	-	bidirectional
ASHGA5P039542	0.0158864	2.79285	noncoding	562	-	bidirectional
ASHGA5P037293	0.00472763	3.05831	noncoding	2943	-	intron sense-overlapping
ASHGA5P037293	0.00472763	3.05831	noncoding	2943	-	intron sense-overlapping
ASHGA5P037293	0.00472763	3.05831	noncoding	2943	-	intron sense-overlapping
ASHGA5P030532	0.000400513	8.09136	noncoding	4139	+	natural antisense
ASHGA5P030532	0.000400513	8.09136	noncoding	4139	+	natural antisense
ASHGA5P030532	0.000400513	8.09136	noncoding	4139	+	natural antisense
ASHGA5P030532	0.000400513	8.09136	noncoding	4139	+	natural antisense
ASHGA5P030532	0.000400513	8.09136	noncoding	4139	+	natural antisense
ASHGA5P018183	0.00639431	11.1444	noncoding	191	-	intergenic
ASHGA5P039224	0.0332977	3.46388	noncoding	536	+	natural antisense
ASHGA5P036663	0.00210813	32.8275	noncoding	597	-	intergenic
ASHGA5P020006	0.00446452	3.99981	noncoding	454	-	exon sense-overlapping
ASHGA5P016232	0.003499	2.43772	noncoding	472	+	intronic antisense
ASHGA5P021371	0.0429839	3.45512	noncoding	1785	-	intergenic
ASHGA5P023314	0.00172041	3.55939	noncoding	4368	-	intergenic
ASHGA5P033371	0.0125227	2.73992	noncoding	2374	+	intron sense-overlapping
ASHGA5P033371	0.0125227	2.73992	noncoding	2374	+	intron sense-overlapping
ASHGA5P028147	0.00358001	3.63627	noncoding	1751	+	intergenic
ASHGA5P035707	0.00103461	30.9453	noncoding	832	+	intergenic
ASHGA5P053055	0.00473808	3.85269	noncoding	4651	+	intergenic
ASHGA5P021452	0.00222159	2.31881	noncoding	679	-	intergenic
ASHGA5P058401	0.00979028	2.38657	noncoding	693	+	intronic antisense
ASHGA5P057533	0.0445262	5.31157	noncoding	254	-	intergenic
ASHGA5P032536	0.00291309	3.46598	noncoding	750	-	intergenic
ASHGA5P048896	0.00267351	2.35095	noncoding	396	+	intronic antisense
ASHGA5P019762	0.00107606	58.1711	noncoding	280	-	intronic antisense
ASHGA5P019762	0.00107606	58.1711	noncoding	280	-	intronic antisense
ASHGA5P019762	0.00107606	58.1711	noncoding	280	-	intronic antisense
ASHGA5P031423	0.0111191	2.48795	noncoding	801	+	intronic antisense
ASHGA5P031423	0.0111191	2.48795	noncoding	801	+	intronic antisense
ASHGA5P031423	0.0111191	2.48795	noncoding	801	+	intronic antisense
ASHGA5P031423	0.0111191	2.48795	noncoding	801	+	intronic antisense
ASHGA5P031423	0.0111191	2.48795	noncoding	801	+	intronic antisense
ASHGA5P045962	0.00681984	2.67236	noncoding	373	+	intron sense-overlapping
ASHGA5P045962	0.00681984	2.67236	noncoding	373	+	intron sense-overlapping
ASHGA5P045962	0.00681984	2.67236	noncoding	373	+	intron sense-overlapping
ASHGA5P045962	0.00681984	2.67236	noncoding	373	+	intron sense-overlapping
ASHGA5P020488	0.0283459	3.08327	noncoding	659	-	bidirectional
ASHGA5P051520	0.00326178	3.709	noncoding	822	-	natural antisense
ASHGA5P019278	0.018673	4.13659	noncoding	623	+	natural antisense
ASHGA5P046722	0.0419571	2.01601	noncoding	588	-	intergenic
ASHGA5P032026	0.0461482	2.589	noncoding	1776	+	natural antisense
ASHGA5P051492	0.00571452	2.0887	noncoding	1888	-	intergenic
ASHGA5P053900	0.00586598	2.09065	noncoding	924	+	natural antisense
ASHGA5P053900	0.00586598	2.09065	noncoding	924	+	natural antisense
ASHGA5P053900	0.00586598	2.09065	noncoding	924	+	natural antisense
ASHGA5P021794	0.00156429	2.16391	noncoding	3470	+	exon sense-overlapping
ASHGA5P056441	0.0138944	3.90421	noncoding	260	-	intergenic
ASHGA5P033354	1.71996e-05	25.6802	noncoding	519	+	intergenic
ASHGA5P051227	0.0178288	2.57564	noncoding	327	-	intergenic
ASHGA5P040380	0.000358628	33.9351	noncoding	243	+	intergenic
ASHGA5P039291	0.0111663	4.09931	noncoding	713	-	intergenic
ASHGA5P028181	0.0130662	2.09307	noncoding	331	+	intergenic
ASHGA5P017010	0.000784046	5.02866	noncoding	755	-	intergenic
ASHGA5P022725	0.00680327	2.34521	noncoding	557	-	intronic antisense
ASHGA5P022725	0.00680327	2.34521	noncoding	557	-	intronic antisense
ASHGA5P017416	0.000381446	4.39112	noncoding	914	+	intronic antisense
ASHGA5P056658	0.000921313	11.6263	noncoding	448	+	intergenic
ASHGA5P028289	0.00316869	2.46535	noncoding	368	+	intergenic
ASHGA5P017033	0.0223948	2.59197	noncoding	822	+	intergenic
ASHGA5P039878	0.00732029	2.17146	noncoding	461	+	intergenic
ASHGA5P049654	0.000117399	7.81464	noncoding	784	-	bidirectional
ASHGA5P049654	0.000117399	7.81464	noncoding	784	-	bidirectional
ASHGA5P049654	0.000117399	7.81464	noncoding	784	-	bidirectional
ASHGA5P049654	0.000117399	7.81464	noncoding	784	-	bidirectional
ASHGA5P056972	0.0334759	2.49866	noncoding	285	+	intergenic
ASHGA5P053025	0.0295243	2.13615	noncoding	1558	-	intergenic
ASHGA5P037355	0.0470037	2.81626	noncoding	2056	-	intronic antisense
ASHGA5P058366	0.0166146	3.51567	noncoding	154	-	intergenic
ASHGA5P040106	0.0443764	2.26531	noncoding	196	+	intergenic
ASHGA5P056404	0.0288099	2.28418	noncoding	444	+	intergenic
ASHGA5P032980	0.00440345	2.2944	noncoding	871	+	intronic antisense
ASHGA5P032980	0.00440345	2.2944	noncoding	871	+	intronic antisense
ASHGA5P032980	0.00440345	2.2944	noncoding	871	+	natural antisense
ASHGA5P033991	0.0152347	2.13167	noncoding	213	+	intergenic
ASHGA5P029132	0.031807	2.44363	noncoding	339	-	intergenic
ASHGA5P057216	0.000423626	28.0409	noncoding	418	+	intergenic
ASHGA5P044397	0.0158478	2.66363	noncoding	3366	-	intergenic
ASHGA5P030582	0.0433489	2.17269	noncoding	610	+	bidirectional
ASHGA5P030582	0.0433489	2.17269	noncoding	610	+	bidirectional
ASHGA5P030582	0.0433489	2.17269	noncoding	610	+	bidirectional
ASHGA5P030582	0.0433489	2.17269	noncoding	610	+	bidirectional
ASHGA5P026076	0.000468009	44.0045	noncoding	1856	-	intergenic
ASHGA5P043413	0.00464823	5.79566	noncoding	501	-	intergenic
ASHGA5P058007	0.0044721	2.78144	noncoding	421	+	intergenic
ASHGA5P023176	0.0369731	4.24526	noncoding	421	-	natural antisense
ASHGA5P039856	0.0496489	3.20987	noncoding	442	+	intergenic
ASHGA5P022001	0.0280498	2.20144	noncoding	342	+	intergenic
ASHGA5P043306	0.0227982	3.00847	noncoding	378	-	intergenic
ASHGA5P033132	0.0015788	2.48618	noncoding	845	+	intergenic
ASHGA5P033743	0.0125361	5.05533	noncoding	361	-	intron sense-overlapping
ASHGA5P033743	0.0125361	5.05533	noncoding	361	-	intron sense-overlapping
ASHGA5P052831	0.00020777	28.7988	noncoding	2013	+	intronic antisense
ASHGA5P052831	0.00020777	28.7988	noncoding	2013	+	intronic antisense
ASHGA5P033796	0.0237018	3.00001	noncoding	663	+	intergenic
ASHGA5P023230	0.00164328	2.39248	noncoding	542	+	intronic antisense
ASHGA5P023230	0.00164328	2.39248	noncoding	542	+	intronic antisense
ASHGA5P028807	0.0339244	2.06615	noncoding	769	+	bidirectional
ASHGA5P029073	0.00226419	6.52633	noncoding	288	-	intronic antisense
ASHGA5P032039	0.0130157	2.00496	noncoding	2184	+	intergenic
ASHGA5P033161	0.0129244	2.77257	noncoding	247	+	intergenic
ASHGA5P037005	0.0154592	2.00279	noncoding	356	+	intron sense-overlapping
ASHGA5P037005	0.0154592	2.00279	noncoding	356	+	intron sense-overlapping
ASHGA5P037005	0.0154592	2.00279	noncoding	356	+	intron sense-overlapping
ASHGA5P041335	0.000132532	42.6961	noncoding	561	+	natural antisense
ASHGA5P042445	0.00533412	2.42708	noncoding	2282	+	intergenic
ASHGA5P036333	0.0255265	3.54704	noncoding	332	+	intergenic
ASHGA5P008320	0.00994919	2.2677	noncoding	2506	+	exon sense-overlapping
ASHGA5P027994	0.00370487	2.82398	noncoding	520	+	exon sense-overlapping
ASHGA5P027994	0.00370487	2.82398	noncoding	520	+	exon sense-overlapping
ASHGA5P027994	0.00370487	2.82398	noncoding	520	+	exon sense-overlapping
ASHGA5P027994	0.00370487	2.82398	noncoding	520	+	exon sense-overlapping
ASHGA5P027994	0.00370487	2.82398	noncoding	520	+	exon sense-overlapping
ASHGA5P013534	0.000190333	7.86637	noncoding	750	+	intergenic
ASHGA5P022627	0.00834327	3.61831	noncoding	535	-	intergenic
ASHGA5P028825	0.015538	2.21792	noncoding	2029	-	intergenic
ASHGA5P015791	0.0101088	4.18586	noncoding	6053	-	exon sense-overlapping
ASHGA5P015791	0.0101088	4.18586	noncoding	6053	-	exon sense-overlapping
ASHGA5P040757	0.0275761	2.3286	noncoding	12267	+	intergenic
ASHGA5P037637	0.00791676	6.73273	noncoding	578	-	intergenic
ASHGA5P044067	0.000735649	6.45835	noncoding	512	-	intergenic
ASHGA5P032824	0.000326957	3.04702	noncoding	1076	-	intergenic
ASHGA5P051952	0.0232507	3.08903	noncoding	554	+	intergenic
ASHGA5P052242	0.00286941	2.3085	noncoding	595	-	intronic antisense
ASHGA5P052242	0.00286941	2.3085	noncoding	595	-	intronic antisense
ASHGA5P044292	0.00430814	2.36361	noncoding	528	-	intergenic
ASHGA5P022714	0.00194575	2.14399	noncoding	323	-	intergenic
ASHGA5P043938	0.00614051	2.58927	noncoding	457	+	intergenic
ASHGA5P044077	0.00345339	47.925	noncoding	3059	-	intergenic
ASHGA5P035498	0.0409702	2.09814	noncoding	299	+	bidirectional
ASHGA5P035498	0.0409702	2.09814	noncoding	299	+	bidirectional
ASHGA5P054398	0.028913	3.76519	noncoding	2294	-	intergenic
ASHGA5P030970	0.0171161	4.77611	noncoding	698	-	intronic antisense
ASHGA5P049415	0.00304497	3.48536	noncoding	353	+	intergenic
ASHGA5P052211	0.00116548	2.80182	noncoding	1398	-	intergenic
ASHGA5P050567	4.83563e-05	21.3324	noncoding	1096	+	intergenic
ASHGA5P020883	0.00470536	5.54209	noncoding	1506	+	intergenic
ASHGA5P022917	0.0154518	3.55593	noncoding	560	+	intronic antisense
ASHGA5P026125	0.0121295	8.65059	noncoding	4686	+	intron sense-overlapping
ASHGA5P053201	0.00242309	2.24641	noncoding	416	+	intergenic
ASHGA5P022976	0.0169073	2.04673	noncoding	432	+	intergenic
ASHGA5P027232	0.00696107	2.11304	noncoding	489	+	intergenic
ASHGA5P039946	0.000121714	22.1639	noncoding	578	-	intergenic
ASHGA5P052007	0.00294541	21.131	noncoding	1687	+	intergenic
ASHGA5P056543	0.0173939	2.12054	noncoding	359	+	intergenic
ASHGA5P033366	0.000943836	3.58671	noncoding	463	-	intron sense-overlapping
ASHGA5P033366	0.000943836	3.58671	noncoding	463	-	intron sense-overlapping
ASHGA5P033366	0.000943836	3.58671	noncoding	463	-	intron sense-overlapping
ASHGA5P058506	0.0356784	9.45654	noncoding	449	-	intergenic
ASHGA5P027435	0.0012402	12.1671	noncoding	3175	-	natural antisense
ASHGA5P018590	0.0062828	2.86379	noncoding	1975	-
ASHGA5P026220	0.00172914	3.58118	noncoding	419	+	intron sense-overlapping
ASHGA5P057338	0.00105014	32.5385	noncoding	273	+	intergenic
ASHGA5P048489	0.0133652	2.27596	noncoding	523	-	intronic antisense
ASHGA5P052933	0.0215255	2.426	noncoding	422	+	intergenic
ASHGA5P031497	0.000920408	3.13108	noncoding	2443	+	exon sense-overlapping
ASHGA5P057976	0.0380505	2.06772	noncoding	947	+	intergenic
ASHGA5P042821	0.000358561	2.00027	noncoding	1838	+	intergenic
ASHGA5P032463	0.0194626	2.26633	noncoding	427	-	intergenic
ASHGA5P030508	0.00125816	2.84183	noncoding	715	+	intronic antisense
ASHGA5P058799	0.00182927	20.3206	noncoding	202	+	intergenic
ASHGA5P051290	0.00589785	2.44921	noncoding	580	-	intronic antisense
ASHGA5P051290	0.00589785	2.44921	noncoding	580	-	intronic antisense
ASHGA5P051290	0.00589785	2.44921	noncoding	580	-	intronic antisense
ASHGA5P051290	0.00589785	2.44921	noncoding	580	-	natural antisense
ASHGA5P021364	0.0199486	4.35156	noncoding	536	-	intergenic
ASHGA5P057423	0.0141557	3.515	noncoding	1212	+	intergenic
ASHGA5P046199	0.0475593	2.35072	noncoding	364	-	intergenic
ASHGA5P032087	0.0352915	2.13329	noncoding	534	-	intergenic
ASHGA5P030173	0.00264005	2.49634	noncoding	480	-	intergenic
ASHGA5P027365	0.049328	2.08526	noncoding	645	-	natural antisense
ASHGA5P026308	0.0121314	2.18039	noncoding	292	-	intergenic
ASHGA5P041399	0.0285027	3.16688	noncoding	461	-	intergenic
ASHGA5P042643	0.000527626	8.76316	noncoding	216	+	intergenic
ASHGA5P048559	0.00335142	2.36991	noncoding	237	-	intergenic
ASHGA5P019251	0.0110859	2.92938	noncoding	591	+	intergenic
ASHGA5P030787	0.0153968	58.9861	noncoding	448	+	intergenic
ASHGA5P000572	0.0420215	2.39523	noncoding	14575	+	intergenic
ASHGA5P036361	0.0143884	4.74177	noncoding	437	+	intergenic
ASHGA5P018610	0.0226585	2.59523	noncoding	448	+	intergenic
ASHGA5P056839	0.00347581	9.28064	noncoding	1145	+	intergenic
ASHGA5P048610	0.00146602	2.81948	noncoding	6519	-	exon sense-overlapping
ASHGA5P045442	0.0197871	3.06692	noncoding	694	+	natural antisense
ASHGA5P045442	0.0197871	3.06692	noncoding	694	+	natural antisense
ASHGA5P045442	0.0197871	3.06692	noncoding	694	+	natural antisense
ASHGA5P017372	0.00413721	2.0762	noncoding	596	-	intergenic
ASHGA5P025899	0.0208612	2.45763	noncoding	2828	-	intergenic
ASHGA5P028028	0.000319995	41.496	noncoding	429	+	intergenic
ASHGA5P016639	0.0282796	2.0306	noncoding	590	+	intergenic
ASHGA5P028992	0.000180044	5.77357	noncoding	341	-	bidirectional
ASHGA5P028992	0.000180044	5.77357	noncoding	341	-	bidirectional
ASHGA5P016635	0.00114485	5.20203	noncoding	411	-	intergenic
ASHGA5P047732	0.00661974	4.45591	noncoding	411	+	intergenic
ASHGA5P036484	0.00877279	2.83506	noncoding	554	+	intergenic
ASHGA5P048617	0.00413355	8.56512	noncoding	3042	-	intergenic
ASHGA5P030646	0.0409479	3.01706	noncoding	382	+	intron sense-overlapping
ASHGA5P040491	0.00197506	2.26937	noncoding	547	-	intergenic
ASHGA5P036472	0.000274387	40.7606	noncoding	496	+	intergenic
ASHGA5P050170	0.0232698	2.26826	noncoding	207	-	intergenic
ASHGA5P045489	0.0142172	2.25949	noncoding	567	+	intergenic
ASHGA5P036715	0.010315	2.23845	noncoding	770	-	intergenic
ASHGA5P043040	0.0490779	3.2202	noncoding	2555	-	exon sense-overlapping
ASHGA5P000351	0.000217293	4.61478	noncoding	11125	-	intergenic
ASHGA5P033400	0.000893651	3.43331	noncoding	381	+	intronic antisense
ASHGA5P054802	3.80836e-05	13.0484	noncoding	607	-	intergenic
ASHGA5P026103	0.0364737	2.59855	noncoding	284	+	intron sense-overlapping
ASHGA5P034037	0.00345719	2.01721	noncoding	845	+	intergenic
ASHGA5P027252	0.0003413	34.4968	noncoding	825	+	intergenic
ASHGA5P058891	0.00262964	27.7374	noncoding	273	+	intergenic
ASHGA5P015879	0.0212965	4.67933	noncoding	691	+	intergenic
ASHGA5P055909	9.28074e-06	22.7296	noncoding	2566	-	exon sense-overlapping
ASHGA5P055909	9.28074e-06	22.7296	noncoding	2566	-	exon sense-overlapping
ASHGA5P043442	0.00169716	4.17061	noncoding	432	-	intergenic
ASHGA5P032723	0.00184716	2.02332	noncoding	2057	-	intergenic
ASHGA5P007663	0.0165865	2.31562	noncoding	2642	-	intergenic
ASHGA5P049357	0.0372949	2.53423	noncoding	932	-	natural antisense
ASHGA5P055586	0.000993166	2.30582	noncoding	3065	-	intergenic
ASHGA5P016356	0.00208688	7.02573	noncoding	555	-	natural antisense
ASHGA5P015864	0.0309451	2.65389	noncoding	525	+	intronic antisense
ASHGA5P044721	0.00572078	3.22022	noncoding	508	+	intron sense-overlapping
ASHGA5P056039	0.00256328	30.8779	noncoding	531	+	intergenic
ASHGA5P037847	0.0218376	2.30516	noncoding	586	+	intergenic
ASHGA5P033496	0.0105861	3.89841	noncoding	316	-	intronic antisense
ASHGA5P035558	0.000502208	39.5359	noncoding	451	-	intergenic
ASHGA5P034998	0.00262087	2.64361	noncoding	2156	-	intergenic
ASHGA5P049427	0.0316297	6.62746	noncoding	422	-	intergenic
ASHGA5P045483	0.00261633	31.1868	noncoding	1809	+	intergenic
ASHGA5P054358	0.00322787	2.08403	noncoding	1671	-	intergenic
ASHGA5P040192	0.00603724	11.6949	noncoding	521	+	intronic antisense
ASHGA5P031327	0.00834883	2.7971	noncoding	429	-	natural antisense
ASHGA5P045804	0.0184972	5.0917	noncoding	452	+	intergenic
ASHGA5P042335	0.00883444	5.74882	noncoding	877	+	intergenic
ASHGA5P055496	0.00668436	3.55067	noncoding	2355	-	natural antisense
ASHGA5P055496	0.00668436	3.55067	noncoding	2355	-	natural antisense
ASHGA5P034617	0.0269887	4.53719	noncoding	269	+	intergenic
ASHGA5P042708	0.00998168	25.869	noncoding	217	+	natural antisense
ASHGA5P042708	0.00998168	25.869	noncoding	217	+	natural antisense
ASHGA5P041508	0.0310154	2.28104	noncoding	573	+	intergenic
ASHGA5P026708	0.0370831	2.66031	noncoding	432	+	intergenic
ASHGA5P009673	0.000955231	10.849	noncoding	2395	-	intergenic
ASHGA5P023378	0.00142941	16.6889	noncoding	283	-	intergenic
ASHGA5P032139	0.000137717	9.33669	noncoding	679	-	bidirectional
ASHGA5P048196	0.000175787	42.9386	noncoding	543	+	intergenic
ASHGA5P041324	0.0284443	2.61304	noncoding	867	+	intergenic
ASHGA5P033041	0.000629682	22.4226	noncoding	557	+	natural antisense
ASHGA5P033041	0.000629682	22.4226	noncoding	557	+	natural antisense
ASHGA5P016351	0.0109295	2.08244	noncoding	1052	+	natural antisense
ASHGA5P027318	0.0357502	3.28159	noncoding	2337	-	intergenic
ASHGA5P026951	0.0172409	2.43722	noncoding	1101	-	natural antisense
ASHGA5P026951	0.0172409	2.43722	noncoding	1101	-	natural antisense
ASHGA5P021403	0.00149457	10.695	noncoding	667	+	natural antisense
ASHGA5P021403	0.00149457	10.695	noncoding	667	+	natural antisense
ASHGA5P045006	0.0447106	2.82807	noncoding	620	+	intergenic
ASHGA5P027838	0.00250892	4.67652	noncoding	400	+	intronic antisense
ASHGA5P019704	0.011812	3.91957	noncoding	1263	-	intergenic
ASHGA5P020196	0.0078048	2.42037	noncoding	431	+	intergenic
ASHGA5P058358	0.0203703	5.06593	noncoding	2142	+	intergenic
ASHGA5P036410	0.0131178	4.85393	noncoding	403	+	intergenic
ASHGA5P019712	2.45596e-05	51.0922	noncoding	892	-	natural antisense
ASHGA5P021985	0.0025645	2.4697	noncoding	481	+	exon sense-overlapping
ASHGA5P058550	0.0182702	2.69196	noncoding	558	+	intergenic
ASHGA5P056850	0.000822562	6.87409	noncoding	303	+	intergenic
ASHGA5P048331	0.0272175	2.95282	noncoding	758	-	natural antisense
ASHGA5P048331	0.0272175	2.95282	noncoding	758	-	natural antisense
ASHGA5P034868	0.000468775	8.46004	noncoding	2342	-	intergenic
ASHGA5P054820	0.000110987	15.0118	noncoding	245	+	intergenic
ASHGA5P043601	0.00961888	2.26377	noncoding	469	+	intergenic
ASHGA5P050678	0.0290105	2.8873	noncoding	739	+	intergenic
ASHGA5P058129	0.00243418	2.55597	noncoding	283	-	intergenic
ASHGA5P032095	0.0478274	2.40702	noncoding	592	-	intergenic
ASHGA5P032526	0.00147708	25.5234	noncoding	547	-	intergenic
ASHGA5P056882	0.0122229	5.25788	noncoding	833	+	intergenic
ASHGA5P000065	0.0126989	4.17844	noncoding	1386	-	intergenic
ASHGA5P023773	0.00149158	13.2265	noncoding	4372	-	intergenic
ASHGA5P032330	0.000929166	2.19663	noncoding	638	-	natural antisense
ASHGA5P049579	0.00495923	10.648	noncoding	657	+	intergenic
ASHGA5P027422	0.00104509	17.2999	noncoding	2536	-	bidirectional
ASHGA5P027422	0.00104509	17.2999	noncoding	2536	-	bidirectional
ASHGA5P027422	0.00104509	17.2999	noncoding	2536	-	bidirectional
ASHGA5P027422	0.00104509	17.2999	noncoding	2536	-	bidirectional
ASHGA5P027547	8.2934e-05	45.7066	noncoding	549	-	intergenic
ASHGA5P031639	0.00651189	2.14214	noncoding	580	+	intergenic
ASHGA5P039937	0.00291192	13.0741	noncoding	1594	+	intron sense-overlapping
ASHGA5P039937	0.00291192	13.0741	noncoding	1594	+	intronic antisense
ASHGA5P016910	0.00811459	4.8095	noncoding	482	+	natural antisense
ASHGA5P026027	0.00909387	2.14981	noncoding	1048	+	exon sense-overlapping
ASHGA5P026027	0.00909387	2.14981	noncoding	1048	+	exon sense-overlapping
ASHGA5P026027	0.00909387	2.14981	noncoding	1048	+	exon sense-overlapping
ASHGA5P050295	0.0152431	2.34549	noncoding	660	+	intergenic
ASHGA5P022897	0.00737349	3.16867	noncoding	545	-	intronic antisense
ASHGA5P022897	0.00737349	3.16867	noncoding	545	-	natural antisense
ASHGA5P046545	0.0265716	2.14552	noncoding	1063	+	intergenic
ASHGA5P029138	0.004602	15.4561	noncoding	500	-	intergenic
ASHGA5P040317	0.00178863	16.1765	noncoding	885	-	intergenic
ASHGA5P051748	0.00399577	3.82662	noncoding	1562	+	intergenic
ASHGA5P051627	0.0129997	2.34172	noncoding	982	+	bidirectional
ASHGA5P051627	0.0129997	2.34172	noncoding	982	+	bidirectional
ASHGA5P021415	0.00840343	3.92113	noncoding	566	-	natural antisense
ASHGA5P021415	0.00840343	3.92113	noncoding	566	-	natural antisense
ASHGA5P021415	0.00840343	3.92113	noncoding	566	-	natural antisense
ASHGA5P021415	0.00840343	3.92113	noncoding	566	-	natural antisense
ASHGA5P021415	0.00840343	3.92113	noncoding	566	-	natural antisense
ASHGA5P016436	0.00192711	3.14092	noncoding	515	-	natural antisense
ASHGA5P018337	0.00137361	12.3747	noncoding	765	-	intronic antisense
ASHGA5P018337	0.00137361	12.3747	noncoding	765	-	intronic antisense
ASHGA5P057770	0.0250547	3.18004	noncoding	620	+	intergenic
ASHGA5P019335	0.044185	2.2608	noncoding	605	+	intergenic
ASHGA5P034856	0.00379988	5.59462	noncoding	540	-	intergenic
ASHGA5P055054	0.017759	2.24427	noncoding	549	-	natural antisense
ASHGA5P055054	0.017759	2.24427	noncoding	549	-	natural antisense
ASHGA5P018693	0.000707909	4.03645	noncoding	279	-	exon sense-overlapping
ASHGA5P034595	0.0327212	2.44086	noncoding	1871	+	intergenic
ASHGA5P037800	0.0474105	2.38959	noncoding	1438	+	intergenic
ASHGA5P030605	0.0168964	2.16421	noncoding	2373	+	intergenic
ASHGA5P027022	0.0322375	2.86932	noncoding	509	-	intergenic
ASHGA5P017920	0.00143586	2.90465	noncoding	177	+	intergenic
ASHGA5P047975	0.0160272	4.29296	noncoding	661	-	bidirectional
ASHGA5P027591	0.021474	3.50291	noncoding	869	-	bidirectional
ASHGA5P027591	0.021474	3.50291	noncoding	869	-	bidirectional
ASHGA5P027591	0.021474	3.50291	noncoding	869	-	bidirectional
ASHGA5P027591	0.021474	3.50291	noncoding	869	-	bidirectional
ASHGA5P027591	0.021474	3.50291	noncoding	869	-	bidirectional
ASHGA5P027591	0.021474	3.50291	noncoding	869	-	bidirectional
ASHGA5P028780	0.0410959	2.47256	noncoding	343	-	intergenic
ASHGA5P056851	0.00115499	33.4816	noncoding	502	+	intergenic
ASHGA5P030082	0.00127312	3.14926	noncoding	2919	-	intergenic
ASHGA5P038352	0.00713693	7.98201	noncoding	928	-	intergenic
ASHGA5P054788	0.00111227	3.73724	noncoding	4273	-	intergenic
ASHGA5P027356	0.0141759	2.55219	noncoding	645	-	natural antisense
ASHGA5P027356	0.0141759	2.55219	noncoding	645	-	natural antisense
ASHGA5P057545	0.0299893	2.04869	noncoding	376	-	intergenic
ASHGA5P052807	0.00333451	6.76594	noncoding	4605	+	intergenic
ASHGA5P044710	0.00318723	5.31918	noncoding	1618	+	exon sense-overlapping
ASHGA5P014959	0.00233912	6.41613	noncoding	438	+	intergenic
ASHGA5P022671	0.000258726	9.79713	noncoding	428	+	intergenic
ASHGA5P015867	0.000123571	11.6092	noncoding	567	+	intronic antisense
ASHGA5P015867	0.000123571	11.6092	noncoding	567	+	intronic antisense
ASHGA5P042319	0.00129076	17.4815	noncoding	962	+	intergenic
ASHGA5P016944	0.0116086	4.00256	noncoding	723	-	intergenic
ASHGA5P015048	0.000258224	7.69296	noncoding	520	-	natural antisense
ASHGA5P015875	0.000738186	5.33406	noncoding	647	+	intergenic
ASHGA5P007915	0.0283004	3.35769	noncoding	1252	-	intergenic
ASHGA5P033630	0.00532346	6.80279	noncoding	268	-	intergenic
ASHGA5P056672	0.00307327	3.91589	noncoding	1586	+	intron sense-overlapping
ASHGA5P041850	0.00303774	3.24192	noncoding	479	+	natural antisense
ASHGA5P022956	0.00787968	2.27498	noncoding	5002	+
ASHGA5P015200	0.000118371	23.1048	noncoding	3531	-	natural antisense
ASHGA5P058903	0.00116297	3.69676	noncoding	202	-	intergenic
ASHGA5P040798	0.00398963	3.08786	noncoding	836	+	intergenic
ASHGA5P035081	0.000210861	10.7727	noncoding	571	-	intergenic
ASHGA5P018909	0.00647877	2.47834	noncoding	568	-	intronic antisense
ASHGA5P020519	0.00075237	29.9133	noncoding	270	-	intronic antisense
ASHGA5P037710	0.0327688	3.50094	noncoding	457	-	intronic antisense
ASHGA5P048336	0.000142021	2.83555	noncoding	2608	-	bidirectional
ASHGA5P028328	0.00863647	3.20269	noncoding	3819	+	exon sense-overlapping
ASHGA5P044470	0.0223087	3.82257	noncoding	504	-	intronic antisense
ASHGA5P044470	0.0223087	3.82257	noncoding	504	-	intronic antisense
ASHGA5P044470	0.0223087	3.82257	noncoding	504	-	intronic antisense
ASHGA5P042521	0.0331833	2.07786	noncoding	2123	+	intergenic
ASHGA5P045580	0.000312976	2.38064	noncoding	295	-	natural antisense
ASHGA5P045580	0.000312976	2.38064	noncoding	295	-	natural antisense
ASHGA5P016422	0.000156367	7.44202	noncoding	683	-	intergenic
ASHGA5P039711	0.0302931	3.73871	noncoding	512	-	intronic antisense
ASHGA5P000302	0.000989325	12.9615	noncoding	19325	+	intergenic
ASHGA5P043801	0.0141963	3.96702	noncoding	355	+	intergenic
ASHGA5P015738	0.0279269	2.53973	noncoding	272	-	intergenic
ASHGA5P052882	0.0293762	4.3141	noncoding	1883	-	intergenic
ASHGA5P022176	0.00249117	3.4432	noncoding	512	+	intronic antisense
ASHGA5P022176	0.00249117	3.4432	noncoding	512	+	intronic antisense
ASHGA5P022176	0.00249117	3.4432	noncoding	512	+	intronic antisense
ASHGA5P022176	0.00249117	3.4432	noncoding	512	+	intronic antisense
ASHGA5P022176	0.00249117	3.4432	noncoding	512	+	intronic antisense
ASHGA5P022176	0.00249117	3.4432	noncoding	512	+	intronic antisense
ASHGA5P022176	0.00249117	3.4432	noncoding	512	+	intronic antisense
ASHGA5P022176	0.00249117	3.4432	noncoding	512	+	intronic antisense
ASHGA5P044200	0.0435833	2.77439	noncoding	578	-	intergenic
ASHGA5P016529	0.00346652	9.8387	noncoding	961	+	intergenic
ASHGA5P027418	0.0110636	3.63492	noncoding	599	-	natural antisense
ASHGA5P019394	0.00955936	33.888	noncoding	357	-	intergenic
ASHGA5P026851	0.0164587	2.3158	noncoding	431	-	intergenic
ASHGA5P038168	0.00600487	3.5485	noncoding	463	-	natural antisense
ASHGA5P022310	0.0450541	6.84709	noncoding	533	-	intronic antisense
ASHGA5P022310	0.0450541	6.84709	noncoding	533	-	intronic antisense
ASHGA5P022310	0.0450541	6.84709	noncoding	533	-	intronic antisense
ASHGA5P032585	0.00960233	2.11648	noncoding	498	-	intergenic
ASHGA5P017720	0.0323136	11.6802	noncoding	448	+	intergenic

## Sheet: Upregulated_Control-VS-Active
Upregulated lncRNAs: Uninfected control vs Active Infection
ProbeName	P-value	Fold Change	type	RNAlength	strand	relationship
ASHGA5P031073	0.000900297	2.48237	noncoding	2270	-	intron sense-overlapping
ASHGA5P039495	0.00494196	4.29976	noncoding	1741	-	intergenic
ASHGA5P019174	0.0129948	2.44953	noncoding	1849	+	intergenic
ASHGA5P041904	0.0184888	3.12735	noncoding	508	-
ASHGA5P029772	0.0332473	4.18725	noncoding	465	+	intergenic
ASHGA5P019334	0.0187076	7.06976	noncoding	2426	-	exon sense-overlapping
ASHGA5P019334	0.0187076	7.06976	noncoding	2426	-	exon sense-overlapping
ASHGA5P019334	0.0187076	7.06976	noncoding	2426	-	exon sense-overlapping
ASHGA5P056218	0.0174668	2.11836	noncoding	591	+	intergenic
ASHGA5P015411	0.00160284	3.80083	noncoding	682	-	intergenic
ASHGA5P043655	0.041991	2.23816	noncoding	706	+	intergenic
ASHGA5P000589	0.0320506	2.92295	noncoding	556	-	intergenic
ASHGA5P046410	0.00324788	2.67233	noncoding	857	-	intergenic
ASHGA5P045029	0.0443277	2.31978	noncoding	1561	+	intergenic
ASHGA5P053199	0.00932622	2.12426	noncoding	796	+	natural antisense
ASHGA5P053199	0.00932622	2.12426	noncoding	796	+	natural antisense
ASHGA5P053199	0.00932622	2.12426	noncoding	796	+	natural antisense
ASHGA5P019315	0.0414597	2.01727	noncoding	554	-	intronic antisense
ASHGA5P058283	0.00056179	2.15983	noncoding	399	-	intergenic
ASHGA5P028217	0.0157978	2.01451	noncoding	133	+
ASHGA5P039199	0.033707	2.67815	noncoding	671	+	intronic antisense
ASHGA5P039199	0.033707	2.67815	noncoding	671	+	intronic antisense
ASHGA5P039199	0.033707	2.67815	noncoding	671	+	intronic antisense
ASHGA5P052916	0.0475878	2.07442	noncoding	1154	+	intergenic
ASHGA5P038768	0.02585	3.24433	noncoding	2049	+	natural antisense
ASHGA5P058831	0.0246597	2.25933	noncoding	211	+	intergenic
ASHGA5P012433	0.0122208	2.04049	noncoding	2409	+	exon sense-overlapping
ASHGA5P012433	0.0122208	2.04049	noncoding	2409	+	exon sense-overlapping
ASHGA5P035896	0.0403805	2.54944	noncoding	281	+	intergenic
ASHGA5P041631	0.00713971	2.06611	noncoding	1940	-	intron sense-overlapping
ASHGA5P041631	0.00713971	2.06611	noncoding	1940	-	intron sense-overlapping
ASHGA5P037474	0.0163808	2.02399	noncoding	715	+	intronic antisense
ASHGA5P037474	0.0163808	2.02399	noncoding	715	+	intronic antisense
ASHGA5P037474	0.0163808	2.02399	noncoding	715	+	intronic antisense
ASHGA5P037474	0.0163808	2.02399	noncoding	715	+	intronic antisense
ASHGA5P037474	0.0163808	2.02399	noncoding	715	+	intronic antisense
ASHGA5P020194	0.00141587	2.16018	noncoding	1155	-	exon sense-overlapping
ASHGA5P020194	0.00141587	2.16018	noncoding	1155	-	natural antisense
ASHGA5P020194	0.00141587	2.16018	noncoding	1155	-	natural antisense
ASHGA5P020194	0.00141587	2.16018	noncoding	1155	-	natural antisense
ASHGA5P050888	0.0101551	3.08736	noncoding	557	+	intergenic
ASHGA5P019742	0.000857756	12.4148	noncoding	4252	+	bidirectional
ASHGA5P037444	0.024835	2.1581	noncoding	2946	+	bidirectional
ASHGA5P037444	0.024835	2.1581	noncoding	2946	+	bidirectional
ASHGA5P037444	0.024835	2.1581	noncoding	2946	+	bidirectional
ASHGA5P037444	0.024835	2.1581	noncoding	2946	+	bidirectional
ASHGA5P028426	0.0113695	2.33439	noncoding	1179	-	intergenic
ASHGA5P047574	0.00268645	2.21947	noncoding	1770	+	intron sense-overlapping
ASHGA5P047343	0.00351154	2.48195	noncoding	631	+	intergenic
ASHGA5P037394	0.0130366	2.38886	noncoding	716	+	intergenic
ASHGA5P058789	0.0109523	2.5398	noncoding	252	+	intergenic
ASHGA5P040486	0.0120651	3.61661	noncoding	806	-	intergenic
ASHGA5P056942	0.0265458	3.29093	noncoding	498	+	intergenic
ASHGA5P017968	0.0245119	3.2623	noncoding	486	-	intergenic
ASHGA5P057468	0.0120742	3.49596	noncoding	511	+	intergenic
ASHGA5P022446	0.0436548	3.28158	noncoding	1206	-	intronic antisense
ASHGA5P022446	0.0436548	3.28158	noncoding	1206	-	intronic antisense
ASHGA5P027194	0.0177884	2.37883	noncoding	499	-	intergenic
ASHGA5P019039	0.0440513	2.1811	noncoding	701	+	intronic antisense
ASHGA5P019039	0.0440513	2.1811	noncoding	701	+	intronic antisense
ASHGA5P019039	0.0440513	2.1811	noncoding	701	+	intronic antisense
ASHGA5P019039	0.0440513	2.1811	noncoding	701	+	intronic antisense
ASHGA5P019039	0.0440513	2.1811	noncoding	701	+	intronic antisense
ASHGA5P019039	0.0440513	2.1811	noncoding	701	+	intronic antisense
ASHGA5P034991	0.00492503	2.96119	noncoding	769	-	intergenic
ASHGA5P036283	0.0402938	2.69463	noncoding	1955	+	natural antisense
ASHGA5P036283	0.0402938	2.69463	noncoding	1955	+	natural antisense
ASHGA5P036283	0.0402938	2.69463	noncoding	1955	+	natural antisense
ASHGA5P036283	0.0402938	2.69463	noncoding	1955	+	natural antisense
ASHGA5P036283	0.0402938	2.69463	noncoding	1955	+	natural antisense
ASHGA5P036283	0.0402938	2.69463	noncoding	1955	+	natural antisense
ASHGA5P036283	0.0402938	2.69463	noncoding	1955	+	natural antisense
ASHGA5P045136	0.0156874	2.2205	noncoding	496	+	intergenic
ASHGA5P030754	0.0101803	2.15124	noncoding	402	+	intergenic
ASHGA5P054776	0.0109408	3.26748	noncoding	1468	+	natural antisense
ASHGA5P054776	0.0109408	3.26748	noncoding	1468	+	natural antisense
ASHGA5P054776	0.0109408	3.26748	noncoding	1468	+	natural antisense
ASHGA5P054776	0.0109408	3.26748	noncoding	1468	+	natural antisense
ASHGA5P054776	0.0109408	3.26748	noncoding	1468	+	natural antisense
ASHGA5P054776	0.0109408	3.26748	noncoding	1468	+	natural antisense
ASHGA5P054776	0.0109408	3.26748	noncoding	1468	+	natural antisense
ASHGA5P054776	0.0109408	3.26748	noncoding	1468	+	natural antisense
ASHGA5P054776	0.0109408	3.26748	noncoding	1468	+	natural antisense
ASHGA5P054776	0.0109408	3.26748	noncoding	1468	+	natural antisense
ASHGA5P054776	0.0109408	3.26748	noncoding	1468	+	natural antisense
ASHGA5P054776	0.0109408	3.26748	noncoding	1468	+	natural antisense
ASHGA5P054776	0.0109408	3.26748	noncoding	1468	+	natural antisense
ASHGA5P054776	0.0109408	3.26748	noncoding	1468	+	natural antisense
ASHGA5P054776	0.0109408	3.26748	noncoding	1468	+	natural antisense
ASHGA5P054776	0.0109408	3.26748	noncoding	1468	+	natural antisense
ASHGA5P054776	0.0109408	3.26748	noncoding	1468	+	natural antisense
ASHGA5P044768	0.0467998	2.40131	noncoding	836	+	intergenic
ASHGA5P021425	0.0267662	2.18874	noncoding	693	+	intergenic
ASHGA5P029185	0.00355542	2.17441	noncoding	1234	-	bidirectional
ASHGA5P029185	0.00355542	2.17441	noncoding	1234	-	bidirectional
ASHGA5P044951	0.0207451	2.01314	noncoding	800	+	bidirectional
ASHGA5P044951	0.0207451	2.01314	noncoding	800	+	bidirectional
ASHGA5P044951	0.0207451	2.01314	noncoding	800	+	bidirectional
ASHGA5P025623	0.047322	2.01342	noncoding	1568	+	intergenic
ASHGA5P048919	0.00474842	3.99796	noncoding	1917	-	intronic antisense
ASHGA5P027426	0.0446891	2.19088	noncoding	629	-	intergenic
ASHGA5P018437	0.0187764	2.59341	noncoding	308	-	intergenic
ASHGA5P028764	0.0151844	3.06722	noncoding	437	+	intergenic
ASHGA5P048904	0.0342985	2.09038	noncoding	6888	-	intergenic
ASHGA5P048191	0.00612942	7.28406	noncoding	672	-	intergenic
ASHGA5P025924	0.0266464	2.65138	noncoding	4004	-	exon sense-overlapping
ASHGA5P025924	0.0266464	2.65138	noncoding	4004	-	exon sense-overlapping
ASHGA5P025924	0.0266464	2.65138	noncoding	4004	-	exon sense-overlapping
ASHGA5P025924	0.0266464	2.65138	noncoding	4004	-	exon sense-overlapping
ASHGA5P025924	0.0266464	2.65138	noncoding	4004	-	exon sense-overlapping
ASHGA5P025924	0.0266464	2.65138	noncoding	4004	-	exon sense-overlapping
ASHGA5P025924	0.0266464	2.65138	noncoding	4004	-	exon sense-overlapping
ASHGA5P035864	0.00739131	3.24292	noncoding	2036	+	intergenic
ASHGA5P035661	0.00532047	2.48812	noncoding	517	-	intergenic
ASHGA5P026314	0.0269585	2.74167	noncoding	494	+	intron sense-overlapping
ASHGA5P051349	0.016101	2.97225	noncoding	1877	-	exon sense-overlapping
ASHGA5P053409	0.0282013	3.6721	noncoding	558	-	intergenic
ASHGA5P017504	0.00539887	2.03266	noncoding	498	+	intergenic
ASHGA5P035875	0.0126735	2.14748	noncoding	600	+	intergenic
ASHGA5P057926	0.0390062	2.01146	noncoding	3355	-	intergenic
ASHGA5P054406	0.0147329	2.30505	noncoding	3307	+	intergenic
ASHGA5P055761	0.020867	2.07264	noncoding	651	-	intergenic
ASHGA5P032902	0.00819382	2.47112	noncoding	826	+	intergenic
ASHGA5P032855	0.0473398	2.90546	noncoding	488	+	intergenic
ASHGA5P034870	0.0161832	2.19433	noncoding	1036	-	intergenic
ASHGA5P018272	0.0499808	2.47062	noncoding	452	+	intergenic
ASHGA5P029098	0.0221102	2.04993	noncoding	1377	-	intronic antisense
ASHGA5P029098	0.0221102	2.04993	noncoding	1377	-	natural antisense
ASHGA5P029098	0.0221102	2.04993	noncoding	1377	-	natural antisense
ASHGA5P031934	0.00636534	2.6489	noncoding	2480	+	intron sense-overlapping
ASHGA5P016590	0.0120996	2.87633	noncoding	714	-	intronic antisense
ASHGA5P016590	0.0120996	2.87633	noncoding	714	-	intronic antisense
ASHGA5P057113	0.000990274	2.30874	noncoding	261	+	intergenic
ASHGA5P035667	0.00587204	2.22119	noncoding	472	-	natural antisense
ASHGA5P033391	0.00508287	5.31194	noncoding	4232	+	intergenic
ASHGA5P049421	0.0394851	2.23498	noncoding	325	+	intergenic
ASHGA5P057372	0.00235953	4.07315	noncoding	698	-	intergenic
ASHGA5P047287	0.0354752	3.15492	noncoding	6477	+	intergenic
ASHGA5P027317	0.0088296	7.78183	noncoding	1408	-	natural antisense
ASHGA5P057907	0.0254281	5.03168	noncoding	324	+	intron sense-overlapping
ASHGA5P057907	0.0254281	5.03168	noncoding	324	+	intron sense-overlapping
ASHGA5P057907	0.0254281	5.03168	noncoding	324	+	intron sense-overlapping
ASHGA5P038371	0.00247743	3.1214	noncoding	458	-	intergenic
ASHGA5P019872	0.0453669	3.1135	noncoding	749	+	intergenic
ASHGA5P046187	0.015609	2.36908	noncoding	3849	-	bidirectional
ASHGA5P035540	0.0193973	2.01126	noncoding	469	-	intron sense-overlapping
ASHGA5P037647	0.0358124	2.21433	noncoding	5125	-	natural antisense
ASHGA5P057650	0.0464052	2.19499	noncoding	308	+	intergenic
ASHGA5P058374	0.0234565	3.076	noncoding	555	+	natural antisense
ASHGA5P043447	0.00494925	3.04915	noncoding	514	-	natural antisense
ASHGA5P043447	0.00494925	3.04915	noncoding	514	-	natural antisense
ASHGA5P043447	0.00494925	3.04915	noncoding	514	-	natural antisense
ASHGA5P042884	0.0315041	2.30963	noncoding	982	-	intronic antisense
ASHGA5P036165	0.0224006	2.1156	noncoding	815	-	intergenic
ASHGA5P055489	0.000228249	2.39864	noncoding	1493	+	intergenic
ASHGA5P037921	0.0246046	2.88517	noncoding	1121	-	intergenic
ASHGA5P050449	0.00330257	2.8627	noncoding	790	+	intronic antisense
ASHGA5P050449	0.00330257	2.8627	noncoding	790	+	intronic antisense
ASHGA5P050449	0.00330257	2.8627	noncoding	790	+	intronic antisense
ASHGA5P050449	0.00330257	2.8627	noncoding	790	+	intronic antisense
ASHGA5P050449	0.00330257	2.8627	noncoding	790	+	intronic antisense
ASHGA5P034032	0.021311	2.07423	noncoding	1944	+	intergenic
ASHGA5P041182	0.0177678	2.48033	noncoding	1668	+	natural antisense
ASHGA5P048594	0.021497	2.89637	noncoding	533	+	intergenic
ASHGA5P055790	0.00185863	3.5034	noncoding	722	-	bidirectional
ASHGA5P028296	0.0146742	3.00051	noncoding	219	+	intergenic
ASHGA5P015519	0.000391208	2.93529	noncoding	903	-	intergenic
ASHGA5P030054	0.0492908	2.15811	noncoding	839	-	intronic antisense
ASHGA5P044535	0.00214729	2.60975	noncoding	1164	-	intergenic
ASHGA5P056766	0.040766	2.23827	noncoding	824	-	intergenic
ASHGA5P026902	0.0293379	2.07334	noncoding	330	+	intergenic
ASHGA5P029862	0.0184387	2.01071	noncoding	1445	-	exon sense-overlapping
ASHGA5P058560	0.00667594	2.42479	noncoding	364	+	intergenic
ASHGA5P022915	0.0427087	2.86811	noncoding	385	-	intergenic
ASHGA5P029046	0.00421447	2.6094	noncoding	1165	-	intergenic
ASHGA5P031049	0.0252901	2.11526	noncoding	2481	-	bidirectional
ASHGA5P030110	0.038998	3.00333	noncoding	709	-	intergenic
ASHGA5P019562	0.00612515	2.29445	noncoding	553	+	intergenic
ASHGA5P048939	0.00604071	2.57135	noncoding	2051	-	intergenic
ASHGA5P028481	0.0135721	2.84895	noncoding	1370	-	intergenic
ASHGA5P044503	0.0418544	2.19028	noncoding	777	-	natural antisense
ASHGA5P044503	0.0418544	2.19028	noncoding	777	-	natural antisense
ASHGA5P040671	0.0262616	3.52641	noncoding	4435	+	intergenic
ASHGA5P033002	0.0493098	2.28667	noncoding	893	+	intronic antisense
ASHGA5P028157	0.0291608	2.17862	noncoding	709	+	intronic antisense
ASHGA5P033492	0.0228558	2.19607	noncoding	1322	-	intergenic
ASHGA5P037662	0.00493457	3.98437	noncoding	597	-	exon sense-overlapping
ASHGA5P037662	0.00493457	3.98437	noncoding	597	-	exon sense-overlapping
ASHGA5P037662	0.00493457	3.98437	noncoding	597	-	exon sense-overlapping
ASHGA5P015451	0.0322732	3.56074	noncoding	1263	+
ASHGA5P039546	0.000844384	2.70148	noncoding	2148	-	intergenic
ASHGA5P052950	0.00712835	2.20188	noncoding	2431	-	exon sense-overlapping
ASHGA5P034965	0.0127178	3.03735	noncoding	2136	+	intergenic
ASHGA5P045452	0.00496537	2.01224	noncoding	1201	-	intron sense-overlapping
ASHGA5P040797	0.0216704	2.21452	noncoding	368	-	natural antisense
ASHGA5P040127	0.0163895	2.47581	noncoding	764	+	natural antisense
ASHGA5P058402	0.0295461	2.13089	noncoding	1905	-	intronic antisense
ASHGA5P058402	0.0295461	2.13089	noncoding	1905	-	intronic antisense
ASHGA5P058402	0.0295461	2.13089	noncoding	1905	-	intronic antisense
ASHGA5P058402	0.0295461	2.13089	noncoding	1905	-	natural antisense
ASHGA5P038044	0.0368774	2.04515	noncoding	1207	+	intergenic
ASHGA5P035482	0.0225125	2.77433	noncoding	797	-	intron sense-overlapping
ASHGA5P040601	0.0457103	2.13488	noncoding	777	-	intergenic
ASHGA5P035898	0.000874181	2.97977	noncoding	528	+	intergenic
ASHGA5P037425	0.00511274	2.72176	noncoding	572	+	intergenic
ASHGA5P046709	0.00128966	2.0278	noncoding	482	+	intergenic
ASHGA5P034876	0.0309961	2.15426	noncoding	1553	-	intergenic
ASHGA5P028683	0.0492269	2.0713	noncoding	428	-	intergenic
ASHGA5P031695	0.0163467	2.31199	noncoding	1303	+
ASHGA5P053474	0.0101972	3.17014	noncoding	620	-	intronic antisense
ASHGA5P015034	0.0490081	4.0312	noncoding	397	-	intergenic
ASHGA5P029759	0.0436012	2.39772	noncoding	552	+	intronic antisense
ASHGA5P029759	0.0436012	2.39772	noncoding	552	+	intronic antisense
ASHGA5P029759	0.0436012	2.39772	noncoding	552	+	intronic antisense
ASHGA5P029759	0.0436012	2.39772	noncoding	552	+	intronic antisense
ASHGA5P027988	0.0382827	2.47466	noncoding	508	-	intronic antisense
ASHGA5P052517	0.0155613	2.34388	noncoding	544	-	intergenic
ASHGA5P023042	0.0186199	2.29999	noncoding	584	-	intergenic
ASHGA5P032209	0.0491735	2.87089	noncoding	304	-	intergenic
ASHGA5P045261	0.000397056	2.68129	noncoding	1423	-	intergenic
ASHGA5P053545	0.0100165	2.68803	noncoding	522	+	intergenic
ASHGA5P027801	0.00732297	3.13218	noncoding	3266	+	intergenic
ASHGA5P030465	0.0140785	2.92662	noncoding	444	-	intergenic
ASHGA5P034862	0.0401664	2.23505	noncoding	506	-	intergenic
ASHGA5P036345	0.0221701	2.33594	noncoding	521	+	intergenic
ASHGA5P047584	0.012805	2.77419	noncoding	784	+	intergenic
ASHGA5P051496	0.0196671	3.11362	noncoding	549	-	intronic antisense
ASHGA5P039090	0.0172486	2.62038	noncoding	272	+	intergenic
ASHGA5P057265	0.00351495	3.25899	noncoding	1837	-	intergenic
ASHGA5P033951	0.0186759	2.40484	noncoding	2738	-	natural antisense
ASHGA5P039593	0.0451379	3.10118	noncoding	454	-	intergenic
ASHGA5P051603	0.00454985	2.10365	noncoding	347	-	intronic antisense
ASHGA5P051603	0.00454985	2.10365	noncoding	347	-	natural antisense
ASHGA5P015761	0.040299	2.08971	noncoding	491	+	intronic antisense
ASHGA5P015761	0.040299	2.08971	noncoding	491	+	intronic antisense
ASHGA5P033463	0.0282468	2.53274	noncoding	454	-	intron sense-overlapping
ASHGA5P031975	0.00430796	2.65956	noncoding	1980	+	bidirectional
ASHGA5P031975	0.00430796	2.65956	noncoding	1980	+	bidirectional
ASHGA5P031975	0.00430796	2.65956	noncoding	1980	+	bidirectional
ASHGA5P031975	0.00430796	2.65956	noncoding	1980	+	bidirectional
ASHGA5P031975	0.00430796	2.65956	noncoding	1980	+	bidirectional
ASHGA5P015702	0.0390219	2.55335	noncoding	570	-	intergenic
ASHGA5P029429	0.0208488	2.10994	noncoding	294	+	intergenic
ASHGA5P022650	0.0449827	2.1489	noncoding	1284	+	intronic antisense
ASHGA5P018683	0.0490123	2.60925	noncoding	388	+	intergenic
ASHGA5P039320	0.00935019	2.55112	noncoding	422	-	intergenic
ASHGA5P029637	0.0336253	2.2327	noncoding	368	+	bidirectional
ASHGA5P029637	0.0336253	2.2327	noncoding	368	+	bidirectional
ASHGA5P033262	0.037828	2.40544	noncoding	2404	+	natural antisense
ASHGA5P033262	0.037828	2.40544	noncoding	2404	+	natural antisense
ASHGA5P045682	0.0371698	2.01414	noncoding	1144	+	intergenic
ASHGA5P021688	0.0497224	3.66633	noncoding	224	+	intergenic
ASHGA5P031402	0.0418589	2.01618	noncoding	657	-	intergenic
ASHGA5P023856	0.0471088	3.2321	noncoding	7178	+	intergenic
ASHGA5P025923	0.0138572	2.49717	noncoding	810	+	intronic antisense
ASHGA5P025923	0.0138572	2.49717	noncoding	810	+	natural antisense
ASHGA5P025923	0.0138572	2.49717	noncoding	810	+	natural antisense
ASHGA5P025923	0.0138572	2.49717	noncoding	810	+	natural antisense
ASHGA5P025923	0.0138572	2.49717	noncoding	810	+	natural antisense
ASHGA5P025923	0.0138572	2.49717	noncoding	810	+	natural antisense
ASHGA5P025923	0.0138572	2.49717	noncoding	810	+	natural antisense
ASHGA5P027339	0.00398852	2.35157	noncoding	306	-	natural antisense
ASHGA5P027339	0.00398852	2.35157	noncoding	306	-	natural antisense
ASHGA5P027339	0.00398852	2.35157	noncoding	306	-	natural antisense
ASHGA5P027339	0.00398852	2.35157	noncoding	306	-	natural antisense
ASHGA5P041230	0.0430286	2.13409	noncoding	594	+	intergenic
ASHGA5P044279	0.0290386	2.0349	noncoding	780	-	intergenic
ASHGA5P058305	0.00256587	10.6211	noncoding	897	+	intergenic
ASHGA5P057283	0.046721	2.72525	noncoding	372	+	intergenic
ASHGA5P054137	0.00845057	2.88765	noncoding	701	+	intergenic
ASHGA5P045134	0.010409	4.67872	noncoding	2410	-	intergenic
ASHGA5P027222	0.0086123	4.01003	noncoding	404	-
ASHGA5P033557	0.0120051	2.94504	noncoding	2598	-	intergenic
ASHGA5P037243	0.0155898	2.05151	noncoding	3051	-	intergenic
ASHGA5P022043	0.0426873	2.03805	noncoding	329	+	intergenic
ASHGA5P030233	0.0437105	2.63495	noncoding	768	-	intergenic
ASHGA5P041780	0.00350388	2.35321	noncoding	375	-	intergenic
ASHGA5P026018	0.0178572	2.04394	noncoding	5006	+	exon sense-overlapping
ASHGA5P026018	0.0178572	2.04394	noncoding	5006	+	exon sense-overlapping
ASHGA5P028122	0.0310085	6.57106	noncoding	476	+	intergenic
ASHGA5P019299	0.00344481	2.03055	noncoding	484	+	bidirectional
ASHGA5P035157	0.00114914	2.40089	noncoding	310	-	intergenic
ASHGA5P054984	0.0107844	2.25279	noncoding	1429	+	intron sense-overlapping
ASHGA5P044811	0.014406	2.45531	noncoding	575	+	bidirectional
ASHGA5P034321	0.0219375	3.15629	noncoding	2990	-	intergenic
ASHGA5P031935	0.044185	2.36232	noncoding	433	+	intron sense-overlapping
ASHGA5P019202	0.0283578	2.05704	noncoding	288	+	intergenic
ASHGA5P023689	0.0121654	2.22255	noncoding	10779	-	intergenic
ASHGA5P023585	0.0209199	2.24917	noncoding	403	-	intergenic
ASHGA5P054317	8.79609e-06	3.72865	noncoding	504	+	intergenic
ASHGA5P025639	0.0250205	2.15075	noncoding	1015	-	intergenic
ASHGA5P038851	0.0134398	3.21333	noncoding	673	+	intronic antisense
ASHGA5P033478	0.0144967	2.24839	noncoding	1429	-	bidirectional
ASHGA5P049802	0.022539	2.09975	noncoding	3317	+	intergenic
ASHGA5P032948	0.000108462	2.47484	noncoding	556	+	intergenic
ASHGA5P040509	0.00250917	2.09106	noncoding	754	-	natural antisense
ASHGA5P046307	0.0064706	2.02703	noncoding	2384	-	intergenic
ASHGA5P044203	0.0272412	3.07383	noncoding	551	-	intergenic
ASHGA5P051436	0.0211565	3.05685	noncoding	1666	+	intergenic
ASHGA5P033689	0.0152775	2.2323	noncoding	548	+	intergenic
ASHGA5P047680	0.00985322	2.04239	noncoding	2023	+	intronic antisense
ASHGA5P051329	0.00909832	5.06167	noncoding	314	+
ASHGA5P017391	0.0349553	2.29562	noncoding	187	-	intergenic
ASHGA5P053429	0.0212943	2.37145	noncoding	926	+	intergenic
ASHGA5P049199	0.00689785	2.19991	noncoding	672	-	intergenic
ASHGA5P019580	0.0109658	2.64709	noncoding	436	+	intergenic
ASHGA5P032148	0.0194095	2.04431	noncoding	2115	-	intergenic
ASHGA5P049222	0.00590396	2.16045	noncoding	659	-	intergenic
ASHGA5P017382	0.0126034	2.11902	noncoding	247	+	intronic antisense
ASHGA5P017382	0.0126034	2.11902	noncoding	247	+	intronic antisense
ASHGA5P017382	0.0126034	2.11902	noncoding	247	+	intronic antisense
ASHGA5P032017	0.00616382	2.14995	noncoding	456	-	natural antisense
ASHGA5P032017	0.00616382	2.14995	noncoding	456	-	natural antisense
ASHGA5P050450	0.0167208	2.62665	noncoding	640	-	intergenic
ASHGA5P022864	0.048297	2.27951	noncoding	610	-	intergenic
ASHGA5P029792	0.00979397	2.62888	noncoding	943	+	intergenic
ASHGA5P045145	0.0164096	2.20725	noncoding	359	-	intronic antisense
ASHGA5P030089	1.29954e-05	2.96953	noncoding	620	-	natural antisense
ASHGA5P030089	1.29954e-05	2.96953	noncoding	620	-	natural antisense
ASHGA5P049335	0.000761187	2.71875	noncoding	1470	-	intronic antisense
ASHGA5P031114	0.031294	3.08359	noncoding	4147	-	intergenic
ASHGA5P054653	0.0338246	2.13891	noncoding	1828	-	intronic antisense
ASHGA5P054653	0.0338246	2.13891	noncoding	1828	-	intronic antisense
ASHGA5P054653	0.0338246	2.13891	noncoding	1828	-	intronic antisense
ASHGA5P054653	0.0338246	2.13891	noncoding	1828	-	intronic antisense
ASHGA5P054653	0.0338246	2.13891	noncoding	1828	-	intronic antisense
ASHGA5P054653	0.0338246	2.13891	noncoding	1828	-	intronic antisense
ASHGA5P054653	0.0338246	2.13891	noncoding	1828	-	intronic antisense
ASHGA5P030477	0.0121743	2.28946	noncoding	414	+	intronic antisense
ASHGA5P043517	0.00204566	2.27868	noncoding	2644	+	exon sense-overlapping
ASHGA5P053793	0.0228106	2.06049	noncoding	1237	+	exon sense-overlapping
ASHGA5P053793	0.0228106	2.06049	noncoding	1237	+	intron sense-overlapping
ASHGA5P034742	0.00501213	2.27732	noncoding	554	+	intergenic
ASHGA5P030280	0.0157047	2.04475	noncoding	376	-	intergenic
ASHGA5P019569	0.0184145	2.13147	noncoding	441	-	intronic antisense
ASHGA5P019569	0.0184145	2.13147	noncoding	441	-	natural antisense
ASHGA5P038568	0.0317288	2.11775	noncoding	408	-	intronic antisense
ASHGA5P026626	0.031767	2.02469	noncoding	3361	+	intergenic
ASHGA5P023148	0.00555964	6.16027	noncoding	3373	+	exon sense-overlapping
ASHGA5P023148	0.00555964	6.16027	noncoding	3373	+	exon sense-overlapping
ASHGA5P036320	0.00815499	2.32685	noncoding	1028	+	intergenic
ASHGA5P027483	0.00758525	2.6388	noncoding	2114	+	intergenic
ASHGA5P052786	0.0321635	2.54493	noncoding	784	-	intron sense-overlapping
ASHGA5P035072	0.00303553	2.22967	noncoding	3067	-	intergenic
ASHGA5P023502	0.00852172	3.16906	noncoding	719	-	intergenic
ASHGA5P045564	0.0112593	3.17921	noncoding	1872	-	bidirectional
ASHGA5P028211	0.04209	2.04122	noncoding	1898	+	natural antisense
ASHGA5P015876	0.00745121	2.25628	noncoding	1841	-	bidirectional
ASHGA5P054885	0.00646103	2.39172	noncoding	573	+	intergenic
ASHGA5P031959	0.0339653	2.28898	noncoding	521	+	bidirectional
ASHGA5P019537	0.00288701	2.67736	noncoding	424	+	exon sense-overlapping
ASHGA5P036250	0.0211667	2.77247	noncoding	570	+	intronic antisense
ASHGA5P036250	0.0211667	2.77247	noncoding	570	+	intronic antisense
ASHGA5P016097	0.0366042	2.86419	noncoding	543	-	natural antisense
ASHGA5P016097	0.0366042	2.86419	noncoding	543	-	natural antisense
ASHGA5P016097	0.0366042	2.86419	noncoding	543	-	natural antisense
ASHGA5P020926	0.0242467	2.48953	noncoding	834	-	natural antisense
ASHGA5P035865	0.00574267	4.78467	noncoding	432	+	intronic antisense
ASHGA5P035865	0.00574267	4.78467	noncoding	432	+	intronic antisense
ASHGA5P035865	0.00574267	4.78467	noncoding	432	+	intronic antisense
ASHGA5P050500	0.00239595	2.60482	noncoding	574	+	intergenic
ASHGA5P016721	0.00595626	2.76971	noncoding	130	-	intronic antisense
ASHGA5P041779	0.00283492	2.11078	noncoding	715	-
ASHGA5P054348	0.0040481	2.01547	noncoding	446	-	intergenic
ASHGA5P046575	0.0133595	2.12551	noncoding	1064	+	intergenic
ASHGA5P036048	0.018754	2.76646	noncoding	648	+	intergenic
ASHGA5P047944	0.0134517	2.58783	noncoding	684	-	intergenic
ASHGA5P035345	0.00343702	2.01739	noncoding	3026	-	exon sense-overlapping
ASHGA5P035345	0.00343702	2.01739	noncoding	3026	-	exon sense-overlapping
ASHGA5P045573	0.0137563	8.65231	noncoding	1854	-	intergenic
ASHGA5P038495	0.0066818	2.2473	noncoding	740	+	bidirectional
ASHGA5P038495	0.0066818	2.2473	noncoding	740	+	bidirectional
ASHGA5P051050	0.0116761	2.71969	noncoding	2054	+	intergenic
ASHGA5P028691	0.041843	3.41288	noncoding	2494	-	intergenic
ASHGA5P017522	0.00593242	2.46447	noncoding	1578	-
ASHGA5P036477	0.000420386	2.79021	noncoding	1949	+	natural antisense
ASHGA5P036477	0.000420386	2.79021	noncoding	1949	+	natural antisense
ASHGA5P038199	0.0083068	2.41986	noncoding	2591	-	intergenic
ASHGA5P022608	0.00777478	2.76753	noncoding	462	-	intergenic
ASHGA5P035456	0.0153787	2.06662	noncoding	1986	-	exon sense-overlapping
ASHGA5P035456	0.0153787	2.06662	noncoding	1986	-	exon sense-overlapping
ASHGA5P035456	0.0153787	2.06662	noncoding	1986	-	exon sense-overlapping
ASHGA5P017537	0.00475893	2.0868	noncoding	578	+	intergenic
ASHGA5P022303	0.0235469	3.19909	noncoding	621	-	intergenic
ASHGA5P040520	0.00541353	2.09239	noncoding	1313	-	bidirectional
ASHGA5P033057	0.000739425	2.00072	noncoding	555	+
ASHGA5P042471	0.00145985	6.15775	noncoding	566	+	intergenic
ASHGA5P016047	0.00682947	2.24954	noncoding	1876	-	intronic antisense
ASHGA5P048598	0.00730579	2.6859	noncoding	634	+	intergenic
ASHGA5P029854	0.00756255	2.79345	noncoding	2161	-	intergenic
ASHGA5P035509	0.0232566	2.20663	noncoding	504	-	intergenic
ASHGA5P040497	0.00621927	3.28753	noncoding	2485	-	intergenic
ASHGA5P052004	0.0496978	2.57242	noncoding	1648	+	exon sense-overlapping
ASHGA5P052004	0.0496978	2.57242	noncoding	1648	+	exon sense-overlapping
ASHGA5P052004	0.0496978	2.57242	noncoding	1648	+	exon sense-overlapping
ASHGA5P052004	0.0496978	2.57242	noncoding	1648	+	exon sense-overlapping
ASHGA5P052004	0.0496978	2.57242	noncoding	1648	+	exon sense-overlapping
ASHGA5P052004	0.0496978	2.57242	noncoding	1648	+	exon sense-overlapping
ASHGA5P052004	0.0496978	2.57242	noncoding	1648	+	exon sense-overlapping
ASHGA5P052004	0.0496978	2.57242	noncoding	1648	+	exon sense-overlapping
ASHGA5P052004	0.0496978	2.57242	noncoding	1648	+	exon sense-overlapping
ASHGA5P039326	0.00114898	5.31898	noncoding	292	-	intergenic
ASHGA5P027814	0.00625948	2.06202	noncoding	2469	+	intergenic
ASHGA5P053118	0.00056085	4.03568	noncoding	1712	-	exon sense-overlapping
ASHGA5P053118	0.00056085	4.03568	noncoding	1712	-	exon sense-overlapping
ASHGA5P029169	0.0179137	2.02117	noncoding	388	-
ASHGA5P034639	0.0471991	2.32537	noncoding	638	+
ASHGA5P044839	0.00567004	3.16412	noncoding	1079	+	bidirectional
ASHGA5P042987	0.000360454	2.10941	noncoding	3348	-	intronic antisense
ASHGA5P018793	0.0372723	2.56483	noncoding	666	-	natural antisense
ASHGA5P026776	0.0025045	2.01609	noncoding	322	+	intron sense-overlapping
ASHGA5P026776	0.0025045	2.01609	noncoding	322	+	intron sense-overlapping
ASHGA5P017313	0.00625579	2.81996	noncoding	1803	-	bidirectional
ASHGA5P055216	0.0140534	2.08381	noncoding	304	-	intergenic
ASHGA5P036145	0.0152843	2.14606	noncoding	405	+
ASHGA5P032845	0.0138606	2.25891	noncoding	566	+	intergenic
ASHGA5P054676	0.0269607	2.41373	noncoding	578	-	intergenic
ASHGA5P057461	0.00128133	2.35992	noncoding	273	-	intergenic
ASHGA5P048599	0.000392072	3.36876	noncoding	582	+	intergenic
ASHGA5P028021	0.0243825	2.98849	noncoding	3481	-	intergenic
ASHGA5P035071	0.0321811	2.14081	noncoding	2928	-	intergenic
ASHGA5P044532	0.0260591	2.16108	noncoding	807	-	intergenic
ASHGA5P031484	0.00482302	7.73465	noncoding	279	+	intergenic
ASHGA5P038465	0.0341282	2.21872	noncoding	265	+	intergenic
ASHGA5P036111	0.01042	2.1906	noncoding	1154	+
ASHGA5P033310	0.0147177	3.07851	noncoding	664	+	intergenic
ASHGA5P054617	0.0163723	2.23972	noncoding	718	-	natural antisense
ASHGA5P054617	0.0163723	2.23972	noncoding	718	-	natural antisense
ASHGA5P044536	0.00779947	2.20769	noncoding	1289	-	intergenic
ASHGA5P036348	0.00754125	2.16761	noncoding	2666	+	intergenic
ASHGA5P050891	0.031098	2.16094	noncoding	750	-	bidirectional
ASHGA5P036189	0.0133712	3.50473	noncoding	629	+	intergenic
ASHGA5P058304	0.00110604	10.1992	noncoding	893	+	intergenic
ASHGA5P023159	0.0022642	5.89177	noncoding	3540	+	exon sense-overlapping
ASHGA5P023159	0.0022642	5.89177	noncoding	3540	+	exon sense-overlapping
ASHGA5P025994	0.000272195	2.56736	noncoding	673	-	exon sense-overlapping
ASHGA5P049817	0.0441753	2.07444	noncoding	1415	-	intergenic
ASHGA5P031509	0.00249268	3.1323	noncoding	1076	-	intergenic
ASHGA5P043293	0.027254	3.36729	noncoding	1908	-	natural antisense
ASHGA5P043293	0.027254	3.36729	noncoding	1908	-	natural antisense
ASHGA5P038657	0.039308	2.59802	noncoding	956	-	intergenic
ASHGA5P027170	0.00197516	2.75374	noncoding	412	-	intergenic
ASHGA5P016526	0.00494774	2.56345	noncoding	406	+	intergenic
ASHGA5P053040	0.0154344	2.24486	noncoding	619	-	intron sense-overlapping
ASHGA5P053040	0.0154344	2.24486	noncoding	619	-	intron sense-overlapping
ASHGA5P053040	0.0154344	2.24486	noncoding	619	-	intron sense-overlapping
ASHGA5P053040	0.0154344	2.24486	noncoding	619	-	intron sense-overlapping
ASHGA5P028987	0.0104764	3.61119	noncoding	563	-	intergenic
ASHGA5P058434	0.0380897	2.01537	noncoding	1488	+	intronic antisense
ASHGA5P058434	0.0380897	2.01537	noncoding	1488	+	natural antisense
ASHGA5P020243	0.00220421	2.91323	noncoding	354	+
ASHGA5P035817	0.0242321	2.29327	noncoding	1776	+	intergenic
ASHGA5P051569	0.00393533	2.00745	noncoding	1173	-	intronic antisense
ASHGA5P026579	0.0308604	5.10004	noncoding	500	+	intergenic
ASHGA5P036075	0.00170991	3.56215	noncoding	757	+	intergenic
ASHGA5P020099	0.0115337	2.17835	noncoding	326	-	intergenic
ASHGA5P054449	0.00483257	2.36087	noncoding	356	+	intergenic
ASHGA5P052897	0.00945128	2.50548	noncoding	1963	-	exon sense-overlapping
ASHGA5P055142	0.0220345	2.02254	noncoding	1166	+	intergenic
ASHGA5P036553	0.0032643	4.55534	noncoding	1794	+	exon sense-overlapping
ASHGA5P030716	0.0245347	2.48898	noncoding	472	+	intergenic
ASHGA5P025915	0.00623615	2.50802	noncoding	3768	-	bidirectional
ASHGA5P051716	0.0242592	2.40173	noncoding	621	+	bidirectional
ASHGA5P023126	0.000153556	3.12773	noncoding	319	-	intron sense-overlapping
ASHGA5P028908	0.0467972	3.39505	noncoding	392	+	intronic antisense
ASHGA5P028908	0.0467972	3.39505	noncoding	392	+	intronic antisense
ASHGA5P037822	0.00904308	2.18453	noncoding	775	+	intergenic
ASHGA5P017056	0.00425745	2.82901	noncoding	548	-	intergenic
ASHGA5P027640	0.00705735	3.87818	noncoding	2455	-	intergenic
ASHGA5P029119	0.0368041	2.01893	noncoding	446	-	intronic antisense
ASHGA5P029119	0.0368041	2.01893	noncoding	446	-	intronic antisense
ASHGA5P026114	0.00134476	2.39012	noncoding	2554	+	intronic antisense
ASHGA5P026114	0.00134476	2.39012	noncoding	2554	+	intronic antisense
ASHGA5P026114	0.00134476	2.39012	noncoding	2554	+	natural antisense
ASHGA5P020166	0.0264269	2.40889	noncoding	264	+	intronic antisense
ASHGA5P037951	0.0360985	3.10261	noncoding	590	+	intergenic
ASHGA5P037833	0.0253532	4.14468	noncoding	661	+	intergenic
ASHGA5P032539	0.0477631	2.12527	noncoding	473	-	intergenic
ASHGA5P054465	0.0201866	3.06153	noncoding	972	-	intergenic
ASHGA5P034861	0.0145116	4.88766	noncoding	799	-	intergenic
ASHGA5P019130	0.00376456	2.21792	noncoding	4589	-	exon sense-overlapping
ASHGA5P019130	0.00376456	2.21792	noncoding	4589	-	exon sense-overlapping
ASHGA5P019130	0.00376456	2.21792	noncoding	4589	-	exon sense-overlapping
ASHGA5P019130	0.00376456	2.21792	noncoding	4589	-	exon sense-overlapping
ASHGA5P019130	0.00376456	2.21792	noncoding	4589	-	natural antisense
ASHGA5P043628	0.021594	3.13104	noncoding	3516	+	intergenic
ASHGA5P038585	0.00107468	3.63289	noncoding	441	-	intergenic
ASHGA5P047458	0.0172304	2.02585	noncoding	1062	+	exon sense-overlapping
ASHGA5P032582	0.00745242	2.05549	noncoding	2319	-	intergenic
ASHGA5P042823	0.0153195	2.70538	noncoding	1869	-	intergenic
ASHGA5P031206	0.0115122	3.64399	noncoding	2080	-	intergenic
ASHGA5P021189	0.0158291	2.42123	noncoding	586	+	bidirectional
ASHGA5P021189	0.0158291	2.42123	noncoding	586	+	bidirectional
ASHGA5P028561	0.00415296	3.02913	noncoding	791	-	bidirectional
ASHGA5P035180	0.012586	2.40991	noncoding	548	-	intergenic
ASHGA5P043456	0.0179107	2.54428	noncoding	4411	+	intergenic
ASHGA5P029559	0.00214139	2.1789	noncoding	1473	+	intergenic
ASHGA5P056040	0.0218455	5.79087	noncoding	286	-	intergenic
ASHGA5P048918	0.0398047	3.7323	noncoding	589	-	intergenic
ASHGA5P043171	0.000622098	2.42817	noncoding	310	+	intergenic
ASHGA5P028427	0.0411677	2.79204	noncoding	699	-	intergenic
ASHGA5P030375	0.0391335	3.85061	noncoding	211	-	intergenic
ASHGA5P033462	0.00265446	5.31001	noncoding	492	-	intergenic
ASHGA5P042252	0.00716557	2.00552	noncoding	2275	+
ASHGA5P047589	0.0138009	2.34535	noncoding	1009	+	exon sense-overlapping
ASHGA5P047589	0.0138009	2.34535	noncoding	1009	+	exon sense-overlapping
ASHGA5P047589	0.0138009	2.34535	noncoding	1009	+	exon sense-overlapping
ASHGA5P042386	0.00563241	2.09625	noncoding	3591	+	intergenic
ASHGA5P046583	0.00802254	2.02516	noncoding	2212	+	intergenic
ASHGA5P020977	0.000962158	4.31355	noncoding	539	+	intergenic
ASHGA5P016487	0.00305769	2.70785	noncoding	1910	-	exon sense-overlapping
ASHGA5P016487	0.00305769	2.70785	noncoding	1910	-	exon sense-overlapping
ASHGA5P016487	0.00305769	2.70785	noncoding	1910	-	exon sense-overlapping
ASHGA5P044627	0.010728	2.82756	noncoding	610	+	intergenic
ASHGA5P030624	0.0229981	3.66458	noncoding	1256	+	intergenic
ASHGA5P021417	0.00966051	3.48053	noncoding	1479	-	exon sense-overlapping
ASHGA5P021417	0.00966051	3.48053	noncoding	1479	-	exon sense-overlapping
ASHGA5P021417	0.00966051	3.48053	noncoding	1479	-	exon sense-overlapping
ASHGA5P025792	0.0212073	2.22498	noncoding	2582	-	exon sense-overlapping
ASHGA5P025792	0.0212073	2.22498	noncoding	2582	-	exon sense-overlapping
ASHGA5P025792	0.0212073	2.22498	noncoding	2582	-	exon sense-overlapping
ASHGA5P019031	0.0413416	3.16221	noncoding	764	+	exon sense-overlapping
ASHGA5P019031	0.0413416	3.16221	noncoding	764	+	exon sense-overlapping
ASHGA5P019031	0.0413416	3.16221	noncoding	764	+	exon sense-overlapping
ASHGA5P019031	0.0413416	3.16221	noncoding	764	+	exon sense-overlapping
ASHGA5P019031	0.0413416	3.16221	noncoding	764	+	exon sense-overlapping
ASHGA5P046497	0.0162107	2.16324	noncoding	897	+	natural antisense
ASHGA5P021126	0.00700427	4.94262	noncoding	1719	-	exon sense-overlapping
ASHGA5P021126	0.00700427	4.94262	noncoding	1719	-	exon sense-overlapping
ASHGA5P021126	0.00700427	4.94262	noncoding	1719	-	exon sense-overlapping
ASHGA5P052302	0.0278319	3.83416	noncoding	1987	+	intergenic
ASHGA5P045848	0.0195977	3.53836	noncoding	779	+	intron sense-overlapping
ASHGA5P045848	0.0195977	3.53836	noncoding	779	+	intron sense-overlapping
ASHGA5P045848	0.0195977	3.53836	noncoding	779	+	intron sense-overlapping
ASHGA5P018276	0.00467464	2.1707	noncoding	665	-	intronic antisense
ASHGA5P018276	0.00467464	2.1707	noncoding	665	-	intronic antisense
ASHGA5P057911	0.0102161	2.03651	noncoding	301	-	intergenic
ASHGA5P044612	0.0460533	2.05844	noncoding	965	+	intergenic
ASHGA5P020803	0.0156236	2.50986	noncoding	904	-	intergenic
ASHGA5P023813	0.0115633	2.19943	noncoding	12759	-	intergenic
ASHGA5P046600	0.0227474	2.00778	noncoding	347	-	intergenic
ASHGA5P048059	0.0183828	2.06619	noncoding	597	-	intergenic
ASHGA5P044275	0.00629671	11.3065	noncoding	2531	-	intergenic
ASHGA5P048973	0.00730715	3.87917	noncoding	1408	+	intronic antisense
ASHGA5P028574	0.00057115	2.85208	noncoding	3403	+	intergenic
ASHGA5P031299	0.00110199	2.18121	noncoding	583	-	bidirectional
ASHGA5P031299	0.00110199	2.18121	noncoding	583	-	bidirectional
ASHGA5P015948	0.0374242	2.48929	noncoding	963	+	intronic antisense
ASHGA5P031673	0.00532104	2.04914	noncoding	1123	+	natural antisense

## Sheet: Downregulated_Control-VS-Latent
Down-regulated lncRNAs: Uninfected control vs Latent Infection
ProbeName	P-value	Fold Change	type	RNAlength	strand	relationship
ASHGA5P013553	0.0104697	3.1654	noncoding	1740	+
ASHGA5P022657	0.000185503	3.40686	noncoding	594	+	intergenic
ASHGA5P027411	0.0451931	2.00467	noncoding	565	-	intergenic
ASHGA5P058119	0.00451307	2.65559	noncoding	564	+	intergenic
ASHGA5P042800	0.0117779	2.22663	noncoding	388	+	exon sense-overlapping
ASHGA5P042800	0.0117779	2.22663	noncoding	388	+	exon sense-overlapping
ASHGA5P049913	0.00524505	4.3552	noncoding	444	+	intergenic
ASHGA5P031566	0.00918513	3.20889	noncoding	677	+	intergenic
ASHGA5P051799	0.0129943	2.25186	noncoding	1505	+	intergenic
ASHGA5P054639	0.0172441	2.77771	noncoding	812	+	intergenic
ASHGA5P022617	0.0195994	5.65156	noncoding	908	+	intronic antisense
ASHGA5P022617	0.0195994	5.65156	noncoding	908	+	natural antisense
ASHGA5P032290	0.00537454	4.84478	noncoding	1121	-	natural antisense
ASHGA5P020436	0.000521048	35.6453	noncoding	433	-	intergenic
ASHGA5P022187	0.00158732	3.68729	noncoding	2207	-	exon sense-overlapping
ASHGA5P022187	0.00158732	3.68729	noncoding	2207	-	exon sense-overlapping
ASHGA5P022187	0.00158732	3.68729	noncoding	2207	-	exon sense-overlapping
ASHGA5P022187	0.00158732	3.68729	noncoding	2207	-	exon sense-overlapping
ASHGA5P031045	0.00703058	7.08899	noncoding	499	-	natural antisense
ASHGA5P027685	0.00252225	9.29673	noncoding	242	-	intergenic
ASHGA5P027312	0.0162219	5.36836	noncoding	490	+	intergenic
ASHGA5P058146	0.000885901	2.98983	noncoding	558	+	intergenic
ASHGA5P057014	0.00979267	5.22553	noncoding	462	+	natural antisense
ASHGA5P057014	0.00979267	5.22553	noncoding	462	+	natural antisense
ASHGA5P057014	0.00979267	5.22553	noncoding	462	+	natural antisense
ASHGA5P056186	0.0189978	7.36697	noncoding	228	+	intergenic
ASHGA5P056383	0.00863968	6.38984	noncoding	237	+	intergenic
ASHGA5P004549	0.0178653	2.47726	noncoding	268	+	intergenic
ASHGA5P023246	0.00229053	2.28176	noncoding	722	+	intergenic
ASHGA5P040752	0.00963133	5.16602	noncoding	344	-	intronic antisense
ASHGA5P040752	0.00963133	5.16602	noncoding	344	-	intronic antisense
ASHGA5P040752	0.00963133	5.16602	noncoding	344	-	natural antisense
ASHGA5P040752	0.00963133	5.16602	noncoding	344	-	natural antisense
ASHGA5P040752	0.00963133	5.16602	noncoding	344	-	natural antisense
ASHGA5P040752	0.00963133	5.16602	noncoding	344	-	natural antisense
ASHGA5P022221	0.049073	3.46475	noncoding	579	-	intergenic
ASHGA5P046746	0.035202	2.1847	noncoding	834	-	intergenic
ASHGA5P032773	0.00201376	6.55975	noncoding	387	+	intronic antisense
ASHGA5P050778	0.00650913	5.79932	noncoding	806	+	intergenic
ASHGA5P032250	0.0347449	3.16777	noncoding	757	-	intergenic
ASHGA5P026818	0.00188434	4.76295	noncoding	597	+	intergenic
ASHGA5P016482	0.0135162	3.90175	noncoding	851	+	intronic antisense
ASHGA5P020917	0.00386526	3.43472	noncoding	522	+	intergenic
ASHGA5P018037	0.000806318	9.94591	noncoding	2216	-	intergenic
ASHGA5P027638	0.0341564	2.19598	noncoding	583	-	natural antisense
ASHGA5P005611	0.00258611	4.01671	noncoding	3969	+	exon sense-overlapping
ASHGA5P005611	0.00258611	4.01671	noncoding	3969	+	exon sense-overlapping
ASHGA5P015949	0.00913834	2.60385	noncoding	837	+	intronic antisense
ASHGA5P035429	0.00246121	3.90587	noncoding	654	-	intergenic
ASHGA5P021568	2.5561e-05	3.59322	noncoding	3903	+	exon sense-overlapping
ASHGA5P014919	0.0421607	2.55334	noncoding	2141	+	intronic antisense
ASHGA5P014919	0.0421607	2.55334	noncoding	2141	+	natural antisense
ASHGA5P014919	0.0421607	2.55334	noncoding	2141	+	natural antisense
ASHGA5P048611	0.00786737	2.34298	noncoding	525	+	intergenic
ASHGA5P035628	0.0317646	2.48215	noncoding	2341	-	natural antisense
ASHGA5P035628	0.0317646	2.48215	noncoding	2341	-	natural antisense
ASHGA5P037605	0.000663721	30.2463	noncoding	341	-	intergenic
ASHGA5P041160	0.000658103	2.7481	noncoding	484	+	intergenic
ASHGA5P000599	0.00722526	3.28044	noncoding	548	+	intergenic
ASHGA5P039199	9.29557e-05	5.82658	noncoding	671	+	intronic antisense
ASHGA5P039199	9.29557e-05	5.82658	noncoding	671	+	intronic antisense
ASHGA5P039199	9.29557e-05	5.82658	noncoding	671	+	intronic antisense
ASHGA5P033716	0.0161259	3.97007	noncoding	3220	+	intronic antisense
ASHGA5P033716	0.0161259	3.97007	noncoding	3220	+	intronic antisense
ASHGA5P022520	0.0183689	5.75734	noncoding	565	-	intronic antisense
ASHGA5P052875	0.0142838	2.1144	noncoding	1551	-	intergenic
ASHGA5P041515	0.00120861	6.48555	noncoding	804	+	intergenic
ASHGA5P041123	0.0155319	21.2463	noncoding	666	+	intergenic
ASHGA5P026020	0.0127487	2.87166	noncoding	1577	-	exon sense-overlapping
ASHGA5P026020	0.0127487	2.87166	noncoding	1577	-	exon sense-overlapping
ASHGA5P026020	0.0127487	2.87166	noncoding	1577	-	exon sense-overlapping
ASHGA5P052117	0.00946568	2.06742	noncoding	919	+
ASHGA5P053371	0.00256258	6.59454	noncoding	1870	+	intergenic
ASHGA5P035426	8.46241e-05	15.9792	noncoding	512	-	intronic antisense
ASHGA5P035426	8.46241e-05	15.9792	noncoding	512	-	intronic antisense
ASHGA5P042156	0.0341779	2.89852	noncoding	741	-	intergenic
ASHGA5P015739	0.000152644	38.7225	noncoding	1516	+	intergenic
ASHGA5P043619	0.00254193	11.4384	noncoding	705	+	intergenic
ASHGA5P023244	0.0101102	8.78568	noncoding	1852	-	bidirectional
ASHGA5P023244	0.0101102	8.78568	noncoding	1852	-	bidirectional
ASHGA5P017872	0.00194998	3.30913	noncoding	1662	+	exon sense-overlapping
ASHGA5P017872	0.00194998	3.30913	noncoding	1662	+	exon sense-overlapping
ASHGA5P017872	0.00194998	3.30913	noncoding	1662	+	natural antisense
ASHGA5P015549	0.00862686	3.85237	noncoding	470	-	bidirectional
ASHGA5P015549	0.00862686	3.85237	noncoding	470	-	bidirectional
ASHGA5P015549	0.00862686	3.85237	noncoding	470	-	bidirectional
ASHGA5P045797	0.0303687	3.11129	noncoding	4388	+	intergenic
ASHGA5P053487	0.0216921	2.01219	noncoding	284	-	intergenic
ASHGA5P054448	0.017164	3.60049	noncoding	312	+	intergenic
ASHGA5P030038	0.0302139	3.05312	noncoding	510	-	natural antisense
ASHGA5P056440	0.0085788	2.93491	noncoding	314	-	intergenic
ASHGA5P036293	0.0252975	6.2259	noncoding	2741	+	intergenic
ASHGA5P023107	0.00116518	5.73553	noncoding	1311	-	intergenic
ASHGA5P030441	0.0136033	10.1679	noncoding	766	+	intergenic
ASHGA5P058643	0.0221028	4.41393	noncoding	4745	+	intergenic
ASHGA5P020335	0.0113935	2.38212	noncoding	358	+	natural antisense
ASHGA5P020335	0.0113935	2.38212	noncoding	358	+	natural antisense
ASHGA5P045064	0.0141259	2.19859	noncoding	1046	+	intergenic
ASHGA5P037474	0.000360272	41.1151	noncoding	715	+	intronic antisense
ASHGA5P037474	0.000360272	41.1151	noncoding	715	+	intronic antisense
ASHGA5P037474	0.000360272	41.1151	noncoding	715	+	intronic antisense
ASHGA5P037474	0.000360272	41.1151	noncoding	715	+	intronic antisense
ASHGA5P037474	0.000360272	41.1151	noncoding	715	+	intronic antisense
ASHGA5P019038	0.00472544	6.91289	noncoding	321	-	intergenic
ASHGA5P037654	0.0128293	2.80708	noncoding	7605	-	natural antisense
ASHGA5P023698	0.0385762	3.03056	noncoding	5299	+	intergenic
ASHGA5P000504	0.00368602	14.0656	noncoding	14050	+	intergenic
ASHGA5P036562	0.00202923	19.2511	noncoding	247	+	intergenic
ASHGA5P058217	0.00533784	2.2272	noncoding	564	+	intergenic
ASHGA5P051223	0.00668096	9.24693	noncoding	1620	-	intronic antisense
ASHGA5P022689	0.034368	2.71597	noncoding	547	-	natural antisense
ASHGA5P022689	0.034368	2.71597	noncoding	547	-	natural antisense
ASHGA5P022689	0.034368	2.71597	noncoding	547	-	natural antisense
ASHGA5P028528	0.000498675	6.54118	noncoding	2035	-	intergenic
ASHGA5P038333	0.0308202	2.80965	noncoding	423	+	intron sense-overlapping
ASHGA5P038333	0.0308202	2.80965	noncoding	423	+	intron sense-overlapping
ASHGA5P038333	0.0308202	2.80965	noncoding	423	+	intron sense-overlapping
ASHGA5P037950	0.00258937	16.8104	noncoding	876	+	intronic antisense
ASHGA5P041924	0.0125274	3.0735	noncoding	286	-	intergenic
ASHGA5P034397	0.00983354	22.1904	noncoding	2190	+	intergenic
ASHGA5P031271	0.00741988	3.49176	noncoding	1241	-	intron sense-overlapping
ASHGA5P036886	0.000626318	6.19087	noncoding	542	-	intergenic
ASHGA5P046958	0.0185086	2.44793	noncoding	2851	-	intergenic
ASHGA5P056037	0.0228375	3.26427	noncoding	4262	+	exon sense-overlapping
ASHGA5P056037	0.0228375	3.26427	noncoding	4262	+	exon sense-overlapping
ASHGA5P056037	0.0228375	3.26427	noncoding	4262	+	exon sense-overlapping
ASHGA5P035167	0.0123582	3.21222	noncoding	1675	-	intergenic
ASHGA5P025800	0.0196715	2.09904	noncoding	1353	+	exon sense-overlapping
ASHGA5P027946	0.0443231	4.37916	noncoding	483	+	intergenic
ASHGA5P033854	0.0104086	3.3317	noncoding	755	-	intergenic
ASHGA5P026838	0.0340352	2.78862	noncoding	813	+	intergenic
ASHGA5P043597	0.0117573	3.66157	noncoding	1418	+	intergenic
ASHGA5P023287	0.00507223	3.81647	noncoding	3370	+	intergenic
ASHGA5P027366	0.042397	5.46987	noncoding	325	-	intronic antisense
ASHGA5P033709	0.00464773	9.0198	noncoding	1388	+	intronic antisense
ASHGA5P033709	0.00464773	9.0198	noncoding	1388	+	intronic antisense
ASHGA5P033709	0.00464773	9.0198	noncoding	1388	+	intronic antisense
ASHGA5P033709	0.00464773	9.0198	noncoding	1388	+	intronic antisense
ASHGA5P033709	0.00464773	9.0198	noncoding	1388	+	intronic antisense
ASHGA5P033709	0.00464773	9.0198	noncoding	1388	+	intronic antisense
ASHGA5P033709	0.00464773	9.0198	noncoding	1388	+	intronic antisense
ASHGA5P033709	0.00464773	9.0198	noncoding	1388	+	intronic antisense
ASHGA5P054161	0.0186081	4.14127	noncoding	2951	+	intergenic
ASHGA5P035971	0.0149593	3.40562	noncoding	3108	+	intergenic
ASHGA5P048938	0.00800597	3.02377	noncoding	614	+	intergenic
ASHGA5P033218	0.0148484	11.9071	noncoding	315	+	intergenic
ASHGA5P030166	0.0142206	3.12505	noncoding	1356	-	intergenic
ASHGA5P056869	0.0395314	4.0323	noncoding	421	+	intergenic
ASHGA5P016417	0.00262321	7.71276	noncoding	1760	-	intergenic
ASHGA5P047198	0.00084342	6.13915	noncoding	963	-	natural antisense
ASHGA5P022112	0.000231135	2.58136	noncoding	1047	+	exon sense-overlapping
ASHGA5P042165	0.0259556	2.48915	noncoding	4931	-	intergenic
ASHGA5P032949	0.00425028	3.30733	noncoding	621	+	intergenic
ASHGA5P039773	0.00729984	10.8669	noncoding	220	+	intron sense-overlapping
ASHGA5P016209	0.00121263	5.27853	noncoding	912	-	natural antisense
ASHGA5P021805	0.0119537	4.62454	noncoding	641	+	intergenic
ASHGA5P051054	0.00690324	8.63903	noncoding	222	-	intergenic
ASHGA5P023263	0.00260029	11.1503	noncoding	391	+	intronic antisense
ASHGA5P023263	0.00260029	11.1503	noncoding	391	+	intronic antisense
ASHGA5P023263	0.00260029	11.1503	noncoding	391	+	intronic antisense
ASHGA5P023263	0.00260029	11.1503	noncoding	391	+	intronic antisense
ASHGA5P023263	0.00260029	11.1503	noncoding	391	+	intronic antisense
ASHGA5P023263	0.00260029	11.1503	noncoding	391	+	intronic antisense
ASHGA5P023263	0.00260029	11.1503	noncoding	391	+	intronic antisense
ASHGA5P023263	0.00260029	11.1503	noncoding	391	+	intronic antisense
ASHGA5P044594	0.0257264	2.63716	noncoding	1264	-	natural antisense
ASHGA5P058378	0.000954403	9.83455	noncoding	1556	-	bidirectional
ASHGA5P016657	0.00481644	8.60414	noncoding	1073	+	intronic antisense
ASHGA5P020209	0.0046085	7.0854	noncoding	2855	-	intergenic
ASHGA5P050744	0.00530617	12.7383	noncoding	717	-	intronic antisense
ASHGA5P023011	0.0219152	2.66541	noncoding	351	-
ASHGA5P053309	0.00493434	2.01689	noncoding	1200	+
ASHGA5P048054	0.00946867	5.28871	noncoding	860	-	intergenic
ASHGA5P044686	0.0200048	10.1599	noncoding	3035	+	exon sense-overlapping
ASHGA5P040675	0.0197626	2.49324	noncoding	767	-	intronic antisense
ASHGA5P040675	0.0197626	2.49324	noncoding	767	-	intronic antisense
ASHGA5P040675	0.0197626	2.49324	noncoding	767	-	intronic antisense
ASHGA5P040675	0.0197626	2.49324	noncoding	767	-	intronic antisense
ASHGA5P037549	0.0330241	3.02237	noncoding	1838	-	natural antisense
ASHGA5P021368	0.00489535	51.4205	noncoding	766	+	natural antisense
ASHGA5P021368	0.00489535	51.4205	noncoding	766	+	natural antisense
ASHGA5P044940	0.0409046	3.23406	noncoding	327	-	intergenic
ASHGA5P032825	0.0101937	41.8932	noncoding	837	-	natural antisense
ASHGA5P032140	0.00771308	4.9546	noncoding	299	-	natural antisense
ASHGA5P032140	0.00771308	4.9546	noncoding	299	-	natural antisense
ASHGA5P032140	0.00771308	4.9546	noncoding	299	-	natural antisense
ASHGA5P034991	0.0217565	4.81035	noncoding	769	-	intergenic
ASHGA5P058412	0.000310225	82.8672	noncoding	1667	-	exon sense-overlapping
ASHGA5P026974	0.0282936	4.20228	noncoding	287	-	natural antisense
ASHGA5P000554	0.00493191	5.74281	noncoding	12125	+	intergenic
ASHGA5P020545	0.000623792	7.87465	noncoding	532	-	exon sense-overlapping
ASHGA5P020545	0.000623792	7.87465	noncoding	532	-	exon sense-overlapping
ASHGA5P020545	0.000623792	7.87465	noncoding	532	-	exon sense-overlapping
ASHGA5P016145	0.00140632	5.95617	noncoding	560	-	natural antisense
ASHGA5P047513	0.00574554	4.85896	noncoding	1443	-	bidirectional
ASHGA5P033837	0.00225583	4.61718	noncoding	2784	+	intergenic
ASHGA5P014487	0.00481217	12.1373	noncoding	1330	+	natural antisense
ASHGA5P034330	0.0331451	4.76374	noncoding	4158	-	natural antisense
ASHGA5P019502	0.00312808	2.99487	noncoding	2606	+	exon sense-overlapping
ASHGA5P019502	0.00312808	2.99487	noncoding	2606	+	exon sense-overlapping
ASHGA5P019502	0.00312808	2.99487	noncoding	2606	+	exon sense-overlapping
ASHGA5P049216	0.0266928	2.55782	noncoding	1001	-	intergenic
ASHGA5P058536	0.00164238	8.77104	noncoding	984	+	natural antisense
ASHGA5P030754	0.023739	2.03126	noncoding	402	+	intergenic
ASHGA5P011514	0.00366774	2.6932	noncoding	2879	+	exon sense-overlapping
ASHGA5P011514	0.00366774	2.6932	noncoding	2879	+	exon sense-overlapping
ASHGA5P033308	0.00152826	56.6287	noncoding	1059	+
ASHGA5P021425	0.00725069	6.9835	noncoding	693	+	intergenic
ASHGA5P039306	0.0278662	6.36338	noncoding	432	+	intergenic
ASHGA5P021670	0.0372673	2.33516	noncoding	172	-	exon sense-overlapping
ASHGA5P056579	0.015604	3.49674	noncoding	3188	+	intergenic
ASHGA5P027160	0.0336478	4.5089	noncoding	3105	-	natural antisense
ASHGA5P015734	0.00254795	22.8694	noncoding	660	+	exon sense-overlapping
ASHGA5P015734	0.00254795	22.8694	noncoding	660	+	intronic antisense
ASHGA5P045974	0.015842	2.41201	noncoding	339	+	intergenic
ASHGA5P000068	0.0100681	7.6333	noncoding	3037	-	intergenic
ASHGA5P057176	0.0434334	2.41396	noncoding	337	+	intergenic
ASHGA5P018069	0.049147	4.23808	noncoding	625	+	intergenic
ASHGA5P030509	3.61977e-05	16.4774	noncoding	2384	+	natural antisense
ASHGA5P035953	0.000457206	11.2842	noncoding	1266	+	intergenic
ASHGA5P038529	0.0121028	3.87607	noncoding	988	-	bidirectional
ASHGA5P048403	0.0318391	18.044	noncoding	157	-	intergenic
ASHGA5P019421	0.0104094	8.33809	noncoding	391	+	exon sense-overlapping
ASHGA5P032708	0.00636332	2.0806	noncoding	557	+	intergenic
ASHGA5P045632	0.0361004	5.28049	noncoding	414	+	intronic antisense
ASHGA5P042162	0.00636495	2.47624	noncoding	1869	-	intron sense-overlapping
ASHGA5P039826	0.00984943	2.2554	noncoding	459	+	intronic antisense
ASHGA5P039826	0.00984943	2.2554	noncoding	459	+	intronic antisense
ASHGA5P028623	0.0164339	2.87383	noncoding	666	-	intergenic
ASHGA5P021515	0.0375655	2.17677	noncoding	2303	-	intergenic
ASHGA5P053081	0.00014852	6.59602	noncoding	2071	+	intergenic
ASHGA5P028830	0.00258421	3.93369	noncoding	1824	+	intronic antisense
ASHGA5P018335	0.0181373	3.65528	noncoding	441	-	bidirectional
ASHGA5P015929	0.00212897	4.53553	noncoding	1494	+
ASHGA5P050970	0.0187652	2.95511	noncoding	6964	+	exon sense-overlapping
ASHGA5P050970	0.0187652	2.95511	noncoding	6964	+	exon sense-overlapping
ASHGA5P050970	0.0187652	2.95511	noncoding	6964	+	exon sense-overlapping
ASHGA5P000160	0.0245127	2.03436	noncoding	10900	+	intergenic
ASHGA5P038023	0.0102188	2.91749	noncoding	531	+	intronic antisense
ASHGA5P026350	0.000629167	8.66745	noncoding	941	+	intergenic
ASHGA5P029501	0.0313389	4.50204	noncoding	532	-	natural antisense
ASHGA5P038561	0.0319114	2.13773	noncoding	983	+	intergenic
ASHGA5P026021	0.000137758	6.73493	noncoding	1743	-	exon sense-overlapping
ASHGA5P026021	0.000137758	6.73493	noncoding	1743	-	exon sense-overlapping
ASHGA5P026021	0.000137758	6.73493	noncoding	1743	-	exon sense-overlapping
ASHGA5P054397	0.0264812	2.12643	noncoding	413	+	intergenic
ASHGA5P033718	0.003954	2.98266	noncoding	1009	+	intergenic
ASHGA5P008083	0.000594351	16.6782	noncoding	3236	-	exon sense-overlapping
ASHGA5P008083	0.000594351	16.6782	noncoding	3236	-	exon sense-overlapping
ASHGA5P008083	0.000594351	16.6782	noncoding	3236	-	exon sense-overlapping
ASHGA5P008083	0.000594351	16.6782	noncoding	3236	-	exon sense-overlapping
ASHGA5P046661	0.0295508	2.02413	noncoding	961	+	intergenic
ASHGA5P027543	0.00210465	6.04506	noncoding	249	-	intergenic
ASHGA5P020993	0.0341041	3.88561	noncoding	2317	+	intergenic
ASHGA5P021507	0.0122166	2.32987	noncoding	239	-	intronic antisense
ASHGA5P031905	0.0164523	2.75882	noncoding	2229	-	intergenic
ASHGA5P031246	0.0010858	5.5641	noncoding	1185	-	intronic antisense
ASHGA5P031246	0.0010858	5.5641	noncoding	1185	-	intronic antisense
ASHGA5P031246	0.0010858	5.5641	noncoding	1185	-	intronic antisense
ASHGA5P043459	0.0139136	2.76562	noncoding	2960	+	intergenic
ASHGA5P047364	0.0112629	8.36559	noncoding	731	-	intergenic
ASHGA5P026781	0.00816929	3.24443	noncoding	855	+	intergenic
ASHGA5P022763	0.0370632	2.09121	noncoding	612	+	bidirectional
ASHGA5P022763	0.0370632	2.09121	noncoding	612	+	bidirectional
ASHGA5P017563	0.012445	2.31737	noncoding	424	+	natural antisense
ASHGA5P049894	0.00921563	8.9097	noncoding	569	+	intergenic
ASHGA5P056937	0.0101819	2.04917	noncoding	657	+	intergenic
ASHGA5P038847	0.00296068	4.09142	noncoding	1969	+	intergenic
ASHGA5P034138	0.00829721	2.17494	noncoding	2582	-	bidirectional
ASHGA5P049592	0.00256398	3.30694	noncoding	1689	+	natural antisense
ASHGA5P020328	0.0027313	2.54424	noncoding	632	-	intergenic
ASHGA5P043002	0.00704845	2.84594	noncoding	1147	-	intergenic
ASHGA5P057538	0.0127304	7.01886	noncoding	618	-	intergenic
ASHGA5P036750	0.006307	3.52476	noncoding	600	-	natural antisense
ASHGA5P017203	0.00224986	22.3713	noncoding	786	-	intergenic
ASHGA5P020359	0.00864163	3.86964	noncoding	681	+	intronic antisense
ASHGA5P039685	0.0183035	2.15693	noncoding	735	-
ASHGA5P027717	0.0216722	2.06138	noncoding	1151	-	bidirectional
ASHGA5P027717	0.0216722	2.06138	noncoding	1151	-	bidirectional
ASHGA5P055116	0.00866493	3.72256	noncoding	3530	-	intergenic
ASHGA5P058376	0.000299355	7.19665	noncoding	980	-	intergenic
ASHGA5P030138	0.0138356	2.76236	noncoding	2325	-	natural antisense
ASHGA5P055761	0.00570353	7.89926	noncoding	651	-	intergenic
ASHGA5P057433	0.00136121	9.87433	noncoding	333	-	intergenic
ASHGA5P034915	0.0209766	2.88359	noncoding	600	-	intergenic
ASHGA5P026506	0.000618607	6.96718	noncoding	285	-	intergenic
ASHGA5P018272	0.0433118	2.45235	noncoding	452	+	intergenic
ASHGA5P056939	0.00317424	18.0763	noncoding	1704	+	intergenic
ASHGA5P025649	0.00118549	6.89907	noncoding	2405	-	exon sense-overlapping
ASHGA5P025649	0.00118549	6.89907	noncoding	2405	-	exon sense-overlapping
ASHGA5P025649	0.00118549	6.89907	noncoding	2405	-	natural antisense
ASHGA5P025649	0.00118549	6.89907	noncoding	2405	-	natural antisense
ASHGA5P025649	0.00118549	6.89907	noncoding	2405	-	natural antisense
ASHGA5P042240	0.00115933	9.17109	noncoding	527	+	intergenic
ASHGA5P016301	0.0352996	2.14727	noncoding	459	-	intergenic
ASHGA5P029948	0.0399943	2.34988	noncoding	419	-	natural antisense
ASHGA5P019671	0.0166896	2.02619	noncoding	2240	-	intron sense-overlapping
ASHGA5P019671	0.0166896	2.02619	noncoding	2240	-	intron sense-overlapping
ASHGA5P033692	0.000786767	5.48514	noncoding	1714	+	natural antisense
ASHGA5P028721	0.0222229	2.32362	noncoding	533	+	intergenic
ASHGA5P037402	0.000419827	5.83887	noncoding	609	+	intergenic
ASHGA5P053456	0.000892598	7.13416	noncoding	431	+	intronic antisense
ASHGA5P037377	0.00656765	2.10354	noncoding	3488	-	exon sense-overlapping
ASHGA5P037377	0.00656765	2.10354	noncoding	3488	-	natural antisense
ASHGA5P045487	0.00267641	5.1286	noncoding	883	+	intergenic
ASHGA5P015401	0.00036174	34.1012	noncoding	1570	-	intronic antisense
ASHGA5P015653	0.00182157	5.3437	noncoding	893	+	intronic antisense
ASHGA5P015653	0.00182157	5.3437	noncoding	893	+	intronic antisense
ASHGA5P015653	0.00182157	5.3437	noncoding	893	+	intronic antisense
ASHGA5P015653	0.00182157	5.3437	noncoding	893	+	intronic antisense
ASHGA5P015653	0.00182157	5.3437	noncoding	893	+	intronic antisense
ASHGA5P027485	0.00604787	2.13725	noncoding	249	-	intergenic
ASHGA5P000761	0.011157	2.87832	noncoding	4525	-	exon sense-overlapping
ASHGA5P000761	0.011157	2.87832	noncoding	4525	-	exon sense-overlapping
ASHGA5P000761	0.011157	2.87832	noncoding	4525	-	exon sense-overlapping
ASHGA5P015057	0.0397294	2.60891	noncoding	242	-	intergenic
ASHGA5P052065	0.000742166	9.31628	noncoding	645	+	intergenic
ASHGA5P028506	0.000503092	5.61707	noncoding	1359	-	intergenic
ASHGA5P029611	0.00153607	4.70929	noncoding	2405	+	exon sense-overlapping
ASHGA5P029611	0.00153607	4.70929	noncoding	2405	+	intron sense-overlapping
ASHGA5P019524	0.0118675	2.77689	noncoding	3133	+	exon sense-overlapping
ASHGA5P019524	0.0118675	2.77689	noncoding	3133	+	exon sense-overlapping
ASHGA5P019524	0.0118675	2.77689	noncoding	3133	+	exon sense-overlapping
ASHGA5P019524	0.0118675	2.77689	noncoding	3133	+	exon sense-overlapping
ASHGA5P019524	0.0118675	2.77689	noncoding	3133	+	exon sense-overlapping
ASHGA5P026609	0.0102161	3.19097	noncoding	698	+	intergenic
ASHGA5P027417	0.00418776	10.5159	noncoding	429	-	natural antisense
ASHGA5P055445	0.00494737	12.7924	noncoding	463	-	intergenic
ASHGA5P058055	0.0027213	2.92992	noncoding	843	+	intron sense-overlapping
ASHGA5P032222	0.0275506	2.03095	noncoding	564	-	intergenic
ASHGA5P000469	0.00210084	2.27932	noncoding	10925	-	intergenic
ASHGA5P045426	0.00308833	6.10114	noncoding	751	-	intergenic
ASHGA5P039639	0.0194914	2.21014	noncoding	231	+	intergenic
ASHGA5P057632	0.000655706	7.49063	noncoding	663	+	intergenic
ASHGA5P019521	0.00201991	14.4665	noncoding	1199	+	exon sense-overlapping
ASHGA5P058111	0.0317928	2.18606	noncoding	351	+	intergenic
ASHGA5P049813	0.00177917	8.86018	noncoding	370	+	intergenic
ASHGA5P040593	0.0225812	3.13881	noncoding	469	-	intergenic
ASHGA5P028369	0.000748414	53.1656	noncoding	585	+	intergenic
ASHGA5P019065	0.00101529	2.53021	noncoding	3642	+	exon sense-overlapping
ASHGA5P019065	0.00101529	2.53021	noncoding	3642	+	natural antisense
ASHGA5P019065	0.00101529	2.53021	noncoding	3642	+	natural antisense
ASHGA5P035827	0.00330397	5.93804	noncoding	344	+	intronic antisense
ASHGA5P035827	0.00330397	5.93804	noncoding	344	+	intronic antisense
ASHGA5P035827	0.00330397	5.93804	noncoding	344	+	intronic antisense
ASHGA5P035827	0.00330397	5.93804	noncoding	344	+	intronic antisense
ASHGA5P035827	0.00330397	5.93804	noncoding	344	+	intronic antisense
ASHGA5P022138	0.00648568	3.58144	noncoding	411	+	intergenic
ASHGA5P056051	0.0247048	2.0062	noncoding	420	-	natural antisense
ASHGA5P056051	0.0247048	2.0062	noncoding	420	-	natural antisense
ASHGA5P056051	0.0247048	2.0062	noncoding	420	-	natural antisense
ASHGA5P056051	0.0247048	2.0062	noncoding	420	-	natural antisense
ASHGA5P056051	0.0247048	2.0062	noncoding	420	-	natural antisense
ASHGA5P056051	0.0247048	2.0062	noncoding	420	-	natural antisense
ASHGA5P056051	0.0247048	2.0062	noncoding	420	-	natural antisense
ASHGA5P056051	0.0247048	2.0062	noncoding	420	-	natural antisense
ASHGA5P056051	0.0247048	2.0062	noncoding	420	-	natural antisense
ASHGA5P056051	0.0247048	2.0062	noncoding	420	-	natural antisense
ASHGA5P033937	0.0451114	2.03604	noncoding	3227	-	natural antisense
ASHGA5P044869	0.00191892	7.90706	noncoding	572	+	intergenic
ASHGA5P020899	0.00351972	7.37761	noncoding	685	+	natural antisense
ASHGA5P020899	0.00351972	7.37761	noncoding	685	+	natural antisense
ASHGA5P020899	0.00351972	7.37761	noncoding	685	+	natural antisense
ASHGA5P020899	0.00351972	7.37761	noncoding	685	+	natural antisense
ASHGA5P057819	0.00157097	4.59023	noncoding	259	+	intergenic
ASHGA5P057657	0.013801	3.58519	noncoding	396	+	intergenic
ASHGA5P005496	0.00233284	6.47819	noncoding	891	+
ASHGA5P048159	0.0157914	8.33329	noncoding	548	+	intergenic
ASHGA5P019996	0.00176508	2.06241	noncoding	634	-	intergenic
ASHGA5P044960	0.00122101	46.31	noncoding	1842	+	natural antisense
ASHGA5P044960	0.00122101	46.31	noncoding	1842	+	natural antisense
ASHGA5P058571	0.0252554	2.37398	noncoding	1853	+	intergenic
ASHGA5P025790	0.0175227	2.74398	noncoding	1394	+	exon sense-overlapping
ASHGA5P025790	0.0175227	2.74398	noncoding	1394	+	exon sense-overlapping
ASHGA5P025790	0.0175227	2.74398	noncoding	1394	+	exon sense-overlapping
ASHGA5P045479	0.0114971	3.01725	noncoding	397	-	intronic antisense
ASHGA5P045479	0.0114971	3.01725	noncoding	397	-	intronic antisense
ASHGA5P045479	0.0114971	3.01725	noncoding	397	-	natural antisense
ASHGA5P035425	0.0348738	4.76485	noncoding	558	-	natural antisense
ASHGA5P035425	0.0348738	4.76485	noncoding	558	-	natural antisense
ASHGA5P022511	0.0174374	3.17181	noncoding	489	-	intronic antisense
ASHGA5P043439	0.017078	23.3514	noncoding	534	-	intergenic
ASHGA5P057356	0.00855381	2.19152	noncoding	212	-	intergenic
ASHGA5P043638	0.014522	3.08381	noncoding	1663	+	intergenic
ASHGA5P035540	0.0284765	2.24684	noncoding	469	-	intron sense-overlapping
ASHGA5P026089	0.00173853	6.6462	noncoding	1151	+	intronic antisense
ASHGA5P042667	0.048682	3.43825	noncoding	349	+	natural antisense
ASHGA5P043809	0.0271695	2.4953	noncoding	342	+	intergenic
ASHGA5P039186	0.0306011	2.45901	noncoding	1644	+	intergenic
ASHGA5P044284	0.000244823	2.08749	noncoding	1972	+	intergenic
ASHGA5P057703	0.00259114	6.66969	noncoding	468	-	intergenic
ASHGA5P039345	0.00815496	46.6349	noncoding	1275	-	intergenic
ASHGA5P037647	0.00556335	6.96422	noncoding	5125	-	natural antisense
ASHGA5P037064	0.0213472	4.4336	noncoding	1046	-	intergenic
ASHGA5P056940	0.00144571	16.8395	noncoding	1247	+	intergenic
ASHGA5P049449	0.00018759	5.52928	noncoding	554	+	natural antisense
ASHGA5P033203	0.0329947	2.04821	noncoding	1816	+	intergenic
ASHGA5P044487	0.0196527	6.69551	noncoding	2766	-	intron sense-overlapping
ASHGA5P032711	0.0013782	5.68868	noncoding	562	-	intergenic
ASHGA5P035581	0.000707013	2.32754	noncoding	282	-	intergenic
ASHGA5P055662	0.0216849	3.23511	noncoding	3691	+	exon sense-overlapping
ASHGA5P019594	0.0254869	4.69855	noncoding	469	-	natural antisense
ASHGA5P029644	0.00908572	3.93498	noncoding	554	+	intergenic
ASHGA5P019301	0.00125248	4.49845	noncoding	1895	-	exon sense-overlapping
ASHGA5P019301	0.00125248	4.49845	noncoding	1895	-	exon sense-overlapping
ASHGA5P042884	0.0194125	4.02904	noncoding	982	-	intronic antisense
ASHGA5P047185	0.000730477	2.47202	noncoding	626	-	intron sense-overlapping
ASHGA5P047185	0.000730477	2.47202	noncoding	626	-	intron sense-overlapping
ASHGA5P047185	0.000730477	2.47202	noncoding	626	-	intron sense-overlapping
ASHGA5P058319	0.00267837	4.14429	noncoding	3402	-	intergenic
ASHGA5P041173	0.000140367	9.70744	noncoding	541	+	intergenic
ASHGA5P031191	0.0126889	5.04313	noncoding	1639	-	intronic antisense
ASHGA5P015779	0.0373879	3.6382	noncoding	316	-	intergenic
ASHGA5P045007	0.0145892	3.6373	noncoding	314	+	intergenic
ASHGA5P051519	0.000199691	5.20188	noncoding	487	+	intergenic
ASHGA5P048639	0.00670359	2.87227	noncoding	2234	+	intergenic
ASHGA5P056312	0.0264101	2.1496	noncoding	791	+	intergenic
ASHGA5P036141	0.035548	2.12284	noncoding	533	+
ASHGA5P025768	0.020298	2.18114	noncoding	1995	-	exon sense-overlapping
ASHGA5P025768	0.020298	2.18114	noncoding	1995	-	exon sense-overlapping
ASHGA5P025768	0.020298	2.18114	noncoding	1995	-	exon sense-overlapping
ASHGA5P019720	5.6242e-05	2.37321	noncoding	2869	+	intergenic
ASHGA5P055199	0.0041149	6.5096	noncoding	387	-	exon sense-overlapping
ASHGA5P033189	0.00029822	8.68397	noncoding	483	+	natural antisense
ASHGA5P056450	0.0117518	2.7264	noncoding	534	-	intergenic
ASHGA5P038752	0.0117207	6.25542	noncoding	408	+	intergenic
ASHGA5P033546	0.0210356	2.43203	noncoding	254	+	intergenic
ASHGA5P007289	0.0011202	2.65688	noncoding	1519	+	intergenic
ASHGA5P034032	0.00318171	6.25507	noncoding	1944	+	intergenic
ASHGA5P040872	0.019632	2.89453	noncoding	2182	-	intergenic
ASHGA5P043930	0.0165345	3.14668	noncoding	1677	+	intronic antisense
ASHGA5P016068	0.00947623	5.3841	noncoding	2375	-	exon sense-overlapping
ASHGA5P016068	0.00947623	5.3841	noncoding	2375	-	exon sense-overlapping
ASHGA5P015774	0.000663216	12.9548	noncoding	1211	-	intergenic
ASHGA5P026306	0.00812598	2.08846	noncoding	704	+	intron sense-overlapping
ASHGA5P026306	0.00812598	2.08846	noncoding	704	+	intron sense-overlapping
ASHGA5P026306	0.00812598	2.08846	noncoding	704	+	intron sense-overlapping
ASHGA5P026306	0.00812598	2.08846	noncoding	704	+	intron sense-overlapping
ASHGA5P026306	0.00812598	2.08846	noncoding	704	+	intron sense-overlapping
ASHGA5P026306	0.00812598	2.08846	noncoding	704	+	intron sense-overlapping
ASHGA5P026306	0.00812598	2.08846	noncoding	704	+	intron sense-overlapping
ASHGA5P026306	0.00812598	2.08846	noncoding	704	+	intron sense-overlapping
ASHGA5P044158	0.0321297	3.8428	noncoding	4997	-	intergenic
ASHGA5P016949	0.00498921	7.84935	noncoding	568	+	intergenic
ASHGA5P030169	0.0198477	2.35106	noncoding	380	-
ASHGA5P015743	0.01247	3.09284	noncoding	545	+	intergenic
ASHGA5P041758	0.0169693	6.36269	noncoding	2052	-	intergenic
ASHGA5P021393	0.000468284	9.60208	noncoding	536	-	bidirectional
ASHGA5P015519	5.2571e-05	2.34057	noncoding	903	-	intergenic
ASHGA5P016013	0.00700477	3.30448	noncoding	1652	+
ASHGA5P036882	0.00216762	22.7929	noncoding	668	-	intronic antisense
ASHGA5P027015	0.0217023	2.82949	noncoding	580	-	intergenic
ASHGA5P034102	0.0138928	2.19082	noncoding	565	+	intergenic
ASHGA5P040468	0.0384123	2.02724	noncoding	1650	-	intergenic
ASHGA5P014661	0.000711061	5.69897	noncoding	570	-	intronic antisense
ASHGA5P014661	0.000711061	5.69897	noncoding	570	-	natural antisense
ASHGA5P037937	0.0268302	2.67267	noncoding	2608	+	exon sense-overlapping
ASHGA5P037937	0.0268302	2.67267	noncoding	2608	+	exon sense-overlapping
ASHGA5P037937	0.0268302	2.67267	noncoding	2608	+	exon sense-overlapping
ASHGA5P037937	0.0268302	2.67267	noncoding	2608	+	exon sense-overlapping
ASHGA5P037937	0.0268302	2.67267	noncoding	2608	+	exon sense-overlapping
ASHGA5P043195	0.0218223	10.9058	noncoding	565	-	intronic antisense
ASHGA5P029862	0.00144823	46.0166	noncoding	1445	-	exon sense-overlapping
ASHGA5P037472	0.0462638	12.7213	noncoding	649	+	natural antisense
ASHGA5P037472	0.0462638	12.7213	noncoding	649	+	natural antisense
ASHGA5P037472	0.0462638	12.7213	noncoding	649	+	natural antisense
ASHGA5P037472	0.0462638	12.7213	noncoding	649	+	natural antisense
ASHGA5P037472	0.0462638	12.7213	noncoding	649	+	natural antisense
ASHGA5P041998	0.00991119	7.9424	noncoding	283	-	intergenic
ASHGA5P032598	0.0033422	3.45417	noncoding	2694	-	intergenic
ASHGA5P021173	0.00186947	6.9824	noncoding	791	+	natural antisense
ASHGA5P021173	0.00186947	6.9824	noncoding	791	+	natural antisense
ASHGA5P030529	0.00194553	3.96027	noncoding	4094	+	intergenic
ASHGA5P034747	0.00497194	2.74004	noncoding	1867	-	intergenic
ASHGA5P030154	0.0470876	2.03702	noncoding	206	-	natural antisense
ASHGA5P049263	0.000835126	69.5324	noncoding	4193	+	exon sense-overlapping
ASHGA5P049263	0.000835126	69.5324	noncoding	4193	+	exon sense-overlapping
ASHGA5P025839	0.000492318	2.00964	noncoding	1521	-	exon sense-overlapping
ASHGA5P016613	0.0212289	3.09004	noncoding	510	-	bidirectional
ASHGA5P016613	0.0212289	3.09004	noncoding	510	-	bidirectional
ASHGA5P016613	0.0212289	3.09004	noncoding	510	-	bidirectional
ASHGA5P036217	0.0015727	3.40824	noncoding	619	+	intergenic
ASHGA5P021800	0.00409403	8.28703	noncoding	1895	+	exon sense-overlapping
ASHGA5P021800	0.00409403	8.28703	noncoding	1895	+	exon sense-overlapping
ASHGA5P021800	0.00409403	8.28703	noncoding	1895	+	exon sense-overlapping
ASHGA5P021800	0.00409403	8.28703	noncoding	1895	+	exon sense-overlapping
ASHGA5P026217	0.00056209	9.65114	noncoding	3237	+	exon sense-overlapping
ASHGA5P026430	0.0052613	2.78947	noncoding	332	+	intergenic
ASHGA5P038623	0.00613534	3.41533	noncoding	1625	-	intergenic
ASHGA5P050070	0.000462195	39.4057	noncoding	4428	-	exon sense-overlapping
ASHGA5P050070	0.000462195	39.4057	noncoding	4428	-	exon sense-overlapping
ASHGA5P050070	0.000462195	39.4057	noncoding	4428	-	exon sense-overlapping
ASHGA5P050070	0.000462195	39.4057	noncoding	4428	-	exon sense-overlapping
ASHGA5P050070	0.000462195	39.4057	noncoding	4428	-	exon sense-overlapping
ASHGA5P050070	0.000462195	39.4057	noncoding	4428	-	exon sense-overlapping
ASHGA5P050070	0.000462195	39.4057	noncoding	4428	-	exon sense-overlapping
ASHGA5P048742	0.00129743	2.74137	noncoding	675	-	intergenic
ASHGA5P018025	0.0124253	2.36382	noncoding	290	-	bidirectional
ASHGA5P045591	0.0358172	2.92971	noncoding	372	-	intergenic
ASHGA5P053697	0.00565424	2.12692	noncoding	1890	+	intergenic
ASHGA5P017795	0.0361857	2.18578	noncoding	671	+	intergenic
ASHGA5P058047	3.20067e-05	8.59314	noncoding	463	-	intergenic
ASHGA5P026795	0.0156847	4.46394	noncoding	330	+	intronic antisense
ASHGA5P026795	0.0156847	4.46394	noncoding	330	+	intronic antisense
ASHGA5P020984	0.00632402	2.85797	noncoding	766	+	intergenic
ASHGA5P015963	0.0339744	2.63105	noncoding	3010	-	intergenic
ASHGA5P055499	0.00520118	14.6765	noncoding	1767	-	exon sense-overlapping
ASHGA5P055499	0.00520118	14.6765	noncoding	1767	-	exon sense-overlapping
ASHGA5P023202	0.0392879	17.937	noncoding	180	+	intronic antisense
ASHGA5P023202	0.0392879	17.937	noncoding	180	+	intronic antisense
ASHGA5P023202	0.0392879	17.937	noncoding	180	+	intronic antisense
ASHGA5P023202	0.0392879	17.937	noncoding	180	+	intronic antisense
ASHGA5P023202	0.0392879	17.937	noncoding	180	+	intronic antisense
ASHGA5P023202	0.0392879	17.937	noncoding	180	+	intronic antisense
ASHGA5P023202	0.0392879	17.937	noncoding	180	+	intronic antisense
ASHGA5P023202	0.0392879	17.937	noncoding	180	+	intronic antisense
ASHGA5P022954	0.0378607	2.03199	noncoding	435	-	intron sense-overlapping
ASHGA5P049621	0.000396816	6.15954	noncoding	2868	+	intergenic
ASHGA5P053114	7.73467e-05	16.4272	noncoding	271	+	intergenic
ASHGA5P048939	0.00401001	12.8239	noncoding	2051	-	intergenic
ASHGA5P032252	0.0135479	3.53359	noncoding	440	-	intergenic
ASHGA5P029226	0.0380764	52.5947	noncoding	259	-	intergenic
ASHGA5P041883	0.0102124	3.16149	noncoding	330	-	intron sense-overlapping
ASHGA5P029957	0.00437539	3.99552	noncoding	490	-	intergenic
ASHGA5P028481	0.00196985	2.44978	noncoding	1370	-	intergenic
ASHGA5P019300	0.00232305	2.49698	noncoding	3600	+	exon sense-overlapping
ASHGA5P058540	0.00855248	2.65502	noncoding	699	-	bidirectional
ASHGA5P058540	0.00855248	2.65502	noncoding	699	-	bidirectional
ASHGA5P020088	0.00679496	2.76244	noncoding	630	+	intergenic
ASHGA5P041789	0.0256363	2.44245	noncoding	2107	-	natural antisense
ASHGA5P041753	0.00345799	2.87749	noncoding	538	+	intergenic
ASHGA5P049904	0.0226978	3.46564	noncoding	262	-	intergenic
ASHGA5P015335	0.0038326	6.71098	noncoding	446	-	intergenic
ASHGA5P019625	0.0258059	2.1101	noncoding	554	+	intergenic
ASHGA5P018776	0.0215334	2.42767	noncoding	3873	+	natural antisense
ASHGA5P043342	0.017197	6.12728	noncoding	2043	-	intronic antisense
ASHGA5P030520	0.00708299	2.42849	noncoding	325	+	intergenic
ASHGA5P015632	0.0395625	2.91416	noncoding	571	+	intergenic
ASHGA5P057539	0.000718645	8.1858	noncoding	1100	-	intergenic
ASHGA5P029156	0.00485089	6.86794	noncoding	537	-	intergenic
ASHGA5P052991	0.0155064	2.79969	noncoding	566	-	intergenic
ASHGA5P057290	0.000171687	59.0486	noncoding	827	-	intergenic
ASHGA5P039733	0.023261	4.28314	noncoding	3390	-	intergenic
ASHGA5P037662	0.0102112	5.99803	noncoding	597	-	exon sense-overlapping
ASHGA5P037662	0.0102112	5.99803	noncoding	597	-	exon sense-overlapping
ASHGA5P037662	0.0102112	5.99803	noncoding	597	-	exon sense-overlapping
ASHGA5P057584	0.00855961	2.64647	noncoding	604	+	intergenic
ASHGA5P048681	0.00188364	13.1093	noncoding	572	+	intergenic
ASHGA5P038651	0.00270808	4.77395	noncoding	348	-	intergenic
ASHGA5P042930	0.00906046	6.12621	noncoding	1282	-	intron sense-overlapping
ASHGA5P021964	0.000183468	90.5753	noncoding	443	+	intergenic
ASHGA5P016988	0.00357305	6.40062	noncoding	430	+	intronic antisense
ASHGA5P016988	0.00357305	6.40062	noncoding	430	+	intronic antisense
ASHGA5P017761	0.000279885	4.60322	noncoding	473	-	intronic antisense
ASHGA5P017761	0.000279885	4.60322	noncoding	473	-	intronic antisense
ASHGA5P033539	0.0230218	3.5462	noncoding	770	-	natural antisense
ASHGA5P019463	0.001798	4.0048	noncoding	2116	+	exon sense-overlapping
ASHGA5P019463	0.001798	4.0048	noncoding	2116	+	exon sense-overlapping
ASHGA5P044377	0.00586578	33.9587	noncoding	364	-	natural antisense
ASHGA5P009672	0.0418076	2.34751	noncoding	1822	-
ASHGA5P042210	0.00514619	2.34845	noncoding	2587	+	intergenic
ASHGA5P023461	1.10515e-05	114.23	noncoding	450	+	intergenic
ASHGA5P045785	0.0159884	3.67423	noncoding	527	+	intronic antisense
ASHGA5P045785	0.0159884	3.67423	noncoding	527	+	intronic antisense
ASHGA5P045785	0.0159884	3.67423	noncoding	527	+	intronic antisense
ASHGA5P045785	0.0159884	3.67423	noncoding	527	+	intronic antisense
ASHGA5P021739	0.0178199	3.64779	noncoding	745	-	intergenic
ASHGA5P039305	0.00905542	11.1265	noncoding	619	+	intronic antisense
ASHGA5P039117	6.35642e-05	4.49635	noncoding	589	+	intergenic
ASHGA5P027254	0.0247273	2.9056	noncoding	674	-	natural antisense
ASHGA5P022702	0.00682782	5.38057	noncoding	633	+	natural antisense
ASHGA5P022702	0.00682782	5.38057	noncoding	633	+	natural antisense
ASHGA5P046344	0.0368345	2.53068	noncoding	2808	-	intergenic
ASHGA5P037347	0.00149894	7.56164	noncoding	967	-	intergenic
ASHGA5P017269	0.00140848	3.10347	noncoding	2425	+	exon sense-overlapping
ASHGA5P017269	0.00140848	3.10347	noncoding	2425	+	exon sense-overlapping
ASHGA5P017269	0.00140848	3.10347	noncoding	2425	+	exon sense-overlapping
ASHGA5P017269	0.00140848	3.10347	noncoding	2425	+	exon sense-overlapping
ASHGA5P045178	0.00297233	30.213	noncoding	631	+	intergenic
ASHGA5P034213	0.0025594	24.0606	noncoding	703	-	intergenic
ASHGA5P006082	0.0137099	5.78741	noncoding	1104	+	natural antisense
ASHGA5P022866	0.0367866	4.536	noncoding	629	-	natural antisense
ASHGA5P022866	0.0367866	4.536	noncoding	629	-	natural antisense
ASHGA5P040127	0.0156195	2.61648	noncoding	764	+	natural antisense
ASHGA5P042996	0.0390529	4.57366	noncoding	4740	-	intronic antisense
ASHGA5P042996	0.0390529	4.57366	noncoding	4740	-	intronic antisense
ASHGA5P042341	0.000437492	7.16086	noncoding	1087	+
ASHGA5P048056	0.00168948	2.51121	noncoding	166	-	intergenic
ASHGA5P027763	0.0462541	2.24127	noncoding	648	+	intergenic
ASHGA5P015307	0.0252399	4.04811	noncoding	559	+	intergenic
ASHGA5P042871	0.0181907	2.46613	noncoding	4817	-	exon sense-overlapping
ASHGA5P058496	0.0417484	2.88704	noncoding	869	-	intergenic
ASHGA5P053449	0.00231183	24.0963	noncoding	638	-	natural antisense
ASHGA5P018279	0.02741	2.49551	noncoding	329	+	intergenic
ASHGA5P023196	0.0122795	12.1257	noncoding	648	-	bidirectional
ASHGA5P023196	0.0122795	12.1257	noncoding	648	-	bidirectional
ASHGA5P046646	0.0386499	2.24552	noncoding	853	+	bidirectional
ASHGA5P023881	0.00511315	5.75201	noncoding	7666	-	intergenic
ASHGA5P031287	6.9085e-05	8.68177	noncoding	966	-	intergenic
ASHGA5P057682	0.00134614	3.16262	noncoding	326	-	intergenic
ASHGA5P042795	0.00182364	9.36226	noncoding	799	+	intronic antisense
ASHGA5P032603	0.00943223	3.97092	noncoding	3166	-
ASHGA5P039989	0.00423738	6.30595	noncoding	1955	+	intergenic
ASHGA5P030180	0.0091853	3.00397	noncoding	296	-	intergenic
ASHGA5P036933	6.82553e-05	6.78927	noncoding	692	+	intergenic
ASHGA5P038101	2.22322e-05	4.17418	noncoding	763	-
ASHGA5P037456	0.0268217	2.62557	noncoding	2567	+	intergenic
ASHGA5P045902	0.00212539	10.5442	noncoding	692	-	intergenic
ASHGA5P042061	0.0144615	2.64537	noncoding	1984	-	intergenic
ASHGA5P000098	0.0311772	4.13123	noncoding	3223	+	intergenic
ASHGA5P032680	0.00154554	5.01486	noncoding	1975	-	intergenic
ASHGA5P017361	9.40434e-05	4.74235	noncoding	2223	-	exon sense-overlapping
ASHGA5P017361	9.40434e-05	4.74235	noncoding	2223	-	exon sense-overlapping
ASHGA5P023377	0.0475482	2.82954	noncoding	1190	-	intronic antisense
ASHGA5P023377	0.0475482	2.82954	noncoding	1190	-	natural antisense
ASHGA5P023377	0.0475482	2.82954	noncoding	1190	-	natural antisense
ASHGA5P023377	0.0475482	2.82954	noncoding	1190	-	natural antisense
ASHGA5P023377	0.0475482	2.82954	noncoding	1190	-	natural antisense
ASHGA5P023377	0.0475482	2.82954	noncoding	1190	-	natural antisense
ASHGA5P023377	0.0475482	2.82954	noncoding	1190	-	natural antisense
ASHGA5P023377	0.0475482	2.82954	noncoding	1190	-	natural antisense
ASHGA5P023377	0.0475482	2.82954	noncoding	1190	-	natural antisense
ASHGA5P038732	0.0315778	3.98876	noncoding	1916	+	intergenic
ASHGA5P027676	0.01487	2.59563	noncoding	456	-	intergenic
ASHGA5P037684	0.012002	8.51645	noncoding	1964	-	intergenic
ASHGA5P035472	0.00600099	3.78914	noncoding	480	+	intergenic
ASHGA5P050162	0.00473162	19.6157	noncoding	317	-	intergenic
ASHGA5P034741	0.00831306	6.34566	noncoding	480	+	intergenic
ASHGA5P021558	0.00857291	2.80126	noncoding	1751	+	exon sense-overlapping
ASHGA5P021558	0.00857291	2.80126	noncoding	1751	+	natural antisense
ASHGA5P021558	0.00857291	2.80126	noncoding	1751	+	natural antisense
ASHGA5P047690	0.00233479	14.8417	noncoding	528	+	intergenic
ASHGA5P052717	0.0199889	5.53321	noncoding	2168	+	intergenic
ASHGA5P028683	0.0207157	3.16093	noncoding	428	-	intergenic
ASHGA5P041059	0.00107858	15.7556	noncoding	499	+	intergenic
ASHGA5P033332	0.00126177	29.8589	noncoding	1045	+	intergenic
ASHGA5P018969	0.0315266	4.43842	noncoding	1054	-	exon sense-overlapping
ASHGA5P018969	0.0315266	4.43842	noncoding	1054	-	exon sense-overlapping
ASHGA5P018969	0.0315266	4.43842	noncoding	1054	-	exon sense-overlapping
ASHGA5P018969	0.0315266	4.43842	noncoding	1054	-	exon sense-overlapping
ASHGA5P018969	0.0315266	4.43842	noncoding	1054	-	exon sense-overlapping
ASHGA5P018969	0.0315266	4.43842	noncoding	1054	-	exon sense-overlapping
ASHGA5P018969	0.0315266	4.43842	noncoding	1054	-	exon sense-overlapping
ASHGA5P018969	0.0315266	4.43842	noncoding	1054	-	exon sense-overlapping
ASHGA5P018969	0.0315266	4.43842	noncoding	1054	-	exon sense-overlapping
ASHGA5P043651	0.00240772	11.8855	noncoding	532	+	intergenic
ASHGA5P015084	0.00675359	5.39396	noncoding	433	-	natural antisense
ASHGA5P047394	0.0230964	2.36719	noncoding	445	+	intergenic
ASHGA5P034297	0.0258601	2.68247	noncoding	1266	-
ASHGA5P030039	0.0279287	2.6081	noncoding	510	-	natural antisense
ASHGA5P019650	0.0174776	2.05954	noncoding	472	+	exon sense-overlapping
ASHGA5P029155	0.00731983	2.26697	noncoding	357	-	intergenic
ASHGA5P047395	4.58394e-05	8.93018	noncoding	159	+	intergenic
ASHGA5P031047	0.00281365	3.89338	noncoding	1684	-	natural antisense
ASHGA5P031047	0.00281365	3.89338	noncoding	1684	-	natural antisense
ASHGA5P032069	0.0146156	2.85394	noncoding	1439	-	bidirectional
ASHGA5P032069	0.0146156	2.85394	noncoding	1439	-	bidirectional
ASHGA5P029905	0.00609107	2.32132	noncoding	1483	-
ASHGA5P017613	0.0339245	3.00562	noncoding	1161	-	intronic antisense
ASHGA5P017613	0.0339245	3.00562	noncoding	1161	-	intronic antisense
ASHGA5P017613	0.0339245	3.00562	noncoding	1161	-	intronic antisense
ASHGA5P018116	0.0227538	3.65023	noncoding	213	+
ASHGA5P046073	0.00168403	2.10887	noncoding	346	+	intergenic
ASHGA5P042300	0.00259018	2.52894	noncoding	5688	+	intergenic
ASHGA5P036592	0.0182185	3.03142	noncoding	552	+	intergenic
ASHGA5P032782	0.0118643	3.08554	noncoding	410	+	natural antisense
ASHGA5P042843	0.00235023	45.1636	noncoding	328	-	intergenic
ASHGA5P018475	0.00329583	11.9045	noncoding	783	-	intergenic
ASHGA5P029097	0.0311033	2.51599	noncoding	530	-	natural antisense
ASHGA5P026814	0.00710867	4.3153	noncoding	798	+	natural antisense
ASHGA5P026814	0.00710867	4.3153	noncoding	798	+	natural antisense
ASHGA5P026814	0.00710867	4.3153	noncoding	798	+	natural antisense
ASHGA5P026814	0.00710867	4.3153	noncoding	798	+	natural antisense
ASHGA5P026814	0.00710867	4.3153	noncoding	798	+	natural antisense
ASHGA5P026814	0.00710867	4.3153	noncoding	798	+	natural antisense
ASHGA5P016728	4.18259e-05	5.84392	noncoding	417	-	intron sense-overlapping
ASHGA5P021201	0.00228678	2.94343	noncoding	764	-	bidirectional
ASHGA5P021201	0.00228678	2.94343	noncoding	764	-	bidirectional
ASHGA5P017742	0.00780684	2.08673	noncoding	381	-	bidirectional
ASHGA5P042193	8.73167e-05	7.83868	noncoding	654	-	intergenic
ASHGA5P041551	0.0316868	4.29273	noncoding	457	+	intergenic
ASHGA5P017045	0.00241	2.32624	noncoding	838	-	intergenic
ASHGA5P034035	0.0137191	2.39031	noncoding	2712	+	intergenic
ASHGA5P027140	0.00885487	7.61815	noncoding	708	-	natural antisense
ASHGA5P027140	0.00885487	7.61815	noncoding	708	-	natural antisense
ASHGA5P020473	0.0029282	10.2854	noncoding	297	-	intronic antisense
ASHGA5P020473	0.0029282	10.2854	noncoding	297	-	intronic antisense
ASHGA5P056651	0.00101069	4.01275	noncoding	308	+	intergenic
ASHGA5P000149	0.0162183	4.71422	noncoding	17775	-	intergenic
ASHGA5P026013	0.00327523	11.8443	noncoding	4353	+	exon sense-overlapping
ASHGA5P026013	0.00327523	11.8443	noncoding	4353	+	exon sense-overlapping
ASHGA5P026013	0.00327523	11.8443	noncoding	4353	+	exon sense-overlapping
ASHGA5P057062	0.00046192	4.94669	noncoding	345	+	intergenic
ASHGA5P058594	0.0059107	2.54602	noncoding	467	+	exon sense-overlapping
ASHGA5P058594	0.0059107	2.54602	noncoding	467	+	exon sense-overlapping
ASHGA5P058594	0.0059107	2.54602	noncoding	467	+	natural antisense
ASHGA5P047312	0.0191737	11.6589	noncoding	6409	-	natural antisense
ASHGA5P047312	0.0191737	11.6589	noncoding	6409	-	natural antisense
ASHGA5P047312	0.0191737	11.6589	noncoding	6409	-	natural antisense
ASHGA5P047312	0.0191737	11.6589	noncoding	6409	-	natural antisense
ASHGA5P047312	0.0191737	11.6589	noncoding	6409	-	natural antisense
ASHGA5P047312	0.0191737	11.6589	noncoding	6409	-	natural antisense
ASHGA5P047312	0.0191737	11.6589	noncoding	6409	-	natural antisense
ASHGA5P047312	0.0191737	11.6589	noncoding	6409	-	natural antisense
ASHGA5P047312	0.0191737	11.6589	noncoding	6409	-	natural antisense
ASHGA5P047312	0.0191737	11.6589	noncoding	6409	-	natural antisense
ASHGA5P047312	0.0191737	11.6589	noncoding	6409	-	natural antisense
ASHGA5P047312	0.0191737	11.6589	noncoding	6409	-	natural antisense
ASHGA5P047312	0.0191737	11.6589	noncoding	6409	-	natural antisense
ASHGA5P032135	0.00999259	2.41605	noncoding	327	-	natural antisense
ASHGA5P043717	0.000100032	86.6726	noncoding	1452	+	exon sense-overlapping
ASHGA5P043717	0.000100032	86.6726	noncoding	1452	+	exon sense-overlapping
ASHGA5P042405	0.0462488	2.02287	noncoding	1806	+	bidirectional
ASHGA5P021249	0.00041596	2.27096	noncoding	423	-	natural antisense
ASHGA5P021249	0.00041596	2.27096	noncoding	423	-	natural antisense
ASHGA5P021249	0.00041596	2.27096	noncoding	423	-	natural antisense
ASHGA5P045271	0.0401087	3.19308	noncoding	2222	-	intronic antisense
ASHGA5P022125	0.0309424	3.07032	noncoding	3955	+	exon sense-overlapping
ASHGA5P022125	0.0309424	3.07032	noncoding	3955	+	exon sense-overlapping
ASHGA5P022125	0.0309424	3.07032	noncoding	3955	+	exon sense-overlapping
ASHGA5P019371	0.0332465	3.76604	noncoding	491	+	intronic antisense
ASHGA5P045320	0.0123854	5.2782	noncoding	5249	-	intergenic
ASHGA5P028115	0.03812	4.65795	noncoding	612	+	intergenic
ASHGA5P023590	0.0100478	7.77948	noncoding	548	+	intronic antisense
ASHGA5P023590	0.0100478	7.77948	noncoding	548	+	intronic antisense
ASHGA5P023590	0.0100478	7.77948	noncoding	548	+	intronic antisense
ASHGA5P023590	0.0100478	7.77948	noncoding	548	+	intronic antisense
ASHGA5P023590	0.0100478	7.77948	noncoding	548	+	intronic antisense
ASHGA5P023590	0.0100478	7.77948	noncoding	548	+	intronic antisense
ASHGA5P023590	0.0100478	7.77948	noncoding	548	+	natural antisense
ASHGA5P023590	0.0100478	7.77948	noncoding	548	+	natural antisense
ASHGA5P032103	0.0127551	2.65807	noncoding	1890	-	natural antisense
ASHGA5P053951	0.0170189	2.06215	noncoding	660	-	intergenic
ASHGA5P045814	0.00549603	16.4795	noncoding	1395	+	intergenic
ASHGA5P018820	0.0035327	6.12076	noncoding	506	-	intergenic
ASHGA5P021926	0.00252624	7.8315	noncoding	549	+	natural antisense
ASHGA5P021926	0.00252624	7.8315	noncoding	549	+	natural antisense
ASHGA5P016690	0.0105722	3.29224	noncoding	540	-	natural antisense
ASHGA5P021594	0.00250398	3.59062	noncoding	3604	+	exon sense-overlapping
ASHGA5P056647	0.00190462	3.25902	noncoding	317	+	intergenic
ASHGA5P030257	0.00122595	2.76463	noncoding	458	-	intronic antisense
ASHGA5P033463	0.00909714	5.07163	noncoding	454	-	intron sense-overlapping
ASHGA5P056653	0.00320897	2.30265	noncoding	393	+	intergenic
ASHGA5P015702	0.0122149	6.62982	noncoding	570	-	intergenic
ASHGA5P052340	0.0190575	2.63161	noncoding	581	+	natural antisense
ASHGA5P032768	0.00019557	3.29697	noncoding	512	+	natural antisense
ASHGA5P032768	0.00019557	3.29697	noncoding	512	+	natural antisense
ASHGA5P018072	0.010736	6.58828	noncoding	490	-	intergenic
ASHGA5P029429	0.0127961	5.89197	noncoding	294	+	intergenic
ASHGA5P037458	0.00219961	7.8345	noncoding	2090	+	intergenic
ASHGA5P030315	0.0140084	24.0613	noncoding	198	-	intergenic
ASHGA5P027251	0.0496144	2.38347	noncoding	961	-	bidirectional
ASHGA5P027251	0.0496144	2.38347	noncoding	961	-	bidirectional
ASHGA5P027251	0.0496144	2.38347	noncoding	961	-	bidirectional
ASHGA5P027251	0.0496144	2.38347	noncoding	961	-	bidirectional
ASHGA5P058295	0.000335894	2.93485	noncoding	311	+	intergenic
ASHGA5P022638	0.0482107	6.85341	noncoding	1378	-	intergenic
ASHGA5P056276	0.003818	6.69715	noncoding	1722	-	intergenic
ASHGA5P022661	0.00281917	2.01694	noncoding	5970	-	intergenic
ASHGA5P026798	0.00220601	8.88184	noncoding	715	+	intronic antisense
ASHGA5P026798	0.00220601	8.88184	noncoding	715	+	intronic antisense
ASHGA5P041397	0.000132276	2.27917	noncoding	457	-	intergenic
ASHGA5P034139	0.00884158	4.6007	noncoding	1127	-	bidirectional
ASHGA5P026638	0.0069123	4.38071	noncoding	687	+	intronic antisense
ASHGA5P026638	0.0069123	4.38071	noncoding	687	+	intronic antisense
ASHGA5P026638	0.0069123	4.38071	noncoding	687	+	intronic antisense
ASHGA5P036216	0.020263	2.20083	noncoding	449	-	intergenic
ASHGA5P054390	0.00706361	2.70103	noncoding	575	+	natural antisense
ASHGA5P054390	0.00706361	2.70103	noncoding	575	+	natural antisense
ASHGA5P021819	0.000228665	27.3454	noncoding	1965	-	exon sense-overlapping
ASHGA5P021819	0.000228665	27.3454	noncoding	1965	-	natural antisense
ASHGA5P021819	0.000228665	27.3454	noncoding	1965	-	natural antisense
ASHGA5P058497	0.0056088	6.8663	noncoding	1652	-	intergenic
ASHGA5P035544	0.00075899	2.80136	noncoding	272	-	intergenic
ASHGA5P045074	0.034798	2.27304	noncoding	431	+	natural antisense
ASHGA5P045074	0.034798	2.27304	noncoding	431	+	natural antisense
ASHGA5P045074	0.034798	2.27304	noncoding	431	+	natural antisense
ASHGA5P045074	0.034798	2.27304	noncoding	431	+	natural antisense
ASHGA5P045074	0.034798	2.27304	noncoding	431	+	natural antisense
ASHGA5P045074	0.034798	2.27304	noncoding	431	+	natural antisense
ASHGA5P045074	0.034798	2.27304	noncoding	431	+	natural antisense
ASHGA5P057248	0.000896836	9.41133	noncoding	373	-	intergenic
ASHGA5P033305	0.000683676	2.83997	noncoding	1045	+	intergenic
ASHGA5P043532	0.00334771	4.10646	noncoding	837	+	intergenic
ASHGA5P040724	0.00994236	3.43806	noncoding	411	-	natural antisense
ASHGA5P040724	0.00994236	3.43806	noncoding	411	-	natural antisense
ASHGA5P027767	0.0131535	3.79989	noncoding	248	+	intron sense-overlapping
ASHGA5P031148	0.00155117	4.22845	noncoding	1591	-	intergenic
ASHGA5P017709	0.046241	9.07173	noncoding	464	+	natural antisense
ASHGA5P017709	0.046241	9.07173	noncoding	464	+	natural antisense
ASHGA5P017709	0.046241	9.07173	noncoding	464	+	natural antisense
ASHGA5P041574	0.00764336	2.40904	noncoding	1751	+	intergenic
ASHGA5P031001	0.036509	2.48658	noncoding	1137	-	natural antisense
ASHGA5P045736	0.0168414	2.20798	noncoding	293	+
ASHGA5P039250	0.0106538	8.73672	noncoding	407	+	intergenic
ASHGA5P042114	0.0226277	5.60036	noncoding	619	-	intergenic
ASHGA5P057097	0.00491818	3.03175	noncoding	2566	-	intergenic
ASHGA5P022729	0.0191599	3.80991	noncoding	554	-	intronic antisense
ASHGA5P022729	0.0191599	3.80991	noncoding	554	-	intronic antisense
ASHGA5P050279	0.00177154	8.35838	noncoding	277	-	intergenic
ASHGA5P021262	0.0183769	3.49492	noncoding	562	-	intergenic
ASHGA5P045985	0.0152893	9.54749	noncoding	2055	-	intergenic
ASHGA5P016011	0.00293193	2.88654	noncoding	2517	+	bidirectional
ASHGA5P016011	0.00293193	2.88654	noncoding	2517	+	bidirectional
ASHGA5P020685	0.000244819	3.99932	noncoding	563	+	intronic antisense
ASHGA5P016664	0.00944313	4.98112	noncoding	298	+	intergenic
ASHGA5P032822	0.000586212	2.14493	noncoding	403	-	bidirectional
ASHGA5P021769	0.00652815	3.70784	noncoding	848	-	intergenic
ASHGA5P056973	0.0255204	10.2852	noncoding	860	+	intergenic
ASHGA5P050804	0.000864018	3.03604	noncoding	529	-	natural antisense
ASHGA5P055709	0.00294829	2.99667	noncoding	503	+	intergenic
ASHGA5P048375	0.0370107	2.0106	noncoding	812	-	exon sense-overlapping
ASHGA5P048375	0.0370107	2.0106	noncoding	812	-	exon sense-overlapping
ASHGA5P048375	0.0370107	2.0106	noncoding	812	-	exon sense-overlapping
ASHGA5P048375	0.0370107	2.0106	noncoding	812	-	exon sense-overlapping
ASHGA5P048375	0.0370107	2.0106	noncoding	812	-	exon sense-overlapping
ASHGA5P019815	0.041987	4.23439	noncoding	4228	+	intergenic
ASHGA5P017447	0.000149232	2.68746	noncoding	480	-	natural antisense
ASHGA5P029940	0.0461019	2.16398	noncoding	310	+	intergenic
ASHGA5P036076	0.0153082	5.1913	noncoding	792	+	intergenic
ASHGA5P050437	0.0110464	2.60359	noncoding	304	-	intergenic
ASHGA5P030506	0.000298763	5.43915	noncoding	552	+	intergenic
ASHGA5P025947	0.0308448	2.42768	noncoding	6490	+	intergenic
ASHGA5P057790	0.0399484	2.62264	noncoding	421	-	intergenic
ASHGA5P015942	0.0166127	2.08746	noncoding	591	-	intergenic
ASHGA5P058593	0.0490233	3.0548	noncoding	660	+	exon sense-overlapping
ASHGA5P058593	0.0490233	3.0548	noncoding	660	+	exon sense-overlapping
ASHGA5P058593	0.0490233	3.0548	noncoding	660	+	natural antisense
ASHGA5P052148	0.0129374	2.24091	noncoding	2129	-	intergenic
ASHGA5P025822	0.0061061	7.39837	noncoding	5879	+	exon sense-overlapping
ASHGA5P028090	0.00790774	7.17793	noncoding	2593	+	exon sense-overlapping
ASHGA5P028090	0.00790774	7.17793	noncoding	2593	+	exon sense-overlapping
ASHGA5P040152	0.0224071	5.25724	noncoding	1301	+	intergenic
ASHGA5P029350	0.0216192	3.93905	noncoding	539	-	intergenic
ASHGA5P028671	0.00737054	2.14309	noncoding	564	-	intronic antisense
ASHGA5P028671	0.00737054	2.14309	noncoding	564	-	intronic antisense
ASHGA5P016393	0.00477779	2.94339	noncoding	1990	-	intronic antisense
ASHGA5P055117	0.0419672	7.47425	noncoding	365	+	intergenic
ASHGA5P047607	0.00383755	8.07068	noncoding	700	-	natural antisense
ASHGA5P047607	0.00383755	8.07068	noncoding	700	-	natural antisense
ASHGA5P047607	0.00383755	8.07068	noncoding	700	-	natural antisense
ASHGA5P043934	0.0398506	2.16393	noncoding	485	+	intergenic
ASHGA5P033711	0.0109443	6.00886	noncoding	1258	+	intronic antisense
ASHGA5P033711	0.0109443	6.00886	noncoding	1258	+	intronic antisense
ASHGA5P055894	0.00177017	3.20135	noncoding	376	-	intergenic
ASHGA5P044864	0.00831215	6.95591	noncoding	1503	+	intergenic
ASHGA5P015815	0.00732766	4.32207	noncoding	332	+	intergenic
ASHGA5P055511	0.0140052	5.37864	noncoding	1072	-	intergenic
ASHGA5P017716	0.00300804	5.75684	noncoding	539	+	intergenic
ASHGA5P041550	0.00620365	2.86662	noncoding	455	+	intergenic
ASHGA5P040741	0.00036534	4.06857	noncoding	199	+	intergenic
ASHGA5P039307	0.00107324	12.7739	noncoding	428	+	intergenic
ASHGA5P019340	0.00719428	4.40511	noncoding	573	+	intergenic
ASHGA5P033891	0.000671398	21.5169	noncoding	457	+	intergenic
ASHGA5P020482	7.91371e-05	167.315	noncoding	346	-
ASHGA5P045134	0.0412938	5.0616	noncoding	2410	-	intergenic
ASHGA5P025869	0.00474312	7.11004	noncoding	2328	+	exon sense-overlapping
ASHGA5P025869	0.00474312	7.11004	noncoding	2328	+	exon sense-overlapping
ASHGA5P025869	0.00474312	7.11004	noncoding	2328	+	exon sense-overlapping
ASHGA5P025869	0.00474312	7.11004	noncoding	2328	+	exon sense-overlapping
ASHGA5P025869	0.00474312	7.11004	noncoding	2328	+	exon sense-overlapping
ASHGA5P025869	0.00474312	7.11004	noncoding	2328	+	exon sense-overlapping
ASHGA5P025869	0.00474312	7.11004	noncoding	2328	+	exon sense-overlapping
ASHGA5P025869	0.00474312	7.11004	noncoding	2328	+	exon sense-overlapping
ASHGA5P025869	0.00474312	7.11004	noncoding	2328	+	exon sense-overlapping
ASHGA5P025869	0.00474312	7.11004	noncoding	2328	+	exon sense-overlapping
ASHGA5P036515	0.0434128	2.12574	noncoding	1319	-	intergenic
ASHGA5P000221	0.0354673	3.82855	noncoding	11200	-	intergenic
ASHGA5P026228	0.00901139	3.48785	noncoding	546	+	intergenic
ASHGA5P053554	0.00191122	7.09133	noncoding	443	+	intergenic
ASHGA5P049763	0.00124121	4.04954	noncoding	669	-
ASHGA5P027667	0.0177275	2.25642	noncoding	1792	-	intron sense-overlapping
ASHGA5P027667	0.0177275	2.25642	noncoding	1792	-	intron sense-overlapping
ASHGA5P029560	0.0324187	2.57113	noncoding	459	+	intergenic
ASHGA5P033451	0.000279849	100.332	noncoding	2656	+	intergenic
ASHGA5P046215	0.00393029	3.49139	noncoding	394	-	intron sense-overlapping
ASHGA5P046215	0.00393029	3.49139	noncoding	394	-	intron sense-overlapping
ASHGA5P046215	0.00393029	3.49139	noncoding	394	-	intron sense-overlapping
ASHGA5P032245	0.00130037	3.60957	noncoding	1833	-	intron sense-overlapping
ASHGA5P015403	0.0146864	2.70721	noncoding	663	+	intergenic
ASHGA5P058006	0.0219764	2.41987	noncoding	473	+	intergenic
ASHGA5P046429	0.0096163	3.48288	noncoding	816	+	natural antisense
ASHGA5P022043	0.0150993	2.68914	noncoding	329	+	intergenic
ASHGA5P044697	0.0119373	2.99787	noncoding	2649	-	intergenic
ASHGA5P035271	0.000422295	36.3859	noncoding	528	-	intergenic
ASHGA5P019230	0.0124879	3.04662	noncoding	3287	+	exon sense-overlapping
ASHGA5P019230	0.0124879	3.04662	noncoding	3287	+	exon sense-overlapping
ASHGA5P026749	0.0120216	5.95491	noncoding	4113	-	intergenic
ASHGA5P052260	0.00939366	12.3267	noncoding	465	+	intronic antisense
ASHGA5P041780	0.00141426	6.91136	noncoding	375	-	intergenic
ASHGA5P052237	0.000852226	2.301	noncoding	557	-	natural antisense
ASHGA5P052237	0.000852226	2.301	noncoding	557	-	natural antisense
ASHGA5P043071	0.0370412	5.44903	noncoding	1198	-	intergenic
ASHGA5P015828	0.0208944	4.6751	noncoding	605	+	intergenic
ASHGA5P029949	0.00366129	8.07259	noncoding	250	-	intergenic
ASHGA5P025882	0.00301117	2.32754	noncoding	1262	-	exon sense-overlapping
ASHGA5P056157	0.00308725	6.11318	noncoding	1595	+	intergenic
ASHGA5P051463	0.0140351	2.31029	noncoding	2034	+	natural antisense
ASHGA5P051463	0.0140351	2.31029	noncoding	2034	+	natural antisense
ASHGA5P041890	0.0333354	4.02516	noncoding	1404	-	natural antisense
ASHGA5P018325	0.0172839	3.66329	noncoding	407	+	natural antisense
ASHGA5P035600	0.0027986	13.7723	noncoding	540	-	intron sense-overlapping
ASHGA5P035600	0.0027986	13.7723	noncoding	540	-	intron sense-overlapping
ASHGA5P035157	0.0034637	2.08852	noncoding	310	-	intergenic
ASHGA5P044693	0.0237582	2.30151	noncoding	2006	-	intergenic
ASHGA5P038075	0.0143283	3.63074	noncoding	728	-	intergenic
ASHGA5P053859	0.0276851	2.64882	noncoding	2713	-	natural antisense
ASHGA5P045047	0.00923142	4.50485	noncoding	507	+	intergenic
ASHGA5P028101	0.0374079	3.38276	noncoding	515	+	intron sense-overlapping
ASHGA5P031611	0.0447753	2.91954	noncoding	1212	+
ASHGA5P049310	0.0178274	5.519	noncoding	4884	-	intergenic
ASHGA5P051028	7.49347e-05	6.20643	noncoding	686	+	intergenic
ASHGA5P042058	0.00495641	3.54483	noncoding	442	-	intergenic
ASHGA5P027656	0.00370942	7.75827	noncoding	793	-	intronic antisense
ASHGA5P027656	0.00370942	7.75827	noncoding	793	-	intronic antisense
ASHGA5P027656	0.00370942	7.75827	noncoding	793	-	intronic antisense
ASHGA5P017868	0.0436539	2.10678	noncoding	252	-	intron sense-overlapping
ASHGA5P017868	0.0436539	2.10678	noncoding	252	-	intron sense-overlapping
ASHGA5P048221	0.0261132	2.09998	noncoding	397	-	intergenic
ASHGA5P045966	0.00763165	2.784	noncoding	5714	+	natural antisense
ASHGA5P016859	0.00547038	14.9073	noncoding	443	-	intergenic
ASHGA5P053544	0.0463438	4.51346	noncoding	603	-	natural antisense
ASHGA5P019659	0.0084143	2.02715	noncoding	1608	+	natural antisense
ASHGA5P019659	0.0084143	2.02715	noncoding	1608	+	natural antisense
ASHGA5P019659	0.0084143	2.02715	noncoding	1608	+	natural antisense
ASHGA5P019659	0.0084143	2.02715	noncoding	1608	+	natural antisense
ASHGA5P019659	0.0084143	2.02715	noncoding	1608	+	natural antisense
ASHGA5P019659	0.0084143	2.02715	noncoding	1608	+	natural antisense
ASHGA5P019659	0.0084143	2.02715	noncoding	1608	+	natural antisense
ASHGA5P019659	0.0084143	2.02715	noncoding	1608	+	natural antisense
ASHGA5P019659	0.0084143	2.02715	noncoding	1608	+	natural antisense
ASHGA5P019659	0.0084143	2.02715	noncoding	1608	+	natural antisense
ASHGA5P019659	0.0084143	2.02715	noncoding	1608	+	natural antisense
ASHGA5P019659	0.0084143	2.02715	noncoding	1608	+	natural antisense
ASHGA5P019659	0.0084143	2.02715	noncoding	1608	+	natural antisense
ASHGA5P019659	0.0084143	2.02715	noncoding	1608	+	natural antisense
ASHGA5P019659	0.0084143	2.02715	noncoding	1608	+	natural antisense
ASHGA5P019659	0.0084143	2.02715	noncoding	1608	+	natural antisense
ASHGA5P019659	0.0084143	2.02715	noncoding	1608	+	natural antisense
ASHGA5P050028	0.0131978	6.63987	noncoding	563	+	natural antisense
ASHGA5P050028	0.0131978	6.63987	noncoding	563	+	natural antisense
ASHGA5P050028	0.0131978	6.63987	noncoding	563	+	natural antisense
ASHGA5P050028	0.0131978	6.63987	noncoding	563	+	natural antisense
ASHGA5P050028	0.0131978	6.63987	noncoding	563	+	natural antisense
ASHGA5P029337	0.00113694	4.16558	noncoding	727	+	intergenic
ASHGA5P045658	0.0406801	4.34007	noncoding	580	+	intergenic
ASHGA5P042421	0.00304727	2.51287	noncoding	560	+	intronic antisense
ASHGA5P042421	0.00304727	2.51287	noncoding	560	+	intronic antisense
ASHGA5P042421	0.00304727	2.51287	noncoding	560	+	intronic antisense
ASHGA5P042421	0.00304727	2.51287	noncoding	560	+	intronic antisense
ASHGA5P030090	0.00325483	3.12628	noncoding	1851	-	intronic antisense
ASHGA5P030090	0.00325483	3.12628	noncoding	1851	-	natural antisense
ASHGA5P030090	0.00325483	3.12628	noncoding	1851	-	natural antisense
ASHGA5P025998	0.000197115	3.45059	noncoding	4183	+	exon sense-overlapping
ASHGA5P025998	0.000197115	3.45059	noncoding	4183	+	exon sense-overlapping
ASHGA5P025998	0.000197115	3.45059	noncoding	4183	+	exon sense-overlapping
ASHGA5P025998	0.000197115	3.45059	noncoding	4183	+	exon sense-overlapping
ASHGA5P025998	0.000197115	3.45059	noncoding	4183	+	exon sense-overlapping
ASHGA5P025998	0.000197115	3.45059	noncoding	4183	+	exon sense-overlapping
ASHGA5P025998	0.000197115	3.45059	noncoding	4183	+	exon sense-overlapping
ASHGA5P025998	0.000197115	3.45059	noncoding	4183	+	exon sense-overlapping
ASHGA5P025998	0.000197115	3.45059	noncoding	4183	+	exon sense-overlapping
ASHGA5P026572	6.77401e-05	7.23518	noncoding	664	+	natural antisense
ASHGA5P026572	6.77401e-05	7.23518	noncoding	664	+	natural antisense
ASHGA5P040156	0.0164846	5.0178	noncoding	1880	+	exon sense-overlapping
ASHGA5P040156	0.0164846	5.0178	noncoding	1880	+	exon sense-overlapping
ASHGA5P029911	0.0152569	2.11374	noncoding	447	-	intronic antisense
ASHGA5P029911	0.0152569	2.11374	noncoding	447	-	intronic antisense
ASHGA5P018133	0.00388708	6.3653	noncoding	623	-	intergenic
ASHGA5P017296	0.00428464	3.176	noncoding	631	-	intergenic
ASHGA5P053111	4.27116e-05	4.50092	noncoding	803	+	bidirectional
ASHGA5P053111	4.27116e-05	4.50092	noncoding	803	+	bidirectional
ASHGA5P053111	4.27116e-05	4.50092	noncoding	803	+	bidirectional
ASHGA5P053111	4.27116e-05	4.50092	noncoding	803	+	bidirectional
ASHGA5P053111	4.27116e-05	4.50092	noncoding	803	+	bidirectional
ASHGA5P055776	0.00823678	2.75871	noncoding	817	+	intergenic
ASHGA5P017500	0.000466844	4.60334	noncoding	950	-	intronic antisense
ASHGA5P017500	0.000466844	4.60334	noncoding	950	-	intronic antisense
ASHGA5P017500	0.000466844	4.60334	noncoding	950	-	natural antisense
ASHGA5P019101	0.000764622	21.2498	noncoding	3912	+	exon sense-overlapping
ASHGA5P035427	0.00414387	24.3007	noncoding	754	-	natural antisense
ASHGA5P035427	0.00414387	24.3007	noncoding	754	-	natural antisense
ASHGA5P037187	0.00322722	2.73083	noncoding	432	-	intronic antisense
ASHGA5P035495	0.00125524	30.6952	noncoding	555	-	intergenic
ASHGA5P036390	0.0294512	22.9851	noncoding	492	+	intergenic
ASHGA5P035920	0.00394959	4.80942	noncoding	477	+	natural antisense
ASHGA5P016849	0.0361189	4.39379	noncoding	494	-	intronic antisense
ASHGA5P016849	0.0361189	4.39379	noncoding	494	-	intronic antisense
ASHGA5P016849	0.0361189	4.39379	noncoding	494	-	intronic antisense
ASHGA5P038822	0.00562427	8.38397	noncoding	324	+	natural antisense
ASHGA5P038822	0.00562427	8.38397	noncoding	324	+	natural antisense
ASHGA5P028244	0.014138	3.09407	noncoding	1321	-	natural antisense
ASHGA5P056008	0.0402431	2.92924	noncoding	541	+	intergenic
ASHGA5P057291	0.0120035	10.7911	noncoding	418	-	intergenic
ASHGA5P039902	0.0113612	3.38693	noncoding	706	+	intergenic
ASHGA5P056200	0.000127273	3.86391	noncoding	730	+	intergenic
ASHGA5P038769	0.00661682	2.43015	noncoding	897	+	natural antisense
ASHGA5P030552	0.00420507	6.52425	noncoding	1972	+	intronic antisense
ASHGA5P030552	0.00420507	6.52425	noncoding	1972	+	natural antisense
ASHGA5P054750	0.00158299	4.11919	noncoding	5474	-	intergenic
ASHGA5P014804	0.00119786	2.04906	noncoding	910	+	intronic antisense
ASHGA5P030097	0.000608842	4.85416	noncoding	257	+	intergenic
ASHGA5P037135	0.0423971	2.54174	noncoding	2099	+	bidirectional
ASHGA5P058499	0.0276471	2.12139	noncoding	466	-	intergenic
ASHGA5P019841	0.0030167	3.94597	noncoding	539	+	intergenic
ASHGA5P043018	5.06399e-05	19.1107	noncoding	1771	-	intronic antisense
ASHGA5P043018	5.06399e-05	19.1107	noncoding	1771	-	intronic antisense
ASHGA5P043018	5.06399e-05	19.1107	noncoding	1771	-	intronic antisense
ASHGA5P043018	5.06399e-05	19.1107	noncoding	1771	-	intronic antisense
ASHGA5P030459	0.00737135	9.04922	noncoding	461	+	natural antisense
ASHGA5P030459	0.00737135	9.04922	noncoding	461	+	natural antisense
ASHGA5P030459	0.00737135	9.04922	noncoding	461	+	natural antisense
ASHGA5P030459	0.00737135	9.04922	noncoding	461	+	natural antisense
ASHGA5P022370	0.0458087	2.35814	noncoding	2464	+	exon sense-overlapping
ASHGA5P022370	0.0458087	2.35814	noncoding	2464	+	natural antisense
ASHGA5P031990	5.04119e-06	3.03928	noncoding	598	-	intergenic
ASHGA5P052709	0.000358621	6.82085	noncoding	5745	+	exon sense-overlapping
ASHGA5P052709	0.000358621	6.82085	noncoding	5745	+	exon sense-overlapping
ASHGA5P041112	0.00174594	4.62075	noncoding	796	+	natural antisense
ASHGA5P048200	0.000226081	28.0224	noncoding	246	+	intergenic
ASHGA5P047532	4.62679e-05	3.19911	noncoding	3842	+	intergenic
ASHGA5P036244	0.0039498	7.65819	noncoding	1367	+	intergenic
ASHGA5P040571	0.0360091	3.78495	noncoding	707	-	intergenic
ASHGA5P031564	0.00392018	7.22717	noncoding	1492	-	intergenic
ASHGA5P016322	0.00935036	13.9654	noncoding	673	-	intergenic
ASHGA5P019428	0.00534863	2.70954	noncoding	1251	+	exon sense-overlapping
ASHGA5P019428	0.00534863	2.70954	noncoding	1251	+	exon sense-overlapping
ASHGA5P019428	0.00534863	2.70954	noncoding	1251	+	exon sense-overlapping
ASHGA5P019428	0.00534863	2.70954	noncoding	1251	+	exon sense-overlapping
ASHGA5P019428	0.00534863	2.70954	noncoding	1251	+	natural antisense
ASHGA5P019428	0.00534863	2.70954	noncoding	1251	+	natural antisense
ASHGA5P031420	0.000742248	11.7591	noncoding	520	+	intergenic
ASHGA5P028499	0.0391942	3.01517	noncoding	953	-	intergenic
ASHGA5P058498	0.0480935	2.246	noncoding	417	-	intergenic
ASHGA5P022291	0.00185664	2.11518	noncoding	1150	+	exon sense-overlapping
ASHGA5P022291	0.00185664	2.11518	noncoding	1150	+	exon sense-overlapping
ASHGA5P022291	0.00185664	2.11518	noncoding	1150	+	exon sense-overlapping
ASHGA5P022291	0.00185664	2.11518	noncoding	1150	+	exon sense-overlapping
ASHGA5P022291	0.00185664	2.11518	noncoding	1150	+	exon sense-overlapping
ASHGA5P022291	0.00185664	2.11518	noncoding	1150	+	exon sense-overlapping
ASHGA5P022291	0.00185664	2.11518	noncoding	1150	+	intronic antisense
ASHGA5P022291	0.00185664	2.11518	noncoding	1150	+	natural antisense
ASHGA5P015620	0.0203251	5.08921	noncoding	599	+	intergenic
ASHGA5P056234	0.0329381	4.38709	noncoding	1178	+	intergenic
ASHGA5P053317	0.000260094	4.47953	noncoding	561	-	intronic antisense
ASHGA5P051307	0.0108592	2.37673	noncoding	1759	-	intron sense-overlapping
ASHGA5P051307	0.0108592	2.37673	noncoding	1759	-	intron sense-overlapping
ASHGA5P047680	0.00284999	13.635	noncoding	2023	+	intronic antisense
ASHGA5P023347	0.00351759	7.87912	noncoding	605	-	intergenic
ASHGA5P033520	0.0033563	11.5096	noncoding	751	-	intergenic
ASHGA5P047012	0.0117602	2.61062	noncoding	879	-	intergenic
ASHGA5P056702	0.00628246	2.07516	noncoding	1706	+	intergenic
ASHGA5P058474	0.023465	4.97155	noncoding	2713	+	intergenic
ASHGA5P041601	0.0371795	10.1475	noncoding	569	+	intronic antisense
ASHGA5P041586	0.0113419	3.93085	noncoding	451	+	intergenic
ASHGA5P041984	0.0356328	2.38116	noncoding	758	+	natural antisense
ASHGA5P041395	0.00605369	2.21579	noncoding	494	-	intergenic
ASHGA5P017857	0.00352242	6.94132	noncoding	1612	-	intergenic
ASHGA5P032802	0.019384	2.14965	noncoding	402	+	intergenic
ASHGA5P018519	0.0043975	2.06767	noncoding	770	-
ASHGA5P044735	0.0018539	3.58704	noncoding	585	+	natural antisense
ASHGA5P032071	0.0182167	2.80933	noncoding	459	-	natural antisense
ASHGA5P032071	0.0182167	2.80933	noncoding	459	-	natural antisense
ASHGA5P032071	0.0182167	2.80933	noncoding	459	-	natural antisense
ASHGA5P032071	0.0182167	2.80933	noncoding	459	-	natural antisense
ASHGA5P040421	0.000847853	11.5391	noncoding	2757	-	intergenic
ASHGA5P023739	0.0233229	2.63712	noncoding	8519	-	intergenic
ASHGA5P041046	0.00627503	2.60188	noncoding	540	-	intergenic
ASHGA5P053429	3.50209e-05	5.65172	noncoding	926	+	intergenic
ASHGA5P031094	0.00198414	25.4654	noncoding	2622	-	exon sense-overlapping
ASHGA5P031094	0.00198414	25.4654	noncoding	2622	-	exon sense-overlapping
ASHGA5P016549	0.0141956	2.20952	noncoding	614	+	natural antisense
ASHGA5P022491	0.0342182	2.39644	noncoding	3018	+	exon sense-overlapping
ASHGA5P022491	0.0342182	2.39644	noncoding	3018	+	exon sense-overlapping
ASHGA5P044013	0.00489449	4.38548	noncoding	572	+	intergenic
ASHGA5P021660	0.0334227	2.1053	noncoding	494	-	natural antisense
ASHGA5P021660	0.0334227	2.1053	noncoding	494	-	natural antisense
ASHGA5P039246	0.0149314	3.603	noncoding	1277	+	intronic antisense
ASHGA5P039246	0.0149314	3.603	noncoding	1277	+	intronic antisense
ASHGA5P039246	0.0149314	3.603	noncoding	1277	+	intronic antisense
ASHGA5P039246	0.0149314	3.603	noncoding	1277	+	intronic antisense
ASHGA5P019831	4.94272e-05	197.609	noncoding	2553	-	exon sense-overlapping
ASHGA5P019831	4.94272e-05	197.609	noncoding	2553	-	exon sense-overlapping
ASHGA5P019831	4.94272e-05	197.609	noncoding	2553	-	exon sense-overlapping
ASHGA5P047715	0.00181641	5.70385	noncoding	1003	+	intergenic
ASHGA5P051534	0.00074691	4.08321	noncoding	2624	+	intergenic
ASHGA5P038845	0.000248206	9.45905	noncoding	821	+	natural antisense
ASHGA5P023219	0.00143742	4.92286	noncoding	519	+	intronic antisense
ASHGA5P056382	0.00709176	4.70586	noncoding	950	+	intergenic
ASHGA5P022048	0.0042494	2.55222	noncoding	1909	+	exon sense-overlapping
ASHGA5P022048	0.0042494	2.55222	noncoding	1909	+	exon sense-overlapping
ASHGA5P022048	0.0042494	2.55222	noncoding	1909	+	exon sense-overlapping
ASHGA5P022048	0.0042494	2.55222	noncoding	1909	+	exon sense-overlapping
ASHGA5P039779	0.0366369	2.50666	noncoding	1999	+	natural antisense
ASHGA5P050502	0.000111722	10.2549	noncoding	2906	+	exon sense-overlapping
ASHGA5P050502	0.000111722	10.2549	noncoding	2906	+	exon sense-overlapping
ASHGA5P050502	0.000111722	10.2549	noncoding	2906	+	exon sense-overlapping
ASHGA5P056468	0.00075622	10.3012	noncoding	364	-	intergenic
ASHGA5P026991	0.0435083	3.38192	noncoding	292	+	intergenic
ASHGA5P039589	0.00557452	10.3877	noncoding	1623	-	intergenic
ASHGA5P021291	0.0189128	5.51739	noncoding	525	+	intronic antisense
ASHGA5P021291	0.0189128	5.51739	noncoding	525	+	intronic antisense
ASHGA5P021291	0.0189128	5.51739	noncoding	525	+	intronic antisense
ASHGA5P019580	0.0220211	3.14437	noncoding	436	+	intergenic
ASHGA5P056290	0.00901969	2.62361	noncoding	972	-	intergenic
ASHGA5P036215	0.00323347	6.62668	noncoding	3760	-	intergenic
ASHGA5P054618	0.00128572	12.2203	noncoding	1093	-	intergenic
ASHGA5P046665	0.0203598	3.58811	noncoding	388	+	intergenic
ASHGA5P043047	0.0115341	5.7545	noncoding	285	-	intergenic
ASHGA5P047008	0.0106342	4.99155	noncoding	404	+	intronic antisense
ASHGA5P047008	0.0106342	4.99155	noncoding	404	+	intronic antisense
ASHGA5P047008	0.0106342	4.99155	noncoding	404	+	intronic antisense
ASHGA5P047008	0.0106342	4.99155	noncoding	404	+	intronic antisense
ASHGA5P028329	0.00605682	2.47918	noncoding	3780	+	exon sense-overlapping
ASHGA5P037305	0.00101468	5.69315	noncoding	260	+	intergenic
ASHGA5P021620	0.0396083	2.52474	noncoding	865	-	natural antisense
ASHGA5P020155	0.000353774	2.84408	noncoding	664	+	intergenic
ASHGA5P042863	0.0192807	7.7477	noncoding	759	-	intergenic
ASHGA5P027221	0.00992644	4.66383	noncoding	473	+	intergenic
ASHGA5P014659	0.0163196	2.02616	noncoding	906	+	bidirectional
ASHGA5P025675	0.00397126	6.64382	noncoding	1850	-	exon sense-overlapping
ASHGA5P022913	0.000498182	3.05017	noncoding	1430	-
ASHGA5P045069	0.0155218	2.2136	noncoding	670	+	intronic antisense
ASHGA5P045069	0.0155218	2.2136	noncoding	670	+	intronic antisense
ASHGA5P014693	0.0066908	6.63061	noncoding	415	+	intergenic
ASHGA5P018482	0.0323075	4.21325	noncoding	490	+	natural antisense
ASHGA5P018482	0.0323075	4.21325	noncoding	490	+	natural antisense
ASHGA5P014825	0.00317862	7.52336	noncoding	898	-	intronic antisense
ASHGA5P054407	0.00202438	9.10533	noncoding	1280	-	exon sense-overlapping
ASHGA5P054407	0.00202438	9.10533	noncoding	1280	-	intron sense-overlapping
ASHGA5P025912	0.00584302	5.83415	noncoding	572	-	intergenic
ASHGA5P036751	0.0141713	2.09845	noncoding	477	-	natural antisense
ASHGA5P055228	0.0136223	3.92518	noncoding	1159	-	intergenic
ASHGA5P041385	0.00155034	5.5246	noncoding	377	+	intergenic
ASHGA5P045410	0.000534905	3.43506	noncoding	5836	-	intergenic
ASHGA5P040301	0.00287214	2.44554	noncoding	688	-	intergenic
ASHGA5P015947	0.00400103	8.66558	noncoding	727	-	intergenic
ASHGA5P037191	0.001128	12.0769	noncoding	245	-	intergenic
ASHGA5P007949	5.54878e-06	30.0466	noncoding	930	+	intergenic
ASHGA5P026659	0.0134923	2.18653	noncoding	5474	-	exon sense-overlapping
ASHGA5P015764	0.00333518	6.61057	noncoding	691	+	intergenic
ASHGA5P033597	0.00491236	3.91417	noncoding	2468	-	intergenic
ASHGA5P055681	0.0110145	2.62355	noncoding	796	-	exon sense-overlapping
ASHGA5P055681	0.0110145	2.62355	noncoding	796	-	exon sense-overlapping
ASHGA5P055681	0.0110145	2.62355	noncoding	796	-	exon sense-overlapping
ASHGA5P037557	0.0019813	15.0813	noncoding	1804	-	intergenic
ASHGA5P019399	5.20733e-05	17.1772	noncoding	3957	+	exon sense-overlapping
ASHGA5P037480	0.0171454	2.42302	noncoding	2046	+	intron sense-overlapping
ASHGA5P037480	0.0171454	2.42302	noncoding	2046	+	intron sense-overlapping
ASHGA5P037480	0.0171454	2.42302	noncoding	2046	+	intron sense-overlapping
ASHGA5P040350	0.00546759	4.83293	noncoding	550	-
ASHGA5P047385	0.0157422	2.11754	noncoding	3643	-	intergenic
ASHGA5P043341	0.0330119	2.24006	noncoding	2964	-	intergenic
ASHGA5P037287	0.000784424	5.54302	noncoding	682	-	intronic antisense
ASHGA5P037287	0.000784424	5.54302	noncoding	682	-	natural antisense
ASHGA5P033606	0.00484891	11.8206	noncoding	736	-	intergenic
ASHGA5P042741	0.0141406	4.83402	noncoding	659	+	intergenic
ASHGA5P029820	0.00148247	9.88151	noncoding	1307	+	intergenic
ASHGA5P037543	0.00491166	2.80831	noncoding	317	-
ASHGA5P010277	0.0386625	2.07405	noncoding	471	-	intergenic
ASHGA5P033963	0.024538	2.58372	noncoding	1395	-	exon sense-overlapping
ASHGA5P033963	0.024538	2.58372	noncoding	1395	-	exon sense-overlapping
ASHGA5P033963	0.024538	2.58372	noncoding	1395	-	natural antisense
ASHGA5P042112	0.00189726	9.31499	noncoding	3082	-	natural antisense
ASHGA5P042112	0.00189726	9.31499	noncoding	3082	-	natural antisense
ASHGA5P049085	0.000623008	5.10527	noncoding	525	+	intergenic
ASHGA5P035194	0.0217681	6.52402	noncoding	382	-	natural antisense
ASHGA5P023504	0.0400024	2.46103	noncoding	437	-	natural antisense
ASHGA5P027521	0.00367981	2.13908	noncoding	5266	-	intergenic
ASHGA5P018761	0.00388864	2.28458	noncoding	391	-	intergenic
ASHGA5P021544	0.0141822	3.41297	noncoding	367	-	intergenic
ASHGA5P032376	0.00167931	2.92125	noncoding	437	-	intronic antisense
ASHGA5P056196	0.0140799	6.52529	noncoding	314	+	intergenic
ASHGA5P027965	0.0171086	4.34882	noncoding	2114	+	natural antisense
ASHGA5P027965	0.0171086	4.34882	noncoding	2114	+	natural antisense
ASHGA5P027965	0.0171086	4.34882	noncoding	2114	+	natural antisense
ASHGA5P027965	0.0171086	4.34882	noncoding	2114	+	natural antisense
ASHGA5P027965	0.0171086	4.34882	noncoding	2114	+	natural antisense
ASHGA5P025988	0.00697184	2.00432	noncoding	2068	+	exon sense-overlapping
ASHGA5P025988	0.00697184	2.00432	noncoding	2068	+	exon sense-overlapping
ASHGA5P025988	0.00697184	2.00432	noncoding	2068	+	exon sense-overlapping
ASHGA5P025988	0.00697184	2.00432	noncoding	2068	+	exon sense-overlapping
ASHGA5P031354	0.0386975	2.00644	noncoding	564	-	bidirectional
ASHGA5P019558	0.00155707	729.361	noncoding	2396	-	exon sense-overlapping
ASHGA5P019558	0.00155707	729.361	noncoding	2396	-	exon sense-overlapping
ASHGA5P019558	0.00155707	729.361	noncoding	2396	-	exon sense-overlapping
ASHGA5P041572	0.000700266	3.41411	noncoding	434	+	intronic antisense
ASHGA5P041572	0.000700266	3.41411	noncoding	434	+	intronic antisense
ASHGA5P041572	0.000700266	3.41411	noncoding	434	+	intronic antisense
ASHGA5P041572	0.000700266	3.41411	noncoding	434	+	natural antisense
ASHGA5P041572	0.000700266	3.41411	noncoding	434	+	natural antisense
ASHGA5P053580	0.00606655	2.3944	noncoding	1191	+	exon sense-overlapping
ASHGA5P030639	0.00491126	7.19784	noncoding	2730	+	natural antisense
ASHGA5P023905	0.00348615	6.11783	noncoding	10599	-	intergenic
ASHGA5P053878	0.00112807	2.08167	noncoding	2117	+	intergenic
ASHGA5P039869	0.0159302	4.82836	noncoding	294	-	intergenic
ASHGA5P017960	0.0060437	2.58133	noncoding	1866	-	natural antisense
ASHGA5P031404	0.0110598	3.26473	noncoding	2154	-	intergenic
ASHGA5P048086	0.0331923	2.47882	noncoding	510	-	natural antisense
ASHGA5P016295	0.0387658	2.11686	noncoding	423	+	intronic antisense
ASHGA5P037354	0.00135886	9.43197	noncoding	529	-	intergenic
ASHGA5P038556	0.00119574	5.23875	noncoding	324	+	intergenic
ASHGA5P034742	0.0323953	2.10734	noncoding	554	+	intergenic
ASHGA5P015152	0.0102802	2.51844	noncoding	568	-	intronic antisense
ASHGA5P015152	0.0102802	2.51844	noncoding	568	-	intronic antisense
ASHGA5P017572	0.00543563	6.56538	noncoding	449	-	intergenic
ASHGA5P056863	0.0486076	4.61777	noncoding	619	+	intergenic
ASHGA5P033708	0.0206434	6.13385	noncoding	1023	+	intronic antisense
ASHGA5P033708	0.0206434	6.13385	noncoding	1023	+	intronic antisense
ASHGA5P033708	0.0206434	6.13385	noncoding	1023	+	intronic antisense
ASHGA5P033708	0.0206434	6.13385	noncoding	1023	+	intronic antisense
ASHGA5P033708	0.0206434	6.13385	noncoding	1023	+	intronic antisense
ASHGA5P033708	0.0206434	6.13385	noncoding	1023	+	intronic antisense
ASHGA5P033708	0.0206434	6.13385	noncoding	1023	+	intronic antisense
ASHGA5P033708	0.0206434	6.13385	noncoding	1023	+	intronic antisense
ASHGA5P029117	0.00451152	6.7922	noncoding	1212	-	intron sense-overlapping
ASHGA5P037129	0.0124919	2.35083	noncoding	970	-	intergenic
ASHGA5P036983	0.00441357	27.6804	noncoding	556	+	intergenic
ASHGA5P045419	0.0442374	2.30984	noncoding	246	+	intergenic
ASHGA5P023839	0.00910353	4.80416	noncoding	19260	-	intergenic
ASHGA5P029478	0.0359348	2.21394	noncoding	488	+	intronic antisense
ASHGA5P029478	0.0359348	2.21394	noncoding	488	+	intronic antisense
ASHGA5P029478	0.0359348	2.21394	noncoding	488	+	intronic antisense
ASHGA5P029478	0.0359348	2.21394	noncoding	488	+	intronic antisense
ASHGA5P054467	0.0003589	385.895	noncoding	369	-	intergenic
ASHGA5P022813	7.25485e-05	3.25109	noncoding	542	+	intergenic
ASHGA5P038490	0.00110234	7.13256	noncoding	523	-	intergenic
ASHGA5P045127	0.0269738	2.66541	noncoding	561	-	intergenic
ASHGA5P045865	0.00214431	3.92364	noncoding	363	-	intergenic
ASHGA5P013985	0.0209906	2.88617	noncoding	1351	+	intergenic
ASHGA5P040965	0.0416408	2.25276	noncoding	587	+	intergenic
ASHGA5P015296	0.000757916	3.46001	noncoding	531	-	natural antisense
ASHGA5P054853	0.0309529	4.77189	noncoding	529	-	intergenic
ASHGA5P042099	0.00398691	5.26276	noncoding	402	-	intergenic
ASHGA5P023335	0.00717013	11.6345	noncoding	440	+	intergenic
ASHGA5P019860	0.0165838	2.47105	noncoding	2536	+	bidirectional
ASHGA5P050444	0.046765	3.28937	noncoding	346	+	intergenic
ASHGA5P048813	0.0159165	2.59265	noncoding	1453	-	intergenic
ASHGA5P021398	0.00706744	5.07806	noncoding	484	+	intergenic
ASHGA5P032333	0.0155552	2.05764	noncoding	492	-	natural antisense
ASHGA5P032333	0.0155552	2.05764	noncoding	492	-	natural antisense
ASHGA5P032333	0.0155552	2.05764	noncoding	492	-	natural antisense
ASHGA5P031465	0.00129964	2.4002	noncoding	580	+	natural antisense
ASHGA5P015456	0.00874974	3.57451	noncoding	371	+	intergenic
ASHGA5P051847	0.00891897	3.95526	noncoding	1022	-	exon sense-overlapping
ASHGA5P051847	0.00891897	3.95526	noncoding	1022	-	exon sense-overlapping
ASHGA5P051847	0.00891897	3.95526	noncoding	1022	-	exon sense-overlapping
ASHGA5P051847	0.00891897	3.95526	noncoding	1022	-	exon sense-overlapping
ASHGA5P018836	0.021989	2.42667	noncoding	566	-	intergenic
ASHGA5P028995	0.0276657	2.58254	noncoding	492	-	natural antisense
ASHGA5P030802	0.021794	2.55197	noncoding	629	+	intergenic
ASHGA5P032009	0.009141	10.4464	noncoding	2361	+	intergenic
ASHGA5P018123	0.0125018	2.48355	noncoding	669	+	intergenic
ASHGA5P044856	0.0139363	2.09156	noncoding	2054	+	intergenic
ASHGA5P053936	0.000107013	27.3027	noncoding	276	+	exon sense-overlapping
ASHGA5P035227	0.047617	2.50132	noncoding	1618	-	intergenic
ASHGA5P058649	0.000420817	4.11559	noncoding	196	-	intergenic
ASHGA5P047517	3.0873e-05	6.71963	noncoding	2525	+	intronic antisense
ASHGA5P047517	3.0873e-05	6.71963	noncoding	2525	+	intronic antisense
ASHGA5P047517	3.0873e-05	6.71963	noncoding	2525	+	intronic antisense
ASHGA5P047517	3.0873e-05	6.71963	noncoding	2525	+	intronic antisense
ASHGA5P030803	0.0308252	2.27823	noncoding	643	+	intergenic
ASHGA5P020826	0.0315635	3.0881	noncoding	734	-	intergenic
ASHGA5P028173	0.0341614	5.40333	noncoding	806	+	intergenic
ASHGA5P027519	0.00500845	5.04012	noncoding	1290	-	intergenic
ASHGA5P032602	0.0104495	2.74143	noncoding	5014	-	intergenic
ASHGA5P055433	0.000626374	2.14039	noncoding	440	+	natural antisense
ASHGA5P055433	0.000626374	2.14039	noncoding	440	+	natural antisense
ASHGA5P055789	0.0091628	3.58115	noncoding	848	-	intergenic
ASHGA5P048401	0.00146568	4.08996	noncoding	2527	-	intergenic
ASHGA5P038271	0.0326447	3.10277	noncoding	429	-	intergenic
ASHGA5P035072	0.041284	10.3512	noncoding	3067	-	intergenic
ASHGA5P036573	0.0171613	4.45243	noncoding	583	+	intergenic
ASHGA5P025642	0.00580508	7.20233	noncoding	1657	+	natural antisense
ASHGA5P025642	0.00580508	7.20233	noncoding	1657	+	natural antisense
ASHGA5P025642	0.00580508	7.20233	noncoding	1657	+	natural antisense
ASHGA5P025642	0.00580508	7.20233	noncoding	1657	+	natural antisense
ASHGA5P025642	0.00580508	7.20233	noncoding	1657	+	natural antisense
ASHGA5P039727	0.0239944	2.05743	noncoding	564	-	intergenic
ASHGA5P045995	0.00751448	3.77709	noncoding	508	+	intergenic
ASHGA5P020633	0.000875175	2.61475	noncoding	3074	+	exon sense-overlapping
ASHGA5P020633	0.000875175	2.61475	noncoding	3074	+	exon sense-overlapping
ASHGA5P020633	0.000875175	2.61475	noncoding	3074	+	exon sense-overlapping
ASHGA5P020633	0.000875175	2.61475	noncoding	3074	+	exon sense-overlapping
ASHGA5P020633	0.000875175	2.61475	noncoding	3074	+	exon sense-overlapping
ASHGA5P038116	0.0094412	3.35722	noncoding	611	-	intronic antisense
ASHGA5P038116	0.0094412	3.35722	noncoding	611	-	intronic antisense
ASHGA5P038116	0.0094412	3.35722	noncoding	611	-	intronic antisense
ASHGA5P025762	0.00292844	4.16832	noncoding	571	-	intergenic
ASHGA5P015871	0.00446591	3.97926	noncoding	152	+	intergenic
ASHGA5P055086	0.00134971	5.03553	noncoding	2260	-	intronic antisense
ASHGA5P055086	0.00134971	5.03553	noncoding	2260	-	intronic antisense
ASHGA5P055086	0.00134971	5.03553	noncoding	2260	-	intronic antisense
ASHGA5P055086	0.00134971	5.03553	noncoding	2260	-	intronic antisense
ASHGA5P048039	3.33148e-05	5.31177	noncoding	1931	-	intronic antisense
ASHGA5P016764	0.0175192	2.17237	noncoding	2399	-	intergenic
ASHGA5P018032	0.00848306	2.96718	noncoding	447	+	intergenic
ASHGA5P040940	0.019069	2.41211	noncoding	442	+	bidirectional
ASHGA5P044199	8.00115e-05	101.285	noncoding	713	-	intergenic
ASHGA5P042325	0.00126409	8.11942	noncoding	2874	+	bidirectional
ASHGA5P055016	0.0113883	3.05329	noncoding	825	+	intergenic
ASHGA5P037181	0.00192848	6.79609	noncoding	4760	+	intron sense-overlapping
ASHGA5P037181	0.00192848	6.79609	noncoding	4760	+	intron sense-overlapping
ASHGA5P037181	0.00192848	6.79609	noncoding	4760	+	intron sense-overlapping
ASHGA5P037181	0.00192848	6.79609	noncoding	4760	+	intron sense-overlapping
ASHGA5P037181	0.00192848	6.79609	noncoding	4760	+	intron sense-overlapping
ASHGA5P037181	0.00192848	6.79609	noncoding	4760	+	intron sense-overlapping
ASHGA5P037181	0.00192848	6.79609	noncoding	4760	+	intron sense-overlapping
ASHGA5P037181	0.00192848	6.79609	noncoding	4760	+	intron sense-overlapping
ASHGA5P037181	0.00192848	6.79609	noncoding	4760	+	intron sense-overlapping
ASHGA5P037181	0.00192848	6.79609	noncoding	4760	+	intron sense-overlapping
ASHGA5P052288	0.00376186	2.36782	noncoding	591	-	intergenic
ASHGA5P030747	0.00098552	2.00032	noncoding	1777	+	exon sense-overlapping
ASHGA5P036881	0.00349446	14.1467	noncoding	706	-	intergenic
ASHGA5P054357	0.000196394	2.3901	noncoding	1627	+	exon sense-overlapping
ASHGA5P054357	0.000196394	2.3901	noncoding	1627	+	exon sense-overlapping
ASHGA5P029215	0.00385137	6.03727	noncoding	1683	-	natural antisense
ASHGA5P039892	0.0103405	3.73807	noncoding	332	+	intergenic
ASHGA5P042723	0.0285623	2.43091	noncoding	407	-	intergenic
ASHGA5P056005	5.91137e-07	721.787	noncoding	2030	-	intergenic
ASHGA5P018716	0.00285008	2.80273	noncoding	1181	-	intergenic
ASHGA5P032675	0.0109236	3.28535	noncoding	3189	-	natural antisense
ASHGA5P032675	0.0109236	3.28535	noncoding	3189	-	natural antisense
ASHGA5P030182	0.00142497	5.02514	noncoding	539	-	intergenic
ASHGA5P055957	0.0034848	3.89824	noncoding	465	+	intergenic
ASHGA5P034730	0.00152291	8.28014	noncoding	1957	+	intergenic
ASHGA5P030397	0.00157003	2.66225	noncoding	288	+
ASHGA5P027941	0.0239644	5.35459	noncoding	627	+	intronic antisense
ASHGA5P039355	0.00566801	2.81359	noncoding	486	+	intergenic
ASHGA5P046298	0.00113281	2.28218	noncoding	810	-	intergenic
ASHGA5P058289	0.0193357	2.20503	noncoding	1728	-	intergenic
ASHGA5P035488	0.00348773	9.93109	noncoding	808	-	natural antisense
ASHGA5P050814	0.0353774	2.01378	noncoding	1126	+	intronic antisense
ASHGA5P031363	0.0251116	3.60349	noncoding	463	-	intergenic
ASHGA5P031616	0.023884	2.10445	noncoding	579	+	natural antisense
ASHGA5P045003	0.00116249	10.0594	noncoding	553	+	intergenic
ASHGA5P025167	0.0152369	3.05209	noncoding	2126	-	intergenic
ASHGA5P035315	0.0317502	4.38957	noncoding	2824	-	bidirectional
ASHGA5P021875	0.00184875	10.0612	noncoding	2081	+	exon sense-overlapping
ASHGA5P021875	0.00184875	10.0612	noncoding	2081	+	exon sense-overlapping
ASHGA5P021875	0.00184875	10.0612	noncoding	2081	+	exon sense-overlapping
ASHGA5P021875	0.00184875	10.0612	noncoding	2081	+	exon sense-overlapping
ASHGA5P027398	0.00521022	4.15262	noncoding	520	-	intergenic
ASHGA5P058072	0.0155235	2.79796	noncoding	289	+	intergenic
ASHGA5P019590	0.0226003	2.40776	noncoding	4329	+	exon sense-overlapping
ASHGA5P019590	0.0226003	2.40776	noncoding	4329	+	exon sense-overlapping
ASHGA5P019590	0.0226003	2.40776	noncoding	4329	+	exon sense-overlapping
ASHGA5P019590	0.0226003	2.40776	noncoding	4329	+	exon sense-overlapping
ASHGA5P038914	0.0226734	6.01181	noncoding	962	+	intergenic
ASHGA5P032636	0.000283329	49.9833	noncoding	811	-	intergenic
ASHGA5P028625	0.000912286	7.3536	noncoding	655	-	intergenic
ASHGA5P050548	0.0150535	11.4431	noncoding	382	-	intergenic
ASHGA5P017099	0.0155769	2.36272	noncoding	678	-	intronic antisense
ASHGA5P029409	0.033541	2.51749	noncoding	1340	-	intergenic
ASHGA5P031705	0.0325112	2.19322	noncoding	9378	+	intergenic
ASHGA5P046654	0.00483969	8.50891	noncoding	506	+	intronic antisense
ASHGA5P046654	0.00483969	8.50891	noncoding	506	+	intronic antisense
ASHGA5P046654	0.00483969	8.50891	noncoding	506	+	intronic antisense
ASHGA5P046654	0.00483969	8.50891	noncoding	506	+	intronic antisense
ASHGA5P046654	0.00483969	8.50891	noncoding	506	+	intronic antisense
ASHGA5P046654	0.00483969	8.50891	noncoding	506	+	intronic antisense
ASHGA5P046654	0.00483969	8.50891	noncoding	506	+	natural antisense
ASHGA5P045321	0.000227217	7.16532	noncoding	815	-	intergenic
ASHGA5P029114	0.00514774	3.53251	noncoding	2469	-	natural antisense
ASHGA5P035801	0.000736346	2.12857	noncoding	882	-	intergenic
ASHGA5P049054	0.00830206	2.13969	noncoding	5941	+	intron sense-overlapping
ASHGA5P035670	0.0259824	2.58975	noncoding	565	-	intergenic
ASHGA5P030958	2.49553e-05	29.196	noncoding	819	+	intergenic
ASHGA5P019259	0.00956525	8.23932	noncoding	598	+	intergenic
ASHGA5P032756	0.014068	6.49719	noncoding	320	-	intergenic
ASHGA5P031445	0.00131841	6.18582	noncoding	249	+	exon sense-overlapping
ASHGA5P000371	0.0162269	2.00786	noncoding	14425	-	intergenic
ASHGA5P023186	0.00332681	5.52065	noncoding	2250	+	intronic antisense
ASHGA5P023186	0.00332681	5.52065	noncoding	2250	+	intronic antisense
ASHGA5P023186	0.00332681	5.52065	noncoding	2250	+	intronic antisense
ASHGA5P023186	0.00332681	5.52065	noncoding	2250	+	intronic antisense
ASHGA5P023186	0.00332681	5.52065	noncoding	2250	+	intronic antisense
ASHGA5P023186	0.00332681	5.52065	noncoding	2250	+	intronic antisense
ASHGA5P023186	0.00332681	5.52065	noncoding	2250	+	intronic antisense
ASHGA5P023186	0.00332681	5.52065	noncoding	2250	+	intronic antisense
ASHGA5P048162	0.0267773	3.88518	noncoding	936	-	intronic antisense
ASHGA5P048162	0.0267773	3.88518	noncoding	936	-	intronic antisense
ASHGA5P022195	0.000773531	6.68131	noncoding	1234	+	intergenic
ASHGA5P022069	0.00235966	2.0545	noncoding	533	+	intergenic
ASHGA5P035833	0.0173345	2.10708	noncoding	620	-	intergenic
ASHGA5P034895	0.0197714	5.99403	noncoding	487	-	intergenic
ASHGA5P028330	0.00217306	3.02145	noncoding	477	+	intergenic
ASHGA5P058597	0.010867	3.88883	noncoding	1403	+	intergenic
ASHGA5P019367	0.00333981	2.3044	noncoding	2762	+	exon sense-overlapping
ASHGA5P041648	0.00394669	7.63767	noncoding	331	-	intergenic
ASHGA5P021459	0.00133691	2.82648	noncoding	575	-	intergenic
ASHGA5P021225	0.0100144	4.93728	noncoding	572	+	intergenic
ASHGA5P028611	0.0398382	2.46541	noncoding	342	-	intergenic
ASHGA5P039088	0.00445469	2.89524	noncoding	2974	+	intergenic
ASHGA5P050500	0.00351479	2.15474	noncoding	574	+	intergenic
ASHGA5P033672	8.29891e-05	33.7942	noncoding	424	-	intergenic
ASHGA5P058699	0.0211773	2.86835	noncoding	223	-	intergenic
ASHGA5P031570	0.00146758	4.42053	noncoding	796	+	intergenic
ASHGA5P044520	0.0109658	6.7853	noncoding	722	-	intronic antisense
ASHGA5P037894	0.0108903	2.53079	noncoding	1265	-	intergenic
ASHGA5P017511	0.000294516	2.74187	noncoding	465	+	intergenic
ASHGA5P037102	0.00133922	5.83924	noncoding	2010	+	intergenic
ASHGA5P023021	0.00766434	3.28277	noncoding	2786	-	exon sense-overlapping
ASHGA5P020340	0.00130639	32.2931	noncoding	828	-	intergenic
ASHGA5P030826	0.0240661	2.12774	noncoding	454	+	intergenic
ASHGA5P047529	0.003913	3.03778	noncoding	548	+	intergenic
ASHGA5P022953	0.00176054	3.76077	noncoding	1069	+
ASHGA5P038281	0.0321945	4.98082	noncoding	491	+	intergenic
ASHGA5P058334	0.000176589	144.422	noncoding	460	-	exon sense-overlapping
ASHGA5P021316	0.00012928	6.72603	noncoding	326	+	exon sense-overlapping
ASHGA5P021316	0.00012928	6.72603	noncoding	326	+	exon sense-overlapping
ASHGA5P021316	0.00012928	6.72603	noncoding	326	+	natural antisense
ASHGA5P021316	0.00012928	6.72603	noncoding	326	+	natural antisense
ASHGA5P039936	0.0116659	2.93166	noncoding	1616	+	intron sense-overlapping
ASHGA5P039936	0.0116659	2.93166	noncoding	1616	+	natural antisense
ASHGA5P041779	0.000261509	23.3597	noncoding	715	-
ASHGA5P040748	0.0146787	4.90156	noncoding	7579	-	intergenic
ASHGA5P042116	6.84384e-05	8.05728	noncoding	2531	-	intergenic
ASHGA5P040779	5.06017e-05	6.21245	noncoding	670	+	natural antisense
ASHGA5P046702	0.0216442	4.00067	noncoding	3285	+	natural antisense
ASHGA5P037473	0.00608185	7.42111	noncoding	893	+	intronic antisense
ASHGA5P037473	0.00608185	7.42111	noncoding	893	+	intronic antisense
ASHGA5P037473	0.00608185	7.42111	noncoding	893	+	intronic antisense
ASHGA5P037473	0.00608185	7.42111	noncoding	893	+	intronic antisense
ASHGA5P037473	0.00608185	7.42111	noncoding	893	+	intronic antisense
ASHGA5P020290	0.00860016	2.05028	noncoding	1755	-	intergenic
ASHGA5P021545	0.00766589	2.04153	noncoding	629	+	intergenic
ASHGA5P030842	0.00148523	2.65762	noncoding	542	-	intronic antisense
ASHGA5P030842	0.00148523	2.65762	noncoding	542	-	intronic antisense
ASHGA5P051233	0.0119719	2.88009	noncoding	1906	-	intergenic
ASHGA5P035605	0.00867722	3.00584	noncoding	210	-	intergenic
ASHGA5P025831	0.0199815	3.52099	noncoding	230	-	intronic antisense
ASHGA5P025831	0.0199815	3.52099	noncoding	230	-	intronic antisense
ASHGA5P025831	0.0199815	3.52099	noncoding	230	-	intronic antisense
ASHGA5P025831	0.0199815	3.52099	noncoding	230	-	intronic antisense
ASHGA5P020773	0.00306774	2.1355	noncoding	1407	-	bidirectional
ASHGA5P031561	0.0118122	3.43209	noncoding	836	+	natural antisense
ASHGA5P031561	0.0118122	3.43209	noncoding	836	+	natural antisense
ASHGA5P031561	0.0118122	3.43209	noncoding	836	+	natural antisense
ASHGA5P031561	0.0118122	3.43209	noncoding	836	+	natural antisense
ASHGA5P032359	0.000152253	476.976	noncoding	185	-	intron sense-overlapping
ASHGA5P032359	0.000152253	476.976	noncoding	185	-	intron sense-overlapping
ASHGA5P032359	0.000152253	476.976	noncoding	185	-	intron sense-overlapping
ASHGA5P032359	0.000152253	476.976	noncoding	185	-	intron sense-overlapping
ASHGA5P021740	0.00528888	5.36678	noncoding	3543	+	exon sense-overlapping
ASHGA5P023098	0.0031769	2.01413	noncoding	291	-	intergenic
ASHGA5P000576	0.00962512	2.74051	noncoding	836	-	intergenic
ASHGA5P043281	3.80055e-05	8.56834	noncoding	386	-	intergenic
ASHGA5P019025	0.0170707	2.4797	noncoding	423	+	intronic antisense
ASHGA5P019025	0.0170707	2.4797	noncoding	423	+	intronic antisense
ASHGA5P031599	0.000758748	2.37132	noncoding	661	+	intron sense-overlapping
ASHGA5P031599	0.000758748	2.37132	noncoding	661	+	intron sense-overlapping
ASHGA5P046575	0.00404449	5.52036	noncoding	1064	+	intergenic
ASHGA5P042433	0.000430935	18.6768	noncoding	2488	+	exon sense-overlapping
ASHGA5P000151	0.0146963	2.32939	noncoding	12000	-	intergenic
ASHGA5P039346	0.0170752	9.68893	noncoding	462	-	intergenic
ASHGA5P016618	0.00143866	3.79666	noncoding	477	-	intergenic
ASHGA5P053853	0.00815507	4.36423	noncoding	783	+	intergenic
ASHGA5P013796	0.00179671	11.9208	noncoding	1109	+	natural antisense
ASHGA5P029246	0.00286975	3.12787	noncoding	1817	-	intergenic
ASHGA5P057969	0.00161884	4.31674	noncoding	456	+	intergenic
ASHGA5P041318	0.00332262	9.20992	noncoding	1209	+	intergenic
ASHGA5P021695	0.0104574	2.40451	noncoding	1296	-	intergenic
ASHGA5P031822	0.000282273	2.96738	noncoding	585	-	intergenic
ASHGA5P028845	0.0333048	2.26787	noncoding	648	-	intergenic
ASHGA5P051384	0.00943864	4.00484	noncoding	480	-	intergenic
ASHGA5P025643	0.00283255	8.3128	noncoding	1499	+	natural antisense
ASHGA5P025643	0.00283255	8.3128	noncoding	1499	+	natural antisense
ASHGA5P025643	0.00283255	8.3128	noncoding	1499	+	natural antisense
ASHGA5P025643	0.00283255	8.3128	noncoding	1499	+	natural antisense
ASHGA5P025643	0.00283255	8.3128	noncoding	1499	+	natural antisense
ASHGA5P056652	0.00186251	3.0082	noncoding	384	+	intergenic
ASHGA5P035241	0.025911	2.58014	noncoding	881	-	intergenic
ASHGA5P023691	0.00573941	9.10926	noncoding	10537	-	intergenic
ASHGA5P037584	0.00323379	3.18883	noncoding	1842	-	natural antisense
ASHGA5P016439	0.00169224	7.34578	noncoding	570	+	intergenic
ASHGA5P044303	0.0144072	5.9768	noncoding	399	-	intergenic
ASHGA5P017578	0.00738789	3.3954	noncoding	543	+	intronic antisense
ASHGA5P017578	0.00738789	3.3954	noncoding	543	+	intronic antisense
ASHGA5P017578	0.00738789	3.3954	noncoding	543	+	intronic antisense
ASHGA5P023193	0.00252501	3.16884	noncoding	556	-	bidirectional
ASHGA5P023193	0.00252501	3.16884	noncoding	556	-	bidirectional
ASHGA5P028134	0.0250579	46.7613	noncoding	578	+	intergenic
ASHGA5P053314	7.85727e-05	6.18692	noncoding	726	-	intergenic
ASHGA5P020777	0.00334983	3.97412	noncoding	1687	+	intergenic
ASHGA5P009689	0.00665487	3.72305	noncoding	3572	+	exon sense-overlapping
ASHGA5P023570	0.0475113	2.05079	noncoding	442	-	natural antisense
ASHGA5P058154	0.0336333	3.45644	noncoding	204	+	intergenic
ASHGA5P019383	0.0246593	3.92254	noncoding	3646	-	exon sense-overlapping
ASHGA5P019383	0.0246593	3.92254	noncoding	3646	-	natural antisense
ASHGA5P037745	0.00170896	7.33164	noncoding	548	-	intergenic
ASHGA5P053555	0.00196951	11.0019	noncoding	474	+	intergenic
ASHGA5P017639	0.00459815	7.00988	noncoding	1032	+	intergenic
ASHGA5P020105	0.0098648	3.87563	noncoding	444	+	intergenic
ASHGA5P019919	0.00151905	2.2555	noncoding	236	-
ASHGA5P028831	0.0480527	2.02929	noncoding	606	+	intergenic
ASHGA5P034204	0.00319006	16.3373	noncoding	371	-	intergenic
ASHGA5P039268	0.00356707	6.46152	noncoding	322	+	natural antisense
ASHGA5P039268	0.00356707	6.46152	noncoding	322	+	natural antisense
ASHGA5P039268	0.00356707	6.46152	noncoding	322	+	natural antisense
ASHGA5P056381	0.0165746	2.70176	noncoding	252	+	intergenic
ASHGA5P042056	0.0407837	2.04854	noncoding	244	-	intergenic
ASHGA5P022608	0.000380341	4.1084	noncoding	462	-	intergenic
ASHGA5P037314	0.00301528	8.51253	noncoding	1412	-	intergenic
ASHGA5P015529	0.00297475	2.25745	noncoding	5065	-	exon sense-overlapping
ASHGA5P018580	0.0327826	2.52491	noncoding	354	+	intergenic
ASHGA5P038963	0.0168761	2.40915	noncoding	813	+	bidirectional
ASHGA5P000566	0.0187193	2.02916	noncoding	19925	+	intergenic
ASHGA5P035290	0.000367257	7.0019	noncoding	882	+	intergenic
ASHGA5P022810	0.0178392	2.70092	noncoding	457	-	natural antisense
ASHGA5P055691	0.00162586	4.25394	noncoding	742	+	intergenic
ASHGA5P043194	0.00401646	4.80888	noncoding	1593	-	exon sense-overlapping
ASHGA5P043194	0.00401646	4.80888	noncoding	1593	-	intron sense-overlapping
ASHGA5P031898	0.0311943	3.80689	noncoding	483	+	exon sense-overlapping
ASHGA5P031898	0.0311943	3.80689	noncoding	483	+	natural antisense
ASHGA5P031898	0.0311943	3.80689	noncoding	483	+	natural antisense
ASHGA5P031898	0.0311943	3.80689	noncoding	483	+	natural antisense
ASHGA5P031898	0.0311943	3.80689	noncoding	483	+	natural antisense
ASHGA5P031898	0.0311943	3.80689	noncoding	483	+	natural antisense
ASHGA5P047935	0.041436	2.83039	noncoding	453	-	intergenic
ASHGA5P050711	0.0398957	2.24662	noncoding	558	-	intergenic
ASHGA5P036959	0.000595774	4.93919	noncoding	621	+	intergenic
ASHGA5P023097	1.62019e-05	214.882	noncoding	6526	-	exon sense-overlapping
ASHGA5P046134	2.3634e-06	5.80223	noncoding	672	-	bidirectional
ASHGA5P054060	0.000995092	36.4141	noncoding	7952	+	exon sense-overlapping
ASHGA5P029712	0.000182467	30.4774	noncoding	705	+	intergenic
ASHGA5P026869	0.0101256	10.8519	noncoding	615	+	intergenic
ASHGA5P043461	7.16449e-05	8.65877	noncoding	530	+	exon sense-overlapping
ASHGA5P030511	2.04399e-07	253.378	noncoding	942	+	natural antisense
ASHGA5P047993	0.00197341	19.8724	noncoding	716	-	intronic antisense
ASHGA5P032377	0.0279201	2.07362	noncoding	456	-	natural antisense
ASHGA5P048533	0.0315939	2.01395	noncoding	665	+	intergenic
ASHGA5P042396	0.0197807	2.57349	noncoding	281	+	intergenic
ASHGA5P025825	0.00193147	4.10083	noncoding	753	+	intergenic
ASHGA5P035000	0.0038235	3.76988	noncoding	786	-	intergenic
ASHGA5P039513	0.0125355	2.28966	noncoding	1928	-	intergenic
ASHGA5P043327	0.0297804	2.71395	noncoding	761	-	intergenic
ASHGA5P033927	0.0243809	2.97138	noncoding	3352	+	intronic antisense
ASHGA5P019297	0.012909	2.25165	noncoding	2043	+	intergenic
ASHGA5P039060	0.0342972	6.45229	noncoding	529	+	intergenic
ASHGA5P033793	0.0393967	2.29898	noncoding	2321	+	intergenic
ASHGA5P028798	0.00276492	9.97762	noncoding	417	+	intronic antisense
ASHGA5P028798	0.00276492	9.97762	noncoding	417	+	intronic antisense
ASHGA5P028798	0.00276492	9.97762	noncoding	417	+	intronic antisense
ASHGA5P028798	0.00276492	9.97762	noncoding	417	+	natural antisense
ASHGA5P016936	0.0169961	2.32472	noncoding	847	-
ASHGA5P030059	0.0420495	2.46781	noncoding	800	-	natural antisense
ASHGA5P030059	0.0420495	2.46781	noncoding	800	-	natural antisense
ASHGA5P021513	0.0172107	2.0169	noncoding	723	+	intronic antisense
ASHGA5P021513	0.0172107	2.0169	noncoding	723	+	intronic antisense
ASHGA5P021513	0.0172107	2.0169	noncoding	723	+	intronic antisense
ASHGA5P038399	0.0270349	2.36667	noncoding	927	-	intergenic
ASHGA5P032672	0.00205114	3.20513	noncoding	597	-	intergenic
ASHGA5P015550	0.0053456	3.36777	noncoding	452	-	natural antisense
ASHGA5P055463	3.43638e-05	10.7779	noncoding	1065	-	intergenic
ASHGA5P019027	0.0105357	3.91314	noncoding	1704	-	exon sense-overlapping
ASHGA5P031684	0.0125218	2.54903	noncoding	638	+	intergenic
ASHGA5P040254	0.0332635	2.07152	noncoding	286	+	intron sense-overlapping
ASHGA5P030081	0.0103845	2.40767	noncoding	739	-	intergenic
ASHGA5P022719	0.000128122	8.69952	noncoding	454	-	natural antisense
ASHGA5P022719	0.000128122	8.69952	noncoding	454	-	natural antisense
ASHGA5P022719	0.000128122	8.69952	noncoding	454	-	natural antisense
ASHGA5P022719	0.000128122	8.69952	noncoding	454	-	natural antisense
ASHGA5P058182	0.00639225	7.40427	noncoding	535	+	intergenic
ASHGA5P036097	0.0258849	2.49175	noncoding	745	+	intergenic
ASHGA5P021901	0.0425099	2.55416	noncoding	644	+	intergenic
ASHGA5P058102	0.0169183	2.16575	noncoding	436	-	intergenic
ASHGA5P044677	0.00399544	9.55696	noncoding	423	+	intergenic
ASHGA5P025694	0.00251133	5.08392	noncoding	2366	-	intergenic
ASHGA5P027139	0.000362181	55.3125	noncoding	699	-	exon sense-overlapping
ASHGA5P027139	0.000362181	55.3125	noncoding	699	-	intronic antisense
ASHGA5P027139	0.000362181	55.3125	noncoding	699	-	intronic antisense
ASHGA5P039499	0.00131914	4.75256	noncoding	2216	-	intergenic
ASHGA5P056380	0.0138425	2.41831	noncoding	243	+	intergenic
ASHGA5P035120	0.00335999	2.73316	noncoding	763	-	intergenic
ASHGA5P018367	0.0203753	3.93585	noncoding	3506	+	bidirectional
ASHGA5P018367	0.0203753	3.93585	noncoding	3506	+	bidirectional
ASHGA5P040315	0.0499223	2.72252	noncoding	3364	-	intergenic
ASHGA5P018898	0.0110942	2.02382	noncoding	366	+	natural antisense
ASHGA5P030458	0.0141568	2.33648	noncoding	2819	+	bidirectional
ASHGA5P000254	0.0354586	11.232	noncoding	10400	+	intergenic
ASHGA5P054852	0.0313997	10.5019	noncoding	585	-	intergenic
ASHGA5P056506	0.0249695	3.21456	noncoding	473	-	intergenic
ASHGA5P034224	0.00834983	6.32132	noncoding	796	-	intergenic
ASHGA5P019182	0.0222646	2.1193	noncoding	689	+	intergenic
ASHGA5P043523	0.0236728	9.09555	noncoding	695	+	intergenic
ASHGA5P018584	0.0437918	2.1654	noncoding	1737	-	intergenic
ASHGA5P056090	0.0405305	4.47916	noncoding	559	-	intronic antisense
ASHGA5P039661	0.0144486	3.7319	noncoding	3245	+	intergenic
ASHGA5P018665	0.00294875	11.8391	noncoding	820	+	intronic antisense
ASHGA5P022104	0.0170662	2.77849	noncoding	2532	-	exon sense-overlapping
ASHGA5P022104	0.0170662	2.77849	noncoding	2532	-	exon sense-overlapping
ASHGA5P028447	0.00879207	2.43985	noncoding	1992	-	intronic antisense
ASHGA5P012558	0.00332296	2.57393	noncoding	631	+	intergenic
ASHGA5P000333	0.031407	4.06356	noncoding	14625	-	intergenic
ASHGA5P007582	0.0307491	2.53023	noncoding	3084	-	exon sense-overlapping
ASHGA5P007582	0.0307491	2.53023	noncoding	3084	-	exon sense-overlapping
ASHGA5P020696	0.00544089	2.16897	noncoding	3872	+	exon sense-overlapping
ASHGA5P020696	0.00544089	2.16897	noncoding	3872	+	exon sense-overlapping
ASHGA5P027729	0.00159231	2.64703	noncoding	2244	+	intergenic
ASHGA5P046457	0.0455604	5.46329	noncoding	1554	+	intron sense-overlapping
ASHGA5P036110	0.00182016	6.69682	noncoding	614	-	intergenic
ASHGA5P056639	8.43424e-05	2.25394	noncoding	266	+	intergenic
ASHGA5P025759	0.0123568	2.10973	noncoding	2599	+	exon sense-overlapping
ASHGA5P025759	0.0123568	2.10973	noncoding	2599	+	exon sense-overlapping
ASHGA5P025759	0.0123568	2.10973	noncoding	2599	+	exon sense-overlapping
ASHGA5P022536	0.0455914	2.31356	noncoding	606	+	intergenic
ASHGA5P026419	0.0237187	5.68966	noncoding	2781	+	intergenic
ASHGA5P015465	6.78336e-05	2.3609	noncoding	4833	-	exon sense-overlapping
ASHGA5P036619	0.022741	15.9788	noncoding	338	-	intergenic
ASHGA5P045856	0.00993437	2.33193	noncoding	1790	+	intergenic
ASHGA5P044722	0.00681445	2.28626	noncoding	568	+	intron sense-overlapping
ASHGA5P031016	0.01554	2.94513	noncoding	587	+	intergenic
ASHGA5P040804	0.00663889	8.40541	noncoding	490	+	intergenic
ASHGA5P056938	0.000177708	15.5169	noncoding	1636	+	intergenic
ASHGA5P056971	0.00305459	3.95601	noncoding	755	+	intergenic
ASHGA5P029854	0.00133841	5.29119	noncoding	2161	-	intergenic
ASHGA5P028292	0.0152423	3.15251	noncoding	623	+	intergenic
ASHGA5P016660	0.0139116	2.23472	noncoding	917	+	natural antisense
ASHGA5P056941	0.0026622	16.9413	noncoding	1272	+	intergenic
ASHGA5P049464	0.00384273	5.08739	noncoding	1101	-	intergenic
ASHGA5P033786	0.00750478	9.18383	noncoding	1388	-	intergenic
ASHGA5P026023	0.000674847	11.1457	noncoding	1518	-	exon sense-overlapping
ASHGA5P026023	0.000674847	11.1457	noncoding	1518	-	exon sense-overlapping
ASHGA5P026023	0.000674847	11.1457	noncoding	1518	-	exon sense-overlapping
ASHGA5P030532	0.00112859	23.1271	noncoding	4139	+	natural antisense
ASHGA5P030532	0.00112859	23.1271	noncoding	4139	+	natural antisense
ASHGA5P030532	0.00112859	23.1271	noncoding	4139	+	natural antisense
ASHGA5P030532	0.00112859	23.1271	noncoding	4139	+	natural antisense
ASHGA5P030532	0.00112859	23.1271	noncoding	4139	+	natural antisense
ASHGA5P018183	0.0223701	6.14142	noncoding	191	-	intergenic
ASHGA5P037503	0.0430323	3.19054	noncoding	4354	+	natural antisense
ASHGA5P057471	0.0167999	2.99019	noncoding	709	+	intergenic
ASHGA5P032757	0.0120301	5.44791	noncoding	1065	+	natural antisense
ASHGA5P042082	0.0178802	3.26363	noncoding	573	-	intergenic
ASHGA5P039224	0.00447811	9.34339	noncoding	536	+	natural antisense
ASHGA5P036663	0.00199537	7.14557	noncoding	597	-	intergenic
ASHGA5P040497	0.000264563	74.2681	noncoding	2485	-	intergenic
ASHGA5P056650	0.0161128	12.8489	noncoding	618	+	intergenic
ASHGA5P020006	0.0101006	2.97739	noncoding	454	-	exon sense-overlapping
ASHGA5P040440	0.00541423	5.0309	noncoding	593	-	natural antisense
ASHGA5P023346	0.00755165	10.9453	noncoding	643	+	intergenic
ASHGA5P023314	0.00783907	5.39762	noncoding	4368	-	intergenic
ASHGA5P036413	0.0024943	3.87962	noncoding	875	+	intergenic
ASHGA5P027845	0.00420227	2.32653	noncoding	612	+	intergenic
ASHGA5P042218	0.000585816	2.16398	noncoding	1052	+	natural antisense
ASHGA5P019514	0.00189978	2.72043	noncoding	1090	+	exon sense-overlapping
ASHGA5P019514	0.00189978	2.72043	noncoding	1090	+	exon sense-overlapping
ASHGA5P019514	0.00189978	2.72043	noncoding	1090	+	exon sense-overlapping
ASHGA5P019514	0.00189978	2.72043	noncoding	1090	+	exon sense-overlapping
ASHGA5P019514	0.00189978	2.72043	noncoding	1090	+	exon sense-overlapping
ASHGA5P056385	0.0336473	2.07674	noncoding	805	+	intergenic
ASHGA5P035707	0.0042256	7.35672	noncoding	832	+	intergenic
ASHGA5P036427	0.0123114	2.44976	noncoding	478	+	intergenic
ASHGA5P039247	0.0206725	3.46082	noncoding	972	+	natural antisense
ASHGA5P039247	0.0206725	3.46082	noncoding	972	+	natural antisense
ASHGA5P039247	0.0206725	3.46082	noncoding	972	+	natural antisense
ASHGA5P039247	0.0206725	3.46082	noncoding	972	+	natural antisense
ASHGA5P039247	0.0206725	3.46082	noncoding	972	+	natural antisense
ASHGA5P022644	0.00481275	93.9427	noncoding	412	-	intergenic
ASHGA5P037389	0.000500885	3.70102	noncoding	781	+	intergenic
ASHGA5P056215	0.000545306	2.37083	noncoding	360	+	intergenic
ASHGA5P058401	0.0167788	2.21736	noncoding	693	+	intronic antisense
ASHGA5P057533	0.0145669	11.3761	noncoding	254	-	intergenic
ASHGA5P029148	0.000418674	26.9884	noncoding	514	-	intergenic
ASHGA5P032536	0.00102872	4.71375	noncoding	750	-	intergenic
ASHGA5P054757	0.000128763	8.13906	noncoding	943	-
ASHGA5P019762	0.000276837	8.54637	noncoding	280	-	intronic antisense
ASHGA5P019762	0.000276837	8.54637	noncoding	280	-	intronic antisense
ASHGA5P019762	0.000276837	8.54637	noncoding	280	-	intronic antisense
ASHGA5P045962	0.00799203	4.82438	noncoding	373	+	intron sense-overlapping
ASHGA5P045962	0.00799203	4.82438	noncoding	373	+	intron sense-overlapping
ASHGA5P045962	0.00799203	4.82438	noncoding	373	+	intron sense-overlapping
ASHGA5P045962	0.00799203	4.82438	noncoding	373	+	intron sense-overlapping
ASHGA5P020488	0.0258283	2.56018	noncoding	659	-	bidirectional
ASHGA5P026022	0.00333403	10.0252	noncoding	1681	-	exon sense-overlapping
ASHGA5P026022	0.00333403	10.0252	noncoding	1681	-	exon sense-overlapping
ASHGA5P026022	0.00333403	10.0252	noncoding	1681	-	exon sense-overlapping
ASHGA5P033894	0.0367849	2.45255	noncoding	3371	+	intergenic
ASHGA5P025780	0.00277522	11.9387	noncoding	1691	+	bidirectional
ASHGA5P051520	0.0104858	2.33174	noncoding	822	-	natural antisense
ASHGA5P029436	0.0153609	2.88308	noncoding	548	+	natural antisense
ASHGA5P029436	0.0153609	2.88308	noncoding	548	+	natural antisense
ASHGA5P029436	0.0153609	2.88308	noncoding	548	+	natural antisense
ASHGA5P029436	0.0153609	2.88308	noncoding	548	+	natural antisense
ASHGA5P029436	0.0153609	2.88308	noncoding	548	+	natural antisense
ASHGA5P029436	0.0153609	2.88308	noncoding	548	+	natural antisense
ASHGA5P029436	0.0153609	2.88308	noncoding	548	+	natural antisense
ASHGA5P029436	0.0153609	2.88308	noncoding	548	+	natural antisense
ASHGA5P028354	0.0168754	2.51185	noncoding	2295	-	intergenic
ASHGA5P015987	0.0194641	3.83149	noncoding	1336	-	intergenic
ASHGA5P046722	0.00388399	4.3189	noncoding	588	-	intergenic
ASHGA5P019717	0.0260029	4.32405	noncoding	1101	+	bidirectional
ASHGA5P016415	0.014137	3.12436	noncoding	739	-	intronic antisense
ASHGA5P035428	0.000128838	4.58121	noncoding	1397	-	natural antisense
ASHGA5P035428	0.000128838	4.58121	noncoding	1397	-	natural antisense
ASHGA5P035428	0.000128838	4.58121	noncoding	1397	-	natural antisense
ASHGA5P029428	0.019431	3.75759	noncoding	206	+	intergenic
ASHGA5P033746	0.0172539	2.35414	noncoding	412	+	intergenic
ASHGA5P058849	0.00843233	2.98292	noncoding	224	+	intergenic
ASHGA5P031699	0.00552123	3.04251	noncoding	781	+
ASHGA5P000017	0.000796197	5.03908	noncoding	489	-	intron sense-overlapping
ASHGA5P021794	0.00167635	4.22956	noncoding	3470	+	exon sense-overlapping
ASHGA5P033354	0.00194867	7.18983	noncoding	519	+	intergenic
ASHGA5P017076	0.000939885	2.71553	noncoding	302	+	intergenic
ASHGA5P019974	0.0254414	2.20891	noncoding	897	+	intronic antisense
ASHGA5P030686	0.0368884	3.27365	noncoding	847	+	intergenic
ASHGA5P040380	0.00172309	6.53256	noncoding	243	+	intergenic
ASHGA5P050539	0.00903978	8.87425	noncoding	3662	+	intergenic
ASHGA5P042705	0.00471706	2.09192	noncoding	424	+	intergenic
ASHGA5P035816	0.00320816	14.6544	noncoding	484	+	intergenic
ASHGA5P029147	0.00489097	4.02941	noncoding	2092	-	intergenic
ASHGA5P019132	0.00488671	2.12132	noncoding	4132	+	exon sense-overlapping
ASHGA5P019132	0.00488671	2.12132	noncoding	4132	+	exon sense-overlapping
ASHGA5P017261	0.0451317	3.347	noncoding	427	-	intronic antisense
ASHGA5P039291	0.00456913	7.30471	noncoding	713	-	intergenic
ASHGA5P023000	0.000184076	3.76984	noncoding	3432	+	exon sense-overlapping
ASHGA5P048226	0.0464846	2.12423	noncoding	453	-	natural antisense
ASHGA5P040098	0.0016078	6.81466	noncoding	3662	+	intergenic
ASHGA5P016961	0.0315973	2.2835	noncoding	414	+	bidirectional
ASHGA5P048327	0.000577419	2.04995	noncoding	727	-	natural antisense
ASHGA5P048327	0.000577419	2.04995	noncoding	727	-	natural antisense
ASHGA5P036954	0.000991508	4.22248	noncoding	242	+	intergenic
ASHGA5P047274	0.0174861	2.73165	noncoding	1689	+	intronic antisense
ASHGA5P017625	0.0211963	2.01141	noncoding	500	-	intergenic
ASHGA5P017047	0.0112353	4.34006	noncoding	499	+	intergenic
ASHGA5P017937	0.000343812	4.08245	noncoding	530	+	intergenic
ASHGA5P017010	0.000553395	5.05467	noncoding	755	-	intergenic
ASHGA5P058063	2.88138e-05	128.568	noncoding	202	-	intergenic
ASHGA5P022725	0.00634731	2.23634	noncoding	557	-	intronic antisense
ASHGA5P022725	0.00634731	2.23634	noncoding	557	-	intronic antisense
ASHGA5P030107	0.0351108	2.08358	noncoding	2165	+	intergenic
ASHGA5P027164	0.0221087	2.85962	noncoding	5178	-	bidirectional
ASHGA5P017416	0.000380225	4.39324	noncoding	914	+	intronic antisense
ASHGA5P056658	0.00660635	5.02444	noncoding	448	+	intergenic
ASHGA5P027814	0.00727906	4.03894	noncoding	2469	+	intergenic
ASHGA5P017033	0.0126112	2.24124	noncoding	822	+	intergenic
ASHGA5P055220	0.00703418	3.04567	noncoding	4077	-	natural antisense
ASHGA5P055220	0.00703418	3.04567	noncoding	4077	-	natural antisense
ASHGA5P055220	0.00703418	3.04567	noncoding	4077	-	natural antisense
ASHGA5P055220	0.00703418	3.04567	noncoding	4077	-	natural antisense
ASHGA5P055220	0.00703418	3.04567	noncoding	4077	-	natural antisense
ASHGA5P055220	0.00703418	3.04567	noncoding	4077	-	natural antisense
ASHGA5P055220	0.00703418	3.04567	noncoding	4077	-	natural antisense
ASHGA5P055220	0.00703418	3.04567	noncoding	4077	-	natural antisense
ASHGA5P055220	0.00703418	3.04567	noncoding	4077	-	natural antisense
ASHGA5P055220	0.00703418	3.04567	noncoding	4077	-	natural antisense
ASHGA5P055220	0.00703418	3.04567	noncoding	4077	-	natural antisense
ASHGA5P055220	0.00703418	3.04567	noncoding	4077	-	natural antisense
ASHGA5P055220	0.00703418	3.04567	noncoding	4077	-	natural antisense
ASHGA5P044189	0.0226811	3.61583	noncoding	938	-	intergenic
ASHGA5P049654	0.000293918	5.43762	noncoding	784	-	bidirectional
ASHGA5P049654	0.000293918	5.43762	noncoding	784	-	bidirectional
ASHGA5P049654	0.000293918	5.43762	noncoding	784	-	bidirectional
ASHGA5P049654	0.000293918	5.43762	noncoding	784	-	bidirectional
ASHGA5P022723	0.0462456	2.14154	noncoding	702	-	intronic antisense
ASHGA5P056972	0.0117881	3.24986	noncoding	285	+	intergenic
ASHGA5P019949	0.0459119	2.28125	noncoding	2658	-	exon sense-overlapping
ASHGA5P019949	0.0459119	2.28125	noncoding	2658	-	exon sense-overlapping
ASHGA5P019949	0.0459119	2.28125	noncoding	2658	-	exon sense-overlapping
ASHGA5P026794	0.018858	170.784	noncoding	301	+	natural antisense
ASHGA5P026794	0.018858	170.784	noncoding	301	+	natural antisense
ASHGA5P032076	0.00718756	3.42327	noncoding	443	-	intergenic
ASHGA5P035914	0.000427202	7.60154	noncoding	2679	+	intron sense-overlapping
ASHGA5P035914	0.000427202	7.60154	noncoding	2679	+	intron sense-overlapping
ASHGA5P035914	0.000427202	7.60154	noncoding	2679	+	intron sense-overlapping
ASHGA5P048931	0.0340688	2.51328	noncoding	3257	-	natural antisense
ASHGA5P048931	0.0340688	2.51328	noncoding	3257	-	natural antisense
ASHGA5P021243	0.00381562	2.96919	noncoding	247	+	intergenic
ASHGA5P034639	0.00435718	11.9647	noncoding	638	+
ASHGA5P046834	0.00462881	3.3	noncoding	535	-	intergenic
ASHGA5P051268	0.0189783	2.37984	noncoding	543	+	intergenic
ASHGA5P042852	0.0253981	4.71922	noncoding	732	-	intergenic
ASHGA5P035048	0.0144984	2.54146	noncoding	2005	-	intergenic
ASHGA5P044582	0.00323933	2.24638	noncoding	1809	-	intergenic
ASHGA5P027575	0.00932466	3.38592	noncoding	592	-	intergenic
ASHGA5P021618	0.0167875	2.43538	noncoding	546	-	intergenic
ASHGA5P028472	0.0325565	2.76913	noncoding	400	-	bidirectional
ASHGA5P053566	0.00983356	2.04074	noncoding	4101	-	exon sense-overlapping
ASHGA5P053566	0.00983356	2.04074	noncoding	4101	-	exon sense-overlapping
ASHGA5P033991	0.040002	2.45229	noncoding	213	+	intergenic
ASHGA5P035387	0.000791986	8.18367	noncoding	620	-	intronic antisense
ASHGA5P044873	0.00278819	2.33069	noncoding	798	+	intergenic
ASHGA5P057216	0.00295707	6.95486	noncoding	418	+	intergenic
ASHGA5P019009	0.0129913	2.37022	noncoding	552	-	intergenic
ASHGA5P051728	0.0139655	2.32759	noncoding	1853	-	exon sense-overlapping
ASHGA5P051728	0.0139655	2.32759	noncoding	1853	-	exon sense-overlapping
ASHGA5P026076	0.00546919	7.13254	noncoding	1856	-	intergenic
ASHGA5P043413	0.00843196	2.26514	noncoding	501	-	intergenic
ASHGA5P058007	0.0154346	2.39788	noncoding	421	+	intergenic
ASHGA5P015417	0.00064033	9.05583	noncoding	1011	+
ASHGA5P039856	0.0473332	2.87728	noncoding	442	+	intergenic
ASHGA5P000502	0.0329886	2.39233	noncoding	11100	+	intergenic
ASHGA5P054269	0.0204167	4.28764	noncoding	274	-	exon sense-overlapping
ASHGA5P054269	0.0204167	4.28764	noncoding	274	-	exon sense-overlapping
ASHGA5P030047	0.00937099	8.03812	noncoding	540	-	intron sense-overlapping
ASHGA5P051124	0.0425593	2.81671	noncoding	797	-	natural antisense
ASHGA5P030327	0.0235106	2.35341	noncoding	720	-	natural antisense
ASHGA5P056540	0.0343691	3.61109	noncoding	414	+	intergenic
ASHGA5P044618	0.0471154	3.27845	noncoding	962	+	intron sense-overlapping
ASHGA5P031508	0.0207628	3.14989	noncoding	1440	-	natural antisense
ASHGA5P052831	0.00547401	8.33656	noncoding	2013	+	intronic antisense
ASHGA5P052831	0.00547401	8.33656	noncoding	2013	+	intronic antisense
ASHGA5P023230	8.06375e-05	9.2449	noncoding	542	+	intronic antisense
ASHGA5P023230	8.06375e-05	9.2449	noncoding	542	+	intronic antisense
ASHGA5P042799	0.0114619	2.5319	noncoding	2515	+	intergenic
ASHGA5P044432	0.00309823	2.46938	noncoding	471	-	intergenic
ASHGA5P017133	0.00600872	3.38105	noncoding	4319	+	intronic antisense
ASHGA5P017133	0.00600872	3.38105	noncoding	4319	+	intronic antisense
ASHGA5P017133	0.00600872	3.38105	noncoding	4319	+	intronic antisense
ASHGA5P056532	0.0255819	2.17503	noncoding	579	+	intergenic
ASHGA5P050832	0.00997835	4.02092	noncoding	827	+	intergenic
ASHGA5P026019	0.000963556	4.28256	noncoding	1757	-	exon sense-overlapping
ASHGA5P026019	0.000963556	4.28256	noncoding	1757	-	exon sense-overlapping
ASHGA5P026019	0.000963556	4.28256	noncoding	1757	-	exon sense-overlapping
ASHGA5P031835	0.0131048	4.26519	noncoding	1129	+	intergenic
ASHGA5P027730	0.0033357	10.4193	noncoding	1149	+	intergenic
ASHGA5P047196	0.0073531	2.33279	noncoding	1324	+	natural antisense
ASHGA5P047196	0.0073531	2.33279	noncoding	1324	+	natural antisense
ASHGA5P018545	0.00687506	2.27484	noncoding	419	+	intergenic
ASHGA5P057984	0.00358146	3.68571	noncoding	697	-	intergenic
ASHGA5P030457	0.00179069	2.25391	noncoding	700	+	intergenic
ASHGA5P053355	0.0282049	2.47886	noncoding	819	-	intronic antisense
ASHGA5P053355	0.0282049	2.47886	noncoding	819	-	intronic antisense
ASHGA5P053355	0.0282049	2.47886	noncoding	819	-	natural antisense
ASHGA5P016755	0.0370066	6.50711	noncoding	1126	+	natural antisense
ASHGA5P029826	0.00693865	5.15043	noncoding	2518	+	intergenic
ASHGA5P036145	0.00912617	2.36627	noncoding	405	+
ASHGA5P027490	0.0488859	2.0571	noncoding	555	-	intergenic
ASHGA5P033161	0.0148175	3.04392	noncoding	247	+	intergenic
ASHGA5P017647	0.000445232	17.4316	noncoding	1937	+	intergenic
ASHGA5P041335	0.000447786	7.94875	noncoding	561	+	natural antisense
ASHGA5P015231	0.00678883	7.34395	noncoding	441	+	intergenic
ASHGA5P052599	0.00031961	2.5489	noncoding	1906	+	intergenic
ASHGA5P018140	0.016867	3.5587	noncoding	442	+	exon sense-overlapping
ASHGA5P042855	0.0145019	3.19454	noncoding	972	+	intergenic
ASHGA5P021852	0.041076	2.00592	noncoding	532	+	intergenic
ASHGA5P025644	0.00609659	2.08347	noncoding	2037	-	intergenic
ASHGA5P028925	0.00108212	18.0269	noncoding	935	+	intergenic
ASHGA5P020910	0.0148612	2.11735	noncoding	579	+	intronic antisense
ASHGA5P027994	0.0106161	6.35029	noncoding	520	+	exon sense-overlapping
ASHGA5P027994	0.0106161	6.35029	noncoding	520	+	exon sense-overlapping
ASHGA5P027994	0.0106161	6.35029	noncoding	520	+	exon sense-overlapping
ASHGA5P027994	0.0106161	6.35029	noncoding	520	+	exon sense-overlapping
ASHGA5P027994	0.0106161	6.35029	noncoding	520	+	exon sense-overlapping
ASHGA5P013534	0.000118316	5.21801	noncoding	750	+	intergenic
ASHGA5P020922	0.0035251	14.1661	noncoding	470	-	intergenic
ASHGA5P046885	0.00962656	2.3845	noncoding	983	-	intronic antisense
ASHGA5P015791	0.0129036	3.39793	noncoding	6053	-	exon sense-overlapping
ASHGA5P015791	0.0129036	3.39793	noncoding	6053	-	exon sense-overlapping
ASHGA5P047338	0.018987	4.68958	noncoding	1041	+	intronic antisense
ASHGA5P047338	0.018987	4.68958	noncoding	1041	+	intronic antisense
ASHGA5P035931	0.00646463	2.16542	noncoding	1826	-	intergenic
ASHGA5P057461	0.000148563	41.0032	noncoding	273	-	intergenic
ASHGA5P046149	0.00107845	22.5872	noncoding	880	-	intergenic
ASHGA5P044067	0.0262138	2.60124	noncoding	512	-	intergenic
ASHGA5P032824	0.000702634	6.88839	noncoding	1076	-	intergenic
ASHGA5P022945	0.000259981	656.287	noncoding	447	-	intergenic
ASHGA5P044739	0.0266657	2.61585	noncoding	2816	+	intergenic
ASHGA5P038310	0.00462459	3.18377	noncoding	1561	-	intergenic
ASHGA5P015492	0.000285747	235.559	noncoding	451	-	intergenic
ASHGA5P022691	0.000669082	4.44695	noncoding	2375	-	exon sense-overlapping
ASHGA5P022691	0.000669082	4.44695	noncoding	2375	-	exon sense-overlapping
ASHGA5P022691	0.000669082	4.44695	noncoding	2375	-	exon sense-overlapping
ASHGA5P016952	0.0041676	6.97806	noncoding	565	+	intergenic
ASHGA5P042225	0.00142849	51.9299	noncoding	451	+	intergenic
ASHGA5P027953	0.00511369	2.74013	noncoding	343	+	intronic antisense
ASHGA5P022714	8.54827e-07	269.641	noncoding	323	-	intergenic
ASHGA5P019847	0.0308545	4.76104	noncoding	793	+	intergenic
ASHGA5P025673	0.0101379	2.31102	noncoding	3289	+	exon sense-overlapping
ASHGA5P025673	0.0101379	2.31102	noncoding	3289	+	exon sense-overlapping
ASHGA5P025673	0.0101379	2.31102	noncoding	3289	+	exon sense-overlapping
ASHGA5P025673	0.0101379	2.31102	noncoding	3289	+	exon sense-overlapping
ASHGA5P025673	0.0101379	2.31102	noncoding	3289	+	exon sense-overlapping
ASHGA5P017438	0.00760335	7.05874	noncoding	330	+	intergenic
ASHGA5P035071	0.0303094	2.1967	noncoding	2928	-	intergenic
ASHGA5P044077	0.000130023	7.61078	noncoding	3059	-	intergenic
ASHGA5P035131	0.0294439	2.68145	noncoding	3137	-	intergenic
ASHGA5P041013	0.0143464	3.07012	noncoding	687	+	intergenic
ASHGA5P041620	0.0125071	4.39924	noncoding	549	+	intergenic
ASHGA5P031678	0.00060198	10.2929	noncoding	461	+	intergenic
ASHGA5P055964	0.0123667	2.35692	noncoding	603	-	intronic antisense
ASHGA5P055147	0.000674975	6.82335	noncoding	2303	-	intergenic
ASHGA5P049457	0.0290869	3.98826	noncoding	1070	+	intronic antisense
ASHGA5P057223	0.00038902	17.6729	noncoding	222	+	intergenic
ASHGA5P056301	0.0153067	3.05904	noncoding	1113	+	intergenic
ASHGA5P043455	0.0117725	3.34249	noncoding	508	+	intronic antisense
ASHGA5P030177	0.0384428	2.57307	noncoding	2154	-	natural antisense
ASHGA5P045088	0.0171227	3.44498	noncoding	1196	+	natural antisense
ASHGA5P056176	0.000174027	2.08852	noncoding	2245	+	intergenic
ASHGA5P042664	0.00288979	2.01845	noncoding	369	-	intergenic
ASHGA5P028746	0.00676891	3.15716	noncoding	869	-	intergenic
ASHGA5P029936	0.0113703	6.82841	noncoding	552	-	intergenic
ASHGA5P030262	0.00372126	3.8076	noncoding	266	-	natural antisense
ASHGA5P000100	0.0132178	4.4225	noncoding	1261	-	intergenic
ASHGA5P058405	0.00515562	7.01526	noncoding	1114	+	bidirectional
ASHGA5P050654	0.00568728	2.12682	noncoding	2235	+
ASHGA5P058327	0.0195933	2.7767	noncoding	397	+	intergenic
ASHGA5P050567	0.00564642	6.69759	noncoding	1096	+	intergenic
ASHGA5P020883	0.0225303	4.30548	noncoding	1506	+	intergenic
ASHGA5P017027	0.00100472	8.20985	noncoding	491	-	natural antisense
ASHGA5P038778	0.0352464	2.53082	noncoding	507	-	intron sense-overlapping
ASHGA5P019614	0.0195981	2.54783	noncoding	3719	-	exon sense-overlapping
ASHGA5P019614	0.0195981	2.54783	noncoding	3719	-	exon sense-overlapping
ASHGA5P019614	0.0195981	2.54783	noncoding	3719	-	exon sense-overlapping
ASHGA5P037795	0.00600609	2.0051	noncoding	2434	+	intergenic
ASHGA5P016892	0.00384294	8.39744	noncoding	795	-	bidirectional
ASHGA5P058472	0.000292211	29.3858	noncoding	2309	-	intergenic
ASHGA5P049942	0.00106779	73.9243	noncoding	402	+	intergenic
ASHGA5P032604	0.0283784	2.23303	noncoding	1498	-	intergenic
ASHGA5P041024	0.0421138	4.56028	noncoding	329	-	intergenic
ASHGA5P036255	0.00124081	5.02391	noncoding	457	+	natural antisense
ASHGA5P036255	0.00124081	5.02391	noncoding	457	+	natural antisense
ASHGA5P046057	0.00917882	4.95285	noncoding	810	-	intergenic
ASHGA5P039946	0.00060984	7.4405	noncoding	578	-	intergenic
ASHGA5P039550	0.0235403	2.99841	noncoding	2036	-	bidirectional
ASHGA5P039550	0.0235403	2.99841	noncoding	2036	-	bidirectional
ASHGA5P021155	0.0420683	3.18756	noncoding	1189	+	intergenic
ASHGA5P017591	0.019053	3.94384	noncoding	826	-	intergenic
ASHGA5P052007	0.00174437	7.28749	noncoding	1687	+	intergenic
ASHGA5P056543	0.0126702	2.52048	noncoding	359	+	intergenic
ASHGA5P036189	0.0185956	2.80425	noncoding	629	+	intergenic
ASHGA5P034379	0.0160231	4.08034	noncoding	4080	+	exon sense-overlapping
ASHGA5P034379	0.0160231	4.08034	noncoding	4080	+	exon sense-overlapping
ASHGA5P034379	0.0160231	4.08034	noncoding	4080	+	natural antisense
ASHGA5P033366	0.000319674	3.82927	noncoding	463	-	intron sense-overlapping
ASHGA5P033366	0.000319674	3.82927	noncoding	463	-	intron sense-overlapping
ASHGA5P033366	0.000319674	3.82927	noncoding	463	-	intron sense-overlapping
ASHGA5P058506	0.0028134	5.71156	noncoding	449	-	intergenic
ASHGA5P027435	0.0197161	2.07697	noncoding	3175	-	natural antisense
ASHGA5P048741	0.00542828	3.8432	noncoding	712	-	intergenic
ASHGA5P021195	0.0378103	2.2115	noncoding	768	-	intergenic
ASHGA5P025907	0.00324712	3.12701	noncoding	4941	+	exon sense-overlapping
ASHGA5P025907	0.00324712	3.12701	noncoding	4941	+	exon sense-overlapping
ASHGA5P025907	0.00324712	3.12701	noncoding	4941	+	exon sense-overlapping
ASHGA5P025907	0.00324712	3.12701	noncoding	4941	+	exon sense-overlapping
ASHGA5P025907	0.00324712	3.12701	noncoding	4941	+	exon sense-overlapping
ASHGA5P057338	0.00578409	4.53215	noncoding	273	+	intergenic
ASHGA5P016649	0.023493	3.12415	noncoding	326	+	exon sense-overlapping
ASHGA5P026778	0.0211136	2.62092	noncoding	1194	+	intergenic
ASHGA5P042071	0.0185855	4.11324	noncoding	1125	-	intronic antisense
ASHGA5P049910	0.0111208	3.20275	noncoding	7580	-	intergenic
ASHGA5P015662	0.00222707	7.51967	noncoding	2111	+	exon sense-overlapping
ASHGA5P015662	0.00222707	7.51967	noncoding	2111	+	exon sense-overlapping
ASHGA5P015662	0.00222707	7.51967	noncoding	2111	+	exon sense-overlapping
ASHGA5P015662	0.00222707	7.51967	noncoding	2111	+	exon sense-overlapping
ASHGA5P015662	0.00222707	7.51967	noncoding	2111	+	exon sense-overlapping
ASHGA5P033592	0.0189809	2.4047	noncoding	3181	-	natural antisense
ASHGA5P058403	0.0352524	3.12033	noncoding	2129	+	natural antisense
ASHGA5P058403	0.0352524	3.12033	noncoding	2129	+	natural antisense
ASHGA5P058403	0.0352524	3.12033	noncoding	2129	+	natural antisense
ASHGA5P031497	0.000597305	3.32315	noncoding	2443	+	exon sense-overlapping
ASHGA5P042821	0.0264991	3.6545	noncoding	1838	+	intergenic
ASHGA5P044163	0.017847	3.69306	noncoding	471	-	natural antisense
ASHGA5P044163	0.017847	3.69306	noncoding	471	-	natural antisense
ASHGA5P044163	0.017847	3.69306	noncoding	471	-	natural antisense
ASHGA5P032463	0.0379679	2.05608	noncoding	427	-	intergenic
ASHGA5P039479	0.0373463	2.95468	noncoding	791	-	intergenic
ASHGA5P044675	0.00117226	4.98821	noncoding	745	+	intergenic
ASHGA5P057681	0.0181094	3.33484	noncoding	441	-	intergenic
ASHGA5P058552	0.000453701	14.0925	noncoding	1324	-	intergenic
ASHGA5P052966	0.0196721	4.17307	noncoding	1410	+	exon sense-overlapping
ASHGA5P052966	0.0196721	4.17307	noncoding	1410	+	exon sense-overlapping
ASHGA5P052966	0.0196721	4.17307	noncoding	1410	+	exon sense-overlapping
ASHGA5P058595	0.0261905	3.08806	noncoding	374	+	exon sense-overlapping
ASHGA5P058595	0.0261905	3.08806	noncoding	374	+	exon sense-overlapping
ASHGA5P058595	0.0261905	3.08806	noncoding	374	+	natural antisense
ASHGA5P030508	0.00982248	34.8161	noncoding	715	+	intronic antisense
ASHGA5P058799	0.000584937	6.0956	noncoding	202	+	intergenic
ASHGA5P017251	0.00397604	3.11792	noncoding	1583	-	intron sense-overlapping
ASHGA5P055502	0.000715052	5.76718	noncoding	3224	+	intergenic
ASHGA5P053771	0.0286589	2.21609	noncoding	506	-	intergenic
ASHGA5P033342	0.0181817	2.6504	noncoding	426	-	intergenic
ASHGA5P051290	0.0069264	2.05291	noncoding	580	-	intronic antisense
ASHGA5P051290	0.0069264	2.05291	noncoding	580	-	intronic antisense
ASHGA5P051290	0.0069264	2.05291	noncoding	580	-	intronic antisense
ASHGA5P051290	0.0069264	2.05291	noncoding	580	-	natural antisense
ASHGA5P039276	0.0330243	2.8998	noncoding	626	+	intergenic
ASHGA5P039476	0.0131713	2.09266	noncoding	2211	+	intergenic
ASHGA5P057423	0.0436323	2.47454	noncoding	1212	+	intergenic
ASHGA5P032619	0.00977167	2.07844	noncoding	420	-	natural antisense
ASHGA5P032087	0.000331714	8.80159	noncoding	534	-	intergenic
ASHGA5P056465	0.00378121	5.22184	noncoding	555	-	intergenic
ASHGA5P041925	0.0242737	2.13749	noncoding	614	-	intergenic
ASHGA5P033333	0.00615853	3.91906	noncoding	639	+	intergenic
ASHGA5P027365	0.00326154	16.5019	noncoding	645	-	natural antisense
ASHGA5P042113	0.0120012	7.61345	noncoding	2927	-	natural antisense
ASHGA5P042113	0.0120012	7.61345	noncoding	2927	-	natural antisense
ASHGA5P056343	0.0473556	2.93108	noncoding	1360	+	intergenic
ASHGA5P026822	0.0369163	2.12608	noncoding	959	+	intronic antisense
ASHGA5P026822	0.0369163	2.12608	noncoding	959	+	intronic antisense
ASHGA5P026822	0.0369163	2.12608	noncoding	959	+	natural antisense
ASHGA5P026822	0.0369163	2.12608	noncoding	959	+	natural antisense
ASHGA5P026822	0.0369163	2.12608	noncoding	959	+	natural antisense
ASHGA5P026822	0.0369163	2.12608	noncoding	959	+	natural antisense
ASHGA5P026822	0.0369163	2.12608	noncoding	959	+	natural antisense
ASHGA5P019014	0.00330766	3.97751	noncoding	2344	+	exon sense-overlapping
ASHGA5P019014	0.00330766	3.97751	noncoding	2344	+	exon sense-overlapping
[truncated: 661 more rows]

## Sheet: Up-regulated_Control-VS-Latent
Up-regulated lncRNAs: Uninfected control vs Latent Infection
ProbeName	P-value	Fold Change	type	RNAlength	strand	relationship
ASHGA5P041796	0.0105917	3.35039	noncoding	1470	-	intergenic
ASHGA5P028181	0.0330077	2.08338	noncoding	1257	-	bidirectional
ASHGA5P018786	0.0105773	2.77737	noncoding	554	-	intergenic
ASHGA5P039495	0.00625922	3.56895	noncoding	1741	-	intergenic
ASHGA5P053113	0.00133191	2.50709	noncoding	522	+	intergenic
ASHGA5P033382	0.00440755	4.48462	noncoding	373	+	intergenic
ASHGA5P025844	0.000391329	18.6586	noncoding	2764	-	intergenic
ASHGA5P054502	0.000314317	13.7241	noncoding	592	+	intergenic
ASHGA5P042496	0.000249971	169.155	noncoding	563	+	intron sense-overlapping
ASHGA5P042496	0.000249971	169.155	noncoding	563	+	intron sense-overlapping
ASHGA5P042496	0.000249971	169.155	noncoding	563	+	intron sense-overlapping
ASHGA5P042496	0.000249971	169.155	noncoding	563	+	intron sense-overlapping
ASHGA5P042496	0.000249971	169.155	noncoding	563	+	intron sense-overlapping
ASHGA5P019250	0.00321055	2.38441	noncoding	661	+	intergenic
ASHGA5P033440	0.0119773	3.1374	noncoding	1195	+	intergenic
ASHGA5P039815	0.00219745	2.0324	noncoding	1208	+	natural antisense
ASHGA5P031308	0.0246185	2.627	noncoding	688	-	bidirectional
ASHGA5P031308	0.0246185	2.627	noncoding	688	-	bidirectional
ASHGA5P038553	0.0190592	3.43812	noncoding	2391	-	exon sense-overlapping
ASHGA5P028128	0.0237541	3.35976	noncoding	423	+	intergenic
ASHGA5P015959	0.00835636	2.77237	noncoding	4694	-	intron sense-overlapping
ASHGA5P019225	0.00264184	2.46522	noncoding	1733	-	exon sense-overlapping
ASHGA5P019225	0.00264184	2.46522	noncoding	1733	-	exon sense-overlapping
ASHGA5P029623	0.00211981	5.07337	noncoding	1698	+	intergenic
ASHGA5P049113	0.00118364	3.86289	noncoding	4131	-
ASHGA5P008235	0.0131437	6.99106	noncoding	1282	+	intergenic
ASHGA5P047179	0.0133764	2.40294	noncoding	388	-	intergenic
ASHGA5P041904	0.0143913	4.57597	noncoding	508	-
ASHGA5P018109	0.0136057	11.5576	noncoding	120	-	intergenic
ASHGA5P019308	0.000140347	8.68293	noncoding	1431	+	exon sense-overlapping
ASHGA5P019308	0.000140347	8.68293	noncoding	1431	+	exon sense-overlapping
ASHGA5P019308	0.000140347	8.68293	noncoding	1431	+	exon sense-overlapping
ASHGA5P019308	0.000140347	8.68293	noncoding	1431	+	exon sense-overlapping
ASHGA5P019308	0.000140347	8.68293	noncoding	1431	+	exon sense-overlapping
ASHGA5P019716	0.0198051	3.1744	noncoding	689	+	bidirectional
ASHGA5P055059	0.0202638	2.64886	noncoding	751	+	intronic antisense
ASHGA5P055059	0.0202638	2.64886	noncoding	751	+	intronic antisense
ASHGA5P055059	0.0202638	2.64886	noncoding	751	+	intronic antisense
ASHGA5P055059	0.0202638	2.64886	noncoding	751	+	intronic antisense
ASHGA5P055059	0.0202638	2.64886	noncoding	751	+	intronic antisense
ASHGA5P030421	8.65444e-06	4.91818	noncoding	543	+	intergenic
ASHGA5P051477	0.00831601	4.50887	noncoding	677	-	intergenic
ASHGA5P020115	0.00913923	6.31268	noncoding	2795	-	intergenic
ASHGA5P039762	0.00738889	3.41477	noncoding	3886	+	natural antisense
ASHGA5P039762	0.00738889	3.41477	noncoding	3886	+	natural antisense
ASHGA5P046111	0.00753399	11.2894	noncoding	1095	-	bidirectional
ASHGA5P046111	0.00753399	11.2894	noncoding	1095	-	bidirectional
ASHGA5P046111	0.00753399	11.2894	noncoding	1095	-	bidirectional
ASHGA5P031317	0.0139675	4.72451	noncoding	719	-	intronic antisense
ASHGA5P015411	0.00253008	2.14221	noncoding	682	-	intergenic
ASHGA5P032647	0.0184244	3.3237	noncoding	523	-	intronic antisense
ASHGA5P045044	0.00291789	2.93794	noncoding	1546	+	bidirectional
ASHGA5P045044	0.00291789	2.93794	noncoding	1546	+	bidirectional
ASHGA5P047629	0.036008	4.05842	noncoding	864	+	bidirectional
ASHGA5P058620	0.00267132	3.90619	noncoding	2025	+	intergenic
ASHGA5P020333	0.0106638	3.74697	noncoding	336	+
ASHGA5P022123	0.0192986	10.0564	noncoding	665	-	intergenic
ASHGA5P035499	0.00669674	4.63184	noncoding	572	+	natural antisense
ASHGA5P029306	0.000844013	8.18711	noncoding	966	+	intergenic
ASHGA5P018676	0.000812545	12.6987	noncoding	894	+
ASHGA5P040107	0.00292873	2.12935	noncoding	594	+	intergenic
ASHGA5P046400	0.00584192	2.56432	noncoding	792	-	intergenic
ASHGA5P055965	0.0221901	2.41031	noncoding	580	-	intronic antisense
ASHGA5P038499	0.0212289	2.79487	noncoding	213	+	intronic antisense
ASHGA5P051484	0.00183741	7.71537	noncoding	2609	+	intergenic
ASHGA5P036930	0.00764692	3.41298	noncoding	706	+	intergenic
ASHGA5P044770	0.00196787	22.3739	noncoding	911	+	intergenic
ASHGA5P054391	0.000865043	2.17319	noncoding	529	+	bidirectional
ASHGA5P054391	0.000865043	2.17319	noncoding	529	+	bidirectional
ASHGA5P013408	0.00585753	6.0529	noncoding	1737	+	intergenic
ASHGA5P029626	0.0466355	2.34142	noncoding	475	+	bidirectional
ASHGA5P029626	0.0466355	2.34142	noncoding	475	+	bidirectional
ASHGA5P029626	0.0466355	2.34142	noncoding	475	+	bidirectional
ASHGA5P026833	0.00753502	12.3336	noncoding	326	+	intergenic
ASHGA5P043181	0.0163084	5.81115	noncoding	578	-	intergenic
ASHGA5P015598	0.0471648	2.38172	noncoding	540	-	intergenic
ASHGA5P049475	0.000628893	4.98979	noncoding	287	-	natural antisense
ASHGA5P049475	0.000628893	4.98979	noncoding	287	-	natural antisense
ASHGA5P043975	0.00470204	4.53985	noncoding	484	+	intronic antisense
ASHGA5P016025	0.000578886	24.5291	noncoding	482	+	intergenic
ASHGA5P053199	0.00241925	3.26504	noncoding	796	+	natural antisense
ASHGA5P053199	0.00241925	3.26504	noncoding	796	+	natural antisense
ASHGA5P053199	0.00241925	3.26504	noncoding	796	+	natural antisense
ASHGA5P044836	0.0318275	2.89978	noncoding	264	+	intergenic
ASHGA5P032981	0.00161789	4.60827	noncoding	742	+	natural antisense
ASHGA5P029706	0.00192063	6.83491	noncoding	458	+	intronic antisense
ASHGA5P029706	0.00192063	6.83491	noncoding	458	+	intronic antisense
ASHGA5P027893	0.00552176	6.89898	noncoding	2297	-	intergenic
ASHGA5P019315	0.000594559	6.21147	noncoding	554	-	intronic antisense
ASHGA5P038971	0.0114888	3.05242	noncoding	587	+	intronic antisense
ASHGA5P038971	0.0114888	3.05242	noncoding	587	+	intronic antisense
ASHGA5P038971	0.0114888	3.05242	noncoding	587	+	intronic antisense
ASHGA5P038971	0.0114888	3.05242	noncoding	587	+	intronic antisense
ASHGA5P038971	0.0114888	3.05242	noncoding	587	+	natural antisense
ASHGA5P038971	0.0114888	3.05242	noncoding	587	+	natural antisense
ASHGA5P020122	0.00235817	2.15681	noncoding	849	+	intergenic
ASHGA5P025866	0.000296233	4.0296	noncoding	578	+	intronic antisense
ASHGA5P025866	0.000296233	4.0296	noncoding	578	+	intronic antisense
ASHGA5P035834	0.0172253	3.80012	noncoding	1698	+	intronic antisense
ASHGA5P058283	0.0061148	2.68907	noncoding	399	-	intergenic
ASHGA5P028217	0.00837516	3.40633	noncoding	133	+
ASHGA5P026665	0.0260575	3.25695	noncoding	551	+	intron sense-overlapping
ASHGA5P031394	0.0035108	22.4153	noncoding	428	+	intergenic
ASHGA5P021103	0.0171683	2.07447	noncoding	435	-	intergenic
ASHGA5P016930	0.0126001	2.52225	noncoding	1695	-	intergenic
ASHGA5P056241	0.0384228	3.70452	noncoding	486	+	intergenic
ASHGA5P052790	0.000674319	13.0626	noncoding	524	-	intergenic
ASHGA5P048398	0.000418572	6.70769	noncoding	1766	-	intergenic
ASHGA5P026384	0.0478562	5.2256	noncoding	500	+	intergenic
ASHGA5P057961	0.001733	17.2217	noncoding	292	+	intergenic
ASHGA5P057800	0.00146536	4.06851	noncoding	378	-	intergenic
ASHGA5P036171	0.00627374	2.74445	noncoding	558	+	intergenic
ASHGA5P053097	0.0211468	2.24814	noncoding	3702	+	intergenic
ASHGA5P031650	0.0121226	5.1789	noncoding	1762	+	natural antisense
ASHGA5P031736	0.0144287	2.26216	noncoding	493	+	intron sense-overlapping
ASHGA5P031736	0.0144287	2.26216	noncoding	493	+	intron sense-overlapping
ASHGA5P038318	0.0248487	3.0799	noncoding	409	-	intergenic
ASHGA5P039145	0.0119048	13.7371	noncoding	429	+	intergenic
ASHGA5P038182	0.00933781	3.84125	noncoding	724	-	natural antisense
ASHGA5P048164	0.00275804	2.13256	noncoding	979	+	intergenic
ASHGA5P015498	0.034216	2.90018	noncoding	1665	-	intergenic
ASHGA5P020896	0.0262309	3.71975	noncoding	371	+	intergenic
ASHGA5P033035	0.0219414	2.01127	noncoding	1982	-	intergenic
ASHGA5P015442	0.0326047	2.48292	noncoding	2430	-	bidirectional
ASHGA5P015442	0.0326047	2.48292	noncoding	2430	-	bidirectional
ASHGA5P047705	0.00992027	2.12405	noncoding	483	+	intron sense-overlapping
ASHGA5P039929	0.00575236	4.43653	noncoding	746	+	intergenic
ASHGA5P051869	0.0252536	10.4765	noncoding	5001	-	exon sense-overlapping
ASHGA5P052836	0.00491593	2.3944	noncoding	1066	-	exon sense-overlapping
ASHGA5P052836	0.00491593	2.3944	noncoding	1066	-	exon sense-overlapping
ASHGA5P014965	0.00166464	3.07774	noncoding	2265	+	intergenic
ASHGA5P032774	0.0045255	57.8232	noncoding	472	+	natural antisense
ASHGA5P057133	0.005832	5.07054	noncoding	504	+	intergenic
ASHGA5P012433	0.00718695	2.26222	noncoding	2409	+	exon sense-overlapping
ASHGA5P012433	0.00718695	2.26222	noncoding	2409	+	exon sense-overlapping
ASHGA5P018742	4.77075e-05	2.11123	noncoding	756	+	natural antisense
ASHGA5P028113	0.00580021	25.031	noncoding	3457	+	intron sense-overlapping
ASHGA5P028113	0.00580021	25.031	noncoding	3457	+	intron sense-overlapping
ASHGA5P028113	0.00580021	25.031	noncoding	3457	+	intron sense-overlapping
ASHGA5P028113	0.00580021	25.031	noncoding	3457	+	intron sense-overlapping
ASHGA5P037411	0.00148418	7.99582	noncoding	2909	+	intergenic
ASHGA5P016007	0.0407695	4.17407	noncoding	466	+	intronic antisense
ASHGA5P015189	0.00619377	3.19046	noncoding	1456	-	exon sense-overlapping
ASHGA5P015189	0.00619377	3.19046	noncoding	1456	-	exon sense-overlapping
ASHGA5P041934	0.00685088	4.12935	noncoding	998	-	intergenic
ASHGA5P035896	0.013207	2.34999	noncoding	281	+	intergenic
ASHGA5P041631	0.000282695	11.1175	noncoding	1940	-	intron sense-overlapping
ASHGA5P041631	0.000282695	11.1175	noncoding	1940	-	intron sense-overlapping
ASHGA5P022111	0.00088043	5.12224	noncoding	885	-	exon sense-overlapping
ASHGA5P022111	0.00088043	5.12224	noncoding	885	-	exon sense-overlapping
ASHGA5P022111	0.00088043	5.12224	noncoding	885	-	natural antisense
ASHGA5P022111	0.00088043	5.12224	noncoding	885	-	natural antisense
ASHGA5P022111	0.00088043	5.12224	noncoding	885	-	natural antisense
ASHGA5P020194	0.000354441	4.12802	noncoding	1155	-	exon sense-overlapping
ASHGA5P020194	0.000354441	4.12802	noncoding	1155	-	natural antisense
ASHGA5P020194	0.000354441	4.12802	noncoding	1155	-	natural antisense
ASHGA5P020194	0.000354441	4.12802	noncoding	1155	-	natural antisense
ASHGA5P036174	0.00445337	3.39017	noncoding	709	-	intergenic
ASHGA5P028305	0.0126572	2.05093	noncoding	501	+	natural antisense
ASHGA5P034966	0.0106601	2.29756	noncoding	338	-	natural antisense
ASHGA5P034966	0.0106601	2.29756	noncoding	338	-	natural antisense
ASHGA5P034966	0.0106601	2.29756	noncoding	338	-	natural antisense
ASHGA5P050888	0.0207889	5.01606	noncoding	557	+	intergenic
ASHGA5P053694	0.000744282	15.0623	noncoding	321	-
ASHGA5P019742	0.00126352	5.67111	noncoding	4252	+	bidirectional
ASHGA5P035868	0.000721842	8.32236	noncoding	1016	-	intergenic
ASHGA5P049700	0.00126739	5.34541	noncoding	2804	-	intronic antisense
ASHGA5P057826	0.027661	2.67986	noncoding	798	-	intergenic
ASHGA5P018377	0.0321765	3.46263	noncoding	1079	-	intronic antisense
ASHGA5P052427	0.0122863	3.42383	noncoding	915	-	bidirectional
ASHGA5P052427	0.0122863	3.42383	noncoding	915	-	bidirectional
ASHGA5P052427	0.0122863	3.42383	noncoding	915	-	bidirectional
ASHGA5P052427	0.0122863	3.42383	noncoding	915	-	bidirectional
ASHGA5P052427	0.0122863	3.42383	noncoding	915	-	bidirectional
ASHGA5P022480	0.00611748	2.22649	noncoding	555	-	intergenic
ASHGA5P028426	0.00101653	14.3253	noncoding	1179	-	intergenic
ASHGA5P051453	0.0297002	4.14649	noncoding	895	-	natural antisense
ASHGA5P048382	0.0273417	6.41334	noncoding	954	-	intronic antisense
ASHGA5P048382	0.0273417	6.41334	noncoding	954	-	natural antisense
ASHGA5P014894	0.000599131	3.0577	noncoding	569	-	intergenic
ASHGA5P044396	0.0158421	4.33107	noncoding	496	-	intergenic
ASHGA5P056370	0.0479608	2.92305	noncoding	642	+	intergenic
ASHGA5P049522	0.0311202	2.23746	noncoding	773	+	intergenic
ASHGA5P056868	0.0336513	3.00171	noncoding	429	+	intergenic
ASHGA5P005909	0.00109451	4.49338	noncoding	1843	-
ASHGA5P036254	0.00023915	3.8278	noncoding	561	+	bidirectional
ASHGA5P036254	0.00023915	3.8278	noncoding	561	+	bidirectional
ASHGA5P036254	0.00023915	3.8278	noncoding	561	+	bidirectional
ASHGA5P036254	0.00023915	3.8278	noncoding	561	+	bidirectional
ASHGA5P027639	0.00580207	8.78314	noncoding	569	-	natural antisense
ASHGA5P047343	0.00833858	2.02833	noncoding	631	+	intergenic
ASHGA5P017543	0.0232549	4.80274	noncoding	415	-	bidirectional
ASHGA5P017543	0.0232549	4.80274	noncoding	415	-	bidirectional
ASHGA5P017543	0.0232549	4.80274	noncoding	415	-	bidirectional
ASHGA5P043757	0.000546853	3.4843	noncoding	515	+
ASHGA5P048284	0.0372407	2.99166	noncoding	392	-	intronic antisense
ASHGA5P015046	0.00766318	6.17524	noncoding	317	-	intronic antisense
ASHGA5P015046	0.00766318	6.17524	noncoding	317	-	intronic antisense
ASHGA5P015046	0.00766318	6.17524	noncoding	317	-	intronic antisense
ASHGA5P015046	0.00766318	6.17524	noncoding	317	-	intronic antisense
ASHGA5P000023	0.0092816	3.9176	noncoding	463	-	intergenic
ASHGA5P028598	0.00733465	4.6406	noncoding	636	+	intergenic
ASHGA5P038475	0.00160625	4.24257	noncoding	640	-	natural antisense
ASHGA5P055466	8.54291e-07	52.8605	noncoding	312	-	intergenic
ASHGA5P031281	0.00163659	4.11209	noncoding	643	-	intergenic
ASHGA5P042441	0.00304799	2.44796	noncoding	679	+	intergenic
ASHGA5P055104	0.0347811	5.31248	noncoding	741	-	exon sense-overlapping
ASHGA5P040111	0.0452924	3.44465	noncoding	743	+	intergenic
ASHGA5P056464	0.0203124	5.50065	noncoding	290	-	intergenic
ASHGA5P032692	0.0312512	2.79828	noncoding	2091	-	intergenic
ASHGA5P054964	0.00112475	19.0661	noncoding	582	+	intergenic
ASHGA5P052277	0.00393804	4.91164	noncoding	1729	+	intergenic
ASHGA5P025695	0.00501856	6.75879	noncoding	1197	-	intergenic
ASHGA5P040486	0.0351072	2.47985	noncoding	806	-	intergenic
ASHGA5P048575	0.00542307	4.73259	noncoding	5240	+	intergenic
ASHGA5P032044	0.00630445	2.53319	noncoding	377	+	intergenic
ASHGA5P021723	0.00303546	4.78853	noncoding	351	-	exon sense-overlapping
ASHGA5P044635	0.0321554	2.34809	noncoding	2087	+	intronic antisense
ASHGA5P044635	0.0321554	2.34809	noncoding	2087	+	intronic antisense
ASHGA5P028306	0.0361591	3.22107	noncoding	314	+	intergenic
ASHGA5P054784	0.0312844	2.53343	noncoding	274	-	intergenic
ASHGA5P044650	0.0368965	2.24555	noncoding	4641	+	intergenic
ASHGA5P001534	2.61258e-05	8.03064	noncoding	1294	-	bidirectional
ASHGA5P051746	0.000633723	2.85393	noncoding	1270	+	intergenic
ASHGA5P042750	0.00112161	2.24728	noncoding	758	+	intergenic
ASHGA5P034200	0.006986	2.45649	noncoding	1462	-	intron sense-overlapping
ASHGA5P034200	0.006986	2.45649	noncoding	1462	-	intron sense-overlapping
ASHGA5P034200	0.006986	2.45649	noncoding	1462	-	intron sense-overlapping
ASHGA5P020835	0.0167043	3.05208	noncoding	568	+	intronic antisense
ASHGA5P019853	0.00736461	4.47535	noncoding	946	-	natural antisense
ASHGA5P039785	0.00838183	7.75648	noncoding	1220	+	intergenic
ASHGA5P030719	0.00452487	5.70829	noncoding	7790	+	intergenic
ASHGA5P042554	0.015472	4.01921	noncoding	282	-	intergenic
ASHGA5P035176	0.00140205	17.0924	noncoding	2830	-	exon sense-overlapping
ASHGA5P054306	0.0263241	3.18794	noncoding	359	-	intergenic
ASHGA5P049294	0.0338766	5.05046	noncoding	302	-	intronic antisense
ASHGA5P000481	0.00671975	2.36954	noncoding	12900	-	intergenic
ASHGA5P041141	0.00046253	4.22986	noncoding	1763	+	intergenic
ASHGA5P031131	0.000238929	2.38523	noncoding	614	-	intergenic
ASHGA5P019056	0.00725782	3.50562	noncoding	278	-	intergenic
ASHGA5P058062	0.0220157	2.83565	noncoding	727	-	intergenic
ASHGA5P043579	0.0104203	7.0854	noncoding	2285	+	bidirectional
ASHGA5P040726	0.00476819	3.54614	noncoding	314	+	intergenic
ASHGA5P045247	0.0301	3.48554	noncoding	1355	-	intergenic
ASHGA5P018244	0.0109166	2.748	noncoding	436	+	intergenic
ASHGA5P033444	0.00594678	5.14565	noncoding	494	-	exon sense-overlapping
ASHGA5P033444	0.00594678	5.14565	noncoding	494	-	natural antisense
ASHGA5P033444	0.00594678	5.14565	noncoding	494	-	natural antisense
ASHGA5P033444	0.00594678	5.14565	noncoding	494	-	natural antisense
ASHGA5P033444	0.00594678	5.14565	noncoding	494	-	natural antisense
ASHGA5P021295	0.00433837	10.7693	noncoding	972	+	intron sense-overlapping
ASHGA5P021295	0.00433837	10.7693	noncoding	972	+	intron sense-overlapping
ASHGA5P016501	0.000808549	4.48572	noncoding	1245	-	natural antisense
ASHGA5P042848	0.0263332	2.20145	noncoding	247	+	intergenic
ASHGA5P000200	0.00382048	2.36459	noncoding	11700	+	intergenic
ASHGA5P023171	0.0221225	2.64464	noncoding	410	-	natural antisense
ASHGA5P017597	0.00239529	2.74161	noncoding	681	-	intergenic
ASHGA5P054912	0.00262757	14.9638	noncoding	1038	-	bidirectional
ASHGA5P054912	0.00262757	14.9638	noncoding	1038	-	bidirectional
ASHGA5P054912	0.00262757	14.9638	noncoding	1038	-	bidirectional
ASHGA5P046013	0.0408597	2.92317	noncoding	2439	+	intron sense-overlapping
ASHGA5P046013	0.0408597	2.92317	noncoding	2439	+	intron sense-overlapping
ASHGA5P023833	0.00928589	5.17081	noncoding	19521	-	intergenic
ASHGA5P028586	4.28912e-05	7.41118	noncoding	1410	-	intergenic
ASHGA5P043149	0.000199562	4.00683	noncoding	455	-	intergenic
ASHGA5P025952	0.00706553	2.79705	noncoding	5246	-	exon sense-overlapping
ASHGA5P034884	0.0252458	2.29145	noncoding	379	+	intergenic
ASHGA5P038820	0.0333021	2.25136	noncoding	297	+	intergenic
ASHGA5P028356	0.0326643	2.40991	noncoding	752	+	intergenic
ASHGA5P016093	0.00566635	7.82187	noncoding	1047	+	natural antisense
ASHGA5P030960	0.0246725	4.21382	noncoding	803	-	exon sense-overlapping
ASHGA5P030960	0.0246725	4.21382	noncoding	803	-	exon sense-overlapping
ASHGA5P043068	0.00562516	6.92256	noncoding	738	-	intergenic
ASHGA5P053562	0.00196481	6.31326	noncoding	1738	+	intronic antisense
ASHGA5P045727	0.0368435	3.64551	noncoding	1355	+	intergenic
ASHGA5P013591	0.00551481	2.96985	noncoding	1005	-	intergenic
ASHGA5P046353	0.0173805	2.2835	noncoding	3018	-	intergenic
ASHGA5P039565	0.000586196	56.2447	noncoding	1511	-	bidirectional
ASHGA5P021593	0.0023218	7.87053	noncoding	470	-	natural antisense
ASHGA5P043094	0.000227215	8.71151	noncoding	1977	-	intergenic
ASHGA5P043741	0.000180549	6.07138	noncoding	496	+	exon sense-overlapping
ASHGA5P039787	0.0323376	2.2019	noncoding	531	+	bidirectional
ASHGA5P027187	0.0063669	2.18886	noncoding	743	-	intergenic
ASHGA5P045692	0.0336783	2.62677	noncoding	665	+	natural antisense
ASHGA5P045692	0.0336783	2.62677	noncoding	665	+	natural antisense
ASHGA5P045692	0.0336783	2.62677	noncoding	665	+	natural antisense
ASHGA5P045692	0.0336783	2.62677	noncoding	665	+	natural antisense
ASHGA5P032032	3.79025e-05	3.86008	noncoding	2115	+	intergenic
ASHGA5P028370	0.0202444	2.01228	noncoding	570	+	intergenic
ASHGA5P006991	0.000646788	6.27581	noncoding	516	+	bidirectional
ASHGA5P030423	0.00642474	6.9409	noncoding	1821	+	intron sense-overlapping
ASHGA5P030423	0.00642474	6.9409	noncoding	1821	+	intron sense-overlapping
ASHGA5P038317	0.0142614	2.50768	noncoding	2152	-	intergenic
ASHGA5P054446	0.00550685	15.2048	noncoding	2877	-	exon sense-overlapping
ASHGA5P030923	0.0294517	2.92319	noncoding	318	-	intergenic
ASHGA5P020368	0.0110955	3.1134	noncoding	681	-	intergenic
ASHGA5P026138	0.00150095	4.71036	noncoding	382	+	intergenic
ASHGA5P022446	0.00134513	29.2936	noncoding	1206	-	intronic antisense
ASHGA5P022446	0.00134513	29.2936	noncoding	1206	-	intronic antisense
ASHGA5P027194	0.00451461	3.2336	noncoding	499	-	intergenic
ASHGA5P019039	0.0279071	2.74898	noncoding	701	+	intronic antisense
ASHGA5P019039	0.0279071	2.74898	noncoding	701	+	intronic antisense
ASHGA5P019039	0.0279071	2.74898	noncoding	701	+	intronic antisense
ASHGA5P019039	0.0279071	2.74898	noncoding	701	+	intronic antisense
ASHGA5P019039	0.0279071	2.74898	noncoding	701	+	intronic antisense
ASHGA5P019039	0.0279071	2.74898	noncoding	701	+	intronic antisense
ASHGA5P016369	0.0185107	2.06233	noncoding	2051	-
ASHGA5P045611	0.000150179	9.92891	noncoding	3736	+	exon sense-overlapping
ASHGA5P026281	0.0292273	2.3003	noncoding	439	+	intronic antisense
ASHGA5P045342	0.0210433	2.51887	noncoding	893	-	bidirectional
ASHGA5P040811	0.00146049	3.53455	noncoding	520	-	intron sense-overlapping
ASHGA5P041021	6.33069e-05	5.09894	noncoding	261	+
ASHGA5P053406	0.0199777	2.66769	noncoding	1114	-	intergenic
ASHGA5P021664	0.022696	2.12703	noncoding	624	-	intergenic
ASHGA5P030392	0.0137953	2.64917	noncoding	1948	+	intergenic
ASHGA5P035934	0.00213044	4.70242	noncoding	921	+
ASHGA5P023294	5.75881e-05	5.95422	noncoding	409	+	intronic antisense
ASHGA5P023294	5.75881e-05	5.95422	noncoding	409	+	intronic antisense
ASHGA5P027351	0.00295104	2.62483	noncoding	439	-	bidirectional
ASHGA5P057920	0.0044568	2.63614	noncoding	414	-	intergenic
ASHGA5P055699	0.0418399	2.61249	noncoding	482	-	intergenic
ASHGA5P057251	0.00501175	4.44314	noncoding	240	-	intergenic
ASHGA5P015097	0.0105517	4.14205	noncoding	2751	-	intergenic
ASHGA5P023029	0.00126803	2.94371	noncoding	474	+	intergenic
ASHGA5P052084	0.0158746	2.92587	noncoding	2017	-	intronic antisense
ASHGA5P052084	0.0158746	2.92587	noncoding	2017	-	intronic antisense
ASHGA5P052084	0.0158746	2.92587	noncoding	2017	-	intronic antisense
ASHGA5P052084	0.0158746	2.92587	noncoding	2017	-	intronic antisense
ASHGA5P052084	0.0158746	2.92587	noncoding	2017	-	intronic antisense
ASHGA5P020224	0.031541	2.0176	noncoding	345	-	natural antisense
ASHGA5P020224	0.031541	2.0176	noncoding	345	-	natural antisense
ASHGA5P020224	0.031541	2.0176	noncoding	345	-	natural antisense
ASHGA5P052171	0.000977383	3.6058	noncoding	2508	-	exon sense-overlapping
ASHGA5P052171	0.000977383	3.6058	noncoding	2508	-	exon sense-overlapping
ASHGA5P051833	0.0187976	4.45527	noncoding	1429	+	intronic antisense
ASHGA5P051833	0.0187976	4.45527	noncoding	1429	+	intronic antisense
ASHGA5P051833	0.0187976	4.45527	noncoding	1429	+	intronic antisense
ASHGA5P051833	0.0187976	4.45527	noncoding	1429	+	intronic antisense
ASHGA5P057432	0.00214087	2.83716	noncoding	578	-	intergenic
ASHGA5P050971	0.0181431	2.0681	noncoding	2068	+	exon sense-overlapping
ASHGA5P019889	0.00028443	4.4774	noncoding	754	+	intergenic
ASHGA5P017289	0.00348119	13.5025	noncoding	747	+	intergenic
ASHGA5P027156	0.0331708	4.22032	noncoding	739	-	intronic antisense
ASHGA5P027156	0.0331708	4.22032	noncoding	739	-	intronic antisense
ASHGA5P027156	0.0331708	4.22032	noncoding	739	-	intronic antisense
ASHGA5P016151	0.000660982	2.41454	noncoding	746	-	natural antisense
ASHGA5P016151	0.000660982	2.41454	noncoding	746	-	natural antisense
ASHGA5P016151	0.000660982	2.41454	noncoding	746	-	natural antisense
ASHGA5P016151	0.000660982	2.41454	noncoding	746	-	natural antisense
ASHGA5P016151	0.000660982	2.41454	noncoding	746	-	natural antisense
ASHGA5P016151	0.000660982	2.41454	noncoding	746	-	natural antisense
ASHGA5P016151	0.000660982	2.41454	noncoding	746	-	natural antisense
ASHGA5P034561	0.00035888	3.31728	noncoding	2281	+	bidirectional
ASHGA5P019824	0.00315056	11.7311	noncoding	631	-	intronic antisense
ASHGA5P019824	0.00315056	11.7311	noncoding	631	-	intronic antisense
ASHGA5P019824	0.00315056	11.7311	noncoding	631	-	natural antisense
ASHGA5P025829	0.0464725	2.72448	noncoding	2401	+	natural antisense
ASHGA5P025829	0.0464725	2.72448	noncoding	2401	+	natural antisense
ASHGA5P053428	0.00295485	6.93411	noncoding	712	-	bidirectional
ASHGA5P053428	0.00295485	6.93411	noncoding	712	-	bidirectional
ASHGA5P029965	0.000207095	2.87943	noncoding	670	+	intergenic
ASHGA5P016271	0.00218472	7.08079	noncoding	641	-	intergenic
ASHGA5P022571	0.0126546	3.19327	noncoding	1269	+	intergenic
ASHGA5P018219	0.00544386	4.22323	noncoding	430	-	bidirectional
ASHGA5P029927	0.00307821	25.48	noncoding	565	-	intronic antisense
ASHGA5P029927	0.00307821	25.48	noncoding	565	-	intronic antisense
ASHGA5P018535	0.0265356	3.08977	noncoding	2377	+	exon sense-overlapping
ASHGA5P030176	0.0191522	2.64001	noncoding	325	-	intronic antisense
ASHGA5P017314	7.7638e-06	10.2344	noncoding	1051	-	exon sense-overlapping
ASHGA5P017314	7.7638e-06	10.2344	noncoding	1051	-	exon sense-overlapping
ASHGA5P017314	7.7638e-06	10.2344	noncoding	1051	-	exon sense-overlapping
ASHGA5P017314	7.7638e-06	10.2344	noncoding	1051	-	exon sense-overlapping
ASHGA5P032964	0.00341396	5.59648	noncoding	609	+	intergenic
ASHGA5P055084	0.000543024	7.03613	noncoding	353	+	intron sense-overlapping
ASHGA5P029185	0.000951523	14.1775	noncoding	1234	-	bidirectional
ASHGA5P029185	0.000951523	14.1775	noncoding	1234	-	bidirectional
ASHGA5P027465	0.0368864	3.3688	noncoding	277	-	intergenic
ASHGA5P044812	0.00569822	10.9043	noncoding	423	+	bidirectional
ASHGA5P041882	0.0172587	3.88256	noncoding	1501	+	intergenic
ASHGA5P012456	0.0299124	2.12778	noncoding	1608	+	exon sense-overlapping
ASHGA5P012456	0.0299124	2.12778	noncoding	1608	+	exon sense-overlapping
ASHGA5P012456	0.0299124	2.12778	noncoding	1608	+	exon sense-overlapping
ASHGA5P012456	0.0299124	2.12778	noncoding	1608	+	exon sense-overlapping
ASHGA5P012456	0.0299124	2.12778	noncoding	1608	+	natural antisense
ASHGA5P014978	0.0488292	2.21476	noncoding	495	-	intergenic
ASHGA5P021071	0.0208899	2.77546	noncoding	1436	-	exon sense-overlapping
ASHGA5P021071	0.0208899	2.77546	noncoding	1436	-	exon sense-overlapping
ASHGA5P025623	0.0287878	2.01424	noncoding	1568	+	intergenic
ASHGA5P035837	0.0252401	2.76367	noncoding	849	+	natural antisense
ASHGA5P034766	0.0246751	3.84205	noncoding	2682	+	natural antisense
ASHGA5P034766	0.0246751	3.84205	noncoding	2682	+	natural antisense
ASHGA5P023027	0.0297946	3.12349	noncoding	3451	+	exon sense-overlapping
ASHGA5P023027	0.0297946	3.12349	noncoding	3451	+	exon sense-overlapping
ASHGA5P032368	0.0481757	2.33731	noncoding	1604	-	intergenic
ASHGA5P017567	0.01199	4.30741	noncoding	580	-	intergenic
ASHGA5P048186	0.00110294	11.136	noncoding	1365	-	bidirectional
ASHGA5P048186	0.00110294	11.136	noncoding	1365	-	bidirectional
ASHGA5P048186	0.00110294	11.136	noncoding	1365	-	bidirectional
ASHGA5P000126	0.00198782	5.32086	noncoding	613	+	intergenic
ASHGA5P040626	0.0400451	3.0175	noncoding	446	+	intergenic
ASHGA5P018975	0.00330353	2.15975	noncoding	1719	+	exon sense-overlapping
ASHGA5P048919	0.0021143	12.8656	noncoding	1917	-	intronic antisense
ASHGA5P029900	0.0168081	3.07622	noncoding	2368	-	intergenic
ASHGA5P031129	0.0417825	2.7299	noncoding	554	-	intergenic
ASHGA5P027426	0.000112141	23.0992	noncoding	629	-	intergenic
ASHGA5P043025	0.0276108	2.55399	noncoding	1368	-	intergenic
ASHGA5P030362	0.0071169	3.03834	noncoding	4102	+	intergenic
ASHGA5P031766	0.000563001	3.68512	noncoding	961	+
ASHGA5P056819	0.0064975	9.01169	noncoding	425	+	intergenic
ASHGA5P040142	0.000549455	3.53013	noncoding	1261	+	intron sense-overlapping
ASHGA5P040142	0.000549455	3.53013	noncoding	1261	+	intron sense-overlapping
ASHGA5P015435	0.000294548	33.5579	noncoding	508	-	intergenic
ASHGA5P042388	0.0168505	2.74645	noncoding	717	+	intergenic
ASHGA5P028930	0.032969	2.39115	noncoding	698	+	intergenic
ASHGA5P016141	0.0129771	2.58234	noncoding	485	-	intergenic
ASHGA5P018437	0.000761928	5.71207	noncoding	308	-	intergenic
ASHGA5P052044	0.00588997	10.0606	noncoding	653	+	intergenic
ASHGA5P046424	0.00648561	5.24598	noncoding	984	+	intergenic
ASHGA5P049550	0.0004367	8.73973	noncoding	2197	-	intergenic
ASHGA5P031667	0.00180213	17.7586	noncoding	1475	+	natural antisense
ASHGA5P031667	0.00180213	17.7586	noncoding	1475	+	natural antisense
ASHGA5P031667	0.00180213	17.7586	noncoding	1475	+	natural antisense
ASHGA5P019437	0.0177894	2.16277	noncoding	3356	+	exon sense-overlapping
ASHGA5P019437	0.0177894	2.16277	noncoding	3356	+	exon sense-overlapping
ASHGA5P014608	0.00298479	21.1952	noncoding	356	+	intergenic
ASHGA5P015960	0.0141002	3.98759	noncoding	576	-	intergenic
ASHGA5P033946	0.00087974	5.94245	noncoding	347	+	intergenic
ASHGA5P048904	0.00402996	2.12078	noncoding	6888	-	intergenic
ASHGA5P048051	0.0171114	2.15717	noncoding	469	-	intronic antisense
ASHGA5P048051	0.0171114	2.15717	noncoding	469	-	intronic antisense
ASHGA5P048051	0.0171114	2.15717	noncoding	469	-	intronic antisense
ASHGA5P048051	0.0171114	2.15717	noncoding	469	-	intronic antisense
ASHGA5P048051	0.0171114	2.15717	noncoding	469	-	intronic antisense
ASHGA5P048051	0.0171114	2.15717	noncoding	469	-	intronic antisense
ASHGA5P048051	0.0171114	2.15717	noncoding	469	-	intronic antisense
ASHGA5P048051	0.0171114	2.15717	noncoding	469	-	intronic antisense
ASHGA5P048051	0.0171114	2.15717	noncoding	469	-	intronic antisense
ASHGA5P048051	0.0171114	2.15717	noncoding	469	-	intronic antisense
ASHGA5P048051	0.0171114	2.15717	noncoding	469	-	intronic antisense
ASHGA5P048051	0.0171114	2.15717	noncoding	469	-	intronic antisense
ASHGA5P048051	0.0171114	2.15717	noncoding	469	-	intronic antisense
ASHGA5P048051	0.0171114	2.15717	noncoding	469	-	intronic antisense
ASHGA5P048051	0.0171114	2.15717	noncoding	469	-	intronic antisense
ASHGA5P048051	0.0171114	2.15717	noncoding	469	-	intronic antisense
ASHGA5P048051	0.0171114	2.15717	noncoding	469	-	intronic antisense
ASHGA5P048051	0.0171114	2.15717	noncoding	469	-	intronic antisense
ASHGA5P053422	0.0116355	3.1476	noncoding	469	-	bidirectional
ASHGA5P053422	0.0116355	3.1476	noncoding	469	-	bidirectional
ASHGA5P056555	0.00289452	5.89963	noncoding	411	+	intergenic
ASHGA5P041310	0.0120384	3.27537	noncoding	756	+	intronic antisense
ASHGA5P058274	0.0118738	3.85757	noncoding	4150	-	intergenic
ASHGA5P038412	0.000337101	4.81751	noncoding	275	-
ASHGA5P056558	0.000987627	8.89528	noncoding	800	+	intergenic
ASHGA5P053640	0.04149	8.66011	noncoding	1668	+	intronic antisense
ASHGA5P030271	0.0209823	4.93363	noncoding	1736	-	intron sense-overlapping
ASHGA5P056858	0.0341288	2.07915	noncoding	668	+	intergenic
ASHGA5P020689	0.00126041	4.37155	noncoding	624	+	intergenic
ASHGA5P046560	0.000351624	7.18334	noncoding	1815	+	intergenic
ASHGA5P035661	0.00815185	4.1861	noncoding	517	-	intergenic
ASHGA5P040332	0.00784013	2.26683	noncoding	901	-	bidirectional
ASHGA5P040332	0.00784013	2.26683	noncoding	901	-	bidirectional
ASHGA5P040332	0.00784013	2.26683	noncoding	901	-	bidirectional
ASHGA5P015436	0.0240794	2.59431	noncoding	2055	+	exon sense-overlapping
ASHGA5P015436	0.0240794	2.59431	noncoding	2055	+	exon sense-overlapping
ASHGA5P055876	0.0202558	4.95217	noncoding	640	+	intergenic
ASHGA5P026314	0.00370345	16.0286	noncoding	494	+	intron sense-overlapping
ASHGA5P036336	0.00343664	3.71983	noncoding	3397	+	natural antisense
ASHGA5P054983	0.0132822	2.40761	noncoding	1366	+	intergenic
ASHGA5P051349	0.0154878	2.74956	noncoding	1877	-	exon sense-overlapping
ASHGA5P047062	0.0085706	2.7634	noncoding	640	-	intronic antisense
ASHGA5P051663	0.00173338	9.91707	noncoding	498	-	intergenic
ASHGA5P057768	0.0477549	5.80822	noncoding	1734	+	intergenic
ASHGA5P007359	0.0224009	2.37398	noncoding	515	-	intron sense-overlapping
ASHGA5P048763	0.00229272	2.57558	noncoding	806	-	natural antisense
ASHGA5P052201	0.0132728	6.39633	noncoding	296	+	intergenic
ASHGA5P054299	0.00144623	2.52343	noncoding	458	-	natural antisense
ASHGA5P056574	0.00302949	17.1353	noncoding	355	+	intergenic
ASHGA5P043146	0.000318945	5.07514	noncoding	455	-	intergenic
ASHGA5P020526	0.00875513	2.62789	noncoding	569	+	intergenic
ASHGA5P039543	0.0231971	4.83614	noncoding	1180	-	bidirectional
ASHGA5P039543	0.0231971	4.83614	noncoding	1180	-	bidirectional
ASHGA5P014261	0.0181653	2.47973	noncoding	565	+	intergenic
ASHGA5P049843	0.00985081	2.09505	noncoding	550	-	natural antisense
ASHGA5P016267	0.00264394	3.31847	noncoding	1367	+	intergenic
ASHGA5P056041	0.0128716	8.84143	noncoding	298	+	intergenic
ASHGA5P048206	0.000888303	3.6134	noncoding	2467	+	intergenic
ASHGA5P053127	0.0017447	5.63889	noncoding	614	-	intergenic
ASHGA5P023100	0.0149589	3.58921	noncoding	601	+	intergenic
ASHGA5P030874	0.002663	12.0378	noncoding	596	-	intron sense-overlapping
ASHGA5P030874	0.002663	12.0378	noncoding	596	-	intron sense-overlapping
ASHGA5P020882	5.84644e-05	7.89928	noncoding	302	-	natural antisense
ASHGA5P033892	0.0456007	2.66613	noncoding	779	+	intergenic
ASHGA5P058425	0.00359515	2.39557	noncoding	1154	-	intronic antisense
ASHGA5P058425	0.00359515	2.39557	noncoding	1154	-	intronic antisense
ASHGA5P058425	0.00359515	2.39557	noncoding	1154	-	intronic antisense
ASHGA5P058425	0.00359515	2.39557	noncoding	1154	-	intronic antisense
ASHGA5P058425	0.00359515	2.39557	noncoding	1154	-	intronic antisense
ASHGA5P058425	0.00359515	2.39557	noncoding	1154	-	intronic antisense
ASHGA5P058425	0.00359515	2.39557	noncoding	1154	-	intronic antisense
ASHGA5P058425	0.00359515	2.39557	noncoding	1154	-	intronic antisense
ASHGA5P058425	0.00359515	2.39557	noncoding	1154	-	intronic antisense
ASHGA5P058425	0.00359515	2.39557	noncoding	1154	-	intronic antisense
ASHGA5P046786	0.00850514	2.8648	noncoding	842	-	intergenic
ASHGA5P048845	0.00766281	3.72079	noncoding	594	+	intergenic
ASHGA5P058910	0.00685093	5.95201	noncoding	257	+	intron sense-overlapping
ASHGA5P040085	0.046721	2.29186	noncoding	850	+	natural antisense
ASHGA5P040085	0.046721	2.29186	noncoding	850	+	natural antisense
ASHGA5P040085	0.046721	2.29186	noncoding	850	+	natural antisense
ASHGA5P017115	0.00880683	7.97973	noncoding	443	-	intergenic
ASHGA5P043538	0.0052337	3.07982	noncoding	692	+	intergenic
ASHGA5P029917	0.00150726	7.75016	noncoding	822	-	natural antisense
ASHGA5P029917	0.00150726	7.75016	noncoding	822	-	natural antisense
ASHGA5P019980	0.00210469	3.31496	noncoding	579	-	natural antisense
ASHGA5P019980	0.00210469	3.31496	noncoding	579	-	natural antisense
ASHGA5P051267	0.000258765	6.58324	noncoding	2032	+	bidirectional
ASHGA5P051267	0.000258765	6.58324	noncoding	2032	+	bidirectional
ASHGA5P026316	0.00961562	3.24633	noncoding	1300	-	intergenic
ASHGA5P047797	0.00196658	2.47471	noncoding	664	-	intronic antisense
ASHGA5P050886	0.00417266	5.51571	noncoding	430	+	intergenic
ASHGA5P019912	0.00837633	3.52009	noncoding	687	+	natural antisense
ASHGA5P029178	0.0409804	2.5444	noncoding	3543	-	intron sense-overlapping
ASHGA5P029178	0.0409804	2.5444	noncoding	3543	-	natural antisense
ASHGA5P054406	0.0105205	7.62913	noncoding	3307	+	intergenic
ASHGA5P045642	0.0295049	3.60278	noncoding	1238	-	intergenic
ASHGA5P058609	0.000342164	9.72258	noncoding	1202	+	intergenic
ASHGA5P049981	0.00259813	3.48907	noncoding	735	-	exon sense-overlapping
ASHGA5P049981	0.00259813	3.48907	noncoding	735	-	exon sense-overlapping
ASHGA5P049981	0.00259813	3.48907	noncoding	735	-	exon sense-overlapping
ASHGA5P049981	0.00259813	3.48907	noncoding	735	-	intronic antisense
ASHGA5P049981	0.00259813	3.48907	noncoding	735	-	natural antisense
ASHGA5P049981	0.00259813	3.48907	noncoding	735	-	natural antisense
ASHGA5P049981	0.00259813	3.48907	noncoding	735	-	natural antisense
ASHGA5P049981	0.00259813	3.48907	noncoding	735	-	natural antisense
ASHGA5P049981	0.00259813	3.48907	noncoding	735	-	natural antisense
ASHGA5P022077	0.000734609	2.50318	noncoding	2877	-	exon sense-overlapping
ASHGA5P022077	0.000734609	2.50318	noncoding	2877	-	exon sense-overlapping
ASHGA5P022077	0.000734609	2.50318	noncoding	2877	-	exon sense-overlapping
ASHGA5P040239	0.000691355	4.29495	noncoding	358	+	bidirectional
ASHGA5P027788	0.00192467	13.8303	noncoding	554	-	intergenic
ASHGA5P034181	0.0384261	2.0931	noncoding	966	-	bidirectional
ASHGA5P050871	0.000837299	2.55396	noncoding	2019	+	bidirectional
ASHGA5P050871	0.000837299	2.55396	noncoding	2019	+	bidirectional
ASHGA5P050871	0.000837299	2.55396	noncoding	2019	+	bidirectional
ASHGA5P049517	0.000300382	3.21455	noncoding	1125	+	natural antisense
ASHGA5P049517	0.000300382	3.21455	noncoding	1125	+	natural antisense
ASHGA5P057187	0.00301131	12.9804	noncoding	373	+	intergenic
ASHGA5P047054	0.0207022	2.66983	noncoding	2514	-	intergenic
ASHGA5P018606	0.0395864	4.68834	noncoding	618	+	intronic antisense
ASHGA5P018606	0.0395864	4.68834	noncoding	618	+	intronic antisense
ASHGA5P041805	0.0108511	3.26548	noncoding	1099	-	bidirectional
ASHGA5P025823	0.0262324	3.28801	noncoding	1749	-	intergenic
ASHGA5P055976	0.000140426	6.347	noncoding	1084	-	natural antisense
ASHGA5P057683	0.0210942	2.23204	noncoding	313	-	intergenic
ASHGA5P019582	0.00911563	5.86498	noncoding	445	-	intronic antisense
ASHGA5P019582	0.00911563	5.86498	noncoding	445	-	natural antisense
ASHGA5P037069	0.0136202	2.83814	noncoding	709	+	bidirectional
ASHGA5P037069	0.0136202	2.83814	noncoding	709	+	bidirectional
ASHGA5P037069	0.0136202	2.83814	noncoding	709	+	bidirectional
ASHGA5P037069	0.0136202	2.83814	noncoding	709	+	bidirectional
ASHGA5P051669	0.0313972	2.01885	noncoding	6204	+	exon sense-overlapping
ASHGA5P051669	0.0313972	2.01885	noncoding	6204	+	exon sense-overlapping
ASHGA5P051669	0.0313972	2.01885	noncoding	6204	+	exon sense-overlapping
ASHGA5P019748	9.06701e-05	3.55657	noncoding	609	+	intronic antisense
ASHGA5P036158	0.046564	4.47103	noncoding	4566	+	intergenic
ASHGA5P040938	0.0433926	2.62554	noncoding	566	+	intergenic
ASHGA5P042284	0.00471798	6.27868	noncoding	1401	-	intergenic
ASHGA5P039737	0.0100998	4.12865	noncoding	1541	+	intergenic
ASHGA5P035667	0.00501233	3.47782	noncoding	472	-	natural antisense
ASHGA5P056912	0.00762704	2.79475	noncoding	1483	-	intergenic
ASHGA5P014604	0.0182753	2.06415	noncoding	649	+	intergenic
ASHGA5P026636	0.0136426	2.3747	noncoding	609	+	natural antisense
ASHGA5P031306	0.000645153	2.7865	noncoding	841	-	bidirectional
ASHGA5P031306	0.000645153	2.7865	noncoding	841	-	bidirectional
ASHGA5P057645	0.0495703	2.60534	noncoding	576	+	intergenic
ASHGA5P051680	0.012918	2.70791	noncoding	612	-	intronic antisense
ASHGA5P051680	0.012918	2.70791	noncoding	612	-	intronic antisense
ASHGA5P051680	0.012918	2.70791	noncoding	612	-	intronic antisense
ASHGA5P031250	0.0419544	3.82974	noncoding	3177	-	exon sense-overlapping
ASHGA5P031250	0.0419544	3.82974	noncoding	3177	-	natural antisense
ASHGA5P031250	0.0419544	3.82974	noncoding	3177	-	natural antisense
ASHGA5P031250	0.0419544	3.82974	noncoding	3177	-	natural antisense
ASHGA5P030379	0.00519718	3.87471	noncoding	585	-	intergenic
ASHGA5P056159	0.00405078	2.34166	noncoding	4489	+	intergenic
ASHGA5P041623	0.00284017	2.87782	noncoding	2469	+	exon sense-overlapping
ASHGA5P030319	0.0086169	2.16912	noncoding	2792	-	intergenic
ASHGA5P038926	0.0356194	3.593	noncoding	2513	+	intergenic
ASHGA5P041715	0.00607889	6.71349	noncoding	801	-
ASHGA5P028080	0.00898526	2.43015	noncoding	3942	+	intergenic
ASHGA5P032957	0.00932174	3.25981	noncoding	1152	+	natural antisense
ASHGA5P029899	0.0205407	3.64148	noncoding	2072	-	natural antisense
ASHGA5P029899	0.0205407	3.64148	noncoding	2072	-	natural antisense
ASHGA5P058424	0.00591548	2.72592	noncoding	1316	-	intergenic
ASHGA5P008433	0.0218719	2.14756	noncoding	1313	-	intergenic
ASHGA5P041974	0.00198895	15.1845	noncoding	112	-	intronic antisense
ASHGA5P047197	0.0264848	3.03261	noncoding	1206	+	natural antisense
ASHGA5P019442	0.0100766	4.16374	noncoding	1067	+	natural antisense
ASHGA5P019442	0.0100766	4.16374	noncoding	1067	+	natural antisense
ASHGA5P040132	0.0137063	2.58504	noncoding	2772	+	intergenic
ASHGA5P047287	0.00805464	3.39219	noncoding	6477	+	intergenic
ASHGA5P051232	0.000655227	4.65761	noncoding	209	-	intergenic
ASHGA5P025897	0.000205099	5.98222	noncoding	1262	-	exon sense-overlapping
ASHGA5P025897	0.000205099	5.98222	noncoding	1262	-	exon sense-overlapping
ASHGA5P023401	0.0158787	11.8854	noncoding	401	+	intergenic
ASHGA5P034143	0.00535536	3.17413	noncoding	968	-	bidirectional
ASHGA5P034143	0.00535536	3.17413	noncoding	968	-	bidirectional
ASHGA5P052893	0.00748298	8.47261	noncoding	3087	-	exon sense-overlapping
ASHGA5P052893	0.00748298	8.47261	noncoding	3087	-	natural antisense
ASHGA5P052893	0.00748298	8.47261	noncoding	3087	-	natural antisense
ASHGA5P016099	0.000979246	2.78273	noncoding	324	-	natural antisense
ASHGA5P042939	0.0279482	6.94475	noncoding	143	-	natural antisense
ASHGA5P042939	0.0279482	6.94475	noncoding	143	-	natural antisense
ASHGA5P042939	0.0279482	6.94475	noncoding	143	-	natural antisense
ASHGA5P042632	0.00301022	7.58006	noncoding	2045	+	exon sense-overlapping
ASHGA5P039997	7.8514e-05	13.5535	noncoding	795	+	intergenic
ASHGA5P015587	0.0284261	4.18593	noncoding	1791	+	exon sense-overlapping
ASHGA5P015587	0.0284261	4.18593	noncoding	1791	+	exon sense-overlapping
ASHGA5P044359	0.00213983	6.98648	noncoding	1073	+	intergenic
ASHGA5P036357	0.00249292	12.0202	noncoding	691	+	intergenic
ASHGA5P034826	0.00593679	14.8524	noncoding	590	-	intergenic
ASHGA5P058621	0.0114615	3.71978	noncoding	1773	+	intron sense-overlapping
ASHGA5P058621	0.0114615	3.71978	noncoding	1773	+	intron sense-overlapping
ASHGA5P058621	0.0114615	3.71978	noncoding	1773	+	intron sense-overlapping
ASHGA5P058621	0.0114615	3.71978	noncoding	1773	+	intron sense-overlapping
ASHGA5P058621	0.0114615	3.71978	noncoding	1773	+	intron sense-overlapping
ASHGA5P058621	0.0114615	3.71978	noncoding	1773	+	intron sense-overlapping
ASHGA5P058621	0.0114615	3.71978	noncoding	1773	+	intron sense-overlapping
ASHGA5P058621	0.0114615	3.71978	noncoding	1773	+	intron sense-overlapping
ASHGA5P058621	0.0114615	3.71978	noncoding	1773	+	intron sense-overlapping
ASHGA5P058621	0.0114615	3.71978	noncoding	1773	+	intron sense-overlapping
ASHGA5P037541	0.00111529	2.15368	noncoding	572	-
ASHGA5P053787	0.0341363	2.11042	noncoding	504	-	intergenic
ASHGA5P035988	0.0331797	2.70447	noncoding	503	+	intergenic
ASHGA5P049100	0.0238423	2.02529	noncoding	799	+	intergenic
ASHGA5P048954	0.019294	2.20746	noncoding	661	+	natural antisense
ASHGA5P052824	0.000213394	5.73956	noncoding	848	-	intergenic
ASHGA5P020318	0.00263152	4.28057	noncoding	1209	-	intergenic
ASHGA5P019429	0.00456808	21.0556	noncoding	628	-	intronic antisense
ASHGA5P019429	0.00456808	21.0556	noncoding	628	-	intronic antisense
ASHGA5P019429	0.00456808	21.0556	noncoding	628	-	intronic antisense
ASHGA5P036062	0.00518904	3.2375	noncoding	1872	-	intergenic
ASHGA5P013840	0.00408413	6.70265	noncoding	5223	-	natural antisense
ASHGA5P054365	0.0123316	2.73778	noncoding	2214	-	intergenic
ASHGA5P044417	0.015932	2.79059	noncoding	794	-	intronic antisense
ASHGA5P028910	0.000356677	5.4971	noncoding	444	+	intron sense-overlapping
ASHGA5P028910	0.000356677	5.4971	noncoding	444	+	intron sense-overlapping
ASHGA5P036394	0.000249247	9.16912	noncoding	520	+	intron sense-overlapping
ASHGA5P031291	0.0124664	3.43613	noncoding	2320	-	intergenic
ASHGA5P049901	0.0422133	2.00697	noncoding	301	+
ASHGA5P018886	0.00446183	2.75584	noncoding	1111	-	intergenic
ASHGA5P019157	0.0127749	2.34999	noncoding	1592	-	exon sense-overlapping
ASHGA5P019157	0.0127749	2.34999	noncoding	1592	-	exon sense-overlapping
ASHGA5P019157	0.0127749	2.34999	noncoding	1592	-	exon sense-overlapping
ASHGA5P019157	0.0127749	2.34999	noncoding	1592	-	exon sense-overlapping
ASHGA5P019157	0.0127749	2.34999	noncoding	1592	-	exon sense-overlapping
ASHGA5P032716	0.00253228	3.95191	noncoding	2682	-	intergenic
ASHGA5P032732	0.0360026	2.02233	noncoding	2450	-	intron sense-overlapping
ASHGA5P017380	0.00409252	2.67768	noncoding	307	-	intergenic
ASHGA5P042180	0.00471103	15.7212	noncoding	385	-	bidirectional
ASHGA5P042180	0.00471103	15.7212	noncoding	385	-	bidirectional
ASHGA5P030366	0.040313	3.45285	noncoding	1236	+	intergenic
ASHGA5P020210	0.00669063	5.29345	noncoding	593	-	exon sense-overlapping
ASHGA5P021131	0.000369257	3.69537	noncoding	539	+	bidirectional
ASHGA5P053393	0.000759744	6.38022	noncoding	575	-	intergenic
ASHGA5P053703	0.000795358	4.78434	noncoding	1028	-	natural antisense
ASHGA5P056830	3.05903e-05	5.40721	noncoding	220	-	intergenic
ASHGA5P038627	0.0311878	2.16696	noncoding	430	-	intergenic
ASHGA5P018616	0.0180894	3.65049	noncoding	946	-	intergenic
ASHGA5P031807	0.00305401	8.02981	noncoding	434	-	intergenic
ASHGA5P023063	0.00380272	2.62661	noncoding	1210	-	intergenic
ASHGA5P054779	0.00502396	2.42208	noncoding	180	+
ASHGA5P040790	0.00128427	3.28682	noncoding	4851	+	intergenic
ASHGA5P040396	0.00211884	3.32317	noncoding	478	-	intronic antisense
ASHGA5P040396	0.00211884	3.32317	noncoding	478	-	intronic antisense
ASHGA5P044632	0.00969388	4.83177	noncoding	707	+	intergenic
ASHGA5P056216	0.0235082	2.0585	noncoding	1361	+	intergenic
ASHGA5P030088	0.0448343	2.55395	noncoding	366	-	intronic antisense
ASHGA5P030088	0.0448343	2.55395	noncoding	366	-	intronic antisense
ASHGA5P022045	0.039143	4.07598	noncoding	439	-	natural antisense
ASHGA5P022045	0.039143	4.07598	noncoding	439	-	natural antisense
ASHGA5P046983	0.0268505	2.11647	noncoding	501	-	intergenic
ASHGA5P047165	0.00550471	3.02817	noncoding	2686	-	intergenic
ASHGA5P049035	0.00876628	2.54594	noncoding	580	-	intronic antisense
ASHGA5P027219	0.0121043	2.20515	noncoding	562	-	intergenic
ASHGA5P036948	0.00511287	6.63163	noncoding	251	+	intron sense-overlapping
ASHGA5P036948	0.00511287	6.63163	noncoding	251	+	intron sense-overlapping
ASHGA5P048634	0.0137399	2.71799	noncoding	2730	+	bidirectional
ASHGA5P054915	0.00484057	7.76558	noncoding	550	-	bidirectional
ASHGA5P054915	0.00484057	7.76558	noncoding	550	-	bidirectional
ASHGA5P054915	0.00484057	7.76558	noncoding	550	-	bidirectional
ASHGA5P036165	0.0032403	9.28797	noncoding	815	-	intergenic
ASHGA5P019397	0.0112545	2.30177	noncoding	2859	-	exon sense-overlapping
ASHGA5P019397	0.0112545	2.30177	noncoding	2859	-	exon sense-overlapping
ASHGA5P033720	0.000919884	18.5794	noncoding	578	+	intronic antisense
ASHGA5P037110	0.0401688	2.29793	noncoding	182	+	intergenic
ASHGA5P041961	0.00209936	2.13268	noncoding	2893	-	natural antisense
ASHGA5P027412	0.00107737	9.73921	noncoding	785	-	intergenic
ASHGA5P015385	0.0113867	10.9683	noncoding	1832	-	intergenic
ASHGA5P051278	0.0377131	5.17774	noncoding	662	+	intronic antisense
ASHGA5P058603	0.00672368	4.95485	noncoding	2146	-	intergenic
ASHGA5P041332	0.0391046	3.54555	noncoding	2178	+	intergenic
ASHGA5P026856	0.00160618	3.3866	noncoding	313	+	intergenic
ASHGA5P041935	0.00228497	7.35431	noncoding	1002	-	intergenic
ASHGA5P045430	0.0024766	2.37134	noncoding	1317	-	intergenic
ASHGA5P045713	0.0233163	2.63403	noncoding	520	+	intronic antisense
ASHGA5P058887	0.0344127	4.63944	noncoding	206	+	intergenic
ASHGA5P017042	0.0495325	2.83618	noncoding	220	-	bidirectional
ASHGA5P037921	0.00331717	2.12506	noncoding	1121	-	intergenic
ASHGA5P014823	0.0120804	2.36532	noncoding	2340	-	intergenic
ASHGA5P047773	0.025698	2.89513	noncoding	495	+	intergenic
ASHGA5P046099	0.00325277	2.43453	noncoding	490	-	intergenic
ASHGA5P016213	0.0181589	3.19692	noncoding	723	-	intergenic
ASHGA5P035262	0.00521292	28.67	noncoding	458	-	intergenic
ASHGA5P018694	0.0012788	3.55361	noncoding	793	-	intergenic
ASHGA5P018195	0.00755021	2.23555	noncoding	3200	-	intergenic
ASHGA5P019785	0.0140561	2.80858	noncoding	608	-	intron sense-overlapping
ASHGA5P019061	0.0107171	3.23325	noncoding	817	-	intergenic
ASHGA5P000104	0.0415181	2.61618	noncoding	2579	+	intergenic
ASHGA5P054138	0.0151834	6.72591	noncoding	2222	+	intergenic
ASHGA5P042618	0.0165058	2.39807	noncoding	1216	+	natural antisense
ASHGA5P016925	0.00751164	5.90432	noncoding	1610	+
ASHGA5P000520	0.0469018	2.00831	noncoding	16125	+	intergenic
ASHGA5P053364	0.00225554	2.528	noncoding	2100	-	intergenic
ASHGA5P021416	0.00184456	2.79696	noncoding	2175	+	exon sense-overlapping
ASHGA5P021416	0.00184456	2.79696	noncoding	2175	+	exon sense-overlapping
ASHGA5P021416	0.00184456	2.79696	noncoding	2175	+	exon sense-overlapping
ASHGA5P021416	0.00184456	2.79696	noncoding	2175	+	exon sense-overlapping
ASHGA5P021416	0.00184456	2.79696	noncoding	2175	+	exon sense-overlapping
ASHGA5P021416	0.00184456	2.79696	noncoding	2175	+	exon sense-overlapping
ASHGA5P021416	0.00184456	2.79696	noncoding	2175	+	exon sense-overlapping
ASHGA5P021416	0.00184456	2.79696	noncoding	2175	+	exon sense-overlapping
ASHGA5P037716	0.000122036	295.193	noncoding	1078	-	intergenic
ASHGA5P017394	0.0184631	8.35139	noncoding	1380	-	intergenic
ASHGA5P022103	0.00418257	2.5563	noncoding	578	-
ASHGA5P023312	0.00688088	2.29881	noncoding	2267	+	natural antisense
ASHGA5P023312	0.00688088	2.29881	noncoding	2267	+	natural antisense
ASHGA5P005264	0.00451821	2.62158	noncoding	1056	+
ASHGA5P030919	0.00889402	3.87353	noncoding	1068	-	intronic antisense
ASHGA5P023359	0.00579999	3.56637	noncoding	3698	+
ASHGA5P015230	0.000476995	3.83186	noncoding	209	-	intergenic
ASHGA5P037432	0.00758694	10.2951	noncoding	406	+	intron sense-overlapping
ASHGA5P037432	0.00758694	10.2951	noncoding	406	+	intron sense-overlapping
ASHGA5P036589	0.00853542	3.64257	noncoding	590	+	intergenic
ASHGA5P041182	0.00523757	6.68526	noncoding	1668	+	natural antisense
ASHGA5P040608	0.00353683	3.86499	noncoding	457	-	intergenic
ASHGA5P025697	0.0120299	2.89758	noncoding	653	+	exon sense-overlapping
ASHGA5P025697	0.0120299	2.89758	noncoding	653	+	exon sense-overlapping
ASHGA5P019787	0.0375907	4.00523	noncoding	775	-	bidirectional
ASHGA5P018454	6.72585e-05	7.49681	noncoding	401	-	intergenic
ASHGA5P040676	0.00050188	12.7774	noncoding	1918	+	intergenic
ASHGA5P031503	0.00175325	2.34687	noncoding	566	+	intergenic
ASHGA5P057687	0.00108373	13.8735	noncoding	751	-	intergenic
ASHGA5P016841	0.0466326	11.2221	noncoding	373	-
ASHGA5P044260	0.00206034	23.8704	noncoding	437	+	intergenic
ASHGA5P052620	5.82246e-06	47.6649	noncoding	2785	-	intergenic
ASHGA5P032271	0.0162266	2.15451	noncoding	327	+	intergenic
ASHGA5P048594	0.0144903	5.32927	noncoding	533	+	intergenic
ASHGA5P037773	0.0150845	4.28181	noncoding	284	-	intronic antisense
ASHGA5P019194	0.00373387	11.2872	noncoding	712	+	intronic antisense
ASHGA5P019194	0.00373387	11.2872	noncoding	712	+	intronic antisense
ASHGA5P055745	0.00320263	3.55585	noncoding	1589	-	intergenic
ASHGA5P055790	0.00230992	17.8965	noncoding	722	-	bidirectional
ASHGA5P027514	0.0185835	2.56193	noncoding	3161	-	natural antisense
ASHGA5P027514	0.0185835	2.56193	noncoding	3161	-	natural antisense
ASHGA5P027514	0.0185835	2.56193	noncoding	3161	-	natural antisense
ASHGA5P057213	0.0204023	2.69796	noncoding	872	+	intergenic
ASHGA5P037845	0.0124617	2.85679	noncoding	917	+	intergenic
ASHGA5P037352	0.041622	3.50192	noncoding	463	-	intergenic
ASHGA5P050023	0.00986301	2.89635	noncoding	756	-	bidirectional
ASHGA5P038021	0.0108124	6.8031	noncoding	204	+	intergenic
ASHGA5P054211	0.0465222	2.26043	noncoding	2332	-	intergenic
ASHGA5P049029	0.0110223	2.62909	noncoding	491	+	intergenic
ASHGA5P035134	0.00363426	3.40877	noncoding	1432	-	bidirectional
ASHGA5P044535	0.00225496	4.1831	noncoding	1164	-	intergenic
ASHGA5P028638	0.0221176	4.25822	noncoding	463	-	intron sense-overlapping
ASHGA5P014644	0.0266416	2.20655	noncoding	3973	+	exon sense-overlapping
ASHGA5P014644	0.0266416	2.20655	noncoding	3973	+	exon sense-overlapping
ASHGA5P014644	0.0266416	2.20655	noncoding	3973	+	exon sense-overlapping
ASHGA5P014644	0.0266416	2.20655	noncoding	3973	+	natural antisense
ASHGA5P034345	0.00124428	12.2008	noncoding	393	-	intron sense-overlapping
ASHGA5P034345	0.00124428	12.2008	noncoding	393	-	intron sense-overlapping
ASHGA5P028539	0.0189857	2.64091	noncoding	2468	-	intergenic
ASHGA5P035032	0.000353817	2.39595	noncoding	1920	-	intron sense-overlapping
ASHGA5P035032	0.000353817	2.39595	noncoding	1920	-	intron sense-overlapping
ASHGA5P035032	0.000353817	2.39595	noncoding	1920	-	intron sense-overlapping
ASHGA5P035032	0.000353817	2.39595	noncoding	1920	-	intron sense-overlapping
ASHGA5P018798	0.00105088	2.99754	noncoding	548	+	natural antisense
ASHGA5P019049	0.0430241	4.34375	noncoding	624	-	intronic antisense
ASHGA5P025703	0.00217095	8.48139	noncoding	1049	-	exon sense-overlapping
ASHGA5P025703	0.00217095	8.48139	noncoding	1049	-	exon sense-overlapping
ASHGA5P043203	0.00266115	18.3153	noncoding	424	+	intergenic
ASHGA5P020995	0.0267647	6.14419	noncoding	1496	-	intergenic
ASHGA5P040137	0.0188938	3.10364	noncoding	470	+	intergenic
ASHGA5P040140	0.00271988	3.48471	noncoding	552	+	intergenic
ASHGA5P045657	0.0303513	3.30218	noncoding	619	-	intergenic
ASHGA5P037747	0.0167562	2.95739	noncoding	2000	-	intergenic
ASHGA5P054444	0.0106733	3.88897	noncoding	7989	-	intergenic
ASHGA5P048255	0.00515597	2.77458	noncoding	1814	-	intergenic
ASHGA5P040901	0.020531	3.19172	noncoding	543	-	natural antisense
ASHGA5P040901	0.020531	3.19172	noncoding	543	-	natural antisense
ASHGA5P033401	0.0269546	12.6272	noncoding	603	+	intergenic
ASHGA5P057583	0.00273247	2.3514	noncoding	346	+	intergenic
ASHGA5P031049	3.87731e-05	200.157	noncoding	2481	-	bidirectional
ASHGA5P054922	0.000369116	5.94758	noncoding	2769	-	bidirectional
ASHGA5P054922	0.000369116	5.94758	noncoding	2769	-	bidirectional
ASHGA5P054922	0.000369116	5.94758	noncoding	2769	-	bidirectional
ASHGA5P018118	0.000430107	7.68102	noncoding	421	+	intergenic
ASHGA5P054520	0.000421976	2.46505	noncoding	401	-	intergenic
ASHGA5P018979	0.026476	5.55542	noncoding	1041	+	intergenic
ASHGA5P020230	0.00954836	4.93269	noncoding	979	+	natural antisense
ASHGA5P020230	0.00954836	4.93269	noncoding	979	+	natural antisense
ASHGA5P020230	0.00954836	4.93269	noncoding	979	+	natural antisense
ASHGA5P023423	0.00461999	3.96991	noncoding	842	+	natural antisense
ASHGA5P016458	0.0149812	4.45046	noncoding	561	+
ASHGA5P042969	0.00115329	15.436	noncoding	6467	-	intergenic
ASHGA5P027879	0.0384967	2.4785	noncoding	488	+	intergenic
ASHGA5P020153	0.0436186	2.60398	noncoding	448	-	intergenic
ASHGA5P045276	0.0346093	2.62439	noncoding	339	-	intronic antisense
ASHGA5P030112	0.00669663	6.73149	noncoding	1986	-	natural antisense
ASHGA5P030112	0.00669663	6.73149	noncoding	1986	-	natural antisense
ASHGA5P030112	0.00669663	6.73149	noncoding	1986	-	natural antisense
ASHGA5P030112	0.00669663	6.73149	noncoding	1986	-	natural antisense
ASHGA5P056296	0.00114785	2.14274	noncoding	330	+	intergenic
ASHGA5P046251	0.0225903	3.14276	noncoding	2174	-	intergenic
ASHGA5P054037	0.00174397	6.63075	noncoding	475	+	intergenic
ASHGA5P016300	0.00476445	4.34688	noncoding	606	-	intergenic
ASHGA5P031450	0.000574004	4.57823	noncoding	682	+	intronic antisense
ASHGA5P045453	0.0353978	4.5827	noncoding	403	+	intergenic
ASHGA5P022566	0.000741516	10.5014	noncoding	601	-	intergenic
ASHGA5P045253	0.00572481	14.3933	noncoding	1242	-	intergenic
ASHGA5P027608	0.011848	2.62769	noncoding	493	-	intron sense-overlapping
ASHGA5P049480	0.00223889	6.28864	noncoding	2525	-	intergenic
ASHGA5P057188	0.00235135	11.6952	noncoding	497	+	intergenic
ASHGA5P037731	0.0216079	2.87571	noncoding	833	-
ASHGA5P030156	0.00138349	7.62208	noncoding	737	-
ASHGA5P030667	0.0376246	5.47338	noncoding	702	+	intergenic
ASHGA5P047699	0.00064151	4.58051	noncoding	401	+	intergenic
ASHGA5P047301	0.000144455	7.20499	noncoding	351	-	intronic antisense
ASHGA5P047301	0.000144455	7.20499	noncoding	351	-	intronic antisense
ASHGA5P047301	0.000144455	7.20499	noncoding	351	-	intronic antisense
ASHGA5P047301	0.000144455	7.20499	noncoding	351	-	intronic antisense
ASHGA5P047301	0.000144455	7.20499	noncoding	351	-	intronic antisense
ASHGA5P047301	0.000144455	7.20499	noncoding	351	-	intronic antisense
ASHGA5P047301	0.000144455	7.20499	noncoding	351	-	intronic antisense
ASHGA5P047301	0.000144455	7.20499	noncoding	351	-	intronic antisense
ASHGA5P047301	0.000144455	7.20499	noncoding	351	-	intronic antisense
ASHGA5P047301	0.000144455	7.20499	noncoding	351	-	intronic antisense
ASHGA5P047301	0.000144455	7.20499	noncoding	351	-	intronic antisense
ASHGA5P047301	0.000144455	7.20499	noncoding	351	-	intronic antisense
ASHGA5P047301	0.000144455	7.20499	noncoding	351	-	intronic antisense
ASHGA5P030909	0.000429397	6.59393	noncoding	634	-	intronic antisense
ASHGA5P031293	0.00350771	2.3348	noncoding	2355	-	intergenic
ASHGA5P032941	0.0184718	2.79149	noncoding	1372	+	intergenic
ASHGA5P040671	0.0214242	3.17985	noncoding	4435	+	intergenic
ASHGA5P019911	0.0107292	7.47956	noncoding	624	+	intergenic
ASHGA5P038393	0.0158154	3.40673	noncoding	427	-	intergenic
ASHGA5P058617	0.00981695	2.21914	noncoding	884	+	intronic antisense
ASHGA5P026139	0.0204466	2.3142	noncoding	2507	+	intergenic
ASHGA5P033002	0.000343737	5.02947	noncoding	893	+	intronic antisense
ASHGA5P026048	0.00181019	5.60559	noncoding	753	-	intronic antisense
ASHGA5P033492	0.0032078	5.60501	noncoding	1322	-	intergenic
ASHGA5P015668	0.043816	3.20992	noncoding	604	-	natural antisense
ASHGA5P015668	0.043816	3.20992	noncoding	604	-	natural antisense
ASHGA5P040997	0.00279381	6.75976	noncoding	249	+	intergenic
ASHGA5P027059	0.0318745	3.20283	noncoding	526	-	intergenic
ASHGA5P031130	0.0070179	8.98755	noncoding	509	-
ASHGA5P039546	0.000627781	2.01494	noncoding	2148	-	intergenic
ASHGA5P019878	0.0112256	3.37401	noncoding	2293	-	natural antisense
ASHGA5P043175	0.000897146	6.80774	noncoding	782	-	intergenic
ASHGA5P038662	0.0388586	3.01097	noncoding	542	-	natural antisense
ASHGA5P038662	0.0388586	3.01097	noncoding	542	-	natural antisense
ASHGA5P057397	0.00221737	6.57879	noncoding	521	-	intergenic
ASHGA5P033014	0.0232799	2.85383	noncoding	789	+	intergenic
ASHGA5P029964	0.00114679	7.20759	noncoding	562	-	natural antisense
ASHGA5P029964	0.00114679	7.20759	noncoding	562	-	natural antisense
ASHGA5P053696	0.000877486	6.45538	noncoding	1340	+	intergenic
ASHGA5P022981	0.0296397	2.17331	noncoding	138	+
ASHGA5P028782	0.00976265	4.51214	noncoding	855	+	intronic antisense
ASHGA5P029716	2.11505e-05	8.00502	noncoding	1990	+	intergenic
ASHGA5P035619	0.0133197	2.96537	noncoding	663	-	intronic antisense
ASHGA5P035619	0.0133197	2.96537	noncoding	663	-	intronic antisense
ASHGA5P035619	0.0133197	2.96537	noncoding	663	-	intronic antisense
ASHGA5P035619	0.0133197	2.96537	noncoding	663	-	intronic antisense
ASHGA5P035619	0.0133197	2.96537	noncoding	663	-	natural antisense
ASHGA5P035619	0.0133197	2.96537	noncoding	663	-	natural antisense
ASHGA5P006110	0.00812598	3.73608	noncoding	2669	-	intergenic
ASHGA5P053588	0.0203577	3.43042	noncoding	689	-	intergenic
ASHGA5P048183	0.00643345	5.95736	noncoding	784	-	bidirectional
ASHGA5P048183	0.00643345	5.95736	noncoding	784	-	bidirectional
ASHGA5P048183	0.00643345	5.95736	noncoding	784	-	bidirectional
ASHGA5P050599	0.00932833	6.94879	noncoding	797	+	intergenic
ASHGA5P033295	0.00163144	4.01184	noncoding	575	-	natural antisense
ASHGA5P037827	0.00148113	4.13735	noncoding	3647	+	natural antisense
ASHGA5P036590	0.001022	5.30114	noncoding	599	+	intergenic
ASHGA5P018989	0.00595978	6.96618	noncoding	735	-	bidirectional
ASHGA5P016266	0.0330601	3.113	noncoding	492	+	intergenic
ASHGA5P057636	0.00730968	7.05834	noncoding	483	-	intronic antisense
ASHGA5P038761	0.0414524	2.31771	noncoding	583	-	intergenic
ASHGA5P043484	0.00619589	2.87063	noncoding	601	+	intron sense-overlapping
ASHGA5P021812	0.0126162	4.18333	noncoding	505	-	intergenic
ASHGA5P048947	0.000901946	15.519	noncoding	399	+	intergenic
ASHGA5P021490	0.020581	2.48455	noncoding	592	-	intergenic
ASHGA5P022086	9.2496e-05	3.56722	noncoding	407	-
ASHGA5P043393	0.0187676	2.67149	noncoding	449	+	intergenic
ASHGA5P040712	0.0097162	2.86783	noncoding	414	-	intergenic
ASHGA5P030704	0.00225169	2.91437	noncoding	2405	+	intergenic
ASHGA5P021845	0.00257929	2.16028	noncoding	548	-	intergenic
ASHGA5P030843	0.00627786	3.43573	noncoding	476	-	intronic antisense
ASHGA5P030843	0.00627786	3.43573	noncoding	476	-	intronic antisense
ASHGA5P044601	0.00585032	2.8529	noncoding	487	+	intergenic
ASHGA5P021844	0.0352944	5.38	noncoding	780	-	bidirectional
ASHGA5P021844	0.0352944	5.38	noncoding	780	-	bidirectional
ASHGA5P021844	0.0352944	5.38	noncoding	780	-	bidirectional
ASHGA5P040797	0.00411961	3.16558	noncoding	368	-	natural antisense
ASHGA5P015331	4.5801e-05	14.6874	noncoding	552	+	bidirectional
ASHGA5P032194	0.0191038	2.05608	noncoding	343	-	intergenic
ASHGA5P016519	0.00148762	3.72268	noncoding	412	+	natural antisense
ASHGA5P016519	0.00148762	3.72268	noncoding	412	+	natural antisense
ASHGA5P016519	0.00148762	3.72268	noncoding	412	+	natural antisense
ASHGA5P016519	0.00148762	3.72268	noncoding	412	+	natural antisense
ASHGA5P016519	0.00148762	3.72268	noncoding	412	+	natural antisense
ASHGA5P016519	0.00148762	3.72268	noncoding	412	+	natural antisense
ASHGA5P037338	0.0433872	2.93565	noncoding	1651	-	intergenic
ASHGA5P058402	0.0108498	2.76277	noncoding	1905	-	intronic antisense
ASHGA5P058402	0.0108498	2.76277	noncoding	1905	-	intronic antisense
ASHGA5P058402	0.0108498	2.76277	noncoding	1905	-	intronic antisense
ASHGA5P058402	0.0108498	2.76277	noncoding	1905	-	natural antisense
ASHGA5P038981	0.00872491	7.42381	noncoding	710	+
ASHGA5P036405	0.00304917	2.84478	noncoding	290	+	intronic antisense
ASHGA5P000097	0.00849168	2.71801	noncoding	629	+	intergenic
ASHGA5P041146	0.0350899	2.31076	noncoding	357	+	intergenic
ASHGA5P023326	0.00150722	6.20109	noncoding	324	+	intergenic
ASHGA5P030534	0.00802598	3.145	noncoding	507	+	intergenic
ASHGA5P028234	0.000153916	8.10509	noncoding	548	+	intergenic
ASHGA5P028126	0.00657936	2.75121	noncoding	374	+	intron sense-overlapping
ASHGA5P017694	0.0110388	3.59344	noncoding	505	-	intergenic
ASHGA5P055877	4.96467e-05	47.1305	noncoding	2393	+	intergenic
ASHGA5P056775	0.000375524	4.23438	noncoding	318	-	intergenic
ASHGA5P050475	0.0101025	4.99518	noncoding	2154	+	intergenic
ASHGA5P038026	0.00889755	2.02439	noncoding	1997	+	natural antisense
ASHGA5P038026	0.00889755	2.02439	noncoding	1997	+	natural antisense
ASHGA5P050940	0.0379121	2.65828	noncoding	481	+	natural antisense
ASHGA5P019434	0.0249945	2.00823	noncoding	969	+	bidirectional
ASHGA5P019434	0.0249945	2.00823	noncoding	969	+	bidirectional
ASHGA5P015422	0.0220895	2.91473	noncoding	641	-	intergenic
ASHGA5P043164	0.00189644	2.42912	noncoding	570	-	intronic antisense
ASHGA5P038034	0.0127926	3.01366	noncoding	839	+
ASHGA5P038044	0.0108219	3.25266	noncoding	1207	+	intergenic
ASHGA5P048185	0.0230678	6.82471	noncoding	646	-	bidirectional
ASHGA5P048185	0.0230678	6.82471	noncoding	646	-	bidirectional
ASHGA5P048185	0.0230678	6.82471	noncoding	646	-	bidirectional
ASHGA5P034588	0.0323554	3.18172	noncoding	1414	+	bidirectional
ASHGA5P034588	0.0323554	3.18172	noncoding	1414	+	bidirectional
ASHGA5P034588	0.0323554	3.18172	noncoding	1414	+	bidirectional
ASHGA5P034588	0.0323554	3.18172	noncoding	1414	+	bidirectional
ASHGA5P016574	0.00806507	2.3863	noncoding	336	+	intergenic
ASHGA5P039526	0.00264472	19.4668	noncoding	830	-	intergenic
ASHGA5P049224	0.00044331	3.86892	noncoding	464	-	intergenic
ASHGA5P032650	0.0133756	4.44666	noncoding	400	-	intron sense-overlapping
ASHGA5P032650	0.0133756	4.44666	noncoding	400	-	intron sense-overlapping
ASHGA5P032650	0.0133756	4.44666	noncoding	400	-	intron sense-overlapping
ASHGA5P058426	0.00630166	3.25957	noncoding	1357	+	intron sense-overlapping
ASHGA5P058426	0.00630166	3.25957	noncoding	1357	+	intron sense-overlapping
ASHGA5P058426	0.00630166	3.25957	noncoding	1357	+	intron sense-overlapping
ASHGA5P058426	0.00630166	3.25957	noncoding	1357	+	intron sense-overlapping
ASHGA5P058426	0.00630166	3.25957	noncoding	1357	+	intron sense-overlapping
ASHGA5P058426	0.00630166	3.25957	noncoding	1357	+	intron sense-overlapping
ASHGA5P058426	0.00630166	3.25957	noncoding	1357	+	intron sense-overlapping
ASHGA5P058426	0.00630166	3.25957	noncoding	1357	+	intron sense-overlapping
ASHGA5P058426	0.00630166	3.25957	noncoding	1357	+	intron sense-overlapping
ASHGA5P058426	0.00630166	3.25957	noncoding	1357	+	intron sense-overlapping
ASHGA5P046773	0.00763136	3.36772	noncoding	500	-	intergenic
ASHGA5P053397	0.00574839	4.727	noncoding	979	-	bidirectional
ASHGA5P053397	0.00574839	4.727	noncoding	979	-	bidirectional
ASHGA5P040105	7.29856e-05	58.9056	noncoding	2963	+	intergenic
ASHGA5P017696	0.0314	2.55299	noncoding	1573	-
ASHGA5P033512	0.00280252	2.89783	noncoding	544	-	intronic antisense
ASHGA5P021644	0.00203356	10.2426	noncoding	629	-	bidirectional
ASHGA5P021644	0.00203356	10.2426	noncoding	629	-	bidirectional
ASHGA5P021644	0.00203356	10.2426	noncoding	629	-	bidirectional
ASHGA5P022597	0.00621179	4.57634	noncoding	674	+	natural antisense
ASHGA5P013973	0.010249	2.47398	noncoding	2746	-	intronic antisense
ASHGA5P028972	0.0063291	5.26507	noncoding	1169	-	intergenic
ASHGA5P048338	0.00163926	8.17877	noncoding	599	-	bidirectional
ASHGA5P039072	0.0126555	2.09215	noncoding	2568	+	intergenic
ASHGA5P045498	0.0107402	3.43339	noncoding	937	-	exon sense-overlapping
ASHGA5P045498	0.0107402	3.43339	noncoding	937	-	exon sense-overlapping
ASHGA5P045498	0.0107402	3.43339	noncoding	937	-	exon sense-overlapping
ASHGA5P021510	0.00174622	7.60973	noncoding	948	+	intergenic
ASHGA5P038056	0.00809237	2.58661	noncoding	326	+	bidirectional
ASHGA5P038056	0.00809237	2.58661	noncoding	326	+	bidirectional
ASHGA5P038056	0.00809237	2.58661	noncoding	326	+	bidirectional
ASHGA5P038056	0.00809237	2.58661	noncoding	326	+	bidirectional
ASHGA5P000227	0.0185625	5.28716	noncoding	13500	-	intergenic
ASHGA5P045774	0.00977427	2.25375	noncoding	1811	+	natural antisense
ASHGA5P022259	0.00442074	6.24155	noncoding	428	-	natural antisense
ASHGA5P016309	0.014854	9.54771	noncoding	662	+	intronic antisense
ASHGA5P016309	0.014854	9.54771	noncoding	662	+	intronic antisense
ASHGA5P052791	0.00758984	3.83972	noncoding	388	-	intergenic
ASHGA5P006992	0.00345874	4.42313	noncoding	959	+	natural antisense
ASHGA5P037175	0.00179832	4.65612	noncoding	801	+	bidirectional
ASHGA5P019218	0.00245167	6.12802	noncoding	3687	+	exon sense-overlapping
ASHGA5P019218	0.00245167	6.12802	noncoding	3687	+	exon sense-overlapping
ASHGA5P018548	0.00523615	3.14249	noncoding	1230	+	intergenic
ASHGA5P028719	0.00176573	3.55825	noncoding	1257	-	natural antisense
ASHGA5P023234	0.0025915	11.1078	noncoding	1245	+
ASHGA5P015836	0.015383	3.871	noncoding	688	-	bidirectional
ASHGA5P040331	0.0068987	19.4528	noncoding	704	+	intronic antisense
ASHGA5P040331	0.0068987	19.4528	noncoding	704	+	intronic antisense
ASHGA5P043099	0.0364051	4.69656	noncoding	534	-	intergenic
ASHGA5P032643	0.00042149	3.41106	noncoding	2501	-	natural antisense
ASHGA5P035314	0.0101518	2.86772	noncoding	525	-	intronic antisense
ASHGA5P035314	0.0101518	2.86772	noncoding	525	-	natural antisense
ASHGA5P033576	0.0147002	3.82734	noncoding	473	-	natural antisense
ASHGA5P022759	0.00938445	2.3342	noncoding	931	+	natural antisense
ASHGA5P006177	0.0208101	2.65101	noncoding	2160	-	intergenic
ASHGA5P046564	0.00588624	2.01008	noncoding	3241	-	intergenic
ASHGA5P021464	0.0242158	6.17763	noncoding	362	-	intron sense-overlapping
ASHGA5P021464	0.0242158	6.17763	noncoding	362	-	intron sense-overlapping
ASHGA5P041207	0.010323	15.0917	noncoding	483	+	intergenic
ASHGA5P018636	0.00413342	5.95957	noncoding	480	-	intergenic
ASHGA5P038419	0.0164748	3.45071	noncoding	466	-	intergenic
ASHGA5P018865	0.0121924	2.62413	noncoding	407	-	natural antisense
ASHGA5P030012	0.00685504	2.30656	noncoding	540	-	intergenic
ASHGA5P020298	0.00178596	2.00217	noncoding	719	-	intergenic
ASHGA5P021650	0.0225577	5.68861	noncoding	650	+	intronic antisense
ASHGA5P050582	0.0298739	3.81891	noncoding	802	-	exon sense-overlapping
ASHGA5P041993	0.00415626	9.46851	noncoding	413	-	intergenic
ASHGA5P031695	0.0258479	3.58528	noncoding	1303	+
ASHGA5P035598	0.0112988	2.84201	noncoding	2214	-	natural antisense
ASHGA5P025926	0.000810192	5.69294	noncoding	3361	+	exon sense-overlapping
ASHGA5P025926	0.000810192	5.69294	noncoding	3361	+	exon sense-overlapping
ASHGA5P045441	0.000466403	5.97723	noncoding	3779	-	intergenic
ASHGA5P022226	0.0185949	5.99729	noncoding	318	-	intergenic
ASHGA5P025628	0.02878	4.15727	noncoding	2632	-	intergenic
ASHGA5P029576	0.000296305	16.192	noncoding	547	+	intergenic
ASHGA5P056391	0.0170347	3.17033	noncoding	525	+	intergenic
ASHGA5P058228	0.00140167	2.75166	noncoding	353	-	intergenic
ASHGA5P021690	0.000580439	10.8431	noncoding	347	-	bidirectional
ASHGA5P021690	0.000580439	10.8431	noncoding	347	-	bidirectional
ASHGA5P021690	0.000580439	10.8431	noncoding	347	-	bidirectional
ASHGA5P053474	0.0123003	2.35029	noncoding	620	-	intronic antisense
ASHGA5P019528	0.00275603	2.22118	noncoding	699	-	intergenic
ASHGA5P027285	0.0137364	3.92077	noncoding	319	+	intergenic
ASHGA5P029243	0.00892435	2.18102	noncoding	1677	-	natural antisense
ASHGA5P035165	0.0414285	6.9456	noncoding	740	-	intergenic
ASHGA5P049808	0.0206039	6.8411	noncoding	278	+	intergenic
ASHGA5P015333	0.00207348	2.77483	noncoding	1342	-	exon sense-overlapping
ASHGA5P018047	0.000371565	10.5415	noncoding	893	-
ASHGA5P031571	0.0259033	2.79445	noncoding	361	+	natural antisense
ASHGA5P030829	0.00316248	4.91243	noncoding	444	-	intergenic
ASHGA5P030371	0.0189896	2.60478	noncoding	1733	-	intergenic
ASHGA5P053405	0.00336846	12.4988	noncoding	799	-	bidirectional
ASHGA5P053405	0.00336846	12.4988	noncoding	799	-	bidirectional
ASHGA5P033421	0.0312003	2.21479	noncoding	1402	+	intergenic
ASHGA5P044616	0.025412	4.35578	noncoding	805	+	intergenic
ASHGA5P023594	0.00291803	14.2255	noncoding	405	-	intronic antisense
ASHGA5P052904	0.00812168	4.28055	noncoding	1718	-	natural antisense
ASHGA5P023010	0.0181275	6.66142	noncoding	416	+	intergenic
ASHGA5P043030	0.013589	5.01021	noncoding	2935	-	natural antisense
ASHGA5P035610	0.0203647	3.47523	noncoding	1312	-	bidirectional
ASHGA5P031542	0.0284901	4.81706	noncoding	384	+	intronic antisense
ASHGA5P031542	0.0284901	4.81706	noncoding	384	+	intronic antisense
ASHGA5P031542	0.0284901	4.81706	noncoding	384	+	intronic antisense
ASHGA5P030501	0.0434925	2.77784	noncoding	653	+	intron sense-overlapping
ASHGA5P049519	0.000982819	3.83039	noncoding	821	+	intergenic
ASHGA5P036124	0.00288403	5.13425	noncoding	1067	-	intergenic
ASHGA5P032884	0.00089809	15.4628	noncoding	828	+	intronic antisense
ASHGA5P032884	0.00089809	15.4628	noncoding	828	+	intronic antisense
ASHGA5P056317	0.0454802	2.09309	noncoding	806	-	intergenic
ASHGA5P030403	0.00233485	16.609	noncoding	4303	+	intergenic
ASHGA5P025718	0.00385355	6.89099	noncoding	898	-	exon sense-overlapping
ASHGA5P025718	0.00385355	6.89099	noncoding	898	-	exon sense-overlapping
ASHGA5P025718	0.00385355	6.89099	noncoding	898	-	exon sense-overlapping
ASHGA5P025718	0.00385355	6.89099	noncoding	898	-	exon sense-overlapping
ASHGA5P025718	0.00385355	6.89099	noncoding	898	-	exon sense-overlapping
ASHGA5P025718	0.00385355	6.89099	noncoding	898	-	exon sense-overlapping
ASHGA5P025718	0.00385355	6.89099	noncoding	898	-	exon sense-overlapping
ASHGA5P025718	0.00385355	6.89099	noncoding	898	-	exon sense-overlapping
ASHGA5P018671	0.0044696	8.71455	noncoding	484	+	intronic antisense
ASHGA5P018671	0.0044696	8.71455	noncoding	484	+	intronic antisense
ASHGA5P018671	0.0044696	8.71455	noncoding	484	+	intronic antisense
ASHGA5P053820	0.00763246	8.93705	noncoding	2239	+	intronic antisense
ASHGA5P053820	0.00763246	8.93705	noncoding	2239	+	intronic antisense
ASHGA5P022932	0.00792036	3.42845	noncoding	543	+	intronic antisense
ASHGA5P022932	0.00792036	3.42845	noncoding	543	+	intronic antisense
ASHGA5P028950	0.000920028	11.7076	noncoding	3498	-	intergenic
ASHGA5P053001	0.0198357	3.28663	noncoding	1723	+	intergenic
ASHGA5P044079	0.0124327	3.39365	noncoding	331	-	intergenic
ASHGA5P031715	0.0206209	2.26168	noncoding	768	-	intergenic
ASHGA5P030777	0.00359767	3.52306	noncoding	891	+	intergenic
ASHGA5P049547	0.00699643	2.32233	noncoding	681	+	intergenic
ASHGA5P032940	0.00277682	3.03004	noncoding	1514	+	intergenic
ASHGA5P019607	0.0017874	2.12845	noncoding	829	-	intergenic
ASHGA5P054958	0.0084246	2.55871	noncoding	307	+	intergenic
ASHGA5P050783	0.00224341	5.82948	noncoding	489	+	natural antisense
ASHGA5P050783	0.00224341	5.82948	noncoding	489	+	natural antisense
ASHGA5P030165	0.0120584	3.77806	noncoding	543	-	intergenic
ASHGA5P046097	0.00343431	3.02965	noncoding	2194	-	intergenic
ASHGA5P051832	0.00650513	3.71145	noncoding	633	+	intronic antisense
ASHGA5P051832	0.00650513	3.71145	noncoding	633	+	intronic antisense
ASHGA5P051832	0.00650513	3.71145	noncoding	633	+	intronic antisense
ASHGA5P051832	0.00650513	3.71145	noncoding	633	+	intronic antisense
ASHGA5P037788	0.0211719	3.49221	noncoding	2726	+	intergenic
ASHGA5P032209	0.018089	6.88419	noncoding	304	-	intergenic
ASHGA5P039374	0.00700535	2.98403	noncoding	600	-	intergenic
ASHGA5P034118	0.0199563	2.43854	noncoding	1442	-	intergenic
ASHGA5P045739	0.0236005	3.36822	noncoding	2539	+	intergenic
ASHGA5P023162	0.0183166	2.48099	noncoding	808	-	intronic antisense
ASHGA5P054920	0.000675349	9.25099	noncoding	870	-	bidirectional
ASHGA5P054920	0.000675349	9.25099	noncoding	870	-	bidirectional
ASHGA5P054920	0.000675349	9.25099	noncoding	870	-	bidirectional
ASHGA5P041504	0.00537982	4.94525	noncoding	563	+	intronic antisense
ASHGA5P045261	0.00149351	2.18255	noncoding	1423	-	intergenic
ASHGA5P049515	0.00495405	5.38183	noncoding	1259	+	natural antisense
ASHGA5P049515	0.00495405	5.38183	noncoding	1259	+	natural antisense
ASHGA5P027386	0.0469969	2.25678	noncoding	2486	-	exon sense-overlapping
ASHGA5P037540	0.0167518	2.02443	noncoding	307	-	intergenic
ASHGA5P053545	0.00458653	6.29341	noncoding	522	+	intergenic
ASHGA5P031605	0.00323624	2.07024	noncoding	394	+	intergenic
ASHGA5P027801	0.00639862	3.8262	noncoding	3266	+	intergenic
ASHGA5P030254	0.0171255	3.0335	noncoding	2023	-	intronic antisense
ASHGA5P032310	0.0466334	2.8692	noncoding	517	-	intergenic
ASHGA5P047538	0.0223408	2.24494	noncoding	1712	+	intergenic
ASHGA5P053749	0.00584779	3.12529	noncoding	5130	-	exon sense-overlapping
ASHGA5P053749	0.00584779	3.12529	noncoding	5130	-	exon sense-overlapping
ASHGA5P053749	0.00584779	3.12529	noncoding	5130	-	natural antisense
ASHGA5P055537	0.00348551	7.11176	noncoding	582	-	natural antisense
ASHGA5P019270	0.00427104	2.47163	noncoding	993	+	natural antisense
ASHGA5P019270	0.00427104	2.47163	noncoding	993	+	natural antisense
ASHGA5P025717	0.00280605	55.3216	noncoding	817	-	exon sense-overlapping
ASHGA5P025717	0.00280605	55.3216	noncoding	817	-	exon sense-overlapping
ASHGA5P025717	0.00280605	55.3216	noncoding	817	-	exon sense-overlapping
ASHGA5P025717	0.00280605	55.3216	noncoding	817	-	exon sense-overlapping
ASHGA5P025717	0.00280605	55.3216	noncoding	817	-	exon sense-overlapping
ASHGA5P025717	0.00280605	55.3216	noncoding	817	-	exon sense-overlapping
ASHGA5P025717	0.00280605	55.3216	noncoding	817	-	exon sense-overlapping
ASHGA5P025717	0.00280605	55.3216	noncoding	817	-	exon sense-overlapping
ASHGA5P025867	0.00679989	3.52454	noncoding	547	+	intronic antisense
ASHGA5P025867	0.00679989	3.52454	noncoding	547	+	intronic antisense
ASHGA5P014603	0.0114327	2.95977	noncoding	738	+	intergenic
ASHGA5P039539	0.00694886	25.2376	noncoding	3147	-	intronic antisense
ASHGA5P031061	0.00427723	2.98607	noncoding	573	-	intronic antisense
ASHGA5P041577	0.0329359	5.11465	noncoding	250	+	intergenic
ASHGA5P052181	0.00709819	2.29145	noncoding	1337	-	intergenic
ASHGA5P037866	0.0114597	2.00354	noncoding	538	+
ASHGA5P032876	0.00780584	3.08498	noncoding	901	+	intronic antisense
ASHGA5P032876	0.00780584	3.08498	noncoding	901	+	intronic antisense
ASHGA5P021982	0.00177601	2.20329	noncoding	1013	-	intergenic
ASHGA5P050634	0.00028976	3.17548	noncoding	3090	+	intergenic
ASHGA5P042813	0.0378192	2.09981	noncoding	416	+	intergenic
ASHGA5P015461	0.00403053	3.26622	noncoding	1638	-	intronic antisense
ASHGA5P015461	0.00403053	3.26622	noncoding	1638	-	intronic antisense
ASHGA5P015461	0.00403053	3.26622	noncoding	1638	-	intronic antisense
ASHGA5P015461	0.00403053	3.26622	noncoding	1638	-	intronic antisense
ASHGA5P015461	0.00403053	3.26622	noncoding	1638	-	intronic antisense
ASHGA5P015461	0.00403053	3.26622	noncoding	1638	-	intronic antisense
ASHGA5P015461	0.00403053	3.26622	noncoding	1638	-	intronic antisense
ASHGA5P015461	0.00403053	3.26622	noncoding	1638	-	intronic antisense
ASHGA5P056135	0.000144483	6.64166	noncoding	1341	-	natural antisense
ASHGA5P049526	0.0302568	2.18035	noncoding	898	+	intronic antisense
ASHGA5P049526	0.0302568	2.18035	noncoding	898	+	intronic antisense
ASHGA5P040082	0.00899352	4.33792	noncoding	573	+	intergenic
ASHGA5P031149	0.000283115	5.67214	noncoding	321	-	intron sense-overlapping
ASHGA5P039090	0.0280819	2.03491	noncoding	272	+	intergenic
ASHGA5P022515	0.0191971	2.17093	noncoding	595	-	intergenic
ASHGA5P045381	0.0389012	2.11861	noncoding	224	-	intergenic
ASHGA5P057252	0.0476132	2.35982	noncoding	365	-	intergenic
ASHGA5P016758	0.000633772	10.2559	noncoding	266	+	natural antisense
ASHGA5P042849	0.0017496	33.9727	noncoding	380	+	intergenic
ASHGA5P037342	0.00410755	5.09501	noncoding	2538	-	intron sense-overlapping
ASHGA5P018138	0.0483331	2.45955	noncoding	487	+	bidirectional
ASHGA5P022146	0.0231497	4.11214	noncoding	3789	-	exon sense-overlapping
ASHGA5P022146	0.0231497	4.11214	noncoding	3789	-	exon sense-overlapping
ASHGA5P022146	0.0231497	4.11214	noncoding	3789	-	exon sense-overlapping
ASHGA5P035939	0.00591485	2.71457	noncoding	710	+	intergenic
ASHGA5P030224	0.00544807	2.16438	noncoding	470	-	intergenic
ASHGA5P018933	0.000514969	29.1852	noncoding	7128	-	exon sense-overlapping
ASHGA5P018933	0.000514969	29.1852	noncoding	7128	-	exon sense-overlapping
ASHGA5P018933	0.000514969	29.1852	noncoding	7128	-	exon sense-overlapping
ASHGA5P018933	0.000514969	29.1852	noncoding	7128	-	exon sense-overlapping
ASHGA5P018933	0.000514969	29.1852	noncoding	7128	-	exon sense-overlapping
ASHGA5P039593	0.00544894	25.0931	noncoding	454	-	intergenic
ASHGA5P028009	0.00385121	2.01258	noncoding	1242	+	intergenic
ASHGA5P015537	0.00766127	2.1835	noncoding	1535	+
ASHGA5P043828	0.00105102	9.9986	noncoding	705	+	intergenic
ASHGA5P025773	0.0172737	2.66087	noncoding	930	-	exon sense-overlapping
ASHGA5P025773	0.0172737	2.66087	noncoding	930	-	exon sense-overlapping
ASHGA5P048174	0.0147878	4.53402	noncoding	694	-	intron sense-overlapping
ASHGA5P043271	0.0342041	2.76415	noncoding	581	+	intergenic
ASHGA5P042860	0.00105645	19.5759	noncoding	788	+	intergenic
ASHGA5P034085	0.00154751	9.97449	noncoding	2987	-	intronic antisense
ASHGA5P034085	0.00154751	9.97449	noncoding	2987	-	natural antisense
ASHGA5P036786	0.000227476	3.23245	noncoding	4846	-	intergenic
ASHGA5P039488	0.00495217	7.00153	noncoding	1924	-	exon sense-overlapping
ASHGA5P018619	0.0297338	3.38315	noncoding	2986	-	intergenic
ASHGA5P031975	0.0194313	2.48406	noncoding	1980	+	bidirectional
ASHGA5P031975	0.0194313	2.48406	noncoding	1980	+	bidirectional
ASHGA5P031975	0.0194313	2.48406	noncoding	1980	+	bidirectional
ASHGA5P031975	0.0194313	2.48406	noncoding	1980	+	bidirectional
ASHGA5P031975	0.0194313	2.48406	noncoding	1980	+	bidirectional
ASHGA5P057140	0.0142874	2.33553	noncoding	328	+	intergenic
ASHGA5P029399	0.00260295	6.45853	noncoding	1170	+	intergenic
ASHGA5P055214	0.0234283	3.40074	noncoding	1493	+	intronic antisense
ASHGA5P031118	0.0306135	2.56781	noncoding	1164	-	intergenic
ASHGA5P021711	0.0368509	3.12399	noncoding	718	+
ASHGA5P046974	0.0257215	3.23603	noncoding	309	-	intergenic
ASHGA5P015065	0.00065813	6.27729	noncoding	1406	-	bidirectional
ASHGA5P022650	0.00411591	3.59603	noncoding	1284	+	intronic antisense
ASHGA5P033663	0.00825904	2.54832	noncoding	951	-	bidirectional
ASHGA5P040575	0.00127331	7.15083	noncoding	3165	-	intergenic
ASHGA5P043153	0.0177385	2.42547	noncoding	468	-
ASHGA5P043568	0.0306724	3.08775	noncoding	3918	+	intronic antisense
ASHGA5P043568	0.0306724	3.08775	noncoding	3918	+	intronic antisense
ASHGA5P043568	0.0306724	3.08775	noncoding	3918	+	natural antisense
ASHGA5P018683	0.00320126	13.7698	noncoding	388	+	intergenic
ASHGA5P044518	0.00137135	3.53196	noncoding	487	-	intergenic
ASHGA5P047886	0.00904058	2.2221	noncoding	544	-	intergenic
ASHGA5P015520	0.00211988	2.908	noncoding	794	+	bidirectional
ASHGA5P015520	0.00211988	2.908	noncoding	794	+	bidirectional
ASHGA5P015520	0.00211988	2.908	noncoding	794	+	bidirectional
ASHGA5P032424	0.00760745	2.95481	noncoding	671	-
ASHGA5P043121	0.0164641	2.77296	noncoding	830	-
ASHGA5P045496	0.0101772	2.70602	noncoding	334	-	intergenic
ASHGA5P057024	0.0030808	4.28409	noncoding	281	-	intergenic
ASHGA5P019956	0.0017102	3.25515	noncoding	318	-	exon sense-overlapping
ASHGA5P051246	0.000385485	2.07467	noncoding	2377	-	natural antisense
ASHGA5P055818	0.00388475	3.23147	noncoding	2484	+	bidirectional
ASHGA5P057887	0.00377821	11.0813	noncoding	358	+	intergenic
ASHGA5P032537	0.0212376	4.56079	noncoding	1172	+	intergenic
ASHGA5P047369	0.0313115	2.19688	noncoding	934	+	intergenic
ASHGA5P043843	0.017457	3.6688	noncoding	673	+	intergenic
ASHGA5P053534	0.0334437	2.52009	noncoding	561	-	intergenic
ASHGA5P047645	0.00470292	10.085	noncoding	700	+	intergenic
ASHGA5P055441	0.00208708	11.7214	noncoding	544	-	bidirectional
ASHGA5P050633	0.0244915	3.8251	noncoding	968	+	intergenic
ASHGA5P033262	0.0441022	2.09032	noncoding	2404	+	natural antisense
ASHGA5P033262	0.0441022	2.09032	noncoding	2404	+	natural antisense
ASHGA5P030010	0.0236688	7.93303	noncoding	577	-	intronic antisense
ASHGA5P030010	0.0236688	7.93303	noncoding	577	-	natural antisense
ASHGA5P028541	0.00608144	3.20386	noncoding	548	+	intergenic
ASHGA5P021359	0.0164468	2.87199	noncoding	551	+	intergenic
ASHGA5P056817	0.00220893	2.30898	noncoding	232	+	intergenic
ASHGA5P020761	0.000624595	15.62	noncoding	542	+	intronic antisense
ASHGA5P044430	0.000814501	5.23285	noncoding	380	-	bidirectional
ASHGA5P044430	0.000814501	5.23285	noncoding	380	-	bidirectional
ASHGA5P044430	0.000814501	5.23285	noncoding	380	-	bidirectional
ASHGA5P044430	0.000814501	5.23285	noncoding	380	-	bidirectional
ASHGA5P032302	0.00170518	18.5527	noncoding	899	-	natural antisense
ASHGA5P046070	0.00527385	2.57173	noncoding	806	-	intergenic
ASHGA5P051733	0.0134851	4.31881	noncoding	3354	-	intergenic
ASHGA5P053871	0.00213433	2.21402	noncoding	1661	+	exon sense-overlapping
ASHGA5P056294	0.0343705	3.22695	noncoding	1334	-	intergenic
ASHGA5P019035	0.0197873	2.42784	noncoding	433	+	intergenic
ASHGA5P029679	0.0364493	2.67123	noncoding	531	+	exon sense-overlapping
ASHGA5P029679	0.0364493	2.67123	noncoding	531	+	exon sense-overlapping
ASHGA5P029679	0.0364493	2.67123	noncoding	531	+	exon sense-overlapping
ASHGA5P022845	0.00327509	3.96401	noncoding	763	+	intergenic
ASHGA5P030237	0.00384191	9.5315	noncoding	905	-	intronic antisense
ASHGA5P014123	0.00369174	5.22056	noncoding	579	+	intergenic
ASHGA5P018688	0.00164385	5.12975	noncoding	375	-	intergenic
ASHGA5P033241	0.00228054	2.42292	noncoding	4810	+	intergenic
ASHGA5P036150	0.00369701	4.15633	noncoding	2238	+	exon sense-overlapping
ASHGA5P014130	0.00415469	2.02984	noncoding	970	+	intergenic
ASHGA5P017103	0.00220824	2.22747	noncoding	346	-	intergenic
ASHGA5P035175	0.00234233	10.2648	noncoding	1347	-	exon sense-overlapping
ASHGA5P042519	0.00157467	3.04074	noncoding	758	+	intergenic
ASHGA5P015273	0.0254822	2.06849	noncoding	2919	+	natural antisense
ASHGA5P016880	0.00482854	2.39686	noncoding	548	-	exon sense-overlapping
ASHGA5P016880	0.00482854	2.39686	noncoding	548	-	intronic antisense
ASHGA5P031079	0.00204668	11.4992	noncoding	1129	-	intergenic
ASHGA5P046945	0.0446533	2.24831	noncoding	1476	-	natural antisense
ASHGA5P046945	0.0446533	2.24831	noncoding	1476	-	natural antisense
ASHGA5P046945	0.0446533	2.24831	noncoding	1476	-	natural antisense
ASHGA5P054953	0.0341587	4.34822	noncoding	205	+	intergenic
ASHGA5P017927	0.0113497	7.229	noncoding	4585	-
ASHGA5P054824	0.0312462	3.36245	noncoding	1540	+	natural antisense
ASHGA5P021467	0.0156829	2.13592	noncoding	851	-	intronic antisense
ASHGA5P021467	0.0156829	2.13592	noncoding	851	-	intronic antisense
ASHGA5P023344	0.00405308	10.4529	noncoding	837	-	intergenic
ASHGA5P048832	0.00815744	2.78674	noncoding	3298	-	intergenic
ASHGA5P031297	0.0253503	2.72151	noncoding	822	-	bidirectional
ASHGA5P031297	0.0253503	2.72151	noncoding	822	-	bidirectional
ASHGA5P021221	0.00152475	10.8963	noncoding	983	-	intergenic
ASHGA5P028610	0.00365213	15.7998	noncoding	2615	-	intergenic
ASHGA5P023179	0.00591218	4.36009	noncoding	1138	-	exon sense-overlapping
ASHGA5P023179	0.00591218	4.36009	noncoding	1138	-	exon sense-overlapping
ASHGA5P023179	0.00591218	4.36009	noncoding	1138	-	exon sense-overlapping
ASHGA5P023179	0.00591218	4.36009	noncoding	1138	-	natural antisense
ASHGA5P040564	0.000302457	4.63615	noncoding	896	-	intergenic
ASHGA5P015751	0.0262416	2.16377	noncoding	554	-	intergenic
ASHGA5P040371	0.0251489	3.81669	noncoding	491	-	intergenic
ASHGA5P058632	0.0326107	3.1069	noncoding	1233	+	natural antisense
ASHGA5P058632	0.0326107	3.1069	noncoding	1233	+	natural antisense
ASHGA5P058632	0.0326107	3.1069	noncoding	1233	+	natural antisense
ASHGA5P058632	0.0326107	3.1069	noncoding	1233	+	natural antisense
ASHGA5P058632	0.0326107	3.1069	noncoding	1233	+	natural antisense
ASHGA5P014854	0.000698825	13.0255	noncoding	565	-	intergenic
ASHGA5P058464	0.00162919	3.21127	noncoding	1323	+	bidirectional
ASHGA5P058464	0.00162919	3.21127	noncoding	1323	+	bidirectional
ASHGA5P058464	0.00162919	3.21127	noncoding	1323	+	bidirectional
ASHGA5P058464	0.00162919	3.21127	noncoding	1323	+	bidirectional
ASHGA5P058464	0.00162919	3.21127	noncoding	1323	+	bidirectional
ASHGA5P045099	0.0114821	4.53016	noncoding	612	-	intergenic
ASHGA5P028678	0.000146306	3.05894	noncoding	380	-	intron sense-overlapping
ASHGA5P041184	0.0304068	2.59792	noncoding	1298	+	bidirectional
ASHGA5P056963	0.0215298	2.89736	noncoding	1647	-	intergenic
ASHGA5P016157	0.0170657	6.02643	noncoding	1224	-	intergenic
ASHGA5P039191	0.00131791	5.86559	noncoding	895	+
ASHGA5P044258	0.0106394	3.99419	noncoding	283	-	intron sense-overlapping
ASHGA5P050776	0.00357942	3.69376	noncoding	1221	+	natural antisense
ASHGA5P025999	0.00314466	8.20292	noncoding	1959	-	intronic antisense
ASHGA5P025999	0.00314466	8.20292	noncoding	1959	-	intronic antisense
ASHGA5P025999	0.00314466	8.20292	noncoding	1959	-	intronic antisense
ASHGA5P047092	0.0158542	2.24201	noncoding	460	-	natural antisense
ASHGA5P047092	0.0158542	2.24201	noncoding	460	-	natural antisense
ASHGA5P047092	0.0158542	2.24201	noncoding	460	-	natural antisense
ASHGA5P047092	0.0158542	2.24201	noncoding	460	-	natural antisense
ASHGA5P047092	0.0158542	2.24201	noncoding	460	-	natural antisense
ASHGA5P047092	0.0158542	2.24201	noncoding	460	-	natural antisense
ASHGA5P047092	0.0158542	2.24201	noncoding	460	-	natural antisense
ASHGA5P047092	0.0158542	2.24201	noncoding	460	-	natural antisense
ASHGA5P047092	0.0158542	2.24201	noncoding	460	-	natural antisense
ASHGA5P047092	0.0158542	2.24201	noncoding	460	-	natural antisense
ASHGA5P047092	0.0158542	2.24201	noncoding	460	-	natural antisense
ASHGA5P047092	0.0158542	2.24201	noncoding	460	-	natural antisense
ASHGA5P047092	0.0158542	2.24201	noncoding	460	-	natural antisense
ASHGA5P026751	0.0123838	3.19451	noncoding	692	+	natural antisense
ASHGA5P025888	0.00116386	4.09577	noncoding	1379	-	exon sense-overlapping
ASHGA5P025888	0.00116386	4.09577	noncoding	1379	-	exon sense-overlapping
ASHGA5P025888	0.00116386	4.09577	noncoding	1379	-	exon sense-overlapping
ASHGA5P025888	0.00116386	4.09577	noncoding	1379	-	exon sense-overlapping
ASHGA5P025888	0.00116386	4.09577	noncoding	1379	-	exon sense-overlapping
ASHGA5P025888	0.00116386	4.09577	noncoding	1379	-	natural antisense
ASHGA5P025888	0.00116386	4.09577	noncoding	1379	-	natural antisense
ASHGA5P025888	0.00116386	4.09577	noncoding	1379	-	natural antisense
ASHGA5P046718	0.0144494	2.24491	noncoding	2725	+	intergenic
ASHGA5P037036	0.00398656	9.87508	noncoding	1164	+	intergenic
ASHGA5P047612	0.00383523	3.0606	noncoding	824	+	intron sense-overlapping
ASHGA5P047612	0.00383523	3.0606	noncoding	824	+	intron sense-overlapping
ASHGA5P028722	0.0249349	2.44032	noncoding	585	+	intergenic
ASHGA5P018457	0.00133546	3.69381	noncoding	2908	+	intergenic
ASHGA5P042979	0.00169776	3.73982	noncoding	2829	-	natural antisense
ASHGA5P048470	0.0021566	2.26476	noncoding	4899	-	intergenic
ASHGA5P038523	7.29242e-05	39.9764	noncoding	566	-	intergenic
ASHGA5P016842	0.00862508	2.66824	noncoding	392	+	intergenic
ASHGA5P035584	0.0269757	2.03681	noncoding	224	-	natural antisense
ASHGA5P022040	0.0149979	3.1051	noncoding	1546	-	exon sense-overlapping
ASHGA5P022040	0.0149979	3.1051	noncoding	1546	-	natural antisense
ASHGA5P017100	0.0112646	2.42322	noncoding	402	-	natural antisense
ASHGA5P014031	0.00255709	4.30924	noncoding	714	+
ASHGA5P027379	0.00177012	4.07212	noncoding	705	-	intergenic
ASHGA5P031966	0.00235914	2.72288	noncoding	229	+	intergenic
ASHGA5P045256	0.00108145	4.31507	noncoding	2818	-	intergenic
ASHGA5P040485	0.000996998	6.65462	noncoding	1296	-	intergenic
ASHGA5P033304	0.00277634	2.1121	noncoding	264	+	intergenic
ASHGA5P051422	0.00302367	3.32084	noncoding	540	+	intergenic
ASHGA5P029933	0.0436829	2.28385	noncoding	496	+	intron sense-overlapping
ASHGA5P029933	0.0436829	2.28385	noncoding	496	+	intron sense-overlapping
ASHGA5P029933	0.0436829	2.28385	noncoding	496	+	intron sense-overlapping
ASHGA5P029933	0.0436829	2.28385	noncoding	496	+	intronic antisense
ASHGA5P029933	0.0436829	2.28385	noncoding	496	+	intronic antisense
ASHGA5P029933	0.0436829	2.28385	noncoding	496	+	intronic antisense
ASHGA5P029933	0.0436829	2.28385	noncoding	496	+	intronic antisense
ASHGA5P029933	0.0436829	2.28385	noncoding	496	+	intronic antisense
ASHGA5P029257	0.0253327	2.31347	noncoding	525	-	intronic antisense
ASHGA5P021396	0.00147561	3.05085	noncoding	360	-
ASHGA5P055177	5.93953e-05	19.3288	noncoding	707	+	intergenic
ASHGA5P044308	0.00370779	3.63988	noncoding	648	-	natural antisense
ASHGA5P053411	0.000650782	7.02319	noncoding	403	+	intergenic
ASHGA5P056554	0.00335373	5.60169	noncoding	438	+	intergenic
ASHGA5P058234	0.0108286	3.38417	noncoding	254	-	intergenic
ASHGA5P028338	0.00105587	5.37293	noncoding	436	+	intergenic
ASHGA5P019575	0.0083553	2.68626	noncoding	545	-	intergenic
ASHGA5P047515	0.0149452	6.37218	noncoding	434	+	intron sense-overlapping
ASHGA5P020741	0.0164059	2.10369	noncoding	690	+	intronic antisense
ASHGA5P020741	0.0164059	2.10369	noncoding	690	+	intronic antisense
ASHGA5P042759	0.0360529	3.78399	noncoding	1228	+	intergenic
ASHGA5P026313	0.00483898	3.11162	noncoding	3675	+	intergenic
ASHGA5P035251	0.0109473	2.51621	noncoding	1110	+	intergenic
ASHGA5P022504	0.0388746	6.90781	noncoding	869	+	natural antisense
ASHGA5P022504	0.0388746	6.90781	noncoding	869	+	natural antisense
ASHGA5P022504	0.0388746	6.90781	noncoding	869	+	natural antisense
ASHGA5P022504	0.0388746	6.90781	noncoding	869	+	natural antisense
ASHGA5P037677	0.00146678	2.92824	noncoding	818	+	intergenic
ASHGA5P016010	0.0471239	3.05467	noncoding	242	-	intergenic
ASHGA5P037008	0.0155376	2.84379	noncoding	374	+	intronic antisense
ASHGA5P037008	0.0155376	2.84379	noncoding	374	+	intronic antisense
ASHGA5P017579	0.00445017	3.36757	noncoding	931	+	intergenic
ASHGA5P058359	0.00877566	3.93229	noncoding	3068	-	intronic antisense
ASHGA5P058359	0.00877566	3.93229	noncoding	3068	-	intronic antisense
ASHGA5P058359	0.00877566	3.93229	noncoding	3068	-	natural antisense
ASHGA5P058359	0.00877566	3.93229	noncoding	3068	-	natural antisense
ASHGA5P058359	0.00877566	3.93229	noncoding	3068	-	natural antisense
ASHGA5P058359	0.00877566	3.93229	noncoding	3068	-	natural antisense
ASHGA5P016128	0.00726177	4.30277	noncoding	966	+	intergenic
ASHGA5P027222	0.0217137	2.30363	noncoding	404	-
ASHGA5P045231	0.0202213	5.2125	noncoding	549	-	intergenic
ASHGA5P043706	0.000427408	8.40026	noncoding	2143	+	intergenic
ASHGA5P035922	0.00462138	2.86245	noncoding	1287	+	intergenic
ASHGA5P022508	0.00351554	4.0288	noncoding	725	+	natural antisense
ASHGA5P052282	0.0127009	4.31771	noncoding	1238	-	intergenic
ASHGA5P015049	0.0117706	3.06013	noncoding	443	-	intergenic
ASHGA5P035872	0.0109645	6.27736	noncoding	802	+	natural antisense
ASHGA5P035872	0.0109645	6.27736	noncoding	802	+	natural antisense
ASHGA5P054312	0.00898709	2.24088	noncoding	316	-	intergenic
ASHGA5P032356	0.0163581	2.6611	noncoding	1604	-	intergenic
ASHGA5P033058	0.00762263	3.04866	noncoding	2103	+	exon sense-overlapping
ASHGA5P033058	0.00762263	3.04866	noncoding	2103	+	exon sense-overlapping
ASHGA5P044036	0.00372756	3.42216	noncoding	1861	+	intergenic
ASHGA5P046588	0.0499812	6.0618	noncoding	2109	+	intergenic
ASHGA5P043445	0.00951449	8.07801	noncoding	597	-	intergenic
ASHGA5P017840	0.00407125	2.95018	noncoding	338	-	natural antisense
ASHGA5P017840	0.00407125	2.95018	noncoding	338	-	natural antisense
ASHGA5P018031	0.00727759	2.10875	noncoding	478	+	intergenic
ASHGA5P015191	0.00120808	4.71472	noncoding	872	+	natural antisense
ASHGA5P000257	0.00512232	2.11997	noncoding	19800	-	intergenic
ASHGA5P027375	0.00317138	3.70031	noncoding	615	-	intergenic
ASHGA5P034812	0.00211472	9.33175	noncoding	964	+	intergenic
ASHGA5P037905	0.029227	5.02186	noncoding	347	+	intergenic
ASHGA5P046091	0.0474454	4.64592	noncoding	1352	-	intergenic
ASHGA5P044621	0.024308	4.86803	noncoding	781	+	intron sense-overlapping
ASHGA5P038136	0.00462563	3.33238	noncoding	2964	-	intergenic
ASHGA5P027661	0.0355204	2.24368	noncoding	267	-	intergenic
ASHGA5P054706	0.00138106	3.05709	noncoding	543	+	intron sense-overlapping
ASHGA5P047996	0.0352831	2.62957	noncoding	745	-	intergenic
ASHGA5P032652	0.00503508	3.3613	noncoding	1664	-	intron sense-overlapping
ASHGA5P051452	0.00125559	3.22144	noncoding	3139	-	intronic antisense
ASHGA5P041295	0.000286588	3.84431	noncoding	1367	+	intergenic
ASHGA5P022109	0.00602846	2.16456	noncoding	768	-	intron sense-overlapping
ASHGA5P043463	0.000305432	5.46242	noncoding	731	+	intronic antisense
ASHGA5P043463	0.000305432	5.46242	noncoding	731	+	intronic antisense
ASHGA5P043463	0.000305432	5.46242	noncoding	731	+	intronic antisense
ASHGA5P043463	0.000305432	5.46242	noncoding	731	+	intronic antisense
ASHGA5P043463	0.000305432	5.46242	noncoding	731	+	intronic antisense
ASHGA5P043463	0.000305432	5.46242	noncoding	731	+	intronic antisense
ASHGA5P040623	0.0112596	6.48377	noncoding	881	-	intron sense-overlapping
ASHGA5P031138	0.000206642	9.90403	noncoding	518	-	intergenic
ASHGA5P019701	0.0028259	2.57577	noncoding	566	+	intergenic
ASHGA5P036560	0.0254301	3.21908	noncoding	366	+	intergenic
ASHGA5P023433	0.00400134	6.05742	noncoding	106	+	intergenic
ASHGA5P058685	0.00899056	2.15793	noncoding	200	-	intergenic
ASHGA5P015330	0.00574487	2.16638	noncoding	2238	+	intergenic
ASHGA5P045968	0.00459336	4.21613	noncoding	266	+	intergenic
ASHGA5P042183	0.000665888	4.49401	noncoding	4518	-	intergenic
ASHGA5P043098	0.000612346	2.67565	noncoding	4426	-	intergenic
ASHGA5P015145	0.0070504	16.0596	noncoding	155	+	intergenic
ASHGA5P037898	0.016931	4.8891	noncoding	706	+	intronic antisense
ASHGA5P047651	0.00219878	5.10956	noncoding	306	+	intronic antisense
ASHGA5P047651	0.00219878	5.10956	noncoding	306	+	intronic antisense
ASHGA5P030309	0.00749559	9.26908	noncoding	334	-	intergenic
ASHGA5P030009	0.00241221	9.66783	noncoding	752	-	intronic antisense
ASHGA5P030009	0.00241221	9.66783	noncoding	752	-	natural antisense
ASHGA5P031058	0.000341289	29.4462	noncoding	535	-	natural antisense
ASHGA5P031058	0.000341289	29.4462	noncoding	535	-	natural antisense
ASHGA5P041138	0.0129845	2.43508	noncoding	1432	+
ASHGA5P051730	0.0296209	2.1594	noncoding	566	+	intergenic
ASHGA5P026018	0.00231199	5.15563	noncoding	5006	+	exon sense-overlapping
ASHGA5P026018	0.00231199	5.15563	noncoding	5006	+	exon sense-overlapping
ASHGA5P028584	0.00148176	6.59734	noncoding	1888	-	intergenic
ASHGA5P037876	0.0319441	2.5761	noncoding	2096	-	intergenic
ASHGA5P009127	0.00500557	3.71947	noncoding	530	+
ASHGA5P038749	0.0153585	2.59071	noncoding	383	+	intronic antisense
ASHGA5P056248	0.0157978	2.47518	noncoding	1381	-	intergenic
ASHGA5P019299	0.00240669	2.41712	noncoding	484	+	bidirectional
ASHGA5P054984	0.00470897	3.38765	noncoding	1429	+	intron sense-overlapping
ASHGA5P044811	0.00148498	12.8657	noncoding	575	+	bidirectional
ASHGA5P041133	0.0335072	3.17202	noncoding	1500	+	intergenic
ASHGA5P047804	0.0133531	2.39245	noncoding	1541	-	bidirectional
ASHGA5P018182	0.016639	3.52986	noncoding	632	+
ASHGA5P025485	0.00942596	3.11028	noncoding	2846	-	exon sense-overlapping
ASHGA5P045129	0.00491818	4.6191	noncoding	311	+	intergenic
ASHGA5P049970	0.00518403	2.00694	noncoding	2089	+	intergenic
ASHGA5P022950	0.00688791	2.4913	noncoding	1708	-
ASHGA5P036921	0.000569853	4.09022	noncoding	1196	+	bidirectional
ASHGA5P034321	0.0365229	2.84139	noncoding	2990	-	intergenic
ASHGA5P016554	0.00458348	2.5813	noncoding	1033	-	exon sense-overlapping
ASHGA5P016554	0.00458348	2.5813	noncoding	1033	-	exon sense-overlapping
ASHGA5P016554	0.00458348	2.5813	noncoding	1033	-	exon sense-overlapping
ASHGA5P031935	0.0385171	2.53181	noncoding	433	+	intron sense-overlapping
ASHGA5P056112	0.0312694	2.81902	noncoding	786	-	intergenic
ASHGA5P034727	0.00054935	7.68882	noncoding	1451	+	intergenic
ASHGA5P022472	0.000345885	3.69255	noncoding	652	-	natural antisense
ASHGA5P022472	0.000345885	3.69255	noncoding	652	-	natural antisense
ASHGA5P052924	0.01166	2.53536	noncoding	647	-	intergenic
ASHGA5P018326	0.0141496	2.43044	noncoding	2522	-	intergenic
ASHGA5P032588	0.00525946	2.75886	noncoding	562	-	intronic antisense
ASHGA5P048184	0.0403761	2.47347	noncoding	578	-	bidirectional
ASHGA5P048184	0.0403761	2.47347	noncoding	578	-	bidirectional
ASHGA5P048184	0.0403761	2.47347	noncoding	578	-	bidirectional
ASHGA5P017060	0.0254398	2.17902	noncoding	737	+
ASHGA5P016452	0.0278199	2.21209	noncoding	524	+	natural antisense
ASHGA5P026547	0.00605486	2.52005	noncoding	2028	-	natural antisense
ASHGA5P026547	0.00605486	2.52005	noncoding	2028	-	natural antisense
ASHGA5P026547	0.00605486	2.52005	noncoding	2028	-	natural antisense
ASHGA5P026547	0.00605486	2.52005	noncoding	2028	-	natural antisense
ASHGA5P026547	0.00605486	2.52005	noncoding	2028	-	natural antisense
ASHGA5P026547	0.00605486	2.52005	noncoding	2028	-	natural antisense
ASHGA5P043050	0.00181249	12.9767	noncoding	1039	-	intergenic
ASHGA5P053417	0.00361933	11.1413	noncoding	567	+	intergenic
ASHGA5P036009	0.00328582	4.66355	noncoding	2874	-	exon sense-overlapping
ASHGA5P036009	0.00328582	4.66355	noncoding	2874	-	exon sense-overlapping
ASHGA5P038181	0.00490516	2.22879	noncoding	2039	-	natural antisense
ASHGA5P023585	0.00284961	3.90511	noncoding	403	-	intergenic
ASHGA5P017931	0.000840526	12.3256	noncoding	423	-	intergenic
ASHGA5P043824	0.00161038	2.14663	noncoding	3921	+	intergenic
ASHGA5P021884	0.000533058	2.71332	noncoding	1165	+	bidirectional
ASHGA5P014653	0.0388576	5.63313	noncoding	138	-	intergenic
ASHGA5P027938	0.00504925	2.47952	noncoding	2911	-	intergenic
ASHGA5P049516	0.00496654	6.0304	noncoding	1662	+	intergenic
ASHGA5P022506	0.00342866	3.26024	noncoding	522	-
ASHGA5P033378	0.00305508	4.35499	noncoding	3330	+	exon sense-overlapping
ASHGA5P033378	0.00305508	4.35499	noncoding	3330	+	exon sense-overlapping
ASHGA5P033378	0.00305508	4.35499	noncoding	3330	+	natural antisense
ASHGA5P033378	0.00305508	4.35499	noncoding	3330	+	natural antisense
ASHGA5P033378	0.00305508	4.35499	noncoding	3330	+	natural antisense
ASHGA5P038537	0.0181809	2.92077	noncoding	576	-	intergenic
ASHGA5P053698	0.0048371	13.8724	noncoding	290	+	intergenic
ASHGA5P033524	0.0073323	2.40629	noncoding	2196	-	intronic antisense
ASHGA5P033524	0.0073323	2.40629	noncoding	2196	-	intronic antisense
ASHGA5P026231	0.01499	2.55265	noncoding	1012	+
ASHGA5P015521	0.00386027	6.4069	noncoding	1293	+	intergenic
ASHGA5P014708	0.0472279	6.01235	noncoding	449	-	intronic antisense
ASHGA5P014708	0.0472279	6.01235	noncoding	449	-	intronic antisense
ASHGA5P014708	0.0472279	6.01235	noncoding	449	-	intronic antisense
ASHGA5P014708	0.0472279	6.01235	noncoding	449	-	intronic antisense
ASHGA5P014708	0.0472279	6.01235	noncoding	449	-	intronic antisense
ASHGA5P048794	0.00269137	2.75402	noncoding	490	+	intronic antisense
ASHGA5P048794	0.00269137	2.75402	noncoding	490	+	intronic antisense
ASHGA5P048794	0.00269137	2.75402	noncoding	490	+	intronic antisense
ASHGA5P048794	0.00269137	2.75402	noncoding	490	+	intronic antisense
ASHGA5P048794	0.00269137	2.75402	noncoding	490	+	intronic antisense
ASHGA5P048794	0.00269137	2.75402	noncoding	490	+	intronic antisense
ASHGA5P048794	0.00269137	2.75402	noncoding	490	+	intronic antisense
ASHGA5P048794	0.00269137	2.75402	noncoding	490	+	intronic antisense
ASHGA5P048794	0.00269137	2.75402	noncoding	490	+	intronic antisense
ASHGA5P048794	0.00269137	2.75402	noncoding	490	+	intronic antisense
ASHGA5P031623	0.000464244	2.59195	noncoding	1005	+	exon sense-overlapping
ASHGA5P031623	0.000464244	2.59195	noncoding	1005	+	exon sense-overlapping
ASHGA5P031623	0.000464244	2.59195	noncoding	1005	+	exon sense-overlapping
ASHGA5P032713	0.000884713	16.6266	noncoding	244	+	intergenic
ASHGA5P044133	0.00378257	3.56935	noncoding	309	-	intergenic
ASHGA5P045048	0.0163921	2.13947	noncoding	939	+	natural antisense
ASHGA5P045048	0.0163921	2.13947	noncoding	939	+	natural antisense
ASHGA5P045048	0.0163921	2.13947	noncoding	939	+	natural antisense
ASHGA5P045048	0.0163921	2.13947	noncoding	939	+	natural antisense
ASHGA5P045048	0.0163921	2.13947	noncoding	939	+	natural antisense
ASHGA5P033478	0.00499696	3.93745	noncoding	1429	-	bidirectional
ASHGA5P038087	0.000575194	13.0808	noncoding	454	-	intergenic
ASHGA5P057564	0.00254778	6.31096	noncoding	550	+	intergenic
ASHGA5P019193	0.00859217	2.86461	noncoding	1068	+	natural antisense
ASHGA5P019193	0.00859217	2.86461	noncoding	1068	+	natural antisense
ASHGA5P023200	0.003786	5.11834	noncoding	2496	+	bidirectional
ASHGA5P045690	0.00983509	2.19193	noncoding	2388	-	exon sense-overlapping
ASHGA5P045690	0.00983509	2.19193	noncoding	2388	-	exon sense-overlapping
ASHGA5P045690	0.00983509	2.19193	noncoding	2388	-	exon sense-overlapping
ASHGA5P045690	0.00983509	2.19193	noncoding	2388	-	exon sense-overlapping
ASHGA5P045690	0.00983509	2.19193	noncoding	2388	-	exon sense-overlapping
ASHGA5P045690	0.00983509	2.19193	noncoding	2388	-	exon sense-overlapping
ASHGA5P016615	0.00829655	4.10782	noncoding	1716	-	intergenic
ASHGA5P054913	0.00257447	11.6871	noncoding	610	-	bidirectional
ASHGA5P054913	0.00257447	11.6871	noncoding	610	-	bidirectional
ASHGA5P054913	0.00257447	11.6871	noncoding	610	-	bidirectional
ASHGA5P056288	0.0036543	2.00765	noncoding	590	-	intergenic
ASHGA5P032764	0.0287363	2.66685	noncoding	291	+	intronic antisense
ASHGA5P018978	0.0224486	2.38124	noncoding	3842	+
ASHGA5P050733	0.0167655	3.21602	noncoding	825	-	intergenic
ASHGA5P019018	0.0114861	4.51638	noncoding	1710	+	exon sense-overlapping
ASHGA5P019018	0.0114861	4.51638	noncoding	1710	+	exon sense-overlapping
ASHGA5P019018	0.0114861	4.51638	noncoding	1710	+	exon sense-overlapping
ASHGA5P019018	0.0114861	4.51638	noncoding	1710	+	exon sense-overlapping
ASHGA5P019020	0.00391541	2.70797	noncoding	1925	-	exon sense-overlapping
ASHGA5P019020	0.00391541	2.70797	noncoding	1925	-	exon sense-overlapping
ASHGA5P020148	0.0031069	2.0596	noncoding	738	-	intronic antisense
ASHGA5P020148	0.0031069	2.0596	noncoding	738	-	intronic antisense
ASHGA5P020148	0.0031069	2.0596	noncoding	738	-	intronic antisense
ASHGA5P019401	0.0131944	2.12689	noncoding	2440	+	exon sense-overlapping
ASHGA5P017442	0.000134162	4.43221	noncoding	441	-	intergenic
ASHGA5P044216	0.0237555	2.85264	noncoding	429	+	intergenic
ASHGA5P039958	0.0168582	4.70542	noncoding	146	+	bidirectional
ASHGA5P039958	0.0168582	4.70542	noncoding	146	+	bidirectional
ASHGA5P052416	0.000756809	5.0076	noncoding	1100	+	exon sense-overlapping
ASHGA5P052416	0.000756809	5.0076	noncoding	1100	+	exon sense-overlapping
ASHGA5P012915	0.00437307	6.59316	noncoding	1404	-	intronic antisense
ASHGA5P052218	0.0291864	4.89842	noncoding	1941	+	intergenic
ASHGA5P003749	0.00174551	3.20125	noncoding	455	-	intergenic
ASHGA5P014268	0.00575562	2.50441	noncoding	2936	-	exon sense-overlapping
ASHGA5P014268	0.00575562	2.50441	noncoding	2936	-	exon sense-overlapping
ASHGA5P014268	0.00575562	2.50441	noncoding	2936	-	exon sense-overlapping
ASHGA5P014268	0.00575562	2.50441	noncoding	2936	-	exon sense-overlapping
ASHGA5P033232	0.0307134	2.46736	noncoding	650	+	intergenic
ASHGA5P038287	0.000739516	10.418	noncoding	2407	-	intron sense-overlapping
ASHGA5P038287	0.000739516	10.418	noncoding	2407	-	intron sense-overlapping
ASHGA5P050574	0.0109782	2.0797	noncoding	1835	+	natural antisense
ASHGA5P036782	0.00455421	11.4421	noncoding	187	-	bidirectional
ASHGA5P036782	0.00455421	11.4421	noncoding	187	-	bidirectional
ASHGA5P057422	0.00262992	2.08355	noncoding	307	+	intron sense-overlapping
ASHGA5P015474	0.000351328	17.4519	noncoding	767	-	intergenic
ASHGA5P031025	0.0140006	2.57676	noncoding	2071	-	exon sense-overlapping
ASHGA5P025851	0.00821572	7.02179	noncoding	617	+	intronic antisense
ASHGA5P025851	0.00821572	7.02179	noncoding	617	+	intronic antisense
ASHGA5P046559	0.00494241	3.3095	noncoding	857	+	intergenic
ASHGA5P034610	0.00591473	3.11938	noncoding	447	+	natural antisense
ASHGA5P046307	0.00702069	2.08266	noncoding	2384	-	intergenic
ASHGA5P026766	0.000194765	4.39227	noncoding	1152	+	exon sense-overlapping
ASHGA5P026766	0.000194765	4.39227	noncoding	1152	+	exon sense-overlapping
ASHGA5P017664	0.00154781	31.4574	noncoding	276	-	intergenic
ASHGA5P042194	0.0161356	2.01445	noncoding	479	-	intergenic
ASHGA5P036399	0.0111602	2.05139	noncoding	273	+	intronic antisense
ASHGA5P042502	0.00143625	6.6283	noncoding	4462	+	intergenic
ASHGA5P044098	0.0047525	4.39689	noncoding	521	-	intergenic
ASHGA5P020149	0.00272784	4.61632	noncoding	589	-	intergenic
ASHGA5P028490	0.0261371	2.25212	noncoding	2092	-	intergenic
ASHGA5P016647	0.0298863	2.31949	noncoding	596	-	bidirectional
ASHGA5P020868	0.0062544	6.45983	noncoding	221	+	intergenic
ASHGA5P013224	0.000990617	92.2608	noncoding	1058	-	intergenic
ASHGA5P039813	0.0001731	3.20968	noncoding	900	+	natural antisense
ASHGA5P032880	0.000638305	5.31907	noncoding	920	+	intergenic
ASHGA5P037294	0.0041321	5.38307	noncoding	1502	-	intron sense-overlapping
ASHGA5P056818	0.000678493	19.5874	noncoding	627	+	intergenic
ASHGA5P039979	0.000433971	19.838	noncoding	763	+	intergenic
ASHGA5P018640	0.00981143	2.29339	noncoding	992	+	intronic antisense
ASHGA5P018640	0.00981143	2.29339	noncoding	992	+	intronic antisense
ASHGA5P053402	0.000867871	4.57519	noncoding	1696	-	bidirectional
ASHGA5P053402	0.000867871	4.57519	noncoding	1696	-	bidirectional
ASHGA5P057203	0.0409606	2.1126	noncoding	486	+	intergenic
ASHGA5P023581	0.000633094	2.347	noncoding	563	+	intergenic
ASHGA5P049715	0.00112598	2.81677	noncoding	473	-
ASHGA5P043795	0.00287313	5.05456	noncoding	532	+	intergenic
ASHGA5P049675	0.000670319	15.3932	noncoding	841	-	intergenic
ASHGA5P051427	0.00252518	6.20245	noncoding	985	+	intergenic
ASHGA5P045094	0.00233649	3.84522	noncoding	947	+	intergenic
ASHGA5P026550	0.00920745	6.303	noncoding	768	-	intronic antisense
ASHGA5P027378	0.000749142	19.5608	noncoding	711	-	intergenic
ASHGA5P057132	0.002555	4.6574	noncoding	688	+	intergenic
ASHGA5P051992	0.011115	3.04635	noncoding	5759	-	exon sense-overlapping
ASHGA5P051992	0.011115	3.04635	noncoding	5759	-	exon sense-overlapping
ASHGA5P051992	0.011115	3.04635	noncoding	5759	-	intron sense-overlapping
ASHGA5P057028	0.0122571	10.288	noncoding	474	-	intergenic
ASHGA5P017470	0.0247845	3.14248	noncoding	454	+	intergenic
ASHGA5P021144	0.0114368	2.79009	noncoding	1243	+	intergenic
ASHGA5P025687	0.027256	2.23212	noncoding	942	+	intron sense-overlapping
ASHGA5P042155	0.0030826	6.25337	noncoding	420	-	intergenic
ASHGA5P010613	0.0023034	6.33425	noncoding	559	+	natural antisense
ASHGA5P058349	0.00603009	2.84939	noncoding	573	+	natural antisense
ASHGA5P053166	0.00807949	3.35358	noncoding	766	-	bidirectional
ASHGA5P053166	0.00807949	3.35358	noncoding	766	-	bidirectional
ASHGA5P053166	0.00807949	3.35358	noncoding	766	-	bidirectional
ASHGA5P022455	0.0458988	2.60093	noncoding	254	+	exon sense-overlapping
ASHGA5P037759	0.00602502	5.75565	noncoding	670	-	bidirectional
ASHGA5P045280	0.0268009	2.05068	noncoding	578	+	intergenic
ASHGA5P032840	0.000406856	103.571	noncoding	641	+	natural antisense
ASHGA5P014151	0.0186232	7.84155	noncoding	927	+	intergenic
ASHGA5P019943	0.0264201	2.32574	noncoding	220	-	bidirectional
ASHGA5P019636	0.00285195	3.66696	noncoding	886	+	intergenic
ASHGA5P023583	0.00643566	9.7849	noncoding	547	+	intronic antisense
ASHGA5P046416	0.00344616	2.03045	noncoding	428	+	intergenic
ASHGA5P046049	0.00550626	2.7263	noncoding	533	-	intergenic
ASHGA5P043054	0.0340158	2.63461	noncoding	1920	-	intergenic
ASHGA5P023250	0.0193289	2.07759	noncoding	782	-	exon sense-overlapping
ASHGA5P051329	0.0234245	3.26174	noncoding	314	+
ASHGA5P051489	0.000808967	5.40653	noncoding	1114	-	intergenic
ASHGA5P036376	0.0178637	2.54191	noncoding	1411	+	natural antisense
ASHGA5P040743	0.0208756	2.62691	noncoding	425	+	intergenic
ASHGA5P032540	1.05533e-05	7.47158	noncoding	2525	-	bidirectional
ASHGA5P043867	0.0239649	3.57455	noncoding	472	-	intergenic
ASHGA5P050575	0.00855849	2.50955	noncoding	1721	+	intergenic
ASHGA5P016541	0.0132208	2.50097	noncoding	646	+	intergenic
ASHGA5P046098	0.00141767	4.81705	noncoding	468	-	intergenic
ASHGA5P025860	0.00317485	6.3034	noncoding	1297	+	bidirectional
ASHGA5P025860	0.00317485	6.3034	noncoding	1297	+	bidirectional
ASHGA5P023061	0.000401437	6.52733	noncoding	675	+	intergenic
ASHGA5P048831	0.000175407	4.83415	noncoding	658	+	intergenic
ASHGA5P023498	0.00744004	3.66434	noncoding	2334	-	intergenic
ASHGA5P042898	0.012682	3.31701	noncoding	357	-	natural antisense
ASHGA5P042898	0.012682	3.31701	noncoding	357	-	natural antisense
ASHGA5P042898	0.012682	3.31701	noncoding	357	-	natural antisense
ASHGA5P042898	0.012682	3.31701	noncoding	357	-	natural antisense
ASHGA5P042570	0.00198521	22.8978	noncoding	1530	+	intergenic
ASHGA5P020242	0.00856794	4.87832	noncoding	2817	-	intergenic
ASHGA5P018862	0.00215106	3.28455	noncoding	414	+	intergenic
ASHGA5P045631	0.00266077	8.81502	noncoding	2421	+	intronic antisense
ASHGA5P045631	0.00266077	8.81502	noncoding	2421	+	intronic antisense
ASHGA5P045631	0.00266077	8.81502	noncoding	2421	+	intronic antisense
ASHGA5P018729	0.0247493	2.66119	noncoding	2287	+	bidirectional
ASHGA5P047789	0.00457365	2.80056	noncoding	355	-	intergenic
ASHGA5P027319	0.00992898	4.2596	noncoding	2816	-	bidirectional
ASHGA5P051924	0.00824661	2.36903	noncoding	982	+
ASHGA5P054720	0.00584248	2.085	noncoding	2708	+	natural antisense
ASHGA5P049199	0.0082118	2.38829	noncoding	672	-	intergenic
ASHGA5P032724	0.0276353	2.17538	noncoding	304	-	intergenic
ASHGA5P053881	0.000935237	7.45582	noncoding	509	-	natural antisense
ASHGA5P042166	0.0225934	2.06663	noncoding	903	-	bidirectional
ASHGA5P042166	0.0225934	2.06663	noncoding	903	-	bidirectional
ASHGA5P042166	0.0225934	2.06663	noncoding	903	-	bidirectional
ASHGA5P042166	0.0225934	2.06663	noncoding	903	-	bidirectional
ASHGA5P033424	0.0186117	2.29534	noncoding	782	+	intergenic
ASHGA5P016188	0.00745009	5.2391	noncoding	412	+	intergenic
ASHGA5P023375	0.00385474	4.14635	noncoding	563	+	intergenic
ASHGA5P053394	0.00156224	6.18274	noncoding	745	-	intergenic
ASHGA5P048793	0.00358312	2.7788	noncoding	3337	+	intronic antisense
ASHGA5P048793	0.00358312	2.7788	noncoding	3337	+	intronic antisense
ASHGA5P053589	0.000328715	3.58814	noncoding	328	-	intergenic
ASHGA5P021435	0.0479556	2.47455	noncoding	566	-	intronic antisense
ASHGA5P021435	0.0479556	2.47455	noncoding	566	-	intronic antisense
ASHGA5P018111	0.0404606	4.14636	noncoding	727	+	intergenic
ASHGA5P040431	0.00308711	5.25903	noncoding	572	-	bidirectional
ASHGA5P025637	0.00466983	2.13117	noncoding	2936	-	exon sense-overlapping
ASHGA5P025637	0.00466983	2.13117	noncoding	2936	-	exon sense-overlapping
ASHGA5P055672	0.00197182	4.52618	noncoding	851	+	intergenic
ASHGA5P053147	0.0214338	3.0287	noncoding	609	-	bidirectional
ASHGA5P053012	0.00268577	3.43671	noncoding	1628	+	bidirectional
ASHGA5P038431	0.0115365	2.20844	noncoding	996	+
ASHGA5P031128	0.0220918	4.658	noncoding	3971	-	intergenic
ASHGA5P058485	0.00132526	13.6864	noncoding	1541	+	intergenic
ASHGA5P058468	0.00675814	4.57381	noncoding	1429	-	natural antisense
ASHGA5P049712	0.0153168	4.04073	noncoding	370	-	intergenic
ASHGA5P049222	0.00285167	5.08578	noncoding	659	-	intergenic
ASHGA5P028285	0.00194756	3.58424	noncoding	596	+	intronic antisense
ASHGA5P058599	0.00176335	2.41155	noncoding	2174	-	intergenic
ASHGA5P056593	6.20022e-05	2.57592	noncoding	662	-	intergenic
ASHGA5P015884	0.000433099	4.07892	noncoding	768	+	intergenic
ASHGA5P026684	0.0317533	2.01836	noncoding	597	+	bidirectional
ASHGA5P036995	0.0371339	2.13255	noncoding	1693	+	intronic antisense
ASHGA5P036093	0.0224323	3.90306	noncoding	508	+	intergenic
ASHGA5P028976	0.00225113	17.3243	noncoding	4651	-	intergenic
ASHGA5P039810	0.0057824	6.00576	noncoding	909	-	intergenic
ASHGA5P032170	0.00899094	4.04396	noncoding	541	-	intergenic
ASHGA5P026094	0.0189962	3.33007	noncoding	503	-	intergenic
ASHGA5P053029	0.0470878	2.32798	noncoding	638	-	intergenic
ASHGA5P030758	0.0192782	2.12118	noncoding	508	+	bidirectional
ASHGA5P036838	0.0145405	2.72379	noncoding	907	+	intergenic
ASHGA5P041219	0.0321654	2.54441	noncoding	741	+	bidirectional
ASHGA5P031473	0.0131135	7.94216	noncoding	249	+	intergenic
ASHGA5P027034	0.0184271	2.12203	noncoding	1269	-	intergenic
ASHGA5P052316	0.00731451	3.30988	noncoding	630	+	intergenic
ASHGA5P036251	0.0116173	3.25628	noncoding	1635	+	intergenic
ASHGA5P027163	0.000110786	8.56853	noncoding	530	+	intergenic
ASHGA5P038013	0.00581899	8.25356	noncoding	1506	+	intergenic
ASHGA5P015006	0.0268419	3.4083	noncoding	1021	+	intergenic
ASHGA5P055536	0.0454524	2.84991	noncoding	3955	-	natural antisense
ASHGA5P040375	0.00525953	2.63439	noncoding	364	-
ASHGA5P039544	0.00952545	2.9144	noncoding	984	-	natural antisense
ASHGA5P039544	0.00952545	2.9144	noncoding	984	-	natural antisense
ASHGA5P032017	0.00137222	6.49519	noncoding	456	-	natural antisense
ASHGA5P032017	0.00137222	6.49519	noncoding	456	-	natural antisense
ASHGA5P038853	0.00635626	2.96777	noncoding	2555	+	intronic antisense
ASHGA5P050387	0.000977563	4.39561	noncoding	732	+	intergenic
ASHGA5P022855	0.0171771	2.61691	noncoding	574	+	bidirectional
ASHGA5P022855	0.0171771	2.61691	noncoding	574	+	bidirectional
ASHGA5P055372	0.00186219	3.2652	noncoding	779	-	intron sense-overlapping
ASHGA5P055372	0.00186219	3.2652	noncoding	779	-	intron sense-overlapping
ASHGA5P047177	0.0410374	3.47766	noncoding	475	-	natural antisense
ASHGA5P014634	0.00139789	12.8331	noncoding	632	-	bidirectional
ASHGA5P014634	0.00139789	12.8331	noncoding	632	-	bidirectional
ASHGA5P037667	0.0301939	2.23411	noncoding	361	-	intergenic
ASHGA5P046031	0.00295879	2.19198	noncoding	5734	+	natural antisense
ASHGA5P019864	3.50018e-05	13.5165	noncoding	837	-	natural antisense
ASHGA5P051521	0.00281871	2.00029	noncoding	772	-	natural antisense
ASHGA5P040658	0.00106922	8.57515	noncoding	2019	-	bidirectional
ASHGA5P040658	0.00106922	8.57515	noncoding	2019	-	bidirectional
ASHGA5P040828	0.0178459	4.67919	noncoding	911	-	intronic antisense
ASHGA5P040828	0.0178459	4.67919	noncoding	911	-	natural antisense
ASHGA5P039938	0.0201068	17.977	noncoding	835	+	intron sense-overlapping
ASHGA5P045113	0.0203372	3.97053	noncoding	676	-	intergenic
ASHGA5P019758	0.0164288	3.96507	noncoding	724	+	natural antisense
ASHGA5P030910	0.00326207	4.21704	noncoding	748	-	intergenic
ASHGA5P021628	0.00563833	3.81547	noncoding	272	-	intergenic
ASHGA5P023522	0.000109298	3.85304	noncoding	928	+	natural antisense
ASHGA5P023522	0.000109298	3.85304	noncoding	928	+	natural antisense
ASHGA5P021779	0.00267016	8.6289	noncoding	1853	+	exon sense-overlapping
ASHGA5P021779	0.00267016	8.6289	noncoding	1853	+	exon sense-overlapping
ASHGA5P039404	0.00340957	4.69962	noncoding	4218	-	intergenic
ASHGA5P053420	0.00903014	3.44984	noncoding	897	-	bidirectional
ASHGA5P053420	0.00903014	3.44984	noncoding	897	-	bidirectional
ASHGA5P020824	0.0315485	3.44612	noncoding	485	-	intergenic
ASHGA5P038344	0.0460477	2.06125	noncoding	360	-	natural antisense
ASHGA5P038344	0.0460477	2.06125	noncoding	360	-	natural antisense
ASHGA5P037729	0.00129352	18.7037	noncoding	2348	-	natural antisense
ASHGA5P028685	0.00805779	2.52204	noncoding	2192	-	intronic antisense
ASHGA5P028685	0.00805779	2.52204	noncoding	2192	-	intronic antisense
ASHGA5P008103	0.00473072	2.63768	noncoding	2946	+	exon sense-overlapping
ASHGA5P008103	0.00473072	2.63768	noncoding	2946	+	exon sense-overlapping
ASHGA5P023153	0.000926763	3.9625	noncoding	1567	+	exon sense-overlapping
ASHGA5P023153	0.000926763	3.9625	noncoding	1567	+	exon sense-overlapping
ASHGA5P023153	0.000926763	3.9625	noncoding	1567	+	exon sense-overlapping
ASHGA5P023153	0.000926763	3.9625	noncoding	1567	+	exon sense-overlapping
ASHGA5P023153	0.000926763	3.9625	noncoding	1567	+	exon sense-overlapping
ASHGA5P023153	0.000926763	3.9625	noncoding	1567	+	natural antisense
ASHGA5P023153	0.000926763	3.9625	noncoding	1567	+	natural antisense
ASHGA5P014633	0.0112744	8.57087	noncoding	549	+	intergenic
ASHGA5P028464	0.00891549	2.32045	noncoding	1045	-	intergenic
ASHGA5P054609	0.00637282	2.77144	noncoding	2395	-	intergenic
ASHGA5P035060	0.0348049	2.08007	noncoding	589	-	intronic antisense
ASHGA5P032042	0.0357099	2.37068	noncoding	129	+	intergenic
ASHGA5P054963	0.000468099	10.5367	noncoding	781	+	intergenic
ASHGA5P033577	0.0246562	2.62444	noncoding	553	-	intronic antisense
ASHGA5P033577	0.0246562	2.62444	noncoding	553	-	intronic antisense
ASHGA5P033577	0.0246562	2.62444	noncoding	553	-	intronic antisense
ASHGA5P053590	0.0145176	2.88932	noncoding	429	-	intergenic
ASHGA5P023343	0.00203514	14.9145	noncoding	505	-	intergenic
ASHGA5P036525	0.00190089	2.78846	noncoding	2350	+	intron sense-overlapping
ASHGA5P036525	0.00190089	2.78846	noncoding	2350	+	intron sense-overlapping
ASHGA5P036525	0.00190089	2.78846	noncoding	2350	+	intron sense-overlapping
ASHGA5P036525	0.00190089	2.78846	noncoding	2350	+	intron sense-overlapping
ASHGA5P021729	0.00151382	5.58772	noncoding	1615	+	exon sense-overlapping
ASHGA5P021729	0.00151382	5.58772	noncoding	1615	+	exon sense-overlapping
ASHGA5P021729	0.00151382	5.58772	noncoding	1615	+	exon sense-overlapping
ASHGA5P021729	0.00151382	5.58772	noncoding	1615	+	exon sense-overlapping
ASHGA5P021729	0.00151382	5.58772	noncoding	1615	+	exon sense-overlapping
ASHGA5P021729	0.00151382	5.58772	noncoding	1615	+	natural antisense
ASHGA5P021729	0.00151382	5.58772	noncoding	1615	+	natural antisense
ASHGA5P050641	0.00137536	8.16874	noncoding	1267	+	bidirectional
ASHGA5P050641	0.00137536	8.16874	noncoding	1267	+	bidirectional
ASHGA5P050641	0.00137536	8.16874	noncoding	1267	+	bidirectional
ASHGA5P050641	0.00137536	8.16874	noncoding	1267	+	bidirectional
ASHGA5P032882	0.000404277	10.81	noncoding	376	+	intergenic
ASHGA5P029792	0.0198471	2.05078	noncoding	943	+	intergenic
ASHGA5P048847	0.00128032	4.21025	noncoding	790	+	natural antisense
ASHGA5P019296	0.00545078	4.04006	noncoding	889	+	intergenic
ASHGA5P045145	0.00588293	2.63871	noncoding	359	-	intronic antisense
ASHGA5P020236	0.0471172	3.60122	noncoding	1881	-	intergenic
ASHGA5P017480	0.0453897	2.03947	noncoding	920	-	intergenic
ASHGA5P034135	0.00672036	4.21298	noncoding	3666	-	intergenic
ASHGA5P045834	0.00135586	3.67959	noncoding	461	+	intergenic
ASHGA5P030064	0.0484668	2.19615	noncoding	448	-	natural antisense
ASHGA5P030064	0.0484668	2.19615	noncoding	448	-	natural antisense
ASHGA5P030064	0.0484668	2.19615	noncoding	448	-	natural antisense
ASHGA5P034948	0.00749561	10.6847	noncoding	1068	-	intronic antisense
ASHGA5P034948	0.00749561	10.6847	noncoding	1068	-	intronic antisense
ASHGA5P034948	0.00749561	10.6847	noncoding	1068	-	intronic antisense
ASHGA5P034948	0.00749561	10.6847	noncoding	1068	-	intronic antisense
ASHGA5P034948	0.00749561	10.6847	noncoding	1068	-	intronic antisense
ASHGA5P034948	0.00749561	10.6847	noncoding	1068	-	intronic antisense
ASHGA5P023122	0.00488654	3.6685	noncoding	4693	+
ASHGA5P040397	0.00563754	3.92367	noncoding	5346	-	bidirectional
ASHGA5P040397	0.00563754	3.92367	noncoding	5346	-	bidirectional
ASHGA5P021319	0.00297907	2.53642	noncoding	764	+	intronic antisense
ASHGA5P047882	0.00267724	7.62651	noncoding	2675	+	intergenic
ASHGA5P054505	0.00122918	5.73224	noncoding	555	-	intergenic
ASHGA5P045340	0.0358345	2.25887	noncoding	8030	-	natural antisense
ASHGA5P008592	0.00136388	5.63551	noncoding	1088	-	intergenic
ASHGA5P017655	0.00134047	4.04235	noncoding	1502	+	intergenic
ASHGA5P035517	0.00783601	2.91987	noncoding	675	-	intergenic
ASHGA5P032116	0.0198432	3.0196	noncoding	583	-	natural antisense
ASHGA5P039013	0.013456	3.95608	noncoding	2160	+	exon sense-overlapping
ASHGA5P039013	0.013456	3.95608	noncoding	2160	+	exon sense-overlapping
ASHGA5P052290	0.0123313	2.34642	noncoding	790	+	intergenic
ASHGA5P043609	0.0444865	8.20843	noncoding	4639	+	intron sense-overlapping
ASHGA5P052139	0.0086604	2.67847	noncoding	5278	+	bidirectional
ASHGA5P015369	0.0250777	2.55148	noncoding	675	+	intergenic
ASHGA5P015626	0.0348684	2.50302	noncoding	1352	-	intergenic
ASHGA5P039943	0.019987	2.23179	noncoding	266	-	intergenic
ASHGA5P032318	0.0111914	2.36834	noncoding	955	-
ASHGA5P036352	0.00705385	2.16431	noncoding	1269	+	intergenic
ASHGA5P017051	0.000728496	8.48752	noncoding	306	+	intronic antisense
ASHGA5P048224	0.00118464	2.01895	noncoding	272	-	natural antisense
ASHGA5P048224	0.00118464	2.01895	noncoding	272	-	natural antisense
ASHGA5P048224	0.00118464	2.01895	noncoding	272	-	natural antisense
ASHGA5P048224	0.00118464	2.01895	noncoding	272	-	natural antisense
ASHGA5P014129	0.00182757	3.7846	noncoding	1502	+
ASHGA5P028224	0.0117764	2.70087	noncoding	419	+	intergenic
ASHGA5P043713	0.00897262	3.53076	noncoding	839	+
ASHGA5P030476	0.000364803	9.77599	noncoding	156	-	intergenic
ASHGA5P016508	6.03406e-05	2.30039	noncoding	556	+	natural antisense
ASHGA5P025741	0.011918	4.0354	noncoding	863	-	exon sense-overlapping
ASHGA5P025887	0.0268373	4.54978	noncoding	1756	-	exon sense-overlapping
ASHGA5P025887	0.0268373	4.54978	noncoding	1756	-	exon sense-overlapping
ASHGA5P025887	0.0268373	4.54978	noncoding	1756	-	exon sense-overlapping
ASHGA5P025887	0.0268373	4.54978	noncoding	1756	-	exon sense-overlapping
ASHGA5P025887	0.0268373	4.54978	noncoding	1756	-	exon sense-overlapping
ASHGA5P025887	0.0268373	4.54978	noncoding	1756	-	natural antisense
ASHGA5P025887	0.0268373	4.54978	noncoding	1756	-	natural antisense
ASHGA5P025887	0.0268373	4.54978	noncoding	1756	-	natural antisense
ASHGA5P026033	0.00708959	3.09544	noncoding	332	-	intergenic
ASHGA5P043150	0.000202433	12.3998	noncoding	957	-	intergenic
ASHGA5P027905	0.00360029	4.77878	noncoding	348	+	intergenic
ASHGA5P046425	0.00799243	4.57185	noncoding	2788	+	intergenic
ASHGA5P025841	0.00204068	2.00604	noncoding	860	+	exon sense-overlapping
ASHGA5P040172	0.000154971	14.2174	noncoding	661	+	intergenic
ASHGA5P020962	0.0446447	2.40061	noncoding	453	+	intergenic
ASHGA5P008266	0.00932819	3.14468	noncoding	3133	+	exon sense-overlapping
ASHGA5P008266	0.00932819	3.14468	noncoding	3133	+	exon sense-overlapping
ASHGA5P008266	0.00932819	3.14468	noncoding	3133	+	natural antisense
ASHGA5P008266	0.00932819	3.14468	noncoding	3133	+	natural antisense
ASHGA5P035494	0.00464954	3.53133	noncoding	3350	-	intergenic
ASHGA5P056415	0.00024492	5.99119	noncoding	475	+	intergenic
ASHGA5P034471	0.00285114	18.902	noncoding	1407	+
ASHGA5P022834	0.00109923	29.0744	noncoding	563	-	intergenic
ASHGA5P019362	0.0029006	2.53051	noncoding	1203	-	intergenic
ASHGA5P043517	0.00246917	4.30871	noncoding	2644	+	exon sense-overlapping
ASHGA5P022601	0.00634954	2.76259	noncoding	656	-	exon sense-overlapping
ASHGA5P038746	0.00566824	2.47361	noncoding	3624	+	intergenic
ASHGA5P048653	0.0392933	2.85891	noncoding	852	+	intergenic
ASHGA5P044925	0.00161228	7.94266	noncoding	3381	+	exon sense-overlapping
ASHGA5P044925	0.00161228	7.94266	noncoding	3381	+	exon sense-overlapping
ASHGA5P026733	0.00260948	5.44811	noncoding	1926	+	intergenic
ASHGA5P035890	0.00102225	4.41576	noncoding	426	+	intergenic
ASHGA5P035184	0.000871433	6.86118	noncoding	1853	-	intergenic
ASHGA5P053000	0.000555086	17.4053	noncoding	611	-	natural antisense
ASHGA5P053000	0.000555086	17.4053	noncoding	611	-	natural antisense
ASHGA5P053000	0.000555086	17.4053	noncoding	611	-	natural antisense
ASHGA5P053000	0.000555086	17.4053	noncoding	611	-	natural antisense
ASHGA5P035681	0.00373739	10.3845	noncoding	426	+	intergenic
ASHGA5P053880	0.000133722	6.20007	noncoding	984	-	natural antisense
ASHGA5P019959	0.0136747	4.56266	noncoding	260	-	intergenic
ASHGA5P026429	0.00281074	7.9292	noncoding	428	-	natural antisense
ASHGA5P019685	0.0096071	3.19361	noncoding	2249	-	intronic antisense
ASHGA5P019685	0.0096071	3.19361	noncoding	2249	-	intronic antisense
ASHGA5P019685	0.0096071	3.19361	noncoding	2249	-	intronic antisense
ASHGA5P045083	0.00133202	2.43895	noncoding	972	-	intergenic
ASHGA5P034327	0.000322432	9.87107	noncoding	439	-	intronic antisense
ASHGA5P034327	0.000322432	9.87107	noncoding	439	-	intronic antisense
ASHGA5P034327	0.000322432	9.87107	noncoding	439	-	intronic antisense
ASHGA5P038307	0.00405173	16.2747	noncoding	3509	-	intron sense-overlapping
ASHGA5P038307	0.00405173	16.2747	noncoding	3509	-	intron sense-overlapping
ASHGA5P038307	0.00405173	16.2747	noncoding	3509	-	intron sense-overlapping
ASHGA5P038307	0.00405173	16.2747	noncoding	3509	-	intron sense-overlapping
ASHGA5P027027	0.00368715	43.0727	noncoding	3033	-	intergenic
ASHGA5P058657	0.000787553	8.51773	noncoding	205	+	intergenic
ASHGA5P026852	0.0122359	2.19501	noncoding	1816	+	intronic antisense
ASHGA5P049189	0.0077495	4.24515	noncoding	1112	-	intergenic
ASHGA5P019569	0.00236901	9.76815	noncoding	441	-	intronic antisense
ASHGA5P019569	0.00236901	9.76815	noncoding	441	-	natural antisense
ASHGA5P025797	0.0112493	2.56173	noncoding	3830	+	exon sense-overlapping
ASHGA5P056716	8.40089e-05	2.74539	noncoding	329	+	intergenic
ASHGA5P016328	0.000364726	2.88312	noncoding	187	-	intergenic
ASHGA5P032903	0.0163448	11.9095	noncoding	811	+	intergenic
ASHGA5P053200	0.00320327	6.13615	noncoding	481	+	intergenic
ASHGA5P027966	0.00301555	2.18272	noncoding	858	+	intronic antisense
ASHGA5P027966	0.00301555	2.18272	noncoding	858	+	intronic antisense
ASHGA5P027966	0.00301555	2.18272	noncoding	858	+	natural antisense
ASHGA5P027966	0.00301555	2.18272	noncoding	858	+	natural antisense
ASHGA5P038672	0.0145193	8.5639	noncoding	246	+	intergenic
ASHGA5P015611	0.00476077	2.45953	noncoding	460	+	intronic antisense
ASHGA5P015611	0.00476077	2.45953	noncoding	460	+	intronic antisense
ASHGA5P046743	0.0182056	2.40409	noncoding	1033	-	intergenic
ASHGA5P027174	0.0101674	12.0008	noncoding	1884	+	intergenic
ASHGA5P033003	0.0232484	3.03689	noncoding	514	+
ASHGA5P015825	0.00141612	12.814	noncoding	1220	+	intergenic
ASHGA5P020980	0.00275403	3.72862	noncoding	765	-	natural antisense
ASHGA5P031598	0.00744612	2.27581	noncoding	1354	+	natural antisense
ASHGA5P038606	0.0400054	2.04446	noncoding	2400	-	natural antisense
ASHGA5P043648	0.00566182	2.42183	noncoding	281	+	bidirectional
ASHGA5P043648	0.00566182	2.42183	noncoding	281	+	bidirectional
ASHGA5P043648	0.00566182	2.42183	noncoding	281	+	bidirectional
ASHGA5P043648	0.00566182	2.42183	noncoding	281	+	bidirectional
ASHGA5P043648	0.00566182	2.42183	noncoding	281	+	bidirectional
ASHGA5P014884	0.00352384	2.62567	noncoding	468	+	natural antisense
ASHGA5P028559	0.00257813	25.5448	noncoding	2090	-	bidirectional
ASHGA5P036638	0.000557614	4.80817	noncoding	1928	-	natural antisense
ASHGA5P036638	0.000557614	4.80817	noncoding	1928	-	natural antisense
ASHGA5P051283	0.00225313	4.80869	noncoding	2984	+	intergenic
ASHGA5P048462	0.0442324	2.29404	noncoding	514	-	intergenic
ASHGA5P034769	0.0137966	6.48768	noncoding	3069	+	intergenic
ASHGA5P021153	0.00847817	2.24378	noncoding	3066	+	exon sense-overlapping
ASHGA5P021153	0.00847817	2.24378	noncoding	3066	+	exon sense-overlapping
ASHGA5P021153	0.00847817	2.24378	noncoding	3066	+	exon sense-overlapping
ASHGA5P021153	0.00847817	2.24378	noncoding	3066	+	exon sense-overlapping
ASHGA5P021153	0.00847817	2.24378	noncoding	3066	+	exon sense-overlapping
ASHGA5P021153	0.00847817	2.24378	noncoding	3066	+	exon sense-overlapping
ASHGA5P021153	0.00847817	2.24378	noncoding	3066	+	exon sense-overlapping
ASHGA5P021153	0.00847817	2.24378	noncoding	3066	+	exon sense-overlapping
ASHGA5P021153	0.00847817	2.24378	noncoding	3066	+	exon sense-overlapping
ASHGA5P020284	0.0108609	2.37349	noncoding	2223	+	exon sense-overlapping
ASHGA5P026626	0.019604	2.69817	noncoding	3361	+	intergenic
ASHGA5P036952	0.035587	2.93369	noncoding	438	+	intergenic
ASHGA5P041401	0.000469642	2.96058	noncoding	803	+	intronic antisense
ASHGA5P041401	0.000469642	2.96058	noncoding	803	+	intronic antisense
ASHGA5P019713	0.00428079	6.54419	noncoding	761	+	natural antisense
ASHGA5P019713	0.00428079	6.54419	noncoding	761	+	natural antisense
ASHGA5P019713	0.00428079	6.54419	noncoding	761	+	natural antisense
ASHGA5P019713	0.00428079	6.54419	noncoding	761	+	natural antisense
ASHGA5P048447	0.00520377	4.96045	noncoding	588	-	bidirectional
ASHGA5P026565	0.000536408	9.27008	noncoding	3387	+	intergenic
ASHGA5P031040	0.00049322	13.8245	noncoding	389	-	intergenic
ASHGA5P031283	0.0128356	4.31303	noncoding	2194	-	intergenic
ASHGA5P050986	0.0311789	2.06963	noncoding	741	+	intergenic
ASHGA5P029919	0.00426439	3.35254	noncoding	1617	-	natural antisense
ASHGA5P029919	0.00426439	3.35254	noncoding	1617	-	natural antisense
ASHGA5P035590	0.00443683	4.33283	noncoding	2815	-	intergenic
ASHGA5P000039	0.00172484	2.44839	noncoding	3614	-	intergenic
ASHGA5P017246	0.00020016	12.6654	noncoding	1163	-	intergenic
ASHGA5P019715	0.0171222	2.00893	noncoding	1601	-	bidirectional
ASHGA5P019715	0.0171222	2.00893	noncoding	1601	-	bidirectional
ASHGA5P041739	0.0068233	2.58862	noncoding	2083	-	natural antisense
ASHGA5P042601	0.0067895	2.93554	noncoding	271	+	intergenic
ASHGA5P021632	0.00272094	2.78505	noncoding	1603	-	exon sense-overlapping
ASHGA5P021632	0.00272094	2.78505	noncoding	1603	-	exon sense-overlapping
ASHGA5P021632	0.00272094	2.78505	noncoding	1603	-	exon sense-overlapping
ASHGA5P021632	0.00272094	2.78505	noncoding	1603	-	intron sense-overlapping
ASHGA5P021632	0.00272094	2.78505	noncoding	1603	-	intron sense-overlapping
ASHGA5P021632	0.00272094	2.78505	noncoding	1603	-	intron sense-overlapping
ASHGA5P021632	0.00272094	2.78505	noncoding	1603	-	intron sense-overlapping
ASHGA5P021632	0.00272094	2.78505	noncoding	1603	-	intron sense-overlapping
ASHGA5P021632	0.00272094	2.78505	noncoding	1603	-	intron sense-overlapping
ASHGA5P021632	0.00272094	2.78505	noncoding	1603	-	intron sense-overlapping
ASHGA5P021632	0.00272094	2.78505	noncoding	1603	-	intron sense-overlapping
ASHGA5P021632	0.00272094	2.78505	noncoding	1603	-	intron sense-overlapping
[truncated: 1,996 more rows]
