# Supplementary material for: Gene-expression reversal of lncRNAs and associated mRNAs expression in active vs latent HIV infection
Source: Sci Rep. 2016 Oct 19;6:34862. doi: 10.1038/srep34862 (PMC5069461; doi:10.1038/srep34862)
Supplement: Supplementary Data 2 [file srep34862-s3.xls]

## Sheet: Downregulated_Control-VS-Active
Down-regulated mRNAs: Uninfected control vs Active Infection
ProbeName	P-value	Fold Change	type	GO
ASHGA5P050734	0.014541	3.38431	protein_coding	GO:0004866|GO:0004867|GO:0005576|GO:0005615|GO:0005886|GO:0007596|GO:0007598|GO:0010951
ASHGA5P001336	0.00767636	3.07482	protein_coding	GO:0001916|GO:0002230|GO:0002230|GO:0002827|GO:0002827|GO:0002827|GO:0002827|GO:0005125|GO:0006954|GO:0009615|GO:0010535|GO:0032693|GO:0032725|GO:0032729|GO:0032729|GO:0032733|GO:0032733|GO:0032735|GO:0032740|GO:0032760|GO:0032816|GO:0032819|GO:0034105|GO:0042098|GO:0042102|GO:0042104|GO:0042346|GO:0042510|GO:0042517|GO:0042520|GO:0042523|GO:0043382|GO:0045087|GO:0045519|GO:0045672|GO:0045944|GO:…
ASHGA5P034683	0.000653559	2.43637	protein_coding	GO:0001843|GO:0003677|GO:0003714|GO:0005100|GO:0005525|GO:0005634|GO:0005829|GO:0006351|GO:0007264|GO:0007411|GO:0008360|GO:0015629|GO:0030900|GO:0032321|GO:0043010|GO:0043116|GO:0045892|GO:0051056
ASHGA5P025186	0.0122924	2.05626	protein_coding	GO:0005634|GO:0005730|GO:0005737|GO:0005829|GO:0006559|GO:0006569|GO:0006575|GO:0008483|GO:0008652|GO:0016212|GO:0016212|GO:0030170|GO:0034641|GO:0036141|GO:0042803|GO:0044281|GO:0047312|GO:0047316|GO:0047804|GO:0047945|GO:0070189|GO:0097053
ASHGA5P029225	0.000856437	4.08376	protein_coding
ASHGA5P039449	0.00182706	6.1304	protein_coding	GO:0005576|GO:0005615|GO:0006935|GO:0006955|GO:0007165|GO:0007267|GO:0008009|GO:0008284
ASHGA5P012497	0.00556077	4.20626	protein_coding	GO:0005634|GO:0005730|GO:0005737
ASHGA5P045009	0.0121064	2.04417	protein_coding	GO:0004506|GO:0004506|GO:0005789|GO:0006695|GO:0006725|GO:0010033|GO:0016021|GO:0016126|GO:0043231|GO:0044281|GO:0050660
ASHGA5P009609	0.011793	2.36684	protein_coding	GO:0019902|GO:0032587|GO:0035091
ASHGA5P005106	0.0126739	2.23344	protein_coding	GO:0003677|GO:0005634|GO:0006351|GO:0006355|GO:0008270
ASHGA5P012946	0.000949175	6.7155	protein_coding	GO:0004674|GO:0004712|GO:0004713|GO:0004715|GO:0005095|GO:0005154|GO:0005515|GO:0005524|GO:0005634|GO:0005737|GO:0005768|GO:0005886|GO:0005905|GO:0005912|GO:0006897|GO:0007166|GO:0007264|GO:0016310|GO:0030136|GO:0030659|GO:0046872|GO:0050699|GO:0050731|GO:0070436|GO:2000369
ASHGA5P006447	0.00106359	2.1173	protein_coding	GO:0000279|GO:0003677|GO:0003723|GO:0003725|GO:0005515|GO:0005634|GO:0005634|GO:0005730|GO:0005739|GO:0006351|GO:0030529|GO:0045892|GO:0045893
ASHGA5P055094	0.000406964	12.2921	protein_coding
ASHGA5P025243	0.00851078	2.64354	protein_coding	GO:0001875|GO:0002224|GO:0002238|GO:0002687|GO:0002752|GO:0002755|GO:0004872|GO:0004888|GO:0005515|GO:0005737|GO:0005886|GO:0005886|GO:0005887|GO:0006917|GO:0006954|GO:0006955|GO:0007165|GO:0007252|GO:0008063|GO:0008329|GO:0009897|GO:0009986|GO:0030177|GO:0031663|GO:0032695|GO:0032700|GO:0032722|GO:0032728|GO:0032735|GO:0032741|GO:0032755|GO:0032757|GO:0032760|GO:0034123|GO:0034130|GO:0034134|GO:…
ASHGA5P006070	0.0171286	2.78357	protein_coding	GO:0005515|GO:0005634|GO:0005737|GO:0005794|GO:0005813|GO:0005813|GO:0019899|GO:0030016|GO:0043623
ASHGA5P002216	0.00339665	3.65639	protein_coding	GO:0000272|GO:0004568|GO:0005615|GO:0005615|GO:0005764|GO:0006032|GO:0006032|GO:0006955|GO:0008061|GO:0008843|GO:0009617|GO:0043169
ASHGA5P008954	0.000308541	4.8382	protein_coding	GO:0016311|GO:0005886|GO:0005769|GO:0016791|GO:0004727
ASHGA5P000804	0.00309894	2.30773	protein_coding	GO:0001666|GO:0005506|GO:0005789|GO:0006464|GO:0008475|GO:0008544|GO:0008544|GO:0016702|GO:0030198|GO:0030867|GO:0031418|GO:0042803|GO:0046947|GO:0055114
ASHGA5P053287	0.0327725	4.10812	protein_coding	GO:0005224|GO:0005254|GO:0005260|GO:0005515|GO:0005524|GO:0005769|GO:0005886|GO:0006810|GO:0007585|GO:0016323|GO:0016324|GO:0019899|GO:0030165|GO:0031205|GO:0031901|GO:0034707|GO:0043234|GO:0055085
ASHGA5P050974	0.00126999	3.63799	protein_coding	GO:0005515|GO:0005886|GO:0007267|GO:0019904|GO:0030425|GO:0043025|GO:0045202
ASHGA5P016225	0.0107939	2.17399	protein_coding	GO:0000184|GO:0003723|GO:0003735|GO:0005515|GO:0005737|GO:0005829|GO:0006412|GO:0006412|GO:0006413|GO:0006414|GO:0006415|GO:0006614|GO:0010467|GO:0016032|GO:0016070|GO:0016071|GO:0019058|GO:0019083|GO:0022625|GO:0044267
ASHGA5P022757	0.000723793	4.03359	protein_coding	GO:0004859|GO:0005576
ASHGA5P001245	0.00122975	3.35975	protein_coding	GO:0000165|GO:0000165|GO:0001649|GO:0001775|GO:0002548|GO:0002548|GO:0004672|GO:0004698|GO:0005515|GO:0005576|GO:0005576|GO:0005615|GO:0005622|GO:0005737|GO:0005829|GO:0006468|GO:0006816|GO:0006874|GO:0006887|GO:0006935|GO:0006954|GO:0007010|GO:0007267|GO:0007610|GO:0008009|GO:0008360|GO:0009636|GO:0010628|GO:0010629|GO:0010818|GO:0014808|GO:0016004|GO:0016301|GO:0016310|GO:0019722|GO:0023052|GO:…
ASHGA5P004615	0.00261782	3.01938	protein_coding	GO:0005515|GO:0005634|GO:0005730|GO:0005737|GO:0006351|GO:0006355|GO:0051726
ASHGA5P001953	0.0322453	2.17332	protein_coding	GO:0003723|GO:0005515|GO:0005737|GO:0022625
ASHGA5P054829	0.0299996	2.25775	protein_coding	GO:0005385|GO:0005385|GO:0005794|GO:0005794|GO:0006882|GO:0006882|GO:0016021|GO:0030173|GO:0042803|GO:0048471|GO:0061448|GO:0071577|GO:0071577
ASHGA5P001204	0.0174082	4.1348	protein_coding	GO:0005484|GO:0005515|GO:0005576|GO:0005886|GO:0006112|GO:0006886|GO:0006887|GO:0007268|GO:0007269|GO:0014047|GO:0016021|GO:0030054|GO:0030672|GO:0031201|GO:0043005|GO:0044281|GO:0050796
ASHGA5P053035	0.00434988	7.33066	protein_coding	GO:0004930|GO:0005515|GO:0005637|GO:0005640|GO:0005737|GO:0005886|GO:0005886|GO:0007189|GO:0007190|GO:0007595|GO:0008284|GO:0008340|GO:0009986|GO:0016021|GO:0016363|GO:0016520|GO:0017046|GO:0019838|GO:0019933|GO:0030104|GO:0030141|GO:0030252|GO:0030819|GO:0032868|GO:0032869|GO:0033143|GO:0040018|GO:0042445|GO:0043568|GO:0043627|GO:0048469|GO:0048609|GO:0051246|GO:0051384|GO:0060124|GO:0060133
ASHGA5P038964	0.00184532	30.7001	protein_coding	GO:0003674|GO:0004842|GO:0005634|GO:0005730|GO:0005737|GO:0005737|GO:0005813|GO:0008270|GO:0042692
ASHGA5P001022	0.0196422	3.99722	protein_coding	GO:0004802|GO:0005634|GO:0005737|GO:0006007|GO:0006772|GO:0046872
ASHGA5P054207	0.000587533	39.7688	protein_coding	GO:0000184|GO:0003723|GO:0003735|GO:0005829|GO:0005844|GO:0006412|GO:0006412|GO:0006413|GO:0006414|GO:0006415|GO:0006614|GO:0007275|GO:0010467|GO:0016032|GO:0016070|GO:0016071|GO:0019058|GO:0019083|GO:0019843|GO:0022627|GO:0044267
ASHGA5P004562	0.00628264	2.54401	protein_coding	GO:0005125|GO:0005615|GO:0006915
ASHGA5P021070	0.0476662	2.39733	protein_coding	GO:0000139|GO:0000186|GO:0004714|GO:0005515|GO:0005524|GO:0005768|GO:0005886|GO:0005887|GO:0006468|GO:0007169|GO:0007190|GO:0007202|GO:0007264|GO:0007265|GO:0008285|GO:0008285|GO:0009986|GO:0010465|GO:0010623|GO:0010976|GO:0010976|GO:0030183|GO:0031901|GO:0032320|GO:0032320|GO:0042490|GO:0042803|GO:0043068|GO:0043121|GO:0043524|GO:0045766|GO:0046579|GO:0046579|GO:0046777|GO:0048011|GO:0048011|GO:…
ASHGA5P051095	0.00259085	28.1252	protein_coding	GO:0005234|GO:0005886|GO:0005887|GO:0006810|GO:0007215|GO:0007268|GO:0007399|GO:0007417|GO:0015277|GO:0030054|GO:0045211|GO:0051966
ASHGA5P054051	0.000382251	7.77138	protein_coding
ASHGA5P052967	0.00504374	5.43676	protein_coding	GO:0003677|GO:0005634|GO:0006351|GO:0008270|GO:0045892
ASHGA5P032823	0.000672304	6.38856	protein_coding	GO:0005506|GO:0005622|GO:0005737|GO:0006629|GO:0006631|GO:0006917|GO:0008285|GO:0016165|GO:0019370|GO:0030336|GO:0030850|GO:0030856|GO:0045786|GO:0045926|GO:0050473
ASHGA5P002868	0.0181551	2.21182	protein_coding	GO:0005215|GO:0005543|GO:0005634|GO:0005730|GO:0005737|GO:0005768|GO:0005813|GO:0005886|GO:0006886|GO:0008021|GO:0008270|GO:0017137|GO:0019898|GO:0030658|GO:0042043|GO:0045921|GO:0050714|GO:0071985
ASHGA5P013793	0.00349775	2.63468	protein_coding	GO:0005044|GO:0005515|GO:0005576|GO:0005887|GO:0006953
ASHGA5P004683	0.00162671	8.01403	protein_coding	GO:0005576|GO:0005886|GO:0016021
ASHGA5P030836	0.00254759	2.87115	protein_coding
ASHGA5P004819	0.000279539	26.376	protein_coding	GO:0016021|GO:0005743
ASHGA5P003089	0.00203381	2.99048	protein_coding	GO:0001502|GO:0001503|GO:0002153|GO:0002155|GO:0003700|GO:0003707|GO:0004887|GO:0005515|GO:0005634|GO:0005654|GO:0005829|GO:0006357|GO:0006366|GO:0006367|GO:0007611|GO:0008016|GO:0008050|GO:0008134|GO:0008270|GO:0009409|GO:0009755|GO:0010467|GO:0010831|GO:0017025|GO:0017055|GO:0019904|GO:0030218|GO:0030878|GO:0031490|GO:0032403|GO:0033032|GO:0042994|GO:0043565|GO:0044212|GO:0045892|GO:0045925|GO:…
ASHGA5P013466	0.022012	2.0664	protein_coding	GO:0008285|GO:0044281|GO:0006629|GO:0008206|GO:0015721|GO:0005737|GO:0005829|GO:0005215|GO:0008289
ASHGA5P015811	0.0115911	3.08376	protein_coding	GO:0005783
ASHGA5P055112	0.00736709	2.62853	protein_coding	GO:0004222|GO:0005509|GO:0005576|GO:0005578|GO:0006508|GO:0007596|GO:0008270|GO:0019048|GO:0022617|GO:0030198|GO:0030574|GO:0050900
ASHGA5P039982	0.0180984	2.84525	protein_coding	GO:0005576|GO:0005615|GO:0006935|GO:0006954|GO:0006955|GO:0007165|GO:0007267|GO:0008009|GO:0008201
ASHGA5P004490	0.0058724	2.18738	protein_coding	GO:0001525|GO:0001726|GO:0005161|GO:0005178|GO:0005515|GO:0005886|GO:0005911|GO:0005925|GO:0007044|GO:0007155|GO:0007157|GO:0007159|GO:0007229|GO:0007411|GO:0007596|GO:0007613|GO:0008305|GO:0009897|GO:0019048|GO:0030949|GO:0032587|GO:0033631|GO:0035313|GO:0043184|GO:0050731|GO:0050900|GO:0071062
ASHGA5P046252	0.0280026	2.90216	protein_coding	GO:0007156|GO:0016021|GO:0005886|GO:0016020|GO:0005509
ASHGA5P037166	0.00164727	3.09188	protein_coding	GO:0007411|GO:0008585|GO:0008584|GO:0005576|GO:0005594|GO:0030020
ASHGA5P037162	0.00105005	4.2029	protein_coding	GO:0055085|GO:0006810|GO:0042403|GO:0043252|GO:0070327|GO:0016021|GO:0005886|GO:0016020|GO:0005215|GO:0015349
ASHGA5P034808	0.000886012	8.82513	protein_coding	GO:0003677|GO:0003700|GO:0005634|GO:0005634|GO:0005730|GO:0006351|GO:0006355|GO:0008270
ASHGA5P012174	0.00476925	2.7775	protein_coding	GO:0001882|GO:0001895|GO:0005886|GO:0015389|GO:0015390|GO:0015864|GO:0016021|GO:0055085
ASHGA5P048514	0.000603681	24.0655	protein_coding	GO:0004930|GO:0004984|GO:0005886|GO:0016021
ASHGA5P047898	0.014326	7.91916	protein_coding	GO:0004930|GO:0004984|GO:0005886|GO:0016021
ASHGA5P053498	0.00020022	10.0898	protein_coding	GO:0000166|GO:0003723|GO:0005515
ASHGA5P014081	0.000959042	2.30604	protein_coding	GO:0000166|GO:0003723|GO:0003730|GO:0005515|GO:0005634|GO:0005737|GO:0005844|GO:0007275|GO:0007281|GO:0007283|GO:0008494|GO:0042802|GO:0045836|GO:0045948
ASHGA5P049867	0.00622444	3.79349	protein_coding	GO:0001666|GO:0004860|GO:0005829|GO:0006469|GO:0007259|GO:0007568|GO:0009408|GO:0010332|GO:0014070|GO:0016567|GO:0019221|GO:0031100|GO:0032094|GO:0032355|GO:0032496|GO:0032570|GO:0032868|GO:0040008|GO:0042493|GO:0045597|GO:0046627|GO:0051384|GO:0060333|GO:0060334|GO:0060337|GO:0060338|GO:0060397|GO:0060670|GO:0060674|GO:0060707|GO:0060708
ASHGA5P013694	0.0172269	2.56214	protein_coding	GO:0002087|GO:0004091|GO:0004872|GO:0004872|GO:0005515|GO:0005737|GO:0005887|GO:0005887|GO:0006898|GO:0007158|GO:0007416|GO:0007416|GO:0008542|GO:0009986|GO:0030054|GO:0030139|GO:0035176|GO:0042043|GO:0042043|GO:0045202|GO:0045202|GO:0048675|GO:0050808|GO:0050839|GO:0051965|GO:0051968|GO:0060024|GO:0060076|GO:0060080|GO:0061001|GO:0097104|GO:0097105|GO:1900271|GO:2000310|GO:2000331|GO:2000463|GO:…
ASHGA5P050233	0.00879719	2.19567	protein_coding	GO:0000060|GO:0005515|GO:0005634|GO:0005737|GO:0006351|GO:0006974|GO:0007249|GO:0008134|GO:0009615|GO:0010225|GO:0030330|GO:0030674|GO:0032996|GO:0033257|GO:0042345|GO:0042771|GO:0042981|GO:0043066|GO:0043234|GO:0045415|GO:0045727|GO:0045892|GO:0045893|GO:0048471|GO:0051101|GO:0051457
ASHGA5P050957	7.0115e-05	3.24539	protein_coding	GO:0000096|GO:0004013|GO:0005737|GO:0005829|GO:0006730|GO:0006805|GO:0032259|GO:0034641|GO:0042470|GO:0044281
ASHGA5P054172	6.96426e-05	4.26528	protein_coding
ASHGA5P042324	0.000490341	3.95075	protein_coding	GO:0003677|GO:0003682|GO:0003700|GO:0005634|GO:0006351|GO:0008270|GO:0016032|GO:0045893
ASHGA5P035711	0.0290176	2.52219	protein_coding	GO:0006915|GO:0000122|GO:0008285|GO:0045892|GO:0043065|GO:0006366|GO:0000115|GO:0005634|GO:0005622|GO:0003700|GO:0008270|GO:0044212|GO:0000981
ASHGA5P013801	2.36227e-05	4.53868	protein_coding	GO:0000139|GO:0003674|GO:0005634|GO:0005730|GO:0005737|GO:0005829|GO:0006836|GO:0019904|GO:0030054|GO:0030658|GO:0030667|GO:0030672
ASHGA5P014304	0.000213547	3.29084	protein_coding	GO:0004867|GO:0005576|GO:0005615|GO:0005737|GO:0005886|GO:0007596|GO:0010951|GO:0030162|GO:0042730
ASHGA5P038560	0.00401776	10.5998	protein_coding	GO:0004674|GO:0005083|GO:0005515|GO:0005524|GO:0005634|GO:0005730|GO:0005737|GO:0005856|GO:0006468|GO:0006950|GO:0007010|GO:0007243|GO:0007256|GO:0007256|GO:0016055|GO:0031532|GO:0046777|GO:0048814|GO:0055037
ASHGA5P046802	0.0122427	2.43238	protein_coding	GO:0005829|GO:0006412|GO:0008171|GO:0017096|GO:0030187|GO:0034641|GO:0044281|GO:0046219
ASHGA5P005395	0.002614	2.17075	protein_coding	GO:0010467|GO:0006397|GO:0008380|GO:0000398|GO:0000375|GO:0005654|GO:0005681|GO:0016607|GO:0071013|GO:0005682|GO:0003723|GO:0003677|GO:0005515
ASHGA5P009193	0.00101009	4.8769	protein_coding	GO:0000122|GO:0003713|GO:0003713|GO:0004402|GO:0005515|GO:0005634|GO:0005730|GO:0005730|GO:0006302|GO:0006351|GO:0006978|GO:0016573|GO:0019048|GO:0030521|GO:0032703|GO:0032777|GO:0035267|GO:0040008|GO:0045892|GO:0045893|GO:0045893|GO:0046872|GO:0048471|GO:0050681|GO:0070491
ASHGA5P048888	0.021658	2.30399	protein_coding	GO:0002020|GO:0003677|GO:0003682|GO:0003887|GO:0005515|GO:0005739|GO:0005760|GO:0006259|GO:0006261|GO:0006287|GO:0008219|GO:0042645
ASHGA5P013500	0.00433106	3.37201	protein_coding	GO:0005737|GO:0005886
ASHGA5P011870	0.000346471	5.1166	protein_coding	GO:0005102|GO:0005123|GO:0005125|GO:0005164|GO:0005615|GO:0005886|GO:0005887|GO:0006919|GO:0006955|GO:0007165|GO:0007250|GO:0016021|GO:0042107|GO:0050715
ASHGA5P049025	0.00214351	2.07548	protein_coding	GO:0003677|GO:0005634|GO:0005730|GO:0005737|GO:0046872
ASHGA5P001041	0.0355386	2.19407	protein_coding	GO:0003677|GO:0003700|GO:0005634|GO:0005730|GO:0005737|GO:0006351|GO:0006355|GO:0008270|GO:0015630|GO:0016032|GO:0045892
ASHGA5P049865	0.0316292	3.22928	protein_coding	GO:0004797|GO:0005524|GO:0005829|GO:0006139|GO:0006206|GO:0006260|GO:0008270|GO:0009165|GO:0019206|GO:0043097|GO:0044281|GO:0051289|GO:0055086
ASHGA5P013625	0.015401	2.3146	protein_coding	GO:0003677|GO:0005634|GO:0006351|GO:0006355|GO:0008270
ASHGA5P016419	0.0114762	2.72196	protein_coding	GO:0016021|GO:0022900|GO:0046872
ASHGA5P010879	0.000171224	10.2721	protein_coding	GO:0005515|GO:0071568|GO:0071569
ASHGA5P014538	0.0175554	2.13526	protein_coding	GO:0003676|GO:0005524|GO:0005634|GO:0007140|GO:0007275|GO:0007283|GO:0008026|GO:0009566|GO:0030154|GO:0031047|GO:0034587|GO:0043046|GO:0071547
ASHGA5P044060	0.00215814	5.63747	protein_coding	GO:0001848|GO:0002079|GO:0004175|GO:0004857|GO:0004872|GO:0005794|GO:0005886|GO:0005887|GO:0006508|GO:0006958|GO:0007338|GO:0009986|GO:0016323|GO:0019048|GO:0030449|GO:0045087|GO:0045916
ASHGA5P016001	0.00519426	2.0708	protein_coding	GO:0000790|GO:0001972|GO:0003700|GO:0003707|GO:0003708|GO:0003713|GO:0003713|GO:0003714|GO:0005102|GO:0005515|GO:0005634|GO:0005654|GO:0005737|GO:0006367|GO:0006468|GO:0007165|GO:0008134|GO:0008270|GO:0008284|GO:0009986|GO:0010467|GO:0019899|GO:0019904|GO:0030520|GO:0030853|GO:0031490|GO:0032355|GO:0032526|GO:0032689|GO:0032720|GO:0032736|GO:0032753|GO:0032754|GO:0043277|GO:0043422|GO:0043565|GO:…
ASHGA5P014813	0.000792992	3.12553	protein_coding	GO:0000122|GO:0001525|GO:0001541|GO:0001569|GO:0001570|GO:0001666|GO:0001701|GO:0001822|GO:0001934|GO:0001938|GO:0001938|GO:0001968|GO:0002042|GO:0002052|GO:0002053|GO:0002092|GO:0002575|GO:0002576|GO:0002687|GO:0003007|GO:0003151|GO:0003169|GO:0005125|GO:0005125|GO:0005161|GO:0005172|GO:0005515|GO:0005576|GO:0005578|GO:0005615|GO:0005615|GO:0005737|GO:0006357|GO:0007399|GO:0007498|GO:0007595|GO:…
ASHGA5P013703	0.0481914	2.11934	protein_coding	GO:0005737
ASHGA5P027896	0.00103126	21.9382	protein_coding	GO:0031901
ASHGA5P018056	0.00295937	2.97019	protein_coding	GO:0005515|GO:0005737|GO:0005769|GO:0005770|GO:0006351|GO:0006355|GO:0006886|GO:0007283|GO:0008333|GO:0016023|GO:0030154|GO:0030897|GO:0055037
ASHGA5P001628	0.000446782	4.67076	protein_coding	GO:0004835|GO:0005524|GO:0006464
ASHGA5P007460	0.00451491	2.30238	protein_coding	GO:0016021|GO:0005737
ASHGA5P031259	0.00738155	2.02647	protein_coding	GO:0000139|GO:0015031|GO:0017119|GO:0017119
ASHGA5P036702	0.00447399	2.54768	protein_coding	GO:0001849|GO:0004872|GO:0005509|GO:0005515|GO:0005886|GO:0006909|GO:0009986|GO:0016021|GO:0016023|GO:0016337|GO:0019048|GO:0030246|GO:0042116
ASHGA5P003683	0.0161878	2.08305	protein_coding	GO:0005829|GO:0005886|GO:0016021
ASHGA5P009870	0.00185785	2.7105	protein_coding	GO:0001525|GO:0001755|GO:0001938|GO:0002116|GO:0004872|GO:0005021|GO:0005886|GO:0007155|GO:0007411|GO:0007411|GO:0007507|GO:0008201|GO:0010595|GO:0016020|GO:0016021|GO:0017154|GO:0019838|GO:0019955|GO:0030424|GO:0038084|GO:0038084|GO:0046872|GO:0048010|GO:0050919
ASHGA5P015201	0.00512012	3.25874	protein_coding	GO:0005737
ASHGA5P002102	0.0112408	2.47188	protein_coding	GO:0005634|GO:0005737|GO:0007050
ASHGA5P013423	0.00352044	3.48913	protein_coding	GO:0000086|GO:0000090|GO:0000132|GO:0000278|GO:0000922|GO:0005198|GO:0005515|GO:0005634|GO:0005654|GO:0005694|GO:0005730|GO:0005737|GO:0005819|GO:0005829|GO:0005876|GO:0006997|GO:0045177|GO:0060487
ASHGA5P036466	0.000775936	4.46425	protein_coding
ASHGA5P043929	0.00207992	2.47715	protein_coding	GO:0005125|GO:0005615|GO:0006915
ASHGA5P017212	0.000441747	9.32851	protein_coding
ASHGA5P006733	0.0203501	2.73588	protein_coding	GO:0001726|GO:0005737|GO:0005886|GO:0005887|GO:0007155|GO:0007162|GO:0016324|GO:0016477|GO:0022408|GO:0030027|GO:0030175|GO:0030335|GO:0031528|GO:0032534|GO:0033634|GO:0036057|GO:0045121|GO:0050900|GO:0072015|GO:0072175
ASHGA5P006922	0.000129663	5.53192	protein_coding	GO:0005509|GO:0005635|GO:0005783|GO:0005789|GO:0006457|GO:0006461|GO:0007338|GO:0007339|GO:0016021|GO:0051082
ASHGA5P047400	0.0173198	2.07265	protein_coding	GO:0032312|GO:0008270|GO:0005515|GO:0005543|GO:0008060
ASHGA5P002911	0.0134183	2.18194	protein_coding	GO:0001660|GO:0001666|GO:0005125|GO:0005149|GO:0005507|GO:0005515|GO:0005576|GO:0005615|GO:0005615|GO:0005829|GO:0006915|GO:0006954|GO:0006955|GO:0008283|GO:0008285|GO:0009986|GO:0010193|GO:0010243|GO:0010332|GO:0010575|GO:0010893|GO:0014070|GO:0019221|GO:0031424|GO:0032496|GO:0032755|GO:0033591|GO:0034605|GO:0042060|GO:0043123|GO:0045086|GO:0045766|GO:0045840|GO:0045944|GO:0046330|GO:0046688|GO:…
ASHGA5P002292	0.00585305	3.0952	protein_coding	GO:0006953|GO:0034364
ASHGA5P046905	0.000907593	8.76873	protein_coding
ASHGA5P032360	0.0098854	2.52295	protein_coding
ASHGA5P008876	0.000499803	6.58879	protein_coding	GO:0001666|GO:0004504|GO:0004598|GO:0005507|GO:0005515|GO:0005576|GO:0006464|GO:0006518|GO:0007417|GO:0007507|GO:0009268|GO:0016021|GO:0030141|GO:0031418|GO:0032355|GO:0042493|GO:0043204|GO:0046688|GO:0051384|GO:0060173
ASHGA5P001807	0.00381076	3.55441	protein_coding	GO:0001798|GO:0001934|GO:0001970|GO:0004866|GO:0005102|GO:0005515|GO:0005576|GO:0005615|GO:0005886|GO:0006954|GO:0006955|GO:0006956|GO:0006957|GO:0006958|GO:0007165|GO:0007186|GO:0010575|GO:0010828|GO:0010866|GO:0010884|GO:0030449|GO:0031715|GO:0045087|GO:0045745|GO:0045766|GO:0050766|GO:0050776
ASHGA5P011231	0.00789967	6.12858	protein_coding	GO:0000209|GO:0000278|GO:0004842|GO:0005515|GO:0005634|GO:0005829|GO:0006470|GO:0006511|GO:0007165|GO:0008013|GO:0016032|GO:0016055|GO:0016567|GO:0019005|GO:0019048|GO:0031145|GO:0031648|GO:0033598|GO:0042753|GO:0043122|GO:0043433|GO:0045309|GO:0045862|GO:0045879|GO:0045892|GO:0045893|GO:0046983|GO:0051437|GO:0051439|GO:0051726|GO:0060444|GO:0061136|GO:0071407
ASHGA5P012241	0.00188553	2.79462	protein_coding	GO:0001558|GO:0005515|GO:0005634|GO:0005654|GO:0005680|GO:0005737|GO:0005819|GO:0006281|GO:0006302|GO:0006351|GO:0007067|GO:0007094|GO:0008432|GO:0016035|GO:0033138|GO:0042177|GO:0042772|GO:0045893|GO:0051301|GO:0060564
ASHGA5P011702	0.00259216	5.56582	protein_coding
ASHGA5P049629	0.00263833	2.55715	protein_coding	GO:0005615|GO:0006935|GO:0006954|GO:0006955|GO:0008009
ASHGA5P009066	0.000180914	2.77515	protein_coding	GO:0004674|GO:0005083|GO:0005515|GO:0005524|GO:0005737|GO:0006468|GO:0006950|GO:0007243|GO:0046328
ASHGA5P001119	0.0450159	2.25432	protein_coding	GO:0005975|GO:0042843|GO:0005625|GO:0000166|GO:0016491|GO:0009055|GO:0047115|GO:0008746|GO:0047837
ASHGA5P038165	0.0196124	2.37176	protein_coding	GO:0005783
ASHGA5P013654	0.00796397	2.14103	protein_coding	GO:0001772|GO:0005070|GO:0005515|GO:0005886|GO:0006955|GO:0007229|GO:0007265|GO:0007596|GO:0008180|GO:0016021|GO:0019722|GO:0019901|GO:0030168|GO:0035556|GO:0042110|GO:0043303|GO:0045121|GO:0050852|GO:0050863
ASHGA5P035776	0.00995285	4.28194	protein_coding	GO:0000152|GO:0000268|GO:0005164|GO:0005515|GO:0005634|GO:0005737|GO:0006302|GO:0006915|GO:0006974|GO:0007165|GO:0010212|GO:0016568|GO:0031572|GO:0031593|GO:0045739|GO:0070531|GO:0070552
ASHGA5P005628	0.0136103	2.35749	protein_coding	GO:0004888|GO:0005201|GO:0005509|GO:0005515|GO:0005604|GO:0007596|GO:0016020
ASHGA5P003997	0.0495304	4.53021	protein_coding	GO:0005244|GO:0005267|GO:0005886|GO:0007268|GO:0016021
ASHGA5P009987	0.00465834	2.17129	protein_coding	GO:0003779|GO:0005543|GO:0005737|GO:0005925|GO:0015629
ASHGA5P008735	0.0023275	2.47345	protein_coding	GO:0005887|GO:0008519
ASHGA5P037550	0.000453666	52.2751	protein_coding	GO:0003779|GO:0005737|GO:0005856|GO:0006887|GO:0008270|GO:0016709|GO:0030042|GO:0055114|GO:0071949
ASHGA5P002373	0.0176221	2.33453	protein_coding	GO:0001778|GO:0005544|GO:0005886|GO:0006906|GO:0016021|GO:0030315|GO:0030659
ASHGA5P036020	0.000583057	8.77114	protein_coding	GO:0004908|GO:0004910|GO:0005515|GO:0005576|GO:0005886|GO:0006955|GO:0016021
ASHGA5P002086	0.0117041	2.47332	protein_coding	GO:0000288|GO:0003723|GO:0005515|GO:0005688|GO:0005829|GO:0006397|GO:0008380|GO:0010467|GO:0016070|GO:0016071|GO:0030532|GO:0043928
ASHGA5P008896	0.0157187	2.00136	protein_coding	GO:0003677|GO:0003725|GO:0003727|GO:0005634|GO:0005737|GO:0006928|GO:0007275|GO:0007286|GO:0007638|GO:0015630
ASHGA5P048217	0.016521	2.55195	protein_coding
ASHGA5P053043	0.00659814	5.62961	protein_coding	GO:0003677|GO:0003700|GO:0003713|GO:0004879|GO:0004882|GO:0004887|GO:0005634|GO:0005654|GO:0005737|GO:0005856|GO:0006367|GO:0007165|GO:0008270|GO:0010467|GO:0030521|GO:0030522|GO:0043565
ASHGA5P053129	0.000977078	3.49153	protein_coding	GO:0003677|GO:0005634|GO:0006351|GO:0006355|GO:0008270
ASHGA5P014453	0.00859142	4.44173	protein_coding
ASHGA5P011641	0.0100824	3.95184	protein_coding	GO:0004725|GO:0005737|GO:0006470|GO:0007126|GO:0007283|GO:0008138|GO:0008138
ASHGA5P017516	0.000358789	32.5949	protein_coding	GO:0005615|GO:0005886|GO:0016021|GO:0043197|GO:0043198|GO:0060079|GO:1900006|GO:2000171
ASHGA5P046114	0.000197766	42.4717	protein_coding	GO:0004843|GO:0005634|GO:0006351|GO:0006355|GO:0006508|GO:0008242|GO:0016579
ASHGA5P009547	0.00350176	2.04782	protein_coding	GO:0003677|GO:0005634|GO:0005730|GO:0005925|GO:0006351|GO:0006355|GO:0006913|GO:0008270|GO:0017124
ASHGA5P039474	0.00346877	2.61916	protein_coding	GO:0004768|GO:0005506|GO:0005789|GO:0006633|GO:0016021
ASHGA5P012077	0.00445353	2.18025	protein_coding	GO:0004252|GO:0005509|GO:0005576|GO:0005788|GO:0005796|GO:0006508|GO:0007596|GO:0017187|GO:0043687|GO:0044267
ASHGA5P053442	0.000534401	24.2922	protein_coding	GO:0004115|GO:0004115|GO:0005829|GO:0006198|GO:0007165|GO:0019933|GO:0046872
ASHGA5P020796	2.18865e-05	5.26909	protein_coding	GO:0005381|GO:0005743|GO:0016021|GO:0048250|GO:0055072
ASHGA5P052724	0.00203449	4.44095	protein_coding	GO:0003924|GO:0005737|GO:0005856|GO:0005874|GO:0006184|GO:0006457|GO:0007023|GO:0032391|GO:0044267|GO:0051084|GO:0051087
ASHGA5P000706	0.000795316	9.1196	protein_coding	GO:0003700|GO:0005515|GO:0005634|GO:0005730|GO:0005737|GO:0005789|GO:0006351|GO:0006986|GO:0016021|GO:0043565|GO:0046983
ASHGA5P010663	0.00272099	2.36188	protein_coding	GO:0001709|GO:0001757|GO:0001947|GO:0005112|GO:0005509|GO:0005515|GO:0005576|GO:0005886|GO:0005887|GO:0007219|GO:0007219|GO:0007219|GO:0007220|GO:0007267|GO:0007368|GO:0007386|GO:0030097|GO:0030154|GO:0030155|GO:0031410|GO:0045608|GO:0045638|GO:0045747|GO:0045944|GO:0048839|GO:0072014|GO:0072070|GO:0097150
ASHGA5P013396	0.00156797	7.19558	protein_coding	GO:0001578|GO:0004835|GO:0005515|GO:0005524|GO:0015631|GO:0018095|GO:0036064|GO:0051013
ASHGA5P050622	0.00722926	2.30291	protein_coding	GO:0000165|GO:0000187|GO:0001660|GO:0001666|GO:0001934|GO:0001934|GO:0002439|GO:0002711|GO:0005125|GO:0005125|GO:0005149|GO:0005576|GO:0005576|GO:0005576|GO:0005615|GO:0005829|GO:0006915|GO:0006954|GO:0006954|GO:0007165|GO:0007204|GO:0007267|GO:0007566|GO:0007568|GO:0007613|GO:0008083|GO:0008285|GO:0009408|GO:0010193|GO:0010243|GO:0010332|GO:0010575|GO:0010575|GO:0010829|GO:0014050|GO:0014805|GO:…
ASHGA5P004197	0.00251731	2.91552	protein_coding	GO:0000166|GO:0000381|GO:0003723|GO:0005634|GO:0005737|GO:0006397
ASHGA5P050171	0.00159696	2.0039	protein_coding	GO:0000166|GO:0003723|GO:0005634|GO:0005737
ASHGA5P019539	0.00169279	4.99565	protein_coding	GO:0005634|GO:0005737|GO:0015031
ASHGA5P011866	0.00629173	2.22887	protein_coding	GO:0001784|GO:0002768|GO:0004713|GO:0004715|GO:0005524|GO:0005743|GO:0005758|GO:0005829|GO:0005856|GO:0005886|GO:0006468|GO:0007229|GO:0007229|GO:0007596|GO:0008360|GO:0009615|GO:0014068|GO:0015629|GO:0018108|GO:0019901|GO:0030335|GO:0032587|GO:0034987|GO:0034988|GO:0043306|GO:0043552|GO:0045087|GO:0045088|GO:0045859|GO:0046777|GO:0050715|GO:0050764|GO:0050830
ASHGA5P014157	0.0137135	2.2656	protein_coding	GO:0016055|GO:0007154|GO:0060828|GO:0016021|GO:0005624|GO:0005515
ASHGA5P047704	0.000609927	2.35969	protein_coding	GO:0001676|GO:0004467|GO:0004467|GO:0005524|GO:0005739|GO:0005741|GO:0005743|GO:0005783|GO:0005789|GO:0007584|GO:0009744|GO:0009749|GO:0010747|GO:0010867|GO:0015908|GO:0016021|GO:0019432|GO:0032869|GO:0035338|GO:0042981|GO:0044255|GO:0044281|GO:0070723
ASHGA5P032573	0.00413587	11.1581	protein_coding
ASHGA5P008390	0.00277236	7.08484	protein_coding	GO:0003677|GO:0005634|GO:0006351|GO:0008270|GO:0045892
ASHGA5P012505	0.0460322	3.20799	protein_coding	GO:0007126
ASHGA5P008306	0.0498165	2.16436	protein_coding	GO:0004674|GO:0005083|GO:0005515|GO:0005524|GO:0005634|GO:0005730|GO:0005737|GO:0005856|GO:0006468|GO:0006950|GO:0007010|GO:0007243|GO:0007256|GO:0007256|GO:0016055|GO:0031532|GO:0046777|GO:0048814|GO:0055037
ASHGA5P035243	0.000389201	28.7156	protein_coding	GO:0005125|GO:0005149|GO:0005576|GO:0005615|GO:0006955
ASHGA5P004333	0.00110314	2.00974	protein_coding	GO:0006508|GO:0016805
ASHGA5P017248	0.0475293	3.33146	protein_coding	GO:0003677|GO:0005634|GO:0006351|GO:0006355|GO:0008270
ASHGA5P004139	0.00217214	2.82828	protein_coding	GO:0005515|GO:0005634|GO:0005654|GO:0006351|GO:0006355|GO:0006987|GO:0008270|GO:0016363|GO:0016607|GO:0030968|GO:0035097|GO:0042800|GO:0045322|GO:0045893|GO:0048188|GO:0051568
ASHGA5P048722	0.0464835	2.0474	protein_coding	GO:0000139|GO:0002426|GO:0003829|GO:0005975|GO:0006493|GO:0008109|GO:0016020|GO:0016021|GO:0016266|GO:0043687|GO:0044267|GO:0047225|GO:0048729|GO:0050892|GO:0060993
ASHGA5P031820	0.000971573	28.4169	protein_coding	GO:0007275|GO:0006954|GO:0007186|GO:0006955|GO:0007267|GO:0006935|GO:0005576|GO:0005615|GO:0005102|GO:0008009
ASHGA5P007437	0.00964066	2.55147	protein_coding	GO:0005509|GO:0005615|GO:0005739|GO:0007411|GO:0007411|GO:0008285|GO:0009887|GO:0010629|GO:0021510|GO:0021834|GO:0030308|GO:0032870|GO:0035385|GO:0048495|GO:0048846|GO:0050919|GO:0051414|GO:0061364|GO:0070100
ASHGA5P049183	0.00200941	3.14129	protein_coding	GO:0004872|GO:0005515|GO:0005886|GO:0007155|GO:0007229|GO:0007596|GO:0008305|GO:0009887|GO:0009897|GO:0050900|GO:0051607
ASHGA5P003741	0.0290168	2.66013	protein_coding	GO:0005057|GO:0005085|GO:0005089|GO:0005096|GO:0005543|GO:0005829|GO:0006915|GO:0007264|GO:0008624|GO:0030027|GO:0030175|GO:0030426|GO:0035023|GO:0044255|GO:0044281|GO:0048011|GO:0051056
ASHGA5P003747	0.000777454	2.81825	protein_coding	GO:0001558|GO:0001933|GO:0001968|GO:0005515|GO:0005520|GO:0005576|GO:0005576|GO:0005615|GO:0005634|GO:0006468|GO:0008160|GO:0008285|GO:0009968|GO:0010906|GO:0014912|GO:0016942|GO:0031994|GO:0031995|GO:0042567|GO:0042568|GO:0043065|GO:0043410|GO:0043568|GO:0044342|GO:0045663|GO:0046872|GO:0048662
ASHGA5P025210	0.00119946	2.89136	protein_coding	GO:0004859|GO:0005576
ASHGA5P026237	0.00293038	2.59666	protein_coding	GO:0001664|GO:0005576|GO:0006953|GO:0007204|GO:0007204|GO:0030168|GO:0030593|GO:0034364|GO:0045785|GO:0045785|GO:0048246|GO:0048247|GO:0050708|GO:0050715|GO:0050716|GO:0050728
ASHGA5P043326	0.00200514	2.0079	protein_coding	GO:0005576
ASHGA5P001274	0.0186462	2.07692	protein_coding	GO:0000165|GO:0001525|GO:0001666|GO:0001938|GO:0002548|GO:0004672|GO:0005102|GO:0005576|GO:0005576|GO:0005615|GO:0005737|GO:0006468|GO:0006874|GO:0006935|GO:0006954|GO:0006959|GO:0006987|GO:0007010|GO:0007155|GO:0007165|GO:0007166|GO:0007179|GO:0007186|GO:0007187|GO:0007259|GO:0007568|GO:0008009|GO:0008201|GO:0008360|GO:0009408|GO:0009612|GO:0009617|GO:0009887|GO:0010332|GO:0010574|GO:0010759|GO:…
ASHGA5P001984	0.00848857	2.06196	protein_coding	GO:0004674|GO:0005524|GO:0005737|GO:0006417|GO:0006468|GO:0006915|GO:0007166|GO:0007243|GO:0016605|GO:0030097|GO:0046872|GO:0071243
ASHGA5P010448	0.00117028	2.65191	protein_coding	GO:0001974|GO:0003810|GO:0005515|GO:0005525|GO:0005739|GO:0005886|GO:0006917|GO:0018153|GO:0019904|GO:0043123|GO:0043277|GO:0045785|GO:0046872|GO:0048661|GO:0050729|GO:0051260|GO:0051482|GO:0060445|GO:0060662
ASHGA5P005493	0.00402712	2.2184	protein_coding	GO:0001501|GO:0001502|GO:0001503|GO:0004222|GO:0005125|GO:0005509|GO:0005576|GO:0005615|GO:0006508|GO:0006629|GO:0007275|GO:0008083|GO:0008233|GO:0008237|GO:0008270|GO:0030154|GO:0030198|GO:0042157|GO:0044281|GO:0061036
ASHGA5P026461	0.0418948	2.27032	protein_coding
ASHGA5P006376	0.0441885	2.28057	protein_coding	GO:0042742|GO:0005576
ASHGA5P004714	0.000886999	9.21455	protein_coding	GO:0005011|GO:0005515|GO:0005524|GO:0005887|GO:0006928|GO:0006952|GO:0007165|GO:0007169|GO:0007275|GO:0007338|GO:0008284|GO:0009615|GO:0019899|GO:0038145|GO:0043406|GO:0045087|GO:0051897
ASHGA5P006066	0.0025837	2.55166	protein_coding
ASHGA5P005349	0.0211095	3.79575	protein_coding	GO:0005737|GO:0008287|GO:0005515|GO:0005488
ASHGA5P055782	0.000285315	2.45212	protein_coding	GO:0044281|GO:0006099|GO:0006105|GO:0006104|GO:0008152|GO:0006781|GO:0005739|GO:0005759|GO:0005515|GO:0005524|GO:0046872|GO:0003824|GO:0004775
ASHGA5P018394	0.00737341	2.08284	protein_coding	GO:0005509|GO:0005634|GO:0005737|GO:0005886|GO:0035556
ASHGA5P009621	0.0241683	2.00575	protein_coding	GO:0016021
ASHGA5P045495	0.00293051	2.04579	protein_coding	GO:0005737
ASHGA5P055651	0.0013182	2.62975	protein_coding	GO:0005515|GO:0005875|GO:0005886|GO:0005886|GO:0005925|GO:0005938|GO:0006936|GO:0007155|GO:0007160|GO:0007165|GO:0007172|GO:0007173|GO:0008013|GO:0008270|GO:0017166|GO:0030027|GO:0034329|GO:0034614|GO:0060396
ASHGA5P001941	0.0104328	2.81583	protein_coding	GO:0055114|GO:0044281|GO:0034641|GO:0009083|GO:0006552|GO:0008152|GO:0005759|GO:0031966|GO:0016491|GO:0050660|GO:0016627|GO:0003995|GO:0008470
ASHGA5P021872	0.0160718	2.87366	protein_coding	GO:0004872|GO:0005178|GO:0005515|GO:0005886|GO:0006954|GO:0006955|GO:0007229|GO:0007411|GO:0009897|GO:0031225|GO:0045773|GO:0050727|GO:0060907|GO:0070374
ASHGA5P053571	0.00190977	2.18523	protein_coding	GO:0005615|GO:0006467|GO:0006467|GO:0016971|GO:0016971|GO:0030173|GO:0045454
ASHGA5P003881	0.0171673	2.33671	protein_coding	GO:0005886|GO:0005912|GO:0005923|GO:0007156|GO:0007596|GO:0016021|GO:0050900
ASHGA5P002274	0.017897	2.27998	protein_coding	GO:0000187|GO:0001959|GO:0002224|GO:0002755|GO:0002756|GO:0004672|GO:0005515|GO:0005524|GO:0005829|GO:0005886|GO:0006468|GO:0006954|GO:0007249|GO:0007254|GO:0008063|GO:0009986|GO:0010008|GO:0031663|GO:0032088|GO:0034130|GO:0034134|GO:0034138|GO:0034142|GO:0035666|GO:0035872|GO:0042803|GO:0045087|GO:0046982|GO:0051092|GO:0051092|GO:0051403|GO:0070423|GO:0070498|GO:0070555
ASHGA5P050043	0.00820795	2.00464	protein_coding	GO:0005634|GO:0008270|GO:0010609|GO:0017091|GO:0048471|GO:0061157
ASHGA5P033062	0.00218778	2.52973	protein_coding	GO:0005125|GO:0005576|GO:0005615|GO:0006928|GO:0006935|GO:0006954|GO:0006955|GO:0007155|GO:0007163|GO:0007165|GO:0007267|GO:0008009|GO:0009615|GO:0009636|GO:0031726|GO:0031730|GO:0043922|GO:0050850|GO:0051928|GO:2000503
ASHGA5P003305	0.00017377	34.8892	protein_coding	GO:0005634
ASHGA5P005785	0.00148075	2.1386	protein_coding	GO:0003723|GO:0003723|GO:0003994|GO:0005515|GO:0005737|GO:0005737|GO:0005739|GO:0005783|GO:0005794|GO:0005829|GO:0006099|GO:0006101|GO:0006417|GO:0006879|GO:0009791|GO:0010040|GO:0030350|GO:0046872|GO:0048027|GO:0050892|GO:0051539|GO:0052632|GO:0052633
ASHGA5P007805	0.00379897	35.7198	protein_coding
ASHGA5P046572	0.0296009	3.00677	protein_coding	GO:0005737|GO:0005856|GO:0005886|GO:0006071|GO:0006629|GO:0008889|GO:0016021|GO:0046872|GO:0047394
ASHGA5P005614	0.0181559	2.2786	protein_coding	GO:0000724|GO:0003697|GO:0003723|GO:0005634|GO:0006281|GO:0006974|GO:0010212|GO:0031576|GO:0070876
ASHGA5P025259	0.00126582	3.17125	protein_coding	GO:0004497|GO:0005506|GO:0005789|GO:0009055|GO:0016705|GO:0020037
ASHGA5P034280	0.0080109	4.03668	protein_coding	GO:0006954|GO:0035556|GO:0072659|GO:0007165|GO:0000226|GO:0030010|GO:0006468|GO:0060291|GO:0070374|GO:0046627|GO:0030168|GO:0018105|GO:0006916|GO:0051092|GO:0007596|GO:0045630|GO:0046628|GO:0050732|GO:0032753|GO:2000553|GO:2000664|GO:2000667|GO:2001181|GO:2000463|GO:0031333|GO:0005737|GO:0005886|GO:0005923|GO:0005624|GO:0043234|GO:0016324|GO:0005625|GO:0035748|GO:0005911|GO:0005635|GO:0005768|GO:…
ASHGA5P044115	0.00021118	4.82794	protein_coding	GO:0000228|GO:0000776|GO:0000777|GO:0000781|GO:0005515|GO:0005634|GO:0005730|GO:0005737|GO:0005739|GO:0005819|GO:0007004|GO:0007080|GO:0008285|GO:0010521|GO:0043231|GO:0051972|GO:0051974|GO:0070034
ASHGA5P003252	0.00762883	6.74588	protein_coding	GO:0005184|GO:0005575|GO:0005576|GO:0005794|GO:0006939|GO:0006954|GO:0007218|GO:0007399|GO:0007631|GO:0030073|GO:0030141|GO:0030252|GO:0031943|GO:0032868|GO:0042493|GO:0043065|GO:0043627|GO:0050672
ASHGA5P034228	0.00260033	4.88781	protein_coding	GO:0005543
ASHGA5P018235	0.0271285	2.05892	protein_coding	GO:0005509|GO:0005544|GO:0016021|GO:0019722
ASHGA5P042359	0.0156517	2.28831	protein_coding	GO:0006955|GO:0019882|GO:0016020|GO:0042612|GO:0005515
ASHGA5P055524	0.0169874	2.25332	protein_coding	GO:0005085|GO:0005515|GO:0005634|GO:0005813|GO:0005829|GO:0005932|GO:0006893|GO:0015031|GO:0030027|GO:0030479|GO:0033365|GO:0042384
ASHGA5P006243	0.017538	2.74818	protein_coding	GO:0006629|GO:0005576|GO:0005215|GO:0036094
ASHGA5P010357	0.000378318	49.034	protein_coding	GO:0051482|GO:0006468|GO:0043542|GO:0030819|GO:0007267|GO:0045671|GO:0045776|GO:0008217|GO:0031623|GO:0042311|GO:0007190|GO:0007159|GO:0045909|GO:0045779|GO:0045651|GO:0001944|GO:0032757|GO:0002031|GO:0051480|GO:0001935|GO:0001976|GO:0010523|GO:0032730|GO:0005737|GO:0005576|GO:0005615|GO:0005515|GO:0005102|GO:0005179|GO:0032403
ASHGA5P012586	0.000577012	2.59521	protein_coding	GO:0006464|GO:0005737|GO:0005886|GO:0031965|GO:0005524|GO:0004835
ASHGA5P018188	0.00124172	2.60343	protein_coding	GO:0006629|GO:0016042|GO:0001525|GO:0009887|GO:0008219|GO:0046470|GO:0008152|GO:0016021|GO:0005789|GO:0004622
ASHGA5P054871	0.0159968	2.05385	protein_coding	GO:0016021
ASHGA5P021717	0.00576042	2.9322	protein_coding	GO:0006351|GO:0006355|GO:0005634|GO:0005622|GO:0003677|GO:0008270|GO:0046872|GO:0003713
ASHGA5P029023	0.0207662	2.0519	protein_coding	GO:0000166|GO:0003676|GO:0005515|GO:0005634|GO:0005730|GO:0005737|GO:0005829|GO:0006200|GO:0006915|GO:0006921|GO:0016607|GO:0016887|GO:0019899|GO:0030218|GO:0030263|GO:0045657
ASHGA5P013481	0.0064153	2.07646	protein_coding	GO:0005125|GO:0005130|GO:0005615|GO:0006955|GO:0007275|GO:0008083|GO:0008284|GO:0019221|GO:0019899|GO:0030851
ASHGA5P050863	0.00651551	2.06778	protein_coding	GO:0003674|GO:0005515|GO:0005575|GO:0005634|GO:0005905|GO:0006897|GO:0008150|GO:0030136
ASHGA5P012704	0.000363408	41.9408	protein_coding	GO:0001525|GO:0001725|GO:0001934|GO:0001934|GO:0001935|GO:0001938|GO:0002040|GO:0004672|GO:0004713|GO:0004713|GO:0004714|GO:0004872|GO:0005515|GO:0005524|GO:0005576|GO:0005737|GO:0005884|GO:0005886|GO:0005887|GO:0005902|GO:0005911|GO:0005925|GO:0007160|GO:0007165|GO:0007169|GO:0007267|GO:0007507|GO:0007596|GO:0009925|GO:0009986|GO:0010595|GO:0010595|GO:0010740|GO:0014068|GO:0016323|GO:0016324|GO:…
ASHGA5P048916	0.0103178	2.12658	protein_coding	GO:0005509|GO:0005544|GO:0016021|GO:0019722
ASHGA5P048586	0.0259499	3.45489	protein_coding	GO:0004890|GO:0005230|GO:0005254|GO:0005886|GO:0005887|GO:0006810|GO:0007165|GO:0007268|GO:0030054|GO:0034220|GO:0034707|GO:0045211|GO:0055085
ASHGA5P007421	0.00669977	7.90039	protein_coding	GO:0005737
ASHGA5P055230	0.00268604	3.06269	protein_coding	GO:0005515|GO:0007154|GO:0015031|GO:0030659|GO:0035091
ASHGA5P042239	0.000228323	54.0961	protein_coding	GO:0001533|GO:0002934|GO:0003223|GO:0005080|GO:0005198|GO:0005200|GO:0005515|GO:0005739|GO:0005882|GO:0005886|GO:0005886|GO:0005916|GO:0006915|GO:0006921|GO:0008544|GO:0014704|GO:0016323|GO:0016337|GO:0018149|GO:0030057|GO:0030216|GO:0030674|GO:0034332|GO:0042060|GO:0043588|GO:0045109|GO:0071896|GO:0086005|GO:0086069|GO:0086091|GO:0097110
ASHGA5P008882	0.0114284	3.14236	protein_coding	GO:0004864|GO:0005615|GO:0005783|GO:0007185|GO:0007399|GO:0007612|GO:0008083|GO:0008201|GO:0008284|GO:0030282|GO:0051781
ASHGA5P034078	0.00351699	2.03799	protein_coding	GO:0007186|GO:0016021|GO:0005886|GO:0004930|GO:0004984
ASHGA5P019835	0.000414242	7.64669	protein_coding	GO:0000287|GO:0002224|GO:0002755|GO:0002756|GO:0004674|GO:0005524|GO:0005634|GO:0005654|GO:0005737|GO:0005829|GO:0007165|GO:0007243|GO:0007268|GO:0007411|GO:0008063|GO:0008285|GO:0034130|GO:0034134|GO:0034138|GO:0034142|GO:0035556|GO:0035666|GO:0043065|GO:0045087|GO:0045786|GO:0048011|GO:0051403
ASHGA5P008310	0.0105285	2.81495	protein_coding	GO:0016021
ASHGA5P003866	0.0235697	2.77663	protein_coding	GO:0042632|GO:0034613|GO:0016049|GO:0071230|GO:0043410|GO:0007032|GO:0007040|GO:0032008|GO:0001919|GO:0010874|GO:0010872|GO:0032418|GO:0032439|GO:0060620|GO:0005886|GO:0043231|GO:0005794|GO:0005764|GO:0031902|GO:0045121|GO:0005765|GO:0071986|GO:0005515
ASHGA5P046937	0.00132753	2.60167	protein_coding	GO:0006412|GO:0005622|GO:0005840|GO:0005763|GO:0005739|GO:0005515|GO:0003735
ASHGA5P011202	0.00730785	2.57257	protein_coding	GO:0000187|GO:0001959|GO:0002224|GO:0002755|GO:0002756|GO:0004672|GO:0004672|GO:0004674|GO:0004674|GO:0004704|GO:0004842|GO:0005515|GO:0005524|GO:0005634|GO:0005811|GO:0005829|GO:0005886|GO:0006468|GO:0007165|GO:0007178|GO:0007250|GO:0007254|GO:0008063|GO:0010008|GO:0016301|GO:0016567|GO:0031663|GO:0032088|GO:0032496|GO:0034130|GO:0034134|GO:0034134|GO:0034138|GO:0034142|GO:0035666|GO:0035872|GO:…
ASHGA5P006516	0.00141763	3.27253	protein_coding	GO:0005200|GO:0005634|GO:0008093|GO:0008150|GO:0008270|GO:0008307|GO:0015629|GO:0030018|GO:0048471
ASHGA5P050037	0.000945636	2.62455	protein_coding	GO:0010467|GO:0006397|GO:0008380|GO:0033119|GO:0000398|GO:0000381|GO:0048025|GO:0051148|GO:0005634|GO:0005730|GO:0005654|GO:0030530|GO:0000166|GO:0003723|GO:0005515|GO:0003676|GO:0008187|GO:0036002
ASHGA5P002484	0.0132007	2.15443	protein_coding	GO:0001562|GO:0003085|GO:0005515|GO:0006915|GO:0009653|GO:0016021|GO:0043065|GO:0045732|GO:0045820|GO:0050728|GO:2000377
ASHGA5P034697	0.023795	2.11225	protein_coding	GO:0007268|GO:0005886|GO:0008076|GO:0005242
ASHGA5P014196	0.0178628	2.62252	protein_coding	GO:0005515|GO:0005741|GO:0005887|GO:0007268|GO:0007269|GO:0016192|GO:0030054|GO:0030666|GO:0030672|GO:0043005
ASHGA5P055542	0.00844068	2.4034	protein_coding	GO:0005515|GO:0005543|GO:0005634|GO:0005730|GO:0005886|GO:0006915|GO:0006917|GO:0030659|GO:0045210
ASHGA5P046943	0.0159461	2.03577	protein_coding	GO:0032312|GO:0008270|GO:0005515|GO:0005543|GO:0008060
ASHGA5P008421	0.00742508	2.27085	protein_coding
ASHGA5P009009	0.00687029	2.00273	protein_coding
ASHGA5P007492	0.000998761	2.7901	protein_coding	GO:0004674|GO:0005524|GO:0005634|GO:0005737|GO:0005801|GO:0007283|GO:0008270|GO:0016310|GO:0046982
ASHGA5P013794	0.000412421	5.07506	protein_coding	GO:0000038|GO:0000268|GO:0001764|GO:0005052|GO:0005052|GO:0005052|GO:0005515|GO:0005737|GO:0005739|GO:0005777|GO:0005778|GO:0005778|GO:0005782|GO:0005794|GO:0005829|GO:0005829|GO:0006625|GO:0006625|GO:0006635|GO:0007006|GO:0007029|GO:0008022|GO:0016020|GO:0016558|GO:0016558|GO:0016558|GO:0016560|GO:0016561|GO:0019899|GO:0021795|GO:0021895|GO:0031267|GO:0040018|GO:0043234|GO:0045046|GO:0047485|GO:…
ASHGA5P043469	0.02613	2.08519	protein_coding	GO:0001502|GO:0003700|GO:0005634|GO:0006351|GO:0007389|GO:0021516|GO:0030154|GO:0043565|GO:0045595
ASHGA5P010194	0.0483491	2.22385	protein_coding	GO:0001822|GO:0002063|GO:0003094|GO:0004065|GO:0004065|GO:0005509|GO:0005615|GO:0005783|GO:0005795|GO:0005886|GO:0008449|GO:0008449|GO:0009986|GO:0010575|GO:0014846|GO:0030177|GO:0030201|GO:0030201|GO:0032836|GO:0035860|GO:0040037|GO:0048706|GO:0051216|GO:0060348|GO:0060384
ASHGA5P012681	0.00216518	2.76287	protein_coding	GO:0000166|GO:0000381|GO:0003723|GO:0005634|GO:0005737|GO:0006397
ASHGA5P003871	0.00266765	2.04733	protein_coding	GO:0055114|GO:0044281|GO:0034641|GO:0006596|GO:0006805|GO:0006595|GO:0046208|GO:0005634|GO:0005737|GO:0005829|GO:0016491|GO:0046592|GO:0052901|GO:0052894|GO:0052895
ASHGA5P013486	0.0108713	4.99443	protein_coding	GO:0005737
ASHGA5P001226	4.92296e-05	15.2641	protein_coding	GO:0000146|GO:0005509|GO:0006939|GO:0016459|GO:0030048|GO:0031672|GO:0042623
ASHGA5P014596	0.00208434	4.89195	protein_coding	GO:0003674|GO:0003677|GO:0005575|GO:0005634|GO:0006351|GO:0006355|GO:0008150|GO:0008270
ASHGA5P009623	0.0318664	2.03437	protein_coding	GO:0005515|GO:0005783|GO:0005789|GO:0008219|GO:0016021|GO:0030424|GO:0030425|GO:0031175|GO:0032584|GO:0046872|GO:0048011|GO:0055038|GO:0072659
ASHGA5P009511	0.00325472	2.89986	protein_coding	GO:0003779|GO:0005100|GO:0005543|GO:0005829|GO:0006930|GO:0007165|GO:0007264|GO:0007399|GO:0007411|GO:0008093|GO:0015629|GO:0017124|GO:0030036|GO:0030054|GO:0030100|GO:0035255|GO:0043195|GO:0043197|GO:0046847|GO:0048488|GO:0051056|GO:0051966
ASHGA5P010246	0.00828716	2.64117	protein_coding	GO:0005737
ASHGA5P020495	0.0050931	2.01177	protein_coding
ASHGA5P051849	0.0130402	2.62387	protein_coding	GO:0005515|GO:0008134|GO:0031625|GO:0034098|GO:0043130
ASHGA5P008752	0.00270352	7.761	protein_coding	GO:0005886|GO:0007155|GO:0016021|GO:0030054
ASHGA5P034458	0.015689	2.21778	protein_coding	GO:0004115|GO:0005515|GO:0005634|GO:0005829|GO:0006198|GO:0006198|GO:0007165|GO:0016020|GO:0032587|GO:0042493|GO:0046872|GO:0048471
ASHGA5P005954	0.000200224	5.91667	protein_coding	GO:0005576|GO:0006955|GO:0008201|GO:0030133|GO:0030246|GO:0042742
ASHGA5P011585	0.00220459	2.3756	protein_coding	GO:0006508|GO:0001501|GO:0022617|GO:0007566|GO:0032355|GO:0001666|GO:0032496|GO:0042493|GO:0055093|GO:0043065|GO:0035094|GO:0045471|GO:0030198|GO:0045766|GO:0009612|GO:0016049|GO:0032526|GO:0006979|GO:0009408|GO:0034612|GO:0001503|GO:0030574|GO:0060033|GO:0019087|GO:0009314|GO:0071347|GO:0031915|GO:0030225|GO:0071404|GO:0008152|GO:0051549|GO:0048771|GO:0071460|GO:0033189|GO:0010033|GO:0007584|GO:…
ASHGA5P047103	0.00114768	2.81424	protein_coding	GO:0005524
ASHGA5P012464	0.000358459	3.69105	protein_coding	GO:0005576|GO:0005576|GO:0005615|GO:0006935|GO:0006954|GO:0006955|GO:0008009|GO:0008285
ASHGA5P010986	0.0490189	2.49796	protein_coding	GO:0005080|GO:0005516|GO:0005813|GO:0005886|GO:0005938|GO:0006112|GO:0015629|GO:0042585|GO:0044281|GO:0050796|GO:0051015
ASHGA5P035573	0.0482889	2.01734	protein_coding	GO:0006351|GO:0006355|GO:0006974|GO:0030282|GO:0005634|GO:0005622|GO:0003674|GO:0003677|GO:0008270|GO:0005515
ASHGA5P021283	0.0234093	2.25622	protein_coding	GO:0005737|GO:0005856
ASHGA5P034488	0.0214017	2.26111	protein_coding	GO:0044281|GO:0034641|GO:0044237|GO:0000096|GO:0019509|GO:0006595|GO:0044249|GO:0005634|GO:0005737|GO:0005829|GO:0042995|GO:0042802|GO:0046523
ASHGA5P011381	1.33256e-05	3.56981	protein_coding	GO:0000733|GO:0003677|GO:0004386|GO:0005515|GO:0005524|GO:0005634|GO:0006338|GO:0006351|GO:0007420|GO:0008094|GO:0016589|GO:0030182|GO:0031491|GO:0036310|GO:0043044|GO:0045893
ASHGA5P011189	0.0216268	7.03817	protein_coding	GO:0010960|GO:0015693|GO:0016021|GO:0016323
ASHGA5P051293	0.00876944	2.29915	protein_coding	GO:0008270|GO:0016021
ASHGA5P018159	0.0063259	2.9763	protein_coding	GO:0000060|GO:0000122|GO:0000902|GO:0001953|GO:0002467|GO:0002634|GO:0002829|GO:0002903|GO:0003682|GO:0003700|GO:0005515|GO:0005634|GO:0005657|GO:0005730|GO:0006351|GO:0006974|GO:0007266|GO:0007283|GO:0008270|GO:0008285|GO:0030036|GO:0030183|GO:0030308|GO:0030890|GO:0031490|GO:0032319|GO:0032764|GO:0035024|GO:0042092|GO:0043065|GO:0043380|GO:0043565|GO:0045629|GO:0045749|GO:0045892|GO:0045892|GO:…
ASHGA5P012780	0.0113837	2.89991	protein_coding	GO:0005634|GO:0005737|GO:0005886|GO:0006351|GO:0006355|GO:0008270
ASHGA5P002498	0.0112762	2.5315	protein_coding	GO:0002779|GO:0004222|GO:0005576|GO:0005578|GO:0005615|GO:0006508|GO:0008270|GO:0022617|GO:0030198|GO:0030574|GO:0042127|GO:0042493|GO:0050829|GO:0050830
ASHGA5P005797	0.000180594	52.3743	protein_coding	GO:0000220|GO:0001503|GO:0005515|GO:0005768|GO:0005886|GO:0006879|GO:0006885|GO:0007588|GO:0007605|GO:0008286|GO:0010008|GO:0015078|GO:0015991|GO:0015992|GO:0016021|GO:0016324|GO:0016471|GO:0030670|GO:0031526|GO:0033572|GO:0045177|GO:0051117|GO:0051701|GO:0055085|GO:0090382
ASHGA5P022462	0.0314583	2.16771	protein_coding	GO:0000077|GO:0000085|GO:0003690|GO:0003705|GO:0005515|GO:0005634|GO:0005667|GO:0007389|GO:0008022|GO:0008134|GO:0008301|GO:0009790|GO:0009888|GO:0043565|GO:0045892|GO:0051090
ASHGA5P040921	0.00135859	6.39785	protein_coding	GO:0004360|GO:0005829|GO:0006002|GO:0006048|GO:0006048|GO:0006112|GO:0006488|GO:0006541|GO:0016051|GO:0018279|GO:0030246|GO:0043687|GO:0044267
ASHGA5P033052	0.00020351	2.51738	protein_coding	GO:0004672|GO:0005615|GO:0006468|GO:0006816|GO:0006874|GO:0006887|GO:0006935|GO:0006954|GO:0006955|GO:0007165|GO:0007267|GO:0008009|GO:0008201|GO:0009615|GO:0016004
ASHGA5P010192	0.00077438	2.04705	protein_coding	GO:0003956|GO:0005576|GO:0006471
ASHGA5P052273	0.0465048	4.30406	protein_coding	GO:0005068|GO:0005158|GO:0005159|GO:0005168|GO:0005515|GO:0005545|GO:0005829|GO:0005886|GO:0005942|GO:0005943|GO:0006644|GO:0006661|GO:0007173|GO:0007596|GO:0008286|GO:0008286|GO:0008543|GO:0014065|GO:0019048|GO:0019903|GO:0030168|GO:0031295|GO:0035014|GO:0043125|GO:0043548|GO:0043551|GO:0043559|GO:0043560|GO:0044281|GO:0046326|GO:0046854|GO:0048009|GO:0048009|GO:0048011|GO:0048015|GO:0050852|GO:…
ASHGA5P003632	0.036853	2.08073	protein_coding	GO:0006810|GO:0007165|GO:0007601|GO:0015276|GO:0016021|GO:0030553
ASHGA5P053341	0.0204946	2.30064	protein_coding	GO:0004252|GO:0005509|GO:0005515|GO:0005576|GO:0005576|GO:0005615|GO:0006508|GO:0007586|GO:0022617|GO:0030198|GO:0030307|GO:0030574|GO:0030574|GO:0031012|GO:0045087|GO:0045785
ASHGA5P029170	0.0171875	2.59447	protein_coding	GO:0003700|GO:0005634|GO:0007519|GO:0009653|GO:0042472|GO:0043524|GO:0043565|GO:0045944|GO:0048538|GO:0048699|GO:0048701|GO:0051451|GO:0072075|GO:0072095|GO:0072107|GO:0090190
ASHGA5P053906	0.00767721	2.03181	protein_coding	GO:0006470|GO:0035335|GO:0016311|GO:0005737|GO:0005829|GO:0009898|GO:0004872|GO:0004725|GO:0016791
ASHGA5P051136	0.0492952	3.49363	protein_coding	GO:0000139|GO:0005783|GO:0005794|GO:0006486|GO:0008499|GO:0016021
ASHGA5P011907	0.00644878	12.0287	protein_coding
ASHGA5P049043	0.000427127	3.46376	protein_coding	GO:0016021|GO:0005576|GO:0005515
ASHGA5P014411	0.00609672	6.59279	protein_coding	GO:0000209|GO:0000278|GO:0004842|GO:0005515|GO:0005634|GO:0005829|GO:0006470|GO:0006511|GO:0007165|GO:0008013|GO:0016032|GO:0016055|GO:0016567|GO:0019005|GO:0019048|GO:0031145|GO:0031648|GO:0033598|GO:0042753|GO:0043122|GO:0043433|GO:0045309|GO:0045862|GO:0045879|GO:0045892|GO:0045893|GO:0046983|GO:0051437|GO:0051439|GO:0051726|GO:0060444|GO:0061136|GO:0071407
ASHGA5P034528	0.0218606	2.59921	protein_coding
ASHGA5P004676	0.00120736	2.32091	protein_coding	GO:0005576|GO:0005615|GO:0006954|GO:0006955|GO:0008009|GO:0030593
ASHGA5P041008	0.000549095	4.85241	protein_coding	GO:0001833|GO:0003677|GO:0005515|GO:0005634|GO:0005694|GO:0005730|GO:0005737|GO:0005794|GO:0005886|GO:0006351|GO:0006355|GO:0008270|GO:0018024
ASHGA5P035273	0.0105679	2.24363	protein_coding	GO:0000122|GO:0000902|GO:0002070|GO:0003677|GO:0003700|GO:0003714|GO:0005730|GO:0005739|GO:0006351|GO:0006357|GO:0006694|GO:0007028|GO:0007431|GO:0007565|GO:0008340|GO:0016020|GO:0045927
ASHGA5P043021	0.000492275	4.69397	protein_coding	GO:0000082|GO:0001541|GO:0001541|GO:0001942|GO:0002244|GO:0005125|GO:0005179|GO:0005515|GO:0005576|GO:0005576|GO:0006357|GO:0006917|GO:0006952|GO:0007050|GO:0007166|GO:0007267|GO:0007399|GO:0008083|GO:0008285|GO:0008584|GO:0010862|GO:0017046|GO:0030154|GO:0030218|GO:0030308|GO:0032925|GO:0040007|GO:0042326|GO:0042476|GO:0042541|GO:0042701|GO:0042802|GO:0043509|GO:0043512|GO:0045077|GO:0045578|GO:…
ASHGA5P006356	0.0198767	2.20995	protein_coding	GO:0000226|GO:0005634|GO:0005829|GO:0005881|GO:0005737|GO:0005515|GO:0048487|GO:0005087|GO:0008536
ASHGA5P009030	0.00108882	2.67576	protein_coding	GO:0004674|GO:0005083|GO:0005515|GO:0005524|GO:0005737|GO:0006468|GO:0006950|GO:0007243|GO:0046328
ASHGA5P044495	0.00489307	5.8496	protein_coding	GO:0003676|GO:0004528|GO:0004551|GO:0004622|GO:0005044|GO:0005509|GO:0005615|GO:0005886|GO:0005887|GO:0006796|GO:0006928|GO:0006935|GO:0006955|GO:0007186|GO:0008134|GO:0008270|GO:0016787|GO:0030247|GO:0030334|GO:0034638|GO:0047391
ASHGA5P003821	0.00257823	2.00628	protein_coding	GO:0005634|GO:0008284|GO:0016604|GO:0045892|GO:0051260
ASHGA5P053503	0.0190602	2.56024	protein_coding	GO:0005634|GO:0005634|GO:0005737|GO:0005743|GO:0009058|GO:0016740|GO:0032981
ASHGA5P004268	0.00150368	4.60828	protein_coding	GO:0005509|GO:0005737|GO:0008270|GO:0045202
ASHGA5P053827	0.00157367	3.0622	protein_coding	GO:0000184|GO:0003723|GO:0003735|GO:0005829|GO:0006412|GO:0006412|GO:0006413|GO:0006414|GO:0006415|GO:0006614|GO:0010467|GO:0016032|GO:0016070|GO:0016071|GO:0019058|GO:0019083|GO:0022625|GO:0044267
ASHGA5P011992	0.00386141	10.17	protein_coding
ASHGA5P011713	8.94072e-05	47.8081	protein_coding	GO:0001640|GO:0004970|GO:0004970|GO:0005234|GO:0005886|GO:0005887|GO:0007196|GO:0007215|GO:0007216|GO:0007268|GO:0008066|GO:0015277|GO:0030054|GO:0030424|GO:0030425|GO:0032839|GO:0035235|GO:0035235|GO:0042391|GO:0042391|GO:0043195|GO:0043204|GO:0045211|GO:0051967
ASHGA5P055029	0.000862566	2.57348	protein_coding	GO:0005249|GO:0015459|GO:0016021|GO:0043266
ASHGA5P013421	0.0103185	2.38888	protein_coding	GO:0000187|GO:0001959|GO:0002224|GO:0002755|GO:0002756|GO:0004672|GO:0004672|GO:0004674|GO:0004674|GO:0004704|GO:0004842|GO:0005515|GO:0005524|GO:0005634|GO:0005811|GO:0005829|GO:0005886|GO:0006468|GO:0007165|GO:0007178|GO:0007250|GO:0007254|GO:0008063|GO:0010008|GO:0016301|GO:0016567|GO:0031663|GO:0032088|GO:0032496|GO:0034130|GO:0034134|GO:0034134|GO:0034138|GO:0034142|GO:0035666|GO:0035872|GO:…
ASHGA5P013561	0.00150935	2.06553	protein_coding	GO:0004674|GO:0004697|GO:0004699|GO:0004715|GO:0005515|GO:0005524|GO:0005634|GO:0005654|GO:0005737|GO:0005739|GO:0005783|GO:0005829|GO:0005829|GO:0005886|GO:0005886|GO:0005911|GO:0006468|GO:0006915|GO:0006915|GO:0006921|GO:0007049|GO:0007165|GO:0007173|GO:0007202|GO:0007596|GO:0008022|GO:0008047|GO:0008543|GO:0010467|GO:0010469|GO:0016064|GO:0016070|GO:0016071|GO:0016363|GO:0018107|GO:0019221|GO:…
ASHGA5P002310	0.000642489	2.74395	protein_coding	GO:0003677|GO:0005515|GO:0005634|GO:0005730|GO:0007275|GO:0007283|GO:0008270|GO:0031519|GO:0035102
ASHGA5P008684	0.00211259	2.13506	protein_coding	GO:0002102|GO:0005178|GO:0005543|GO:0007159|GO:0030054|GO:0033622|GO:0033632|GO:0042995|GO:0070527
ASHGA5P002201	0.00164901	36.3019	protein_coding
ASHGA5P046781	0.00764921	2.38397	protein_coding	GO:0000166|GO:0003723|GO:0005634|GO:0005737|GO:0007275|GO:0007283|GO:0030154
ASHGA5P000623	0.0340776	3.01041	protein_coding	GO:0005245|GO:0005886|GO:0005891|GO:0006816|GO:0007268|GO:0030666|GO:0032281|GO:2000311
ASHGA5P001924	0.0309856	2.02653	protein_coding	GO:0003674|GO:0005737|GO:0007010|GO:0008360|GO:0016477
ASHGA5P005411	0.000625742	5.32837	protein_coding	GO:0003674|GO:0005887|GO:0008150
ASHGA5P025250	0.0024642	2.69624	protein_coding	GO:0004944|GO:0005515|GO:0005575|GO:0005886|GO:0006935|GO:0008150|GO:0016021
ASHGA5P001710	0.00595162	2.18649	protein_coding	GO:0005887|GO:0008519
ASHGA5P013145	0.00550465	3.12259	protein_coding	GO:0003676|GO:0005634|GO:0005737|GO:0008270|GO:0016567|GO:0016874
ASHGA5P006953	0.0261715	2.25717	protein_coding	GO:0005215|GO:0008643|GO:0016021|GO:0055085
ASHGA5P013191	0.0160108	2.49229	protein_coding	GO:0004252|GO:0005789|GO:0005886|GO:0006508|GO:0015031|GO:0016021|GO:0019838|GO:0050709
ASHGA5P052851	0.00162536	39.744	protein_coding	GO:0003674|GO:0005634|GO:0006351|GO:0006355|GO:0016568
ASHGA5P010085	0.000772554	3.01975	protein_coding	GO:0005044|GO:0005515|GO:0005576|GO:0005887|GO:0006953
ASHGA5P010892	0.000432582	10.8552	protein_coding	GO:0004872|GO:0007155|GO:0016020|GO:0016021|GO:0030101|GO:0042267
ASHGA5P013616	0.00941787	2.23496	protein_coding	GO:0005484|GO:0005515|GO:0005576|GO:0005886|GO:0006112|GO:0006886|GO:0006887|GO:0007268|GO:0007269|GO:0014047|GO:0016021|GO:0030054|GO:0030672|GO:0031201|GO:0043005|GO:0044281|GO:0050796
ASHGA5P006710	0.00146628	2.21814	protein_coding	GO:0005515|GO:0005829|GO:0005903|GO:0006811|GO:0006833|GO:0007168|GO:0008022|GO:0008200|GO:0009636|GO:0019934|GO:0030251|GO:0030827|GO:0031283|GO:0035003|GO:0045177
ASHGA5P041773	0.000341475	2.32691	protein_coding	GO:0000052|GO:0003824|GO:0005515|GO:0005739|GO:0006527|GO:0006809|GO:0007263|GO:0016403|GO:0016597|GO:0045429
ASHGA5P013323	0.000907085	6.70057	protein_coding	GO:0001508|GO:0005513|GO:0005886|GO:0005887|GO:0006813|GO:0007268|GO:0007596|GO:0008076|GO:0015269|GO:0015459|GO:0019228
ASHGA5P007756	0.0132273	4.50854	protein_coding	GO:0000122|GO:0001525|GO:0001657|GO:0001701|GO:0002053|GO:0003148|GO:0003149|GO:0004713|GO:0005007|GO:0005007|GO:0005007|GO:0005515|GO:0005524|GO:0005576|GO:0005634|GO:0005737|GO:0005794|GO:0005886|GO:0005886|GO:0005887|GO:0005938|GO:0006915|GO:0007267|GO:0007409|GO:0007528|GO:0008201|GO:0008284|GO:0008284|GO:0008284|GO:0008285|GO:0008286|GO:0008543|GO:0008543|GO:0008543|GO:0008543|GO:0008589|GO:…
ASHGA5P016396	0.00022106	17.8356	protein_coding
ASHGA5P054947	0.00152364	7.03579	protein_coding	GO:0004180|GO:0006508|GO:0008233|GO:0008237|GO:0016021|GO:0016324|GO:0016805|GO:0046872
ASHGA5P054452	0.0141416	3.15119	protein_coding	GO:0003677|GO:0005515|GO:0005634|GO:0006351|GO:0008270|GO:0014003|GO:0045892|GO:0048714
ASHGA5P013551	0.00286877	8.19339	protein_coding	GO:0042254|GO:0006364|GO:0031120|GO:0015030|GO:0031429|GO:0009982|GO:0030515|GO:0005261
ASHGA5P006523	0.0341853	2.26405	protein_coding	GO:0044281|GO:0034641|GO:0044237|GO:0000096|GO:0019509|GO:0006595|GO:0044249|GO:0005634|GO:0005737|GO:0005829|GO:0042995|GO:0042802|GO:0046523
ASHGA5P007985	0.045067	2.13199	protein_coding	GO:0007165|GO:0006968|GO:0030101|GO:0042269|GO:0005887|GO:0016514|GO:0004872|GO:0005057
ASHGA5P055410	0.0183427	2.11253	protein_coding	GO:0005524|GO:0017111
ASHGA5P001509	0.000162758	3.1214	protein_coding	GO:0001822|GO:0004586|GO:0005575|GO:0005829|GO:0006521|GO:0006595|GO:0006596|GO:0008284|GO:0009615|GO:0033387|GO:0034641|GO:0044281
ASHGA5P008188	0.0147315	3.30599	protein_coding	GO:0004222|GO:0004867|GO:0005604|GO:0008270
ASHGA5P010728	0.0469552	2.27208	protein_coding	GO:0005125|GO:0005615|GO:0006915
ASHGA5P028665	0.00115676	4.01061	protein_coding	GO:0005104|GO:0005634|GO:0007165|GO:0007254|GO:0007267|GO:0007399|GO:0008083|GO:0008201|GO:0008219|GO:0008543
ASHGA5P003193	0.0222144	3.57436	protein_coding	GO:0005794|GO:0008017|GO:0019900
ASHGA5P002763	0.00627211	2.8911	protein_coding	GO:0000139|GO:0004252|GO:0005789|GO:0006508|GO:0008283|GO:0015031|GO:0016021|GO:0016477|GO:0019838|GO:0042058|GO:0050708|GO:0050709|GO:0061136
ASHGA5P039741	0.00294347	5.27415	protein_coding	GO:0005886|GO:0005887|GO:0007187|GO:0007617|GO:0007623|GO:0008502|GO:0030828|GO:0042562|GO:0043235|GO:0097159
ASHGA5P001803	0.00378301	2.1918	protein_coding	GO:0007411|GO:0007417|GO:0007399|GO:0001658|GO:0005615|GO:0005102|GO:0008083
ASHGA5P034236	0.00115226	31.0391	protein_coding	GO:0007275|GO:0006355|GO:0010467|GO:0006367|GO:0005622|GO:0005654|GO:0003677|GO:0003700|GO:0008270|GO:0003676
ASHGA5P051023	0.00109041	2.14145	protein_coding	GO:0004930|GO:0005575|GO:0005886|GO:0008150|GO:0016021
ASHGA5P046882	0.0374249	2.08049	protein_coding	GO:0005543|GO:0008060|GO:0008270|GO:0032312
ASHGA5P044173	0.0111003	2.97391	protein_coding	GO:0001503|GO:0005179|GO:0005615|GO:0005737|GO:0006874|GO:0007166|GO:0007267|GO:0007566|GO:0007584|GO:0014070|GO:0016324|GO:0033280|GO:0046697|GO:0071320|GO:0071385|GO:0071456
ASHGA5P007877	0.0401503	2.81135	protein_coding	GO:0005737|GO:0005856|GO:0005886|GO:0007010|GO:0007517|GO:0016010|GO:0016012|GO:0016021|GO:0042383
ASHGA5P010431	0.00188328	2.12807	protein_coding	GO:0003779|GO:0005516|GO:0005523|GO:0005829|GO:0005856|GO:0005884|GO:0005886|GO:0006928|GO:0006936|GO:0014069|GO:0015629|GO:0017022|GO:0030016|GO:0030478|GO:0032092|GO:0043025|GO:0051017
ASHGA5P004677	0.00756691	2.00799	protein_coding	GO:0002237|GO:0005576|GO:0005615|GO:0006935|GO:0006954|GO:0006955|GO:0008009
ASHGA5P003670	0.00229898	5.62491	protein_coding	GO:0032982|GO:0016459|GO:0030016|GO:0003677|GO:0005524|GO:0003779|GO:0005516|GO:0003774
ASHGA5P047140	0.00417643	2.08531	protein_coding	GO:0000139|GO:0005975|GO:0016021|GO:0019319|GO:0030203|GO:0030204|GO:0030206|GO:0044281|GO:0050656|GO:0050659
ASHGA5P001124	0.000124722	2.18406	protein_coding	GO:0000166|GO:0000398|GO:0000398|GO:0000398|GO:0003723|GO:0005515|GO:0005634|GO:0005654|GO:0005681|GO:0006397|GO:0008380|GO:0010467|GO:0016607|GO:0043484
ASHGA5P039385	0.00188496	2.04484	protein_coding	GO:0016021
ASHGA5P052697	0.0100648	2.76267	protein_coding	GO:0005639|GO:0031965|GO:0035914
ASHGA5P017096	0.00876524	8.37647	protein_coding	GO:0001525|GO:0004222|GO:0004252|GO:0005515|GO:0005576|GO:0005578|GO:0005615|GO:0005634|GO:0006508|GO:0008270|GO:0016020|GO:0022617|GO:0030198|GO:0030574
ASHGA5P055017	0.00459039	2.19598	protein_coding	GO:0003779|GO:0005515|GO:0005547|GO:0005737|GO:0005794|GO:0005829|GO:0005886|GO:0006006|GO:0006644|GO:0006661|GO:0006897|GO:0007015|GO:0007155|GO:0007420|GO:0008156|GO:0008285|GO:0009791|GO:0010629|GO:0010642|GO:0010977|GO:0016787|GO:0017124|GO:0030027|GO:0030479|GO:0032868|GO:0032957|GO:0042169|GO:0042493|GO:0043407|GO:0043569|GO:0044281|GO:0046627|GO:0046854
ASHGA5P050044	0.00742647	2.08083	protein_coding	GO:0006351|GO:0000122|GO:0001701|GO:0009888|GO:0006346|GO:0016573|GO:0005634|GO:0005737|GO:0000792|GO:0016581|GO:0043234|GO:0000785|GO:0003677|GO:0005515|GO:0005488|GO:0003682
ASHGA5P017852	0.00343201	2.04151	protein_coding	GO:0014733|GO:0031430|GO:0032513|GO:0042802|GO:0043034|GO:0048471|GO:0070885
ASHGA5P013467	0.00538463	2.83948	protein_coding	GO:0005215|GO:0005634|GO:0005737|GO:0005794|GO:0005829|GO:0006629|GO:0008206|GO:0008285|GO:0008289|GO:0015721|GO:0044281
ASHGA5P040935	0.0486195	2.57277	protein_coding	GO:0005089|GO:0005543|GO:0005622|GO:0035023
ASHGA5P008069	0.00290863	2.36567	protein_coding	GO:0005615|GO:0005829|GO:0042017|GO:0042018|GO:0042516
ASHGA5P052660	0.0442462	2.08498	protein_coding	GO:0016021|GO:0004872
ASHGA5P032444	0.0220431	2.25444	protein_coding	GO:0001757|GO:0003674|GO:0003682|GO:0003700|GO:0005575|GO:0005730|GO:0007275|GO:0008150|GO:0043565|GO:0045944|GO:0071837
ASHGA5P016104	0.0339253	2.0493	protein_coding	GO:0005097|GO:0005622
ASHGA5P012742	0.013683	2.89208	protein_coding	GO:0001556|GO:0005886|GO:0007189|GO:0007193|GO:0008285|GO:0008584|GO:0016021|GO:0016500|GO:0017046|GO:0030819|GO:0043066
ASHGA5P027297	0.000157565	11.1227	protein_coding	GO:0008544|GO:0045095|GO:0005198
ASHGA5P034532	0.00498235	4.48963	protein_coding	GO:0007165|GO:0007267|GO:0007179|GO:0005576|GO:0005615|GO:0008083|GO:0005125
ASHGA5P011775	0.0492353	2.82239	protein_coding	GO:0001972|GO:0005789|GO:0006805|GO:0006805|GO:0008152|GO:0015020|GO:0016021|GO:0019899|GO:0042803|GO:0043231|GO:0044281|GO:0046982
ASHGA5P013142	0.0199937	3.2981	protein_coding	GO:0005102|GO:0005886|GO:0016021|GO:0030054|GO:0042734|GO:0051965
ASHGA5P006251	0.0177785	2.52804	protein_coding	GO:0005886|GO:0005887|GO:0006810|GO:0006811|GO:0006813|GO:0006884|GO:0015379|GO:0016020|GO:0055085
ASHGA5P026236	0.0179749	2.15734	protein_coding	GO:0007186|GO:0016021|GO:0005886|GO:0004930
ASHGA5P005808	0.00050534	2.42095	protein_coding	GO:0004713|GO:0004715|GO:0005524|GO:0005634|GO:0005730|GO:0005737|GO:0005829|GO:0006468|GO:0007498|GO:0008283|GO:0008284|GO:0016020
ASHGA5P008042	0.00496806	3.19282	protein_coding	GO:0001525|GO:0001841|GO:0004197|GO:0004197|GO:0005164|GO:0005515|GO:0005634|GO:0005730|GO:0005737|GO:0005739|GO:0005741|GO:0005813|GO:0005829|GO:0005856|GO:0006508|GO:0006915|GO:0006915|GO:0006919|GO:0006921|GO:0007507|GO:0008234|GO:0008624|GO:0008624|GO:0008633|GO:0009409|GO:0019048|GO:0030225|GO:0030690|GO:0031264|GO:0031265|GO:0032025|GO:0032355|GO:0032496|GO:0034612|GO:0035872|GO:0042802|GO:…
ASHGA5P032050	0.0207251	2.20287	protein_coding	GO:0001837|GO:0015629|GO:0030036|GO:0031005
ASHGA5P002924	0.0110354	2.12163	protein_coding	GO:0005515|GO:0005737
ASHGA5P008696	0.0440032	2.0202	protein_coding	GO:0003677|GO:0005524|GO:0005634|GO:0005694|GO:0007131|GO:0007283|GO:0007292|GO:0016787
ASHGA5P010268	0.00871621	3.18307	protein_coding	GO:0005089|GO:0005543|GO:0005622|GO:0035023
ASHGA5P004770	0.00111206	2.3234	protein_coding	GO:0005615|GO:0005829|GO:0042017|GO:0042018|GO:0042516
ASHGA5P034395	0.0156761	2.04107	protein_coding	GO:0006351|GO:0006355|GO:0005634|GO:0005622|GO:0003677|GO:0008270|GO:0003676
ASHGA5P040135	0.0102209	3.80464	protein_coding	GO:0000139|GO:0005515|GO:0005768|GO:0005802|GO:0005829|GO:0016239
ASHGA5P000822	0.00125207	2.25365	protein_coding	GO:0002548|GO:0005576|GO:0005615|GO:0006874|GO:0006935|GO:0006954|GO:0006955|GO:0007010|GO:0007165|GO:0007267|GO:0008009|GO:0008201|GO:0008360|GO:0030335|GO:0031726|GO:0031727|GO:0048245|GO:2000503
ASHGA5P034189	0.00197118	8.523	protein_coding	GO:0004864|GO:0005737|GO:0042325
ASHGA5P012200	0.00315684	4.17631	protein_coding	GO:0003924|GO:0005525|GO:0006184|GO:0007264
ASHGA5P052741	0.000539691	3.91984	protein_coding	GO:0000122|GO:0001525|GO:0001541|GO:0001569|GO:0001570|GO:0001666|GO:0001701|GO:0001822|GO:0001934|GO:0001938|GO:0001938|GO:0001968|GO:0002042|GO:0002052|GO:0002053|GO:0002092|GO:0002575|GO:0002576|GO:0002687|GO:0003007|GO:0003151|GO:0003169|GO:0005125|GO:0005125|GO:0005161|GO:0005172|GO:0005515|GO:0005576|GO:0005578|GO:0005615|GO:0005615|GO:0005737|GO:0006357|GO:0007399|GO:0007498|GO:0007595|GO:…
ASHGA5P009474	0.0209853	2.86933	protein_coding	GO:0004725|GO:0005634|GO:0005737|GO:0006281|GO:0006351|GO:0006355|GO:0007601|GO:0007605|GO:0009653|GO:0016568|GO:0042474|GO:0046872
ASHGA5P003413	0.00508845	2.51018	protein_coding	GO:0004559|GO:0006013|GO:0008270|GO:0030246
ASHGA5P000876	0.000273924	3.8642	protein_coding	GO:0000165|GO:0004674|GO:0004707|GO:0005515|GO:0005524|GO:0005829|GO:0006351|GO:0006355|GO:0006950|GO:0006970|GO:0007049|GO:0007243|GO:0007265|GO:0018105|GO:0032755|GO:0048011|GO:0050729
ASHGA5P049697	0.0125113	3.24855	protein_coding	GO:0000062|GO:0008289
ASHGA5P023031	0.0106201	5.08958	protein_coding	GO:0000166|GO:0000932|GO:0003723|GO:0005886|GO:0006397|GO:0006417|GO:0014069|GO:0030054|GO:0045211
ASHGA5P001600	0.000512481	11.3174	protein_coding	GO:0001525|GO:0001658|GO:0001666|GO:0001938|GO:0005576|GO:0005615|GO:0007165|GO:0007267|GO:0007565|GO:0008083|GO:0008201|GO:0008284|GO:0016020|GO:0030154|GO:0032870|GO:0042493|GO:0042803|GO:0046982|GO:0048010|GO:0051781|GO:0060688
ASHGA5P045433	0.02465	2.12576	protein_coding	GO:0006915|GO:0042981|GO:0043123|GO:0007165|GO:0006461|GO:0051092|GO:0005737|GO:0008270|GO:0005515|GO:0031625|GO:0031996
ASHGA5P053187	0.0356972	2.83598	protein_coding
ASHGA5P001652	0.0289838	2.28965	protein_coding	GO:0000776|GO:0000777|GO:0004672|GO:0005524|GO:0005623|GO:0005737|GO:0007094|GO:0007140|GO:0008608|GO:0019901|GO:0030496|GO:0032091|GO:0032466|GO:0043063|GO:0045171|GO:0051301|GO:0051306
ASHGA5P051043	0.0011515	2.66887	protein_coding	GO:0005515|GO:0005654|GO:0006366|GO:0006368|GO:0010467|GO:0016032|GO:0032021|GO:0045892|GO:0050434
ASHGA5P031087	2.73369e-05	3.18317	protein_coding	GO:0003677|GO:0005665|GO:0006355|GO:0006366|GO:0008270
ASHGA5P051801	0.00444861	2.24837	protein_coding	GO:0004252|GO:0005634|GO:0005739|GO:0005743|GO:0006508|GO:0016021
ASHGA5P039752	0.0262727	2.12991	protein_coding	GO:0005634
ASHGA5P002466	0.00175922	4.8686	protein_coding	GO:0004965|GO:0005737|GO:0005886|GO:0005887|GO:0007186|GO:0007194|GO:0007214|GO:0007268|GO:0030054|GO:0043005|GO:0045211
ASHGA5P046532	0.0119506	2.87765	protein_coding
ASHGA5P010625	0.00864962	2.30468	protein_coding	GO:0030010|GO:0007018|GO:0022409|GO:0072092|GO:0005737|GO:0005874|GO:0005524|GO:0003777
ASHGA5P000618	0.00295012	2.03322	protein_coding	GO:0004672|GO:0004740|GO:0005524|GO:0005739|GO:0005743|GO:0005759|GO:0006006|GO:0006090|GO:0010510|GO:0044281
ASHGA5P006174	0.0118263	2.10252	protein_coding	GO:0005070|GO:0005085|GO:0005737|GO:0007254|GO:0007264|GO:0016020
ASHGA5P005557	0.0151106	2.11334	protein_coding	GO:0016021|GO:0016192
ASHGA5P006542	0.00336179	2.9351	protein_coding	GO:0000139|GO:0003836|GO:0005576|GO:0005975|GO:0006464|GO:0006468|GO:0016266|GO:0018146|GO:0030173|GO:0030203|GO:0032580|GO:0042339|GO:0043687|GO:0044267|GO:0044281
ASHGA5P026225	0.034562	2.07768	protein_coding	GO:0005515|GO:0005578|GO:0005615|GO:0007155|GO:0031012|GO:0031012
ASHGA5P006746	0.0046949	18.5316	protein_coding	GO:0003677|GO:0005634|GO:0006351|GO:0006355|GO:0008270
ASHGA5P008021	0.00469733	2.48907	protein_coding	GO:0001725|GO:0005634|GO:0005925|GO:0008270|GO:0009986|GO:0015629|GO:0030864|GO:0032036|GO:0051371
ASHGA5P001326	0.0304387	2.75599	protein_coding	GO:0001822|GO:0001890|GO:0005518|GO:0005539|GO:0005576|GO:0005589|GO:0005615|GO:0005796|GO:0005975|GO:0007519|GO:0007568|GO:0009612|GO:0009887|GO:0019800|GO:0030203|GO:0030204|GO:0030206|GO:0030207|GO:0030208|GO:0031012|GO:0031012|GO:0032496|GO:0042060|GO:0043202|GO:0044281|GO:0047485|GO:0050840
ASHGA5P008061	0.00833411	2.01663	protein_coding	GO:0000146|GO:0003779|GO:0005516|GO:0005524|GO:0005546|GO:0005547|GO:0005737|GO:0005886|GO:0005903|GO:0016459|GO:0030048|GO:0030175|GO:0051017|GO:0071944
ASHGA5P052541	0.0333405	2.00526	protein_coding	GO:0000139|GO:0006491|GO:0008454|GO:0016021|GO:0018279|GO:0043687|GO:0044267|GO:0046872
ASHGA5P013521	0.00442949	2.3016	protein_coding	GO:0001726|GO:0002576|GO:0003779|GO:0005178|GO:0005509|GO:0005515|GO:0005576|GO:0005737|GO:0005829|GO:0005856|GO:0005925|GO:0007596|GO:0017166|GO:0030018|GO:0030168|GO:0031093|GO:0031143|GO:0034329|GO:0042981|GO:0042995|GO:0044325|GO:0048041|GO:0051271
ASHGA5P002388	0.00274986	16.182	protein_coding	GO:0003700|GO:0005515|GO:0005634|GO:0006366|GO:0006915|GO:0007605|GO:0009887|GO:0043565|GO:0045893|GO:0045944
ASHGA5P000856	0.00947178	2.60862	protein_coding	GO:0005096|GO:0005634|GO:0005737|GO:0005886|GO:0038032|GO:0043547
ASHGA5P052737	0.00404903	4.36339	protein_coding	GO:0000122|GO:0001525|GO:0001541|GO:0001569|GO:0001570|GO:0001666|GO:0001701|GO:0001822|GO:0001934|GO:0001938|GO:0001938|GO:0001968|GO:0002042|GO:0002052|GO:0002053|GO:0002092|GO:0002575|GO:0002576|GO:0002687|GO:0003007|GO:0003151|GO:0003169|GO:0005125|GO:0005125|GO:0005161|GO:0005172|GO:0005515|GO:0005576|GO:0005578|GO:0005615|GO:0005615|GO:0005737|GO:0006357|GO:0007399|GO:0007498|GO:0007595|GO:…
ASHGA5P014173	0.00295061	6.99659	protein_coding
ASHGA5P011010	0.00807811	2.03767	protein_coding	GO:0031424
ASHGA5P033133	0.0150987	2.27607	protein_coding
ASHGA5P005858	0.000715481	2.87792	protein_coding	GO:0055085|GO:0044281|GO:0035556|GO:0007165|GO:0007268|GO:0007188|GO:0009190|GO:0007189|GO:0006833|GO:0007193|GO:0007173|GO:0071377|GO:0007202|GO:0008543|GO:0048011|GO:0006112|GO:0006171|GO:0034199|GO:0016021|GO:0005737|GO:0005886|GO:0005622|GO:0016020|GO:0030425|GO:0005515|GO:0005524|GO:0046872|GO:0016849|GO:0004016
ASHGA5P010402	0.0316268	2.66298	protein_coding	GO:0005515|GO:0005634|GO:0005829|GO:0006915|GO:0006917|GO:0008285|GO:0040009|GO:0042802
ASHGA5P004981	0.000444817	12.3006	protein_coding	GO:0004222|GO:0005509|GO:0005576|GO:0005578|GO:0005615|GO:0006508|GO:0008270|GO:0022617|GO:0030198|GO:0030574|GO:0043231
ASHGA5P004681	0.00107132	2.92753	protein_coding	GO:0004871|GO:0005874|GO:0005875|GO:0007017|GO:0007026|GO:0007165|GO:0007275|GO:0008017|GO:0008270|GO:0030018|GO:0030154
ASHGA5P033060	0.0062942	2.75104	protein_coding	GO:0005515|GO:0005615|GO:0006935|GO:0006954|GO:0006955|GO:0007154|GO:0007165|GO:0007267|GO:0008009|GO:0009607
ASHGA5P011201	0.00514013	2.65446	protein_coding	GO:0000187|GO:0001959|GO:0002224|GO:0002755|GO:0002756|GO:0004672|GO:0004672|GO:0004674|GO:0004674|GO:0004704|GO:0004842|GO:0005515|GO:0005524|GO:0005634|GO:0005811|GO:0005829|GO:0005886|GO:0006468|GO:0007165|GO:0007178|GO:0007250|GO:0007254|GO:0008063|GO:0010008|GO:0016301|GO:0016567|GO:0031663|GO:0032088|GO:0032496|GO:0034130|GO:0034134|GO:0034134|GO:0034138|GO:0034142|GO:0035666|GO:0035872|GO:…
ASHGA5P004583	0.000310946	5.0455	protein_coding	GO:0001501|GO:0003700|GO:0005634|GO:0009653|GO:0009953|GO:0009954|GO:0030901|GO:0030902|GO:0030917|GO:0035115|GO:0043473|GO:0043565|GO:0045944|GO:0048666
ASHGA5P012598	0.00169148	3.89543	protein_coding	GO:0000122|GO:0001516|GO:0001569|GO:0001666|GO:0001701|GO:0001821|GO:0003100|GO:0005125|GO:0005179|GO:0005576|GO:0005615|GO:0005737|GO:0006885|GO:0007166|GO:0007186|GO:0007204|GO:0007205|GO:0007243|GO:0007267|GO:0007507|GO:0007585|GO:0007589|GO:0008284|GO:0009953|GO:0010259|GO:0010460|GO:0010595|GO:0010613|GO:0010870|GO:0014032|GO:0014065|GO:0014824|GO:0014824|GO:0014826|GO:0015758|GO:0016049|GO:…
ASHGA5P030775	0.0361711	2.09582	protein_coding	GO:0005509|GO:0005544|GO:0016021|GO:0019722
ASHGA5P007106	0.0175541	2.55916	protein_coding	GO:0003677|GO:0005634|GO:0006351|GO:0006355|GO:0008270
ASHGA5P028997	0.0145249	2.45807	protein_coding	GO:0007186|GO:0016021|GO:0005886|GO:0004930|GO:0004984
ASHGA5P010086	0.00491219	4.7818	protein_coding	GO:0006351|GO:0006355|GO:0005634|GO:0003677
ASHGA5P047990	0.00884397	4.79333	protein_coding	GO:0008150|GO:0006281|GO:0005654|GO:0043240|GO:0003674|GO:0005515
ASHGA5P001452	0.00277648	2.98137	protein_coding	GO:0000060|GO:0000122|GO:0000902|GO:0001953|GO:0002467|GO:0002634|GO:0002829|GO:0002903|GO:0003682|GO:0003700|GO:0005515|GO:0005634|GO:0005657|GO:0005730|GO:0006351|GO:0006974|GO:0007266|GO:0007283|GO:0008270|GO:0008285|GO:0030036|GO:0030183|GO:0030308|GO:0030890|GO:0031490|GO:0032319|GO:0032764|GO:0035024|GO:0042092|GO:0043065|GO:0043380|GO:0043565|GO:0045629|GO:0045749|GO:0045892|GO:0045892|GO:…
ASHGA5P014741	0.0126447	2.20168	protein_coding	GO:0001540|GO:0005737|GO:0015629
ASHGA5P000796	0.00644535	2.05986	protein_coding	GO:0001726|GO:0002576|GO:0003779|GO:0005178|GO:0005509|GO:0005515|GO:0005576|GO:0005737|GO:0005829|GO:0005856|GO:0005925|GO:0007596|GO:0017166|GO:0030018|GO:0030168|GO:0031093|GO:0031143|GO:0034329|GO:0042981|GO:0042995|GO:0044325|GO:0048041|GO:0051271
ASHGA5P013244	0.00216572	2.9389	protein_coding	GO:0003677|GO:0005634|GO:0006351|GO:0006355|GO:0008270
ASHGA5P002966	0.00425778	3.94238	protein_coding	GO:0005515
ASHGA5P008820	0.0300845	2.35951	protein_coding	GO:0005198|GO:0005200|GO:0005515|GO:0005829|GO:0005856|GO:0005886|GO:0005886|GO:0006779|GO:0006887|GO:0006888|GO:0007010|GO:0007165|GO:0007411|GO:0008093|GO:0008093|GO:0014731|GO:0015672|GO:0016323|GO:0016529|GO:0019899|GO:0019899|GO:0030507|GO:0030507|GO:0030507|GO:0030863|GO:0031430|GO:0045199|GO:0048821|GO:0051117|GO:0072661
ASHGA5P026331	0.0151287	2.69499	protein_coding
ASHGA5P032329	0.00642723	20.8884	protein_coding	GO:0016021
ASHGA5P035149	0.0190301	2.03287	protein_coding	GO:0005743|GO:0006810|GO:0016021
ASHGA5P053519	0.00353161	2.14882	protein_coding	GO:0000209|GO:0003723|GO:0004842|GO:0005515|GO:0005634|GO:0005737|GO:0006281|GO:0006511|GO:0006974|GO:0006974|GO:0008270|GO:0008283|GO:0033160|GO:0034450|GO:0035413|GO:0042787|GO:0043130|GO:0050847|GO:0090263|GO:1901315|GO:2000780
ASHGA5P053986	0.0234459	2.23838	protein_coding
ASHGA5P047502	0.0152427	2.17301	protein_coding	GO:0004252|GO:0005515|GO:0005576|GO:0005615|GO:0005886|GO:0006508|GO:0006935|GO:0007165|GO:0007596|GO:0009986|GO:0010469|GO:0014910|GO:0033628|GO:0042730|GO:0061041|GO:2000097
ASHGA5P040911	0.00625513	4.79393	protein_coding	GO:0001640|GO:0004930|GO:0005886|GO:0005887|GO:0007216|GO:0007268|GO:0007601|GO:0007626|GO:0008066|GO:0009584|GO:0060041
ASHGA5P003469	0.0146582	2.0184	protein_coding	GO:0005634|GO:0008289|GO:0030136|GO:0048471
ASHGA5P031922	0.0162663	2.02439	protein_coding	GO:0003777|GO:0005524|GO:0005737|GO:0005871|GO:0005874|GO:0007018|GO:0015031|GO:0016192|GO:0031503
ASHGA5P046176	0.030651	2.82326	protein_coding	GO:0005249|GO:0005575|GO:0005886|GO:0006813|GO:0007268|GO:0008076|GO:0030425|GO:0046872|GO:0051260
ASHGA5P016402	0.0012831	5.3991	protein_coding	GO:0030165|GO:0042981|GO:0045428|GO:0050998|GO:0050999
ASHGA5P048726	0.000854199	8.88281	protein_coding	GO:0005634|GO:0004872
ASHGA5P030246	0.00698955	2.4706	protein_coding	GO:0001525|GO:0001786|GO:0005178|GO:0005576|GO:0005615|GO:0006910|GO:0006911|GO:0007155|GO:0007338|GO:0008284|GO:0008429|GO:0009897|GO:0019048|GO:0019897|GO:0031012|GO:0043627|GO:2000427
ASHGA5P013634	0.00935966	2.22015	protein_coding	GO:0005576
ASHGA5P036082	0.00845797	2.60992	protein_coding	GO:0004871|GO:0004872|GO:0005315|GO:0005436|GO:0005886|GO:0005887|GO:0006796|GO:0006810|GO:0006811|GO:0007165|GO:0016020|GO:0043123|GO:0055085
ASHGA5P033972	0.0140588	2.20636	protein_coding	GO:0000122|GO:0003677|GO:0005634|GO:0006351|GO:0007275|GO:0008270|GO:0030154|GO:0035035|GO:0045670|GO:0045892
ASHGA5P005581	0.00089999	5.53301	protein_coding	GO:0004760|GO:0005102|GO:0005515|GO:0005759|GO:0005777|GO:0005782|GO:0005782|GO:0006625|GO:0008453|GO:0008453|GO:0008483|GO:0009436|GO:0016597|GO:0019265|GO:0030170|GO:0030170|GO:0034641|GO:0042803|GO:0042853|GO:0042866|GO:0044281|GO:0046487|GO:0046487|GO:0046724|GO:0051384|GO:0051591
ASHGA5P002568	0.0136479	2.24347	protein_coding	GO:0005388|GO:0005515|GO:0005516|GO:0005524|GO:0005886|GO:0005887|GO:0006754|GO:0006810|GO:0007596|GO:0034220|GO:0046872|GO:0055085
ASHGA5P047189	0.0200221	2.82837	protein_coding
ASHGA5P012067	0.0303626	2.6403	protein_coding	GO:0003796|GO:0005576|GO:0016998
ASHGA5P006679	0.0014651	6.83865	protein_coding	GO:0000166|GO:0003723|GO:0004439|GO:0004445|GO:0005829|GO:0006644|GO:0006661|GO:0006796|GO:0007420|GO:0007612|GO:0008022|GO:0014015|GO:0016082|GO:0016191|GO:0017124|GO:0030117|GO:0032403|GO:0032526|GO:0034097|GO:0044281|GO:0046854|GO:0046855|GO:0046856|GO:0048260|GO:0048488
ASHGA5P017699	0.0204334	2.03269	protein_coding	GO:0001825|GO:0003924|GO:0005525|GO:0005739|GO:0005741|GO:0005829|GO:0006626|GO:0007006|GO:0007050|GO:0007596|GO:0008053|GO:0015630|GO:0016021|GO:0031306|GO:0031625|GO:0046580|GO:0048593|GO:0048662|GO:0051646
ASHGA5P000782	0.00327285	2.70401	protein_coding	GO:0002860|GO:0004872|GO:0005515|GO:0005615|GO:0005634|GO:0005730|GO:0005737|GO:0005886|GO:0005886|GO:0007155|GO:0009986|GO:0016021|GO:0019048|GO:0030054|GO:0034329|GO:0034332|GO:0042271|GO:0043231|GO:0045216|GO:0045954|GO:0050776|GO:0050839|GO:0060370
ASHGA5P003873	0.000373452	2.01206	protein_coding	GO:0003677|GO:0003700|GO:0005634|GO:0006351|GO:0014003|GO:0016021|GO:0022010|GO:0031643|GO:0045893
ASHGA5P034408	3.43517e-05	25.4325	protein_coding
ASHGA5P018204	0.0128737	2.35659	protein_coding	GO:0004364|GO:0005829|GO:0006766|GO:0006767|GO:0006805|GO:0006805|GO:0016491|GO:0019852|GO:0019852|GO:0044281|GO:0045174|GO:0050610|GO:0055114|GO:0071243
ASHGA5P054572	0.0114443	2.01305	protein_coding	GO:0005250|GO:0005509|GO:0005513|GO:0005515|GO:0005737|GO:0006813|GO:0006936|GO:0007165|GO:0007268|GO:0008016|GO:0008076|GO:0030425|GO:0042802|GO:0045163|GO:0046923|GO:0047485|GO:0051291
ASHGA5P005066	0.0291355	2.18101	protein_coding	GO:0004089|GO:0005515|GO:0005791|GO:0005793|GO:0005794|GO:0005802|GO:0005886|GO:0006730|GO:0008270|GO:0009986|GO:0015701|GO:0015701|GO:0016020|GO:0016323|GO:0016324|GO:0016529|GO:0030658|GO:0030667|GO:0031362|GO:0031526|GO:0042383|GO:0042493|GO:0044281|GO:0044459|GO:0048471|GO:0048513|GO:0048545
ASHGA5P002754	0.00678379	2.26001	protein_coding	GO:0007049|GO:0007067|GO:0000278|GO:0006468|GO:0051726|GO:0000086|GO:0010923|GO:0000079|GO:0000082|GO:0016310|GO:0007088|GO:0005789|GO:0000139|GO:0005783|GO:0016020|GO:0005624|GO:0005794|GO:0005654|GO:0005515|GO:0005524|GO:0004674|GO:0046872|GO:0016301|GO:0004672|GO:0004713|GO:0016772
ASHGA5P034209	0.0486892	2.14804	protein_coding
ASHGA5P001084	0.0064439	4.13162	protein_coding	GO:0006351|GO:0045944|GO:0006357|GO:0005634|GO:0003700|GO:0005515|GO:0046982|GO:0044212
ASHGA5P047870	0.000706771	43.6491	protein_coding	GO:0004930|GO:0004984|GO:0005886|GO:0016021
ASHGA5P052740	0.0062686	3.56694	protein_coding	GO:0000122|GO:0001525|GO:0001541|GO:0001569|GO:0001570|GO:0001666|GO:0001701|GO:0001822|GO:0001934|GO:0001938|GO:0001938|GO:0001968|GO:0002042|GO:0002052|GO:0002053|GO:0002092|GO:0002575|GO:0002576|GO:0002687|GO:0003007|GO:0003151|GO:0003169|GO:0005125|GO:0005125|GO:0005161|GO:0005172|GO:0005515|GO:0005576|GO:0005578|GO:0005615|GO:0005615|GO:0005737|GO:0006357|GO:0007399|GO:0007498|GO:0007595|GO:…
ASHGA5P013900	0.0058686	2.30619	protein_coding	GO:0001669|GO:0005515|GO:0005741|GO:0005829|GO:0005886|GO:0006915|GO:0006915|GO:0008633|GO:0016459|GO:0032464|GO:0090200
ASHGA5P005575	0.00230822	2.25823	protein_coding	GO:0008285|GO:0006954|GO:0035556|GO:0007186|GO:0006955|GO:0001525|GO:0007165|GO:0019722|GO:0030155|GO:0007050|GO:0071222|GO:0006928|GO:0030968|GO:0090023|GO:0071356|GO:0031623|GO:0050930|GO:0071347|GO:0042119|GO:0044344|GO:0030593|GO:0045744|GO:0048566|GO:0002237|GO:0006987|GO:0045091|GO:0005576|GO:0005622|GO:0005615|GO:0005515|GO:0008009|GO:0005153
ASHGA5P011334	0.0392418	2.25061	protein_coding	GO:0000287|GO:0003924|GO:0005525|GO:0005739|GO:0042254
ASHGA5P007438	0.0141201	2.22279	protein_coding	GO:0004697|GO:0005524|GO:0005737|GO:0005829|GO:0005829|GO:0005886|GO:0006468|GO:0007165|GO:0007596|GO:0010744|GO:0017160|GO:0019899|GO:0030168|GO:0034351|GO:0035556|GO:0045618|GO:0046872|GO:0050861|GO:0051092|GO:0060252|GO:2000810
ASHGA5P031873	0.000737882	2.18355	protein_coding	GO:0005886|GO:0005887|GO:0006461|GO:0006520|GO:0006810|GO:0006811|GO:0006865|GO:0007596|GO:0015171|GO:0015297|GO:0016323|GO:0050900|GO:0055085
ASHGA5P017637	0.0332215	3.41184	protein_coding	GO:0000122|GO:0004112|GO:0004118|GO:0005262|GO:0005515|GO:0005634|GO:0005737|GO:0005759|GO:0005783|GO:0005794|GO:0005829|GO:0005829|GO:0005886|GO:0005886|GO:0006198|GO:0006198|GO:0006626|GO:0007596|GO:0008144|GO:0008144|GO:0008152|GO:0019933|GO:0019934|GO:0030224|GO:0030552|GO:0030553|GO:0030553|GO:0030818|GO:0030911|GO:0033159|GO:0035690|GO:0035690|GO:0036006|GO:0042734|GO:0042803|GO:0043116|GO:…
ASHGA5P001802	0.0184824	2.0136	protein_coding	GO:0005086|GO:0005543|GO:0005802|GO:0005886|GO:0016192|GO:0030054|GO:0030182|GO:0032012
ASHGA5P020378	0.0176093	2.45777	protein_coding	GO:0005741|GO:0006626
ASHGA5P037074	0.0203188	2.58859	protein_coding	GO:0004866|GO:0004867|GO:0005578|GO:0007620|GO:0010951
ASHGA5P045137	0.00417064	2.1638	protein_coding
ASHGA5P033079	0.0367103	2.13265	protein_coding	GO:0003723|GO:0005070|GO:0005515|GO:0005829|GO:0005829|GO:0005925|GO:0007173|GO:0007596|GO:0010494|GO:0017148|GO:0019901|GO:0030335|GO:0034063|GO:0035091|GO:0042802|GO:0042995|GO:0050900
ASHGA5P013737	0.00479891	4.89762	protein_coding	GO:0000287|GO:0003924|GO:0005515|GO:0005516|GO:0005525|GO:0005634|GO:0006955|GO:0007165|GO:0007166|GO:0007264|GO:0009898|GO:0019003
ASHGA5P004070	0.00587816	4.60656	protein_coding	GO:0008270|GO:0016021|GO:0016746
ASHGA5P044166	0.0370964	2.17713	protein_coding	GO:0006915|GO:0007165|GO:0006916|GO:0016021|GO:0005515|GO:0004888|GO:0045569
ASHGA5P047556	0.000837117	3.70145	protein_coding	GO:0003674|GO:0005575|GO:0008150
ASHGA5P011958	0.0278055	2.07485	protein_coding	GO:0000166|GO:0003857|GO:0004303|GO:0005515|GO:0005740|GO:0005759|GO:0005886|GO:0006633|GO:0006703|GO:0006703|GO:0008209|GO:0050327
ASHGA5P042134	0.0411322	4.29345	protein_coding	GO:0050776|GO:0006955|GO:0019882|GO:0030101|GO:0005886|GO:0016020|GO:0042612|GO:0031225|GO:0032393
ASHGA5P002360	0.00405937	2.9214	protein_coding	GO:0005198|GO:0008544|GO:0045095
ASHGA5P050828	0.00203225	4.08965	protein_coding	GO:0003700|GO:0005515|GO:0005634|GO:0006366|GO:0006915|GO:0007605|GO:0009887|GO:0043565|GO:0045893|GO:0045944
ASHGA5P028478	0.0166264	4.0868	protein_coding	GO:0003674|GO:0003677|GO:0005575|GO:0005634|GO:0006351|GO:0006355|GO:0008150|GO:0008270
ASHGA5P051698	0.00473891	2.26514	protein_coding	GO:0000139|GO:0001517|GO:0005802|GO:0005975|GO:0006044|GO:0006790|GO:0006954|GO:0007275|GO:0008146|GO:0016021|GO:0018146|GO:0030203|GO:0031228|GO:0042339|GO:0044281
ASHGA5P004679	0.00155886	38.0048	protein_coding	GO:0003677|GO:0005634|GO:0006351|GO:0006355|GO:0008270
ASHGA5P007356	0.0040941	4.47518	protein_coding	GO:0007275|GO:0006955|GO:0008284|GO:0019221|GO:0030851|GO:0005576|GO:0005615|GO:0008083|GO:0019899|GO:0005125|GO:0005130
ASHGA5P046835	0.0155274	2.01133	protein_coding	GO:0000166|GO:0003723|GO:0005634|GO:0005737|GO:0007275|GO:0007283|GO:0030154
ASHGA5P012688	5.98954e-05	20.8906	protein_coding	GO:0016055|GO:0000122|GO:0045893|GO:0043066|GO:0042475|GO:0006917|GO:0007420|GO:0045892|GO:0031100|GO:0043588|GO:0008284|GO:0014070|GO:0060070|GO:0021854|GO:0043586|GO:0045944|GO:0001756|GO:0001649|GO:0001755|GO:0090090|GO:0021542|GO:0030335|GO:0043154|GO:0045843|GO:0043392|GO:0050909|GO:0061153|GO:0010628|GO:0060326|GO:0030509|GO:0060021|GO:0001822|GO:0001569|GO:0022407|GO:0030879|GO:0030326|GO:…
ASHGA5P002379	0.0296113	2.22672	protein_coding
ASHGA5P049716	3.40118e-05	2.27985	protein_coding	GO:0006508|GO:0016805
ASHGA5P001411	0.000579399	3.75563	protein_coding	GO:0000122|GO:0001525|GO:0001541|GO:0001569|GO:0001570|GO:0001666|GO:0001701|GO:0001822|GO:0001934|GO:0001938|GO:0001938|GO:0001968|GO:0002042|GO:0002052|GO:0002053|GO:0002092|GO:0002575|GO:0002576|GO:0002687|GO:0003007|GO:0003151|GO:0003169|GO:0005125|GO:0005125|GO:0005161|GO:0005172|GO:0005515|GO:0005576|GO:0005578|GO:0005615|GO:0005615|GO:0005737|GO:0006357|GO:0007399|GO:0007498|GO:0007595|GO:…
ASHGA5P006241	0.00314825	3.95521	protein_coding	GO:0015031|GO:0016021|GO:0030133
ASHGA5P009285	0.000792229	4.06997	protein_coding	GO:0005886|GO:0015377|GO:0016021
ASHGA5P002499	0.000406736	9.0014	protein_coding	GO:0006508|GO:0008152|GO:0070173|GO:0097186|GO:0005615|GO:0005578|GO:0031012|GO:0004222|GO:0008270|GO:0005515|GO:0005509|GO:0008237
ASHGA5P010893	0.000320909	2.19693	protein_coding	GO:0007165|GO:0042110|GO:0045576|GO:0050900|GO:0007596|GO:0006952|GO:0005886|GO:0005887|GO:0043234|GO:0045121|GO:0009897|GO:0046658|GO:0004872|GO:0005515|GO:0003823|GO:0043499
ASHGA5P003560	0.0173892	2.94905	protein_coding	GO:0016021|GO:0005887
ASHGA5P050522	0.00136717	2.06169	protein_coding	GO:0005515|GO:0005634|GO:0005730|GO:0005737|GO:0005886|GO:0006457|GO:0006986|GO:0009408|GO:0031072|GO:0051082
ASHGA5P002977	0.0209688	6.76032	protein_coding	GO:0005215|GO:0016021|GO:0030054|GO:0030672|GO:0046872
ASHGA5P030745	0.00910774	2.29209	protein_coding	GO:0004872|GO:0007399|GO:0016021|GO:0030154
ASHGA5P052558	0.00311235	9.57134	protein_coding
ASHGA5P034779	0.00136724	2.81004	protein_coding	GO:0007165|GO:0006968|GO:0030101|GO:0042269|GO:0005887|GO:0016514|GO:0004872|GO:0005057
ASHGA5P033073	0.0065411	2.40923	protein_coding	GO:0004842|GO:0005634|GO:0005737|GO:0008134|GO:0008270|GO:0009615|GO:0045892|GO:0050768
ASHGA5P046791	2.64627e-05	50.3236	protein_coding	GO:0000976|GO:0001501|GO:0003700|GO:0005515|GO:0005634|GO:0006366
ASHGA5P021894	0.00253884	3.92302	protein_coding	GO:0004091|GO:0005788|GO:0050253|GO:0080030|GO:0080031|GO:0080032
ASHGA5P007062	0.00114564	4.23125	protein_coding	GO:0000287|GO:0004012|GO:0005515|GO:0005524|GO:0005783|GO:0005789|GO:0005886|GO:0005886|GO:0006812|GO:0015662|GO:0016021|GO:0034220|GO:0045332|GO:0055085
ASHGA5P036602	0.0153383	2.03594	protein_coding	GO:0003677|GO:0003700|GO:0005634|GO:0006351|GO:0042803|GO:0045944|GO:0046982
ASHGA5P031408	0.00398425	2.18558	protein_coding	GO:0001701|GO:0001894|GO:0005634|GO:0035264|GO:0048705|GO:0060323|GO:0060348
ASHGA5P051129	0.00796714	2.42297	protein_coding	GO:0005242|GO:0005886|GO:0005887|GO:0006813|GO:0007268
ASHGA5P050411	0.00246329	2.4116	protein_coding	GO:0003774|GO:0003777|GO:0005524|GO:0005829|GO:0005871|GO:0005874|GO:0007018|GO:0007596|GO:0019886
ASHGA5P030148	0.00509079	2.9204	protein_coding	GO:0004872|GO:0005178|GO:0005515|GO:0005886|GO:0006954|GO:0006955|GO:0007229|GO:0007411|GO:0009897|GO:0031225|GO:0045773|GO:0050727|GO:0060907|GO:0070374
ASHGA5P049945	0.00867798	8.62564	protein_coding	GO:0005515|GO:0005575|GO:0005886|GO:0007268|GO:0014069|GO:0019904|GO:0030054|GO:0045211
ASHGA5P010452	0.00879401	2.1954	protein_coding	GO:0001882|GO:0002060|GO:0004731|GO:0004731|GO:0005622|GO:0005737|GO:0005829|GO:0005856|GO:0006139|GO:0006144|GO:0006148|GO:0006195|GO:0006738|GO:0006955|GO:0008144|GO:0034356|GO:0034418|GO:0042102|GO:0042301|GO:0042493|GO:0042493|GO:0043101|GO:0044281|GO:0046638|GO:0055086|GO:0070970
ASHGA5P037484	0.0336739	3.18495	protein_coding	GO:0005070|GO:0005829|GO:0006461|GO:0017124
ASHGA5P012714	0.0187235	6.64908	protein_coding	GO:0004871|GO:0005874|GO:0005875|GO:0007017|GO:0007026|GO:0007165|GO:0007275|GO:0008017|GO:0008270|GO:0030018|GO:0030154
ASHGA5P002064	0.00448142	2.62881	protein_coding	GO:0006629|GO:0008203|GO:0006641|GO:0042157|GO:0045717|GO:0034382|GO:0033344|GO:0045833|GO:0010873|GO:0033700|GO:0051005|GO:0050995|GO:0034379|GO:0034375|GO:0034447|GO:0032375|GO:0010900|GO:0010916|GO:0032374|GO:0034369|GO:0048261|GO:0032368|GO:0005576|GO:0005783|GO:0034364|GO:0034361|GO:0042627|GO:0005504|GO:0004859|GO:0060228|GO:0031210|GO:0055102
ASHGA5P049848	0.0289764	2.87629	protein_coding	GO:0003676|GO:0003678|GO:0005524|GO:0005634|GO:0005654|GO:0005730|GO:0005737|GO:0005737|GO:0006259|GO:0006281|GO:0006310|GO:0008026|GO:0016591|GO:0031965|GO:0032508|GO:0032508
ASHGA5P013407	0.0005306	3.75335	protein_coding	GO:0006810|GO:0007165|GO:0007601|GO:0015276|GO:0016021|GO:0030553
ASHGA5P019096	0.011015	2.65624	protein_coding	GO:0001822|GO:0002063|GO:0003094|GO:0004065|GO:0004065|GO:0005509|GO:0005615|GO:0005783|GO:0005795|GO:0005886|GO:0008449|GO:0008449|GO:0009986|GO:0010575|GO:0014846|GO:0030177|GO:0030201|GO:0030201|GO:0032836|GO:0035860|GO:0040037|GO:0048706|GO:0051216|GO:0060348|GO:0060384
ASHGA5P042397	0.00927501	2.17528	protein_coding	GO:0000822|GO:0005218|GO:0005220|GO:0005220|GO:0005515|GO:0005640|GO:0005654|GO:0005730|GO:0005737|GO:0005783|GO:0005789|GO:0005789|GO:0005789|GO:0005886|GO:0005887|GO:0005903|GO:0006112|GO:0007165|GO:0007173|GO:0007186|GO:0007202|GO:0007204|GO:0007596|GO:0008543|GO:0030168|GO:0031095|GO:0035091|GO:0043025|GO:0043209|GO:0043533|GO:0044281|GO:0045177|GO:0048011|GO:0050796|GO:0050913|GO:0050916|GO:…
ASHGA5P018518	9.57726e-05	9.55601	protein_coding	GO:0000213|GO:0000214|GO:0003676|GO:0005634|GO:0005730|GO:0005737|GO:0005813|GO:0006388|GO:0006397
ASHGA5P055836	0.0263568	2.60063	protein_coding	GO:0005085|GO:0005515|GO:0005525|GO:0005543|GO:0005575|GO:0005829|GO:0007596|GO:0008150|GO:0012505|GO:0016020|GO:0051020
ASHGA5P052637	0.000499	2.65205	protein_coding	GO:0002456|GO:0003924|GO:0005198|GO:0005525|GO:0005615|GO:0005829|GO:0006184|GO:0006974|GO:0007165|GO:0042254
ASHGA5P054996	0.00109853	2.49556	protein_coding	GO:0000220|GO:0005215|GO:0005886|GO:0005887|GO:0006879|GO:0006968|GO:0008284|GO:0008286|GO:0010008|GO:0015078|GO:0015991|GO:0015992|GO:0016324|GO:0030670|GO:0033572|GO:0051701|GO:0055085|GO:0090382
ASHGA5P006798	0.000977755	3.5452	protein_coding	GO:0003674|GO:0005515|GO:0005575|GO:0005634|GO:0005737|GO:0005886|GO:0008366|GO:0021675|GO:0043209
ASHGA5P046195	0.0283827	2.02701	protein_coding	GO:0005635|GO:0016021
ASHGA5P032122	0.00708756	3.47906	protein_coding	GO:0000987|GO:0001503|GO:0003700|GO:0005654|GO:0005667|GO:0007519|GO:0042692|GO:0042693|GO:0045944|GO:0046982|GO:0048741|GO:0051149|GO:0070888|GO:0071285|GO:0071363
ASHGA5P056117	0.00307185	5.60447	protein_coding	GO:0005886|GO:0006811|GO:0006813|GO:0006814|GO:0006816|GO:0015293|GO:0015297|GO:0016021|GO:0055085
ASHGA5P013788	0.0110518	3.98681	protein_coding	GO:0005355|GO:0007275|GO:0007283|GO:0016021|GO:0030154
ASHGA5P005048	0.0228469	3.2982	protein_coding	GO:0004930|GO:0005634|GO:0005730|GO:0005794|GO:0005886|GO:0016021|GO:0030659|GO:0043231
ASHGA5P027196	0.00418305	2.34692	protein_coding	GO:0005622|GO:0008270
ASHGA5P010795	0.000338278	5.09333	protein_coding	GO:0005096|GO:0005515|GO:0005516|GO:0005737|GO:0005886|GO:0007601|GO:0008277|GO:0038032|GO:0043547|GO:0043547|GO:0045121
ASHGA5P050127	0.00842153	2.49815	protein_coding	GO:0006351|GO:0010467|GO:0006367|GO:0006357|GO:0005634|GO:0016592|GO:0005654|GO:0003677|GO:0005515|GO:0001104|GO:0003713
ASHGA5P007465	0.020465	3.00436	protein_coding	GO:0006351|GO:0006355|GO:0016032|GO:0005634|GO:0005622|GO:0003677|GO:0003700|GO:0008270
ASHGA5P001756	0.00133205	26.583	protein_coding	GO:0004872|GO:0005576|GO:0005887
ASHGA5P003537	0.00624746	2.09617	protein_coding
ASHGA5P046315	0.015433	27.769	protein_coding
ASHGA5P021599	0.0165232	2.34259	protein_coding	GO:0008219|GO:0016021
ASHGA5P032132	0.00140879	61.0111	protein_coding	GO:0001973|GO:0005515|GO:0005886|GO:0005886|GO:0006461|GO:0007165|GO:0007268|GO:0007399|GO:0007411|GO:0007612|GO:0008022|GO:0008328|GO:0014069|GO:0030054|GO:0030666|GO:0030863|GO:0031812|GO:0032839|GO:0035255|GO:0035418|GO:0044309|GO:0045031|GO:0045032|GO:0045184|GO:0045202|GO:0045211|GO:0045944|GO:0050806|GO:0060076|GO:0060997|GO:0097110|GO:0097113|GO:0097113|GO:0097120|GO:2000310|GO:2000463
ASHGA5P001363	0.0128388	2.00441	protein_coding	GO:0000226|GO:0004365|GO:0004365|GO:0005515|GO:0005634|GO:0005737|GO:0005737|GO:0005737|GO:0005811|GO:0005829|GO:0005829|GO:0005886|GO:0005975|GO:0006006|GO:0006094|GO:0006096|GO:0006096|GO:0006096|GO:0008017|GO:0015630|GO:0035605|GO:0035606|GO:0044281|GO:0048471|GO:0050661|GO:0050821|GO:0051287|GO:0051402
ASHGA5P008997	0.00715016	2.4611	protein_coding	GO:0000398|GO:0003730|GO:0005515|GO:0005654|GO:0005847|GO:0006366|GO:0006369|GO:0006378|GO:0006379|GO:0006397|GO:0006406|GO:0008380|GO:0010467|GO:0031124
ASHGA5P033168	2.23079e-05	4.93473	protein_coding	GO:0006351|GO:0007275|GO:0045893|GO:0006355|GO:0009615|GO:0030217|GO:0048304|GO:0072676|GO:0050776|GO:0005634|GO:0043025|GO:0003700|GO:0044212|GO:0005515
ASHGA5P034708	0.000110027	55.9403	protein_coding	GO:0005179|GO:0005576
ASHGA5P010696	0.0136887	3.15229	protein_coding	GO:0005516|GO:0005737
ASHGA5P007956	0.0272626	2.43052	protein_coding	GO:0004364|GO:0005829|GO:0006766|GO:0006767|GO:0006805|GO:0006805|GO:0016491|GO:0019852|GO:0019852|GO:0044281|GO:0045174|GO:0050610|GO:0055114|GO:0071243
ASHGA5P011555	0.0272925	2.41261	protein_coding	GO:0003341|GO:0005737|GO:0005856|GO:0031514|GO:0035083|GO:0035085
ASHGA5P016235	0.00569986	3.21092	protein_coding	GO:0003677|GO:0005634|GO:0006351|GO:0006355
ASHGA5P051854	0.000227963	4.12657	protein_coding	GO:0003729|GO:0005515|GO:0005654|GO:0006406|GO:0016607
ASHGA5P001866	0.0419712	2.03767	protein_coding	GO:0005509|GO:0005737|GO:0005884|GO:0005925|GO:0015629|GO:0032587|GO:0051015
ASHGA5P009966	0.0217768	2.13746	protein_coding	GO:0000975|GO:0001501|GO:0001701|GO:0001889|GO:0002318|GO:0003677|GO:0003700|GO:0003700|GO:0005509|GO:0005515|GO:0005524|GO:0005604|GO:0005634|GO:0005634|GO:0005730|GO:0006351|GO:0007417|GO:0008134|GO:0009966|GO:0030097|GO:0030097|GO:0030099|GO:0030853|GO:0030854|GO:0031069|GO:0035162|GO:0042803|GO:0043231|GO:0045766|GO:0045893|GO:0045944|GO:0046982|GO:0048266|GO:0048935|GO:0060216|GO:0070491|GO:…
ASHGA5P003902	0.000146054	12.4626	protein_coding	GO:0004222|GO:0005509|GO:0005576|GO:0005578|GO:0005615|GO:0006508|GO:0008270|GO:0022617|GO:0030198|GO:0030334|GO:0030574
ASHGA5P009679	0.00416695	24.2072	protein_coding
ASHGA5P011015	0.0161785	2.60946	protein_coding	GO:0016021
ASHGA5P046035	0.0136156	2.87992	protein_coding	GO:0007165|GO:0001867|GO:0008228|GO:0005615|GO:0005581|GO:0005102|GO:0003823|GO:0005509|GO:0030246|GO:0048306
ASHGA5P011650	0.00368023	8.5828	protein_coding	GO:0004252|GO:0005515|GO:0005576|GO:0005615|GO:0005886|GO:0006508|GO:0006935|GO:0007165|GO:0007596|GO:0009986|GO:0010469|GO:0014910|GO:0033628|GO:0042730|GO:0061041|GO:2000097
ASHGA5P002004	0.00113034	2.09103	protein_coding	GO:0003823|GO:0004872|GO:0006952|GO:0007165|GO:0016021
ASHGA5P046951	0.00841978	2.03991	protein_coding	GO:0003676|GO:0005634|GO:0006351|GO:0006355|GO:0008270
ASHGA5P043252	0.00847502	2.76045	protein_coding	GO:0016021
ASHGA5P054113	0.016117	2.77125	protein_coding	GO:0003674|GO:0005575|GO:0008150
ASHGA5P004057	0.000524714	6.38622	protein_coding	GO:0001701|GO:0004725|GO:0005001|GO:0005634|GO:0005730|GO:0005737|GO:0005886|GO:0006470|GO:0009986|GO:0016021|GO:0019901|GO:0030182|GO:0048471
ASHGA5P013545	0.0017454	2.40723	protein_coding	GO:0010467|GO:0006397|GO:0008380|GO:0033119|GO:0000398|GO:0000381|GO:0048025|GO:0051148|GO:0005634|GO:0005730|GO:0005654|GO:0030530|GO:0000166|GO:0003723|GO:0005515|GO:0003676|GO:0008187|GO:0036002
ASHGA5P002620	0.0143399	2.14037	protein_coding	GO:0000139|GO:0001701|GO:0001889|GO:0004572|GO:0006013|GO:0006491|GO:0007005|GO:0007033|GO:0007585|GO:0008270|GO:0016021|GO:0016799|GO:0018279|GO:0030246|GO:0043687|GO:0044267|GO:0048286
ASHGA5P014478	0.0204445	2.00058	protein_coding	GO:0001778|GO:0005544|GO:0005886|GO:0006906|GO:0016021|GO:0030315|GO:0030659
ASHGA5P043937	0.0244148	2.98131	protein_coding	GO:0005496|GO:0005829|GO:0005829|GO:0006699|GO:0006699|GO:0006707|GO:0007586|GO:0008206|GO:0008207|GO:0008209|GO:0030573|GO:0044281|GO:0047568|GO:0047787|GO:0055114
ASHGA5P044478	0.00170647	19.1289	protein_coding	GO:0000139|GO:0005515|GO:0005856|GO:0016021|GO:0016023|GO:0017075|GO:0019894
ASHGA5P010419	0.00427903	3.26259	protein_coding
ASHGA5P042444	0.00126824	3.49488	protein_coding	GO:0000122|GO:0001525|GO:0001541|GO:0001569|GO:0001570|GO:0001666|GO:0001701|GO:0001822|GO:0001934|GO:0001938|GO:0001938|GO:0001968|GO:0002042|GO:0002052|GO:0002053|GO:0002092|GO:0002575|GO:0002576|GO:0002687|GO:0003007|GO:0003151|GO:0003169|GO:0005125|GO:0005125|GO:0005161|GO:0005172|GO:0005515|GO:0005576|GO:0005578|GO:0005615|GO:0005615|GO:0005737|GO:0006357|GO:0007399|GO:0007498|GO:0007595|GO:…
ASHGA5P053921	0.0113376	7.12565	protein_coding	GO:0005515|GO:0005634|GO:0005730|GO:0005737|GO:0005739|GO:0016567|GO:0016567|GO:0035556|GO:0045732
ASHGA5P009323	0.00810402	2.17874	protein_coding	GO:0001540|GO:0005737|GO:0015629
ASHGA5P008620	0.0151584	2.5219	protein_coding	GO:0002860|GO:0004872|GO:0005515|GO:0005615|GO:0005634|GO:0005730|GO:0005737|GO:0005886|GO:0005886|GO:0007155|GO:0009986|GO:0016021|GO:0019048|GO:0030054|GO:0034329|GO:0034332|GO:0042271|GO:0043231|GO:0045216|GO:0045954|GO:0050776|GO:0050839|GO:0060370
ASHGA5P007506	0.0121382	2.88198	protein_coding	GO:0001701|GO:0005509|GO:0005576|GO:0016021
ASHGA5P052739	0.00144469	3.70058	protein_coding	GO:0000122|GO:0001525|GO:0001541|GO:0001569|GO:0001570|GO:0001666|GO:0001701|GO:0001822|GO:0001934|GO:0001938|GO:0001938|GO:0001968|GO:0002042|GO:0002052|GO:0002053|GO:0002092|GO:0002575|GO:0002576|GO:0002687|GO:0003007|GO:0003151|GO:0003169|GO:0005125|GO:0005125|GO:0005161|GO:0005172|GO:0005515|GO:0005576|GO:0005578|GO:0005615|GO:0005615|GO:0005737|GO:0006357|GO:0007399|GO:0007498|GO:0007595|GO:…
ASHGA5P032665	0.000502393	2.95846	protein_coding	GO:0004252|GO:0005789|GO:0005886|GO:0006508|GO:0015031|GO:0016021|GO:0019838|GO:0050709
ASHGA5P021834	0.0491506	2.02188	protein_coding	GO:0005886|GO:0005887|GO:0006810|GO:0006811|GO:0006813|GO:0006884|GO:0015379|GO:0016020|GO:0055085
ASHGA5P017141	0.00275777	7.26779	protein_coding	GO:0005634|GO:0005730|GO:0005737|GO:0005813|GO:0016020
ASHGA5P010261	0.00234141	5.00869	protein_coding	GO:0005452|GO:0005515|GO:0005886|GO:0005887|GO:0005901|GO:0008514|GO:0008514|GO:0015347|GO:0015347|GO:0015711|GO:0015711|GO:0015742|GO:0016323|GO:0031427|GO:0043234|GO:0043252|GO:0043252|GO:0055085|GO:0097254|GO:0097254
ASHGA5P005616	0.0110522	2.16813	protein_coding	GO:0005622|GO:0008270
ASHGA5P018132	0.0211943	2.46233	protein_coding	GO:0003690|GO:0003700|GO:0003705|GO:0005634|GO:0005667|GO:0007389|GO:0008134|GO:0008301|GO:0008301|GO:0009790|GO:0009957|GO:0043049|GO:0043565|GO:0044212|GO:0045944|GO:0051090
ASHGA5P012006	0.00642878	3.0421	protein_coding	GO:0005515|GO:0005634|GO:0005737|GO:0005886|GO:0005887|GO:0007156|GO:0007566|GO:0030308
ASHGA5P001980	0.0109317	4.57872	protein_coding
ASHGA5P012204	0.000681638	28.7577	protein_coding	GO:0048706|GO:0005737|GO:0003674
ASHGA5P055715	0.0490774	2.16484	protein_coding	GO:0008150|GO:0016021|GO:0005737|GO:0005739|GO:0005778|GO:0005515
ASHGA5P013512	0.0189904	2.09389	protein_coding	GO:0006915|GO:0014003|GO:0048015|GO:0030155|GO:0016192|GO:0060271|GO:0045471|GO:0007568|GO:0071276|GO:0051593|GO:0042246|GO:0030041|GO:0008154|GO:0006921|GO:0051014|GO:0051016|GO:0005576|GO:0005829|GO:0048471|GO:0005615|GO:0001726|GO:0015629|GO:0043234|GO:0030027|GO:0005515|GO:0005509|GO:0003779
ASHGA5P003007	0.00629088	3.37031	protein_coding	GO:0008150|GO:0050821|GO:0042073|GO:0009296|GO:0005634|GO:0005737|GO:0005932|GO:0043234|GO:0031512|GO:0009434|GO:0003674|GO:0008022
ASHGA5P012107	0.00972013	2.20714	protein_coding	GO:0000710|GO:0000795|GO:0003684|GO:0005524|GO:0006298|GO:0007126|GO:0007131|GO:0007136|GO:0008094|GO:0030983|GO:0032300|GO:0045143|GO:0051026
ASHGA5P034566	0.0440731	2.19876	protein_coding	GO:0000932|GO:0001666|GO:0003714|GO:0005515|GO:0005634|GO:0005912|GO:0006351|GO:0006355|GO:0007010|GO:0008270|GO:0022604|GO:0035195|GO:0035331|GO:2000637
ASHGA5P042338	0.0373994	2.10197	protein_coding	GO:0007186|GO:0006952|GO:0050911|GO:0007618|GO:0016021|GO:0005886|GO:0004930|GO:0004984
ASHGA5P052775	0.025828	2.42827	protein_coding	GO:0001525|GO:0005070|GO:0005737|GO:0007165|GO:0008283|GO:0017124|GO:0030154
ASHGA5P009445	0.0410884	2.52853	protein_coding	GO:0000122|GO:0005515|GO:0005737|GO:0005739|GO:0006351|GO:0006915|GO:0008285|GO:0033147|GO:0043069|GO:2000134
ASHGA5P036822	0.00196403	5.37747	protein_coding	GO:0016021|GO:0045672|GO:0071356|GO:0071391|GO:0072674|GO:0090290
ASHGA5P012779	0.00577605	11.3538	protein_coding	GO:0000139|GO:0002282|GO:0003725|GO:0003727|GO:0005737|GO:0005764|GO:0005768|GO:0005783|GO:0005789|GO:0005886|GO:0006954|GO:0007252|GO:0008144|GO:0010008|GO:0016021|GO:0032009|GO:0032722|GO:0032755|GO:0032757|GO:0034154|GO:0035197|GO:0036020|GO:0042221|GO:0042346|GO:0045078|GO:0045087|GO:0045356|GO:0045359|GO:0045416|GO:0050729|GO:0051607|GO:0052033|GO:0071260
ASHGA5P051432	0.00965239	3.44227	protein_coding	GO:0016021
ASHGA5P009761	0.00391636	3.93828	protein_coding	GO:0008150|GO:0016021|GO:0005575|GO:0005886|GO:0005783|GO:0005794|GO:0005764|GO:0016023|GO:0003674|GO:0005515|GO:0005488
ASHGA5P007370	0.037414	2.3261	protein_coding	GO:0004985|GO:0005886|GO:0005887|GO:0007155|GO:0008038|GO:0031225|GO:0038003
ASHGA5P056109	0.00132621	2.32502	protein_coding	GO:0004930|GO:0005886|GO:0005887|GO:0006954|GO:0007186
ASHGA5P004528	0.00707127	2.63049	protein_coding	GO:0003677|GO:0005634|GO:0005794|GO:0006355|GO:0008270|GO:0016021|GO:0016192
ASHGA5P049957	0.0244733	3.55631	protein_coding	GO:0016055|GO:0001942|GO:0030178|GO:0005887|GO:0017147
ASHGA5P046822	0.000522567	5.71519	protein_coding	GO:0001569|GO:0001666|GO:0001667|GO:0001764|GO:0001938|GO:0005102|GO:0005576|GO:0005615|GO:0006874|GO:0006935|GO:0006955|GO:0007155|GO:0007165|GO:0007186|GO:0007281|GO:0008009|GO:0008015|GO:0008045|GO:0008064|GO:0008083|GO:0008344|GO:0008354|GO:0009314|GO:0009408|GO:0009612|GO:0009615|GO:0009897|GO:0022029|GO:0031100|GO:0033603|GO:0042098|GO:0043066|GO:0043434|GO:0045236|GO:0045666|GO:0048842|GO:…
ASHGA5P011016	0.000822185	2.63482	protein_coding
ASHGA5P051674	0.000110805	3.44562	protein_coding	GO:0003674|GO:0005575|GO:0005730|GO:0005737|GO:0008283
ASHGA5P030649	0.000190081	2.82982	protein_coding	GO:0003677|GO:0005634|GO:0006351|GO:0006355|GO:0008150
ASHGA5P002342	0.0145383	2.80214	protein_coding	GO:0000166|GO:0005737|GO:0005886|GO:0005886|GO:0006144|GO:0006195|GO:0006206|GO:0006259|GO:0008253|GO:0016020|GO:0031225|GO:0044281|GO:0046135|GO:0046872|GO:0055086
ASHGA5P003425	0.00152004	2.32218	protein_coding	GO:0001525|GO:0001786|GO:0005178|GO:0005576|GO:0005615|GO:0006910|GO:0006911|GO:0007155|GO:0007338|GO:0008284|GO:0008429|GO:0009897|GO:0019048|GO:0019897|GO:0031012|GO:0043627|GO:2000427
ASHGA5P055566	0.00341263	3.09508	protein_coding
ASHGA5P037715	0.00169236	3.22641	protein_coding	GO:0016021
ASHGA5P001783	0.0356091	2.49157	protein_coding	GO:0001945|GO:0002042|GO:0005886|GO:0005887|GO:0007155|GO:0007219|GO:0007267|GO:0007399|GO:0009653|GO:0009887|GO:0019048|GO:0030154|GO:0046875|GO:0048013|GO:0050920|GO:2000727

## Sheet: Upregulated_Control-VS-Active
Upregulated mRNAs: Uninfected control vs Active Infection
ProbeName	P-value	Fold Change	type	GO
ASHGA5P001025	0.00198136	2.65792	protein_coding	GO:0016021
ASHGA5P001120	0.0204174	2.06587	protein_coding	GO:0005102|GO:0005515|GO:0005739|GO:0005777|GO:0006635|GO:0016853
ASHGA5P043163	0.0144065	2.79076	protein_coding	GO:0005102|GO:0005577|GO:0007165
ASHGA5P038965	0.00130398	3.25825	protein_coding	GO:0004842|GO:0005515|GO:0005634|GO:0005737|GO:0006974|GO:0008270|GO:0010390|GO:0042393
ASHGA5P045885	0.0107014	2.40103	protein_coding	GO:0005829|GO:0005515
ASHGA5P052354	0.0270321	2.07735	protein_coding	GO:0003919|GO:0005524|GO:0005829|GO:0006747|GO:0006766|GO:0006767|GO:0006771|GO:0006777|GO:0044281
ASHGA5P027765	0.0499588	2.13625	protein_coding	GO:0005102|GO:0005165|GO:0005576|GO:0005886|GO:0007165|GO:0007267|GO:0007274|GO:0007399|GO:0007403|GO:0007411|GO:0007420|GO:0007422|GO:0008083|GO:0008544|GO:0016023|GO:0021675|GO:0042490|GO:0042552|GO:0043524|GO:0045687|GO:0045944|GO:0048406|GO:0048484|GO:0050804|GO:0051145
ASHGA5P008030	0.0124552	2.07493	protein_coding	GO:0001730|GO:0003677|GO:0003725|GO:0005524|GO:0005730|GO:0005737|GO:0005829|GO:0008150|GO:0009615|GO:0019221|GO:0045071|GO:0046966|GO:0060333|GO:0060337
ASHGA5P055288	0.0360548	2.88596	protein_coding	GO:0016021|GO:0030246|GO:0045087
ASHGA5P003824	0.0209146	2.11296	protein_coding	GO:0005509|GO:0005515|GO:0005634|GO:0005730|GO:0006915|GO:0031965
ASHGA5P008011	0.00792437	3.03697	protein_coding	GO:0005739|GO:0006725|GO:0008815|GO:0009346|GO:0046872
ASHGA5P034024	0.043059	2.07397	protein_coding	GO:0003677|GO:0005634|GO:0006351|GO:0006355|GO:0008270
ASHGA5P052412	0.0460619	2.52936	protein_coding	GO:0000087|GO:0000278|GO:0000910|GO:0000910|GO:0001578|GO:0003777|GO:0005215|GO:0005524|GO:0005654|GO:0005794|GO:0005819|GO:0005874|GO:0007018|GO:0015031|GO:0016192|GO:0019901
ASHGA5P006608	0.0266308	2.19278	protein_coding	GO:0003677|GO:0003700|GO:0005634|GO:0006351|GO:0006355|GO:0045892
ASHGA5P010378	0.00533217	2.85705	protein_coding	GO:0003676|GO:0005515|GO:0005634|GO:0005737|GO:0005814|GO:0007275|GO:0007281|GO:0007283|GO:0008270|GO:0036064|GO:0042384|GO:0043234
ASHGA5P002646	0.0493562	2.00131	protein_coding	GO:0000149|GO:0000920|GO:0005484|GO:0005515|GO:0005911|GO:0006886|GO:0007165|GO:0007340|GO:0007398|GO:0009887|GO:0009986|GO:0016021|GO:0016323|GO:0030033|GO:0030133|GO:0030496|GO:0030855|GO:0043231|GO:0045026|GO:0045121|GO:0048306|GO:0048546
ASHGA5P006223	0.0017228	3.65007	protein_coding	GO:0004177|GO:0005739|GO:0006508|GO:0008235|GO:0018206|GO:0031365|GO:0046872
ASHGA5P037257	0.00435632	2.47295	protein_coding	GO:0005882
ASHGA5P027852	0.0438439	2.08239	protein_coding	GO:0000786|GO:0003677|GO:0005634|GO:0006334|GO:0046982
ASHGA5P007399	0.00461451	2.18532	protein_coding	GO:0001725|GO:0005829|GO:0005925|GO:0005938|GO:0008270|GO:0008360|GO:0016337|GO:0030054|GO:0031005|GO:0033623|GO:0034329|GO:0043231
ASHGA5P004820	0.0104184	2.09267	protein_coding	GO:0003677|GO:0005634|GO:0008270
ASHGA5P013688	0.0137443	2.02671	protein_coding	GO:0003723|GO:0003726
ASHGA5P006751	0.00601474	3.7012	protein_coding	GO:0000082|GO:0000083|GO:0000278|GO:0004799|GO:0005634|GO:0005654|GO:0005737|GO:0005739|GO:0005743|GO:0005759|GO:0005829|GO:0006139|GO:0006206|GO:0006231|GO:0006235|GO:0006260|GO:0006281|GO:0009157|GO:0044281|GO:0046134|GO:0046683|GO:0048015|GO:0055086
ASHGA5P054855	0.0277329	2.33417	protein_coding	GO:0005125|GO:0005127|GO:0005138|GO:0005615|GO:0005634|GO:0005829|GO:0007165|GO:0007259|GO:0008083|GO:0008284|GO:0014068|GO:0030307|GO:0030424|GO:0032838|GO:0040007|GO:0042517|GO:0043025|GO:0043231|GO:0043410|GO:0043524|GO:0046533|GO:0046668|GO:0046887|GO:0048143|GO:0048644|GO:0048666|GO:0048680|GO:0060075|GO:0060081|GO:0070120|GO:0097058
ASHGA5P011987	0.0205654	2.93418	protein_coding	GO:0001916|GO:0002474|GO:0002479|GO:0002481|GO:0002485|GO:0002489|GO:0002489|GO:0002591|GO:0005215|GO:0005515|GO:0005524|GO:0005634|GO:0005743|GO:0005783|GO:0005789|GO:0005886|GO:0015197|GO:0015421|GO:0015433|GO:0015833|GO:0016021|GO:0019060|GO:0019885|GO:0019885|GO:0030176|GO:0042288|GO:0042590|GO:0042605|GO:0042825|GO:0042825|GO:0046967|GO:0046968|GO:0046968|GO:0046978|GO:0046978|GO:0046979|GO:…
ASHGA5P029680	0.0153056	3.36957	protein_coding	GO:0004668|GO:0005509|GO:0005737|GO:0018101
ASHGA5P048746	0.0128133	2.48395	protein_coding	GO:0005525|GO:0007264|GO:0016020
ASHGA5P001874	0.0132713	2.26239	protein_coding	GO:0003677|GO:0003700|GO:0005200|GO:0005515|GO:0005654|GO:0006351|GO:0007067|GO:0008022|GO:0016363|GO:0035267|GO:0040008|GO:0043967|GO:0043968|GO:0045893
ASHGA5P006612	0.0393262	2.06225	protein_coding	GO:0001764|GO:0061136|GO:0033146|GO:0005634|GO:0005737|GO:0005515|GO:0030331
ASHGA5P056124	0.0358049	2.11322	protein_coding	GO:0000922|GO:0005515|GO:0005813|GO:0007051
ASHGA5P055628	0.0112503	2.73606	protein_coding	GO:0001730|GO:0003725|GO:0005524|GO:0005576|GO:0005634|GO:0005634|GO:0005737|GO:0005739|GO:0005783|GO:0005829|GO:0006164|GO:0008270|GO:0009615|GO:0019221|GO:0035457|GO:0045071|GO:0046872|GO:0051259|GO:0051607|GO:0060333|GO:0060337|GO:0060700
ASHGA5P011983	0.00239687	2.5357	protein_coding	GO:0005765|GO:0006955|GO:0016021|GO:0019886|GO:0031902|GO:0042613
ASHGA5P008756	0.00845346	5.56037	protein_coding	GO:0005634|GO:0005739|GO:0005829|GO:0006915|GO:0008270|GO:0019221|GO:0060337
ASHGA5P018395	0.0288125	3.02981	protein_coding	GO:0005096|GO:0005829|GO:0007264|GO:0051056
ASHGA5P009166	0.000320317	2.19092	protein_coding	GO:0004888|GO:0005887|GO:0007155|GO:0007166|GO:0030246|GO:0045087
ASHGA5P040456	0.0257529	2.29715	protein_coding	GO:0005096|GO:0005829|GO:0007264|GO:0051056
ASHGA5P003483	0.0341748	2.12728	protein_coding	GO:0003677|GO:0003700|GO:0005634|GO:0005634|GO:0005654|GO:0005669|GO:0005730|GO:0005730|GO:0005737|GO:0006352|GO:0006355|GO:0006366|GO:0006367|GO:0006368|GO:0010467|GO:0016032|GO:0046982|GO:0051059
ASHGA5P054581	0.0122081	2.05416	protein_coding
ASHGA5P003714	0.0215137	2.536	protein_coding	GO:0001501|GO:0030178|GO:0006935|GO:0005737|GO:0005615
ASHGA5P010564	0.00332562	4.02432	protein_coding	GO:0001836|GO:0005515|GO:0005739|GO:0005886|GO:0006955|GO:0016021|GO:0019221|GO:0043154|GO:0051902|GO:0060337
ASHGA5P007627	0.00618168	3.50999	protein_coding	GO:0004305|GO:0005524|GO:0005737|GO:0005829|GO:0006644|GO:0006646|GO:0006646|GO:0006646|GO:0044281|GO:0046474
ASHGA5P046986	0.0401928	2.38163	protein_coding
ASHGA5P016079	0.00205754	2.81421	protein_coding	GO:0004871|GO:0005622|GO:0005829|GO:0005874|GO:0007019|GO:0007052|GO:0007165|GO:0007409|GO:0009615|GO:0015631|GO:0031115|GO:0035556|GO:0051272
ASHGA5P012735	0.017393	3.6466	protein_coding	GO:0005634|GO:0005739
ASHGA5P012097	0.00100665	2.19897	protein_coding	GO:0006508|GO:0042981|GO:0005737|GO:0005622|GO:0005515|GO:0004869|GO:0004197
ASHGA5P054640	0.0015454	22.1399	protein_coding	GO:0001503|GO:0005057|GO:0005515|GO:0005886|GO:0007166|GO:0008285|GO:0009615|GO:0016021|GO:0019221|GO:0030336|GO:0034341|GO:0035455|GO:0035456|GO:0045071|GO:0045071|GO:0045669|GO:0046597|GO:0050776|GO:0060337
ASHGA5P034541	0.0249177	2.16394	protein_coding	GO:0003677|GO:0005634|GO:0006351|GO:0006355|GO:0008270
ASHGA5P005942	0.000553118	2.18906	protein_coding	GO:0004713|GO:0004715|GO:0004871|GO:0005515|GO:0005524|GO:0005737|GO:0006468|GO:0007165|GO:0016020|GO:0046777
ASHGA5P039814	0.0487684	2.11456	protein_coding	GO:0004930|GO:0005886|GO:0007189|GO:0016021
ASHGA5P041841	0.0051394	2.29895	protein_coding
ASHGA5P026399	0.0226702	2.4846	protein_coding	GO:0007186|GO:0016021|GO:0005886|GO:0004930|GO:0004984
ASHGA5P041459	0.0233944	2.94561	protein_coding	GO:0004867|GO:0005576
ASHGA5P013417	0.00882605	2.53409	protein_coding	GO:0002224|GO:0004872|GO:0005515|GO:0005886|GO:0006955|GO:0007267|GO:0008284|GO:0009897|GO:0015026|GO:0016021|GO:0019048|GO:0031295|GO:0042110|GO:0042113|GO:0043017|GO:0043231|GO:0045086|GO:0045404|GO:0045630|GO:0045893|GO:0051607
ASHGA5P005795	0.00963786	4.34962	protein_coding	GO:0001846|GO:0001872|GO:0001874|GO:0001879|GO:0002238|GO:0002752|GO:0005737|GO:0006910|GO:0006911|GO:0006954|GO:0008037|GO:0008329|GO:0009756|GO:0009897|GO:0016021|GO:0016337|GO:0030246|GO:0032760|GO:0042110|GO:0042287|GO:0042832|GO:0045087|GO:0046872|GO:0050766
ASHGA5P004620	0.0355157	3.29048	protein_coding	GO:0000187|GO:0001525|GO:0001664|GO:0005576|GO:0006935|GO:0006954|GO:0007186|GO:0007204|GO:0007218|GO:0007283|GO:0007623|GO:0008283|GO:0019233|GO:0045987
ASHGA5P000644	0.0119989	2.1125	protein_coding	GO:0000139|GO:0000187|GO:0001516|GO:0001540|GO:0001961|GO:0002606|GO:0002792|GO:0002830|GO:0002906|GO:0004896|GO:0005622|GO:0005765|GO:0005771|GO:0005773|GO:0005886|GO:0006461|GO:0006886|GO:0006952|GO:0007165|GO:0008283|GO:0009897|GO:0009986|GO:0012507|GO:0016021|GO:0016064|GO:0019883|GO:0019886|GO:0019955|GO:0030658|GO:0030666|GO:0030669|GO:0030890|GO:0032588|GO:0035691|GO:0035692|GO:0035693|GO:…
ASHGA5P055450	0.0218582	2.25727	protein_coding	GO:0003700|GO:0003713|GO:0005634|GO:0005654|GO:0005730|GO:0005737|GO:0006337|GO:0006351|GO:0006357|GO:0007267|GO:0007275|GO:0007596|GO:0007599|GO:0008015|GO:0015629|GO:0016605|GO:0030502|GO:0043565|GO:0045893|GO:0046983|GO:0047485|GO:0050699|GO:0050699
ASHGA5P008565	0.00381445	2.13252	protein_coding	GO:0000166|GO:0003723|GO:0005634|GO:0005654|GO:0005737|GO:0006396|GO:0030529
ASHGA5P017443	0.0247246	2.32734	protein_coding	GO:0005506|GO:0005789|GO:0006690|GO:0006693|GO:0006805|GO:0009055|GO:0016021|GO:0018685|GO:0020037|GO:0044281|GO:0070330
ASHGA5P008018	0.00193914	3.95316	protein_coding	GO:0001836|GO:0005515|GO:0005739|GO:0005886|GO:0006955|GO:0016021|GO:0019221|GO:0043154|GO:0051902|GO:0060337
ASHGA5P030601	0.0200009	3.04056	protein_coding	GO:0005737|GO:0005515
ASHGA5P041168	0.00530771	2.23436	protein_coding	GO:0001701|GO:0005515|GO:0005634|GO:0006355|GO:0006366
ASHGA5P025197	0.00681462	2.06077	protein_coding	GO:0004091|GO:0005783|GO:0016021|GO:0016042
ASHGA5P003671	0.0188609	2.3134	protein_coding	GO:0004553|GO:0005739|GO:0005829|GO:0006508|GO:0008236|GO:0019391
ASHGA5P051303	0.0220468	3.86046	protein_coding	GO:0000166|GO:0000381|GO:0003714|GO:0003723|GO:0005515|GO:0005634|GO:0005730|GO:0005737|GO:0006397|GO:0008134|GO:0008380|GO:0010724|GO:0016070|GO:0030520|GO:0042127|GO:0045892
ASHGA5P046212	0.0449461	2.65146	protein_coding	GO:0007276
ASHGA5P005372	0.0204821	2.85038	protein_coding	GO:0000082|GO:0000083|GO:0000278|GO:0004748|GO:0004748|GO:0005515|GO:0005654|GO:0005737|GO:0005829|GO:0005971|GO:0006260|GO:0006260|GO:0009186|GO:0009263|GO:0015949|GO:0044281|GO:0046914|GO:0051290|GO:0055086
ASHGA5P011499	0.0332485	2.9817	protein_coding	GO:0004869|GO:0005576|GO:0006508|GO:0006810|GO:0050896|GO:0050909
ASHGA5P014333	0.0049153	3.40638	protein_coding	GO:0003725|GO:0004674|GO:0004694|GO:0004715|GO:0005515|GO:0005524|GO:0005829|GO:0006468|GO:0008285|GO:0008601|GO:0009615|GO:0019048|GO:0019054|GO:0019058|GO:0030683|GO:0033689|GO:0046777
ASHGA5P001401	0.000226411	2.08281	protein_coding	GO:0003674|GO:0005886|GO:0008150|GO:0016021
ASHGA5P041369	0.014426	2.89546	protein_coding	GO:0002639|GO:0005125|GO:0005144|GO:0005515|GO:0005576|GO:0005615|GO:0005737|GO:0006928|GO:0006954|GO:0006955|GO:0007165|GO:0007267|GO:0009897|GO:0010155|GO:0030890|GO:0032496|GO:0035094|GO:0043032|GO:0045471|GO:0048661|GO:0050714|GO:0051281|GO:0071260|GO:0071345|GO:0071635|GO:1901247|GO:1901251
ASHGA5P035774	0.00680939	2.08388	protein_coding	GO:0006412|GO:0005622|GO:0005739|GO:0005840|GO:0003735
ASHGA5P055440	0.00922244	3.68694	protein_coding	GO:0005215|GO:0005753|GO:0008289|GO:0015078|GO:0015986|GO:0015991|GO:0016021|GO:0045263
ASHGA5P007804	0.000687472	4.51817	protein_coding	GO:0003674|GO:0005737|GO:0008270|GO:0070206
ASHGA5P003287	0.00408248	2.22329	protein_coding	GO:0001889|GO:0003985|GO:0005739|GO:0005743|GO:0005759|GO:0007420|GO:0009083|GO:0009725|GO:0014070|GO:0019899|GO:0034641|GO:0042594|GO:0042803|GO:0044255|GO:0044281|GO:0046872|GO:0046950|GO:0046951|GO:0046952|GO:0050662|GO:0051260|GO:0060612|GO:0072229
ASHGA5P025184	0.0110251	2.1821	protein_coding	GO:0005794|GO:0016021
ASHGA5P008755	0.0276864	3.56931	protein_coding	GO:0005634|GO:0005739|GO:0005829|GO:0006915|GO:0008270|GO:0019221|GO:0060337
ASHGA5P034072	0.000116113	15.887	protein_coding	GO:0005615|GO:0005737|GO:0005829|GO:0007267|GO:0009615|GO:0019048|GO:0019221|GO:0019941|GO:0031386|GO:0032020|GO:0032480|GO:0045087|GO:0060337
ASHGA5P011956	0.00275309	3.79734	protein_coding	GO:0005576|GO:0005576|GO:0005581|GO:0006955|GO:0006956|GO:0006958|GO:0030853|GO:0045087|GO:0045650
ASHGA5P033813	0.000140478	2.1725	protein_coding	GO:0004842|GO:0005622|GO:0008270|GO:0032480|GO:0045087
ASHGA5P045776	0.0192523	2.11956	protein_coding	GO:0001822|GO:0001822|GO:0002001|GO:0004252|GO:0005615|GO:0005615|GO:0005794|GO:0005796|GO:0006465|GO:0006508|GO:0007267|GO:0007507|GO:0007566|GO:0009952|GO:0012505|GO:0016021|GO:0016485|GO:0016486|GO:0019067|GO:0019067|GO:0030141|GO:0030323|GO:0032455|GO:0035108|GO:0042089|GO:0042277|GO:0043043|GO:0048011|GO:0048566|GO:0048566|GO:0048706|GO:0048706
ASHGA5P021525	0.00480933	3.85984	protein_coding	GO:0000122|GO:0003677|GO:0003682|GO:0005515|GO:0006338|GO:0006351|GO:0006355|GO:0007596|GO:0016363|GO:0045624|GO:0045892|GO:0045893|GO:0045893|GO:0045944|GO:0045944|GO:0051571|GO:0051574
ASHGA5P020752	0.0423267	2.10299	protein_coding	GO:0005576|GO:0005634|GO:0005730|GO:0005737|GO:0005886|GO:0031225
ASHGA5P003179	0.0363966	2.51375	protein_coding	GO:0001525|GO:0002005|GO:0003081|GO:0003081|GO:0004177|GO:0005887|GO:0005903|GO:0006508|GO:0007267|GO:0008270|GO:0008283|GO:0008283|GO:0009897|GO:0016324|GO:0016477|GO:0031410|GO:0032835|GO:0045177|GO:0070006|GO:0070006
ASHGA5P002723	0.0387349	2.20544	protein_coding	GO:0005044|GO:0005515|GO:0005581|GO:0005829|GO:0005887|GO:0006898|GO:0010744|GO:0010886|GO:0030169|GO:0030301|GO:0031410|GO:0034362|GO:0034381|GO:0042221|GO:0042953
ASHGA5P021132	0.0161478	2.40424	protein_coding	GO:0003677|GO:0005634|GO:0006351|GO:0006355|GO:0008270
ASHGA5P001792	0.0118335	2.2413	protein_coding	GO:0005515|GO:0005802|GO:0006886|GO:0010008|GO:0016192|GO:0030131|GO:0030306|GO:0044431
ASHGA5P012690	0.00134757	20.429	protein_coding	GO:0003700|GO:0003714|GO:0005634|GO:0005737|GO:0005794|GO:0006351|GO:0006355|GO:0006955|GO:0008270|GO:0009615|GO:0015030|GO:0016567|GO:0016607|GO:0016874|GO:0019048|GO:0043231|GO:0070206
ASHGA5P012468	0.0442173	2.38189	protein_coding	GO:0005509
ASHGA5P055630	5.41867e-05	7.43864	protein_coding	GO:0001730|GO:0001730|GO:0003725|GO:0003725|GO:0005524|GO:0005634|GO:0005737|GO:0005739|GO:0005783|GO:0005829|GO:0006139|GO:0006164|GO:0006401|GO:0006486|GO:0008270|GO:0009615|GO:0016020|GO:0018377|GO:0019221|GO:0043231|GO:0046872|GO:0048471|GO:0060333|GO:0060337
ASHGA5P015917	0.0173013	2.21177	protein_coding	GO:0006470|GO:0006805|GO:0008152|GO:0016021|GO:0016787|GO:0004091|GO:0017171|GO:0042301
ASHGA5P031146	0.046163	2.69984	protein_coding
ASHGA5P003943	0.0309452	2.18752	protein_coding	GO:0000096|GO:0000166|GO:0005515|GO:0005622|GO:0005634|GO:0005739|GO:0005829|GO:0006556|GO:0006556|GO:0006730|GO:0006805|GO:0008831|GO:0032259|GO:0034641|GO:0044281|GO:0045226|GO:0048269|GO:0048270
ASHGA5P007868	0.0177701	2.90901	protein_coding
ASHGA5P012419	0.0134735	2.30434	protein_coding	GO:0000139|GO:0005576
ASHGA5P018418	0.0111091	2.5326	protein_coding	GO:0000122|GO:0001764|GO:0001937|GO:0001972|GO:0003700|GO:0003700|GO:0003707|GO:0003714|GO:0004879|GO:0005515|GO:0005634|GO:0006357|GO:0006629|GO:0007165|GO:0007519|GO:0008270|GO:0009952|GO:0009956|GO:0010596|GO:0030522|GO:0030522|GO:0030900|GO:0032355|GO:0042803|GO:0043565|GO:0045736|GO:0045892|GO:0045893|GO:0045893|GO:0048514|GO:0060173|GO:0060849
ASHGA5P008121	0.00173147	2.54384	protein_coding	GO:0000122|GO:0003677|GO:0003713|GO:0003714|GO:0005515|GO:0005634|GO:0005654|GO:0005730|GO:0005730|GO:0005737|GO:0006978|GO:0008134|GO:0016605|GO:0019048|GO:0019221|GO:0019900|GO:0019904|GO:0032526|GO:0032897|GO:0034097|GO:0034340|GO:0034340|GO:0034341|GO:0034341|GO:0034399|GO:0042802|GO:0042803|GO:0043392|GO:0043433|GO:0045892|GO:0045892|GO:0045893|GO:0045893|GO:0048384|GO:0051091|GO:0051271|GO:…
ASHGA5P002553	0.00118616	2.74973	protein_coding	GO:0000151|GO:0001894|GO:0003723|GO:0004842|GO:0004842|GO:0005515|GO:0005634|GO:0005634|GO:0005737|GO:0006281|GO:0006974|GO:0007050|GO:0007283|GO:0008270|GO:0016567|GO:0019900|GO:0031436|GO:0031441|GO:0042325|GO:0042803|GO:0043065|GO:0043066|GO:0045732|GO:0046826|GO:0046982|GO:0070531|GO:0085020
ASHGA5P002555	0.00373889	2.42896	protein_coding	GO:0000049|GO:0000166|GO:0003729|GO:0005634|GO:0006400|GO:0008334|GO:0030529
ASHGA5P010975	0.00312243	2.07048	protein_coding	GO:0006004|GO:0016857|GO:0042806
ASHGA5P006089	0.0434525	2.22636	protein_coding
ASHGA5P052645	0.000592645	2.14103	protein_coding	GO:0001533|GO:0005576|GO:0005911|GO:0007155|GO:0008544|GO:0016337|GO:0030057|GO:0030057|GO:0030216|GO:0042803|GO:0043589
ASHGA5P013719	0.00562958	2.34733	protein_coding	GO:0004459|GO:0005737|GO:0005739|GO:0005829|GO:0006089|GO:0006090|GO:0006096|GO:0019674|GO:0042802|GO:0044262|GO:0044281|GO:0051287
ASHGA5P008270	0.00853623	4.56232	protein_coding	GO:0008150|GO:0005737|GO:0005622|GO:0003674|GO:0008270|GO:0005515
ASHGA5P005285	0.0296815	2.14706	protein_coding	GO:0003674|GO:0003676|GO:0005515|GO:0005840|GO:0006457|GO:0008270|GO:0031072|GO:0051082
ASHGA5P000797	0.00466549	3.02918	protein_coding	GO:0004869|GO:0005515|GO:0005524|GO:0005737|GO:0007399|GO:0016323|GO:0017111|GO:0043154|GO:0043524|GO:0046872
ASHGA5P015027	0.00467673	5.68787	protein_coding	GO:0005515|GO:0005634|GO:0005829|GO:0006955|GO:0009615|GO:0019221|GO:0060337
ASHGA5P011762	0.00807644	8.72414	protein_coding	GO:0000209|GO:0004842|GO:0005179|GO:0005515|GO:0005576|GO:0005737|GO:0008270|GO:0015031|GO:0030163|GO:0044425|GO:0045806|GO:0046755|GO:0051865|GO:0070086
ASHGA5P005133	0.000568923	2.45737	protein_coding	GO:0000086|GO:0000087|GO:0000228|GO:0000236|GO:0000278|GO:0000775|GO:0000777|GO:0000910|GO:0004869|GO:0005515|GO:0005634|GO:0005737|GO:0005814|GO:0005819|GO:0005829|GO:0005829|GO:0005874|GO:0005876|GO:0005881|GO:0006351|GO:0006468|GO:0006915|GO:0007059|GO:0007067|GO:0008017|GO:0008017|GO:0008270|GO:0008270|GO:0008284|GO:0008536|GO:0015631|GO:0019899|GO:0030496|GO:0031021|GO:0031503|GO:0031536|GO:…
ASHGA5P031233	0.00431002	2.35238	protein_coding	GO:0007218|GO:0007631|GO:0060259|GO:0009755|GO:0008343|GO:0005576|GO:0005615|GO:0005796|GO:0005102|GO:0005184
ASHGA5P005439	0.00253158	3.9282	protein_coding	GO:0000932|GO:0000932|GO:0005515|GO:0005634|GO:0005730|GO:0005737|GO:0005794|GO:0008270|GO:0009615|GO:0016567|GO:0016874|GO:0019048|GO:0042802|GO:0042803|GO:0070206
ASHGA5P008786	0.0145403	2.63759	protein_coding	GO:0008270|GO:0016021
ASHGA5P003618	0.00329736	2.93121	protein_coding	GO:0044281|GO:0007186|GO:0007165|GO:0005975|GO:0006006|GO:0007268|GO:0030168|GO:0060315|GO:0007596|GO:0050999|GO:0051592|GO:0006936|GO:0007173|GO:0007202|GO:0008543|GO:0002576|GO:0048011|GO:0046209|GO:0005980|GO:0032465|GO:0010880|GO:0060316|GO:0005737|GO:0005886|GO:0005576|GO:0005829|GO:0005813|GO:0005654|GO:0000922|GO:0005876|GO:0005515|GO:0005509|GO:0019904|GO:0016301|GO:0048306|GO:0043274|GO:…
ASHGA5P003262	0.00352374	3.7249	protein_coding	GO:0000086|GO:0000278|GO:0005737|GO:0005743|GO:0005813|GO:0005829|GO:0005886|GO:0005952|GO:0006112|GO:0006631|GO:0006833|GO:0007165|GO:0007173|GO:0007202|GO:0007596|GO:0007612|GO:0008543|GO:0008603|GO:0019904|GO:0030552|GO:0031625|GO:0034199|GO:0035556|GO:0044281|GO:0045121|GO:0048011|GO:0048471|GO:0050796|GO:0055085|GO:0071377
ASHGA5P002584	0.00517046	2.69945	protein_coding	GO:0003796|GO:0005576|GO:0005615|GO:0006954|GO:0016998|GO:0019835|GO:0042742
ASHGA5P021111	0.0179439	7.08359	protein_coding	GO:0000122|GO:0003677|GO:0003682|GO:0005515|GO:0006338|GO:0006351|GO:0006355|GO:0007596|GO:0016363|GO:0045624|GO:0045892|GO:0045893|GO:0045893|GO:0045944|GO:0045944|GO:0051571|GO:0051574
ASHGA5P048654	0.0195583	2.30064	protein_coding	GO:0007067|GO:0051301|GO:0007154|GO:0006334|GO:0034080|GO:0005634|GO:0000775|GO:0005654|GO:0000785|GO:0010369|GO:0015030|GO:0005515
ASHGA5P053560	0.00218962	2.07466	protein_coding	GO:0000122|GO:0000165|GO:0001658|GO:0001783|GO:0001836|GO:0002053|GO:0002904|GO:0003677|GO:0003677|GO:0003690|GO:0003700|GO:0005515|GO:0005634|GO:0005654|GO:0005654|GO:0005730|GO:0005737|GO:0005819|GO:0006006|GO:0006112|GO:0006309|GO:0006338|GO:0006351|GO:0006367|GO:0006879|GO:0006919|GO:0006974|GO:0007050|GO:0007179|GO:0007219|GO:0008134|GO:0008284|GO:0008633|GO:0010332|GO:0010467|GO:0015671|GO:…
ASHGA5P050378	0.00431127	11.473	protein_coding	GO:0001503|GO:0003674|GO:0003824|GO:0005515|GO:0005739|GO:0005741|GO:0005743|GO:0005783|GO:0005789|GO:0005794|GO:0005811|GO:0009615|GO:0019048|GO:0030278|GO:0034157|GO:0034165|GO:0035710|GO:0043367|GO:0043621|GO:0045071|GO:0045087|GO:0046872|GO:0050709|GO:0051539|GO:0051607|GO:2000553
ASHGA5P052014	0.00517559	2.2745	protein_coding	GO:0000166|GO:0004022|GO:0005575|GO:0005829|GO:0006069|GO:0006069|GO:0006805|GO:0008270|GO:0044281|GO:0045471
ASHGA5P015486	0.0399863	2.13637	protein_coding	GO:0000266|GO:0005739|GO:0007005|GO:0009060
ASHGA5P050470	0.0189786	2.00329	protein_coding	GO:0003690|GO:0003700|GO:0003705|GO:0005634|GO:0005667|GO:0007389|GO:0008134|GO:0008301|GO:0009790|GO:0009888|GO:0043231|GO:0043565|GO:0051090
ASHGA5P004230	0.0233293	3.32873	protein_coding	GO:0004128
ASHGA5P003523	0.0462729	2.37322	protein_coding	GO:0043066|GO:0007507|GO:0008284|GO:0007169|GO:0042493|GO:0043586|GO:0006468|GO:0007422|GO:0032570|GO:0001889|GO:0046777|GO:0042552|GO:0043410|GO:0001934|GO:0048678|GO:0048485|GO:0014068|GO:0010001|GO:0008045|GO:0032321|GO:0060056|GO:0007528|GO:0046579|GO:0033088|GO:0060209|GO:0016021|GO:0005634|GO:0048471|GO:0016020|GO:0045211|GO:0045121|GO:0016324|GO:0043219|GO:0009925|GO:0005902|GO:0005524|GO:…
ASHGA5P011959	0.00117306	2.28254	protein_coding	GO:0000122|GO:0000790|GO:0000987|GO:0001010|GO:0001077|GO:0001085|GO:0001085|GO:0001190|GO:0003690|GO:0003700|GO:0005667|GO:0006366|GO:0007500|GO:0008270|GO:0008285|GO:0009913|GO:0014067|GO:0014740|GO:0019827|GO:0031077|GO:0032088|GO:0032526|GO:0034115|GO:0035014|GO:0035166|GO:0043154|GO:0044212|GO:0045415|GO:0045444|GO:0045595|GO:0045892|GO:0045893|GO:0045893|GO:0045944|GO:0045944|GO:0046985|GO:…
ASHGA5P047700	0.0153785	2.03519	protein_coding	GO:0003723|GO:0005515|GO:0005634|GO:0005634|GO:0005634|GO:0005730|GO:0005737|GO:0005829|GO:0006915|GO:0007569|GO:0043508|GO:0045786|GO:0045892|GO:0045892
ASHGA5P048708	0.0215833	2.03271	protein_coding	GO:0005730|GO:0042254
ASHGA5P041289	0.00923225	3.28162	protein_coding	GO:0001533|GO:0005198|GO:0005737|GO:0010224|GO:0018149|GO:0018153|GO:0030216|GO:0030674|GO:0031424
ASHGA5P002425	0.0159958	2.17976	protein_coding	GO:0000038|GO:0001552|GO:0001676|GO:0004467|GO:0005524|GO:0005737|GO:0005783|GO:0016023|GO:0031957|GO:0042552|GO:0051384
ASHGA5P036064	0.00273989	2.14047	protein_coding	GO:0008270
ASHGA5P040714	0.00740448	2.12847	protein_coding	GO:0000166|GO:0000398|GO:0003723|GO:0005634|GO:0005654|GO:0005730|GO:0006397|GO:0006954|GO:0008380|GO:0010467|GO:0017091|GO:0019901|GO:0030529|GO:0032496|GO:0070935|GO:0070935
ASHGA5P002943	0.00106647	4.42136	protein_coding	GO:0003677|GO:0003725|GO:0003725|GO:0003727|GO:0004386|GO:0005515|GO:0005524|GO:0005634|GO:0005737|GO:0005829|GO:0008270|GO:0009597|GO:0009615|GO:0016925|GO:0019048|GO:0032480|GO:0032727|GO:0032727|GO:0032728|GO:0032728|GO:0034344|GO:0039528|GO:0042981|GO:0043021|GO:0045087
ASHGA5P051266	0.0451785	2.1494	protein_coding	GO:0048511
ASHGA5P006754	0.0492654	2.42356	protein_coding
ASHGA5P048631	0.0179721	2.02919	protein_coding	GO:0072669
ASHGA5P003665	0.00836131	3.44094	protein_coding	GO:0005829|GO:0007165|GO:0034605|GO:0035556|GO:0046872
ASHGA5P003968	0.0304343	2.0668	protein_coding	GO:0000087|GO:0000236|GO:0000278|GO:0000777|GO:0005634|GO:0005654|GO:0005737|GO:0005813|GO:0005829|GO:0006334|GO:0006351|GO:0006355|GO:0019048|GO:0034080
ASHGA5P012459	0.00463265	2.15078	protein_coding	GO:0005634|GO:0006351|GO:0006355|GO:0008270
ASHGA5P006562	0.00271567	3.18226	protein_coding	GO:0003677|GO:0003700|GO:0003713|GO:0003714|GO:0005634|GO:0006351|GO:0034605|GO:0046983
ASHGA5P048765	0.021982	2.00491	protein_coding	GO:0000910|GO:0001525|GO:0001525|GO:0001935|GO:0005509|GO:0005783|GO:0005783|GO:0006917|GO:0008283|GO:0010155|GO:0015252|GO:0015992|GO:0016021|GO:0016175|GO:0020037|GO:0022900|GO:0042554|GO:0043012|GO:0050660|GO:0050661|GO:0050663|GO:0055114|GO:2000379
ASHGA5P000860	0.0109655	3.55253	protein_coding	GO:0005730|GO:0005737|GO:0005794|GO:0006915|GO:0007275|GO:0008270|GO:0016567|GO:0016881|GO:0043231
ASHGA5P005508	0.00032881	7.0078	protein_coding	GO:0005148|GO:0005179|GO:0005576|GO:0007166|GO:0007565|GO:0007595|GO:0008283|GO:0040014|GO:0046427|GO:0060397
ASHGA5P032657	0.00178808	2.40043	protein_coding	GO:0000786|GO:0003677|GO:0005576|GO:0005654|GO:0006334|GO:0007596|GO:0046982
ASHGA5P011952	0.00233452	3.38373	protein_coding	GO:0006457|GO:0006457|GO:0016272|GO:0044267|GO:0051082|GO:0051084|GO:0051087|GO:0051131
ASHGA5P025222	0.0195161	2.1971	protein_coding	GO:0003677|GO:0005634|GO:0005737|GO:0006351|GO:0006355|GO:0007049|GO:0007275|GO:0007498|GO:0008270|GO:0016568
ASHGA5P042310	0.0097179	2.2899	protein_coding
ASHGA5P019545	0.0296615	2.23779	protein_coding	GO:0003779|GO:0005515|GO:0005737|GO:0005829|GO:0005886|GO:0005938|GO:0007016|GO:0007165|GO:0007517|GO:0015629|GO:0016021|GO:0019221|GO:0030018|GO:0030036|GO:0030154|GO:0042802
ASHGA5P039496	0.0126172	3.78277	protein_coding	GO:0004722|GO:0005739|GO:0005759|GO:0006470|GO:0046872
ASHGA5P053642	0.00728817	2.83263	protein_coding	GO:0000155|GO:0005739|GO:0005813|GO:0005814|GO:0016020
ASHGA5P051513	0.0382477	2.51267	protein_coding	GO:0001659|GO:0001836|GO:0001885|GO:0002862|GO:0004602|GO:0004602|GO:0004866|GO:0005737|GO:0005739|GO:0005829|GO:0006144|GO:0006195|GO:0006641|GO:0006749|GO:0006917|GO:0007605|GO:0008631|GO:0009410|GO:0009609|GO:0009636|GO:0009650|GO:0010269|GO:0010332|GO:0014902|GO:0017124|GO:0018158|GO:0033194|GO:0033599|GO:0040029|GO:0042311|GO:0042542|GO:0042744|GO:0043154|GO:0043403|GO:0043523|GO:0043534|GO:…
ASHGA5P001107	0.041635	2.03105	protein_coding	GO:0004362|GO:0005739|GO:0005829|GO:0006749|GO:0007283|GO:0009055|GO:0015949|GO:0042803|GO:0043295|GO:0044281|GO:0045454|GO:0050660|GO:0050661|GO:0055086
ASHGA5P052821	0.0354228	2.18452	protein_coding	GO:0005524|GO:0006139|GO:0017111|GO:0019205
ASHGA5P007251	0.00948907	2.15919	protein_coding	GO:0000122|GO:0000979|GO:0000982|GO:0002756|GO:0002819|GO:0003677|GO:0005515|GO:0005634|GO:0005654|GO:0005737|GO:0005829|GO:0006366|GO:0006468|GO:0006473|GO:0006974|GO:0008063|GO:0009615|GO:0010008|GO:0016064|GO:0019043|GO:0019221|GO:0032479|GO:0032607|GO:0032608|GO:0032727|GO:0032727|GO:0032728|GO:0034124|GO:0034127|GO:0034138|GO:0034142|GO:0035666|GO:0039530|GO:0045087|GO:0045351|GO:0045655|GO:…
ASHGA5P006424	0.00149387	11.7512	protein_coding
ASHGA5P017809	0.00544081	2.8112	protein_coding	GO:0004867|GO:0005576|GO:0007417|GO:0007422|GO:0010951|GO:0030155|GO:0030162
ASHGA5P009794	0.0478797	2.69609	protein_coding	GO:0006351|GO:0006355|GO:0005634|GO:0005622|GO:0003677|GO:0008270
ASHGA5P001243	0.0267809	2.26283	protein_coding	GO:0006457|GO:0031072|GO:0051082
ASHGA5P001474	0.00107711	3.21224	protein_coding	GO:0003725|GO:0004674|GO:0004694|GO:0004715|GO:0005515|GO:0005524|GO:0005829|GO:0006468|GO:0008285|GO:0008601|GO:0009615|GO:0019048|GO:0019054|GO:0019058|GO:0030683|GO:0033689|GO:0046777
ASHGA5P048537	0.00361504	2.2136	protein_coding	GO:0005887|GO:0007204|GO:0016020|GO:0031225|GO:0045730
ASHGA5P041639	0.00986279	2.32835	protein_coding	GO:0001764|GO:0003924|GO:0005198|GO:0005515|GO:0005525|GO:0005737|GO:0005874|GO:0005886|GO:0006457|GO:0007018|GO:0007067|GO:0015630|GO:0030182|GO:0042277|GO:0044267|GO:0051084|GO:0051258
ASHGA5P051464	0.0109957	2.27278	protein_coding	GO:0000028|GO:0000184|GO:0000447|GO:0000461|GO:0003735|GO:0005515|GO:0005634|GO:0005737|GO:0005737|GO:0005829|GO:0005886|GO:0006407|GO:0006412|GO:0006412|GO:0006413|GO:0006414|GO:0006415|GO:0006614|GO:0007155|GO:0010467|GO:0016032|GO:0016070|GO:0016071|GO:0019058|GO:0019083|GO:0022627|GO:0030686|GO:0043022|GO:0044267
ASHGA5P014135	0.030365	3.43067	protein_coding	GO:0006351|GO:0006355|GO:0005634|GO:0005622|GO:0003677|GO:0008270|GO:0003676
ASHGA5P018955	0.00762156	4.48808	protein_coding	GO:0003950|GO:0005515|GO:0005634|GO:0005634|GO:0005737|GO:0005829|GO:0016477|GO:0060330
ASHGA5P052299	0.00122215	2.09187	protein_coding	GO:0001933|GO:0003677|GO:0005829|GO:0046872|GO:0050821|GO:0090263
ASHGA5P003217	0.00782027	2.81703	protein_coding	GO:0007169|GO:0007165|GO:0006886|GO:0006944|GO:0005634|GO:0005737|GO:0005622|GO:0005739|GO:0043231|GO:0005515|GO:0005543|GO:0005070
ASHGA5P010828	0.0429263	2.04787	protein_coding	GO:0004499|GO:0006805|GO:0016021|GO:0031227|GO:0043231|GO:0050660|GO:0050661
ASHGA5P009507	0.0271517	3.06859	protein_coding	GO:0005545|GO:0005575|GO:0005737|GO:0008150|GO:0016020
ASHGA5P005017	0.00582481	2.41364	protein_coding	GO:0004222|GO:0004677|GO:0005958|GO:0006303|GO:0006508|GO:0046872
ASHGA5P008919	0.0209821	2.07594	protein_coding	GO:0004888|GO:0005515|GO:0005887|GO:0006952|GO:0007166|GO:0030246
ASHGA5P001665	0.0101684	2.17276	protein_coding	GO:0000302|GO:0001666|GO:0004046|GO:0004096|GO:0004096|GO:0005102|GO:0005758|GO:0005764|GO:0005777|GO:0005778|GO:0005782|GO:0005783|GO:0005794|GO:0005829|GO:0005886|GO:0006144|GO:0006195|GO:0006641|GO:0008203|GO:0009060|GO:0009650|GO:0014068|GO:0016209|GO:0016684|GO:0019899|GO:0020027|GO:0020037|GO:0032088|GO:0033197|GO:0042697|GO:0042744|GO:0042803|GO:0043066|GO:0044281|GO:0046872|GO:0050661|GO:…
ASHGA5P010961	0.0233774	2.145	protein_coding	GO:0004767|GO:0005515|GO:0005576|GO:0005615|GO:0006685|GO:0008150|GO:0016798
ASHGA5P040413	0.00469055	2.16312	protein_coding	GO:0000122|GO:0004857|GO:0005515|GO:0005634|GO:0005737|GO:0005758|GO:0005829|GO:0006351|GO:0006606|GO:0007049|GO:0009612|GO:0009749|GO:0030216|GO:0031625|GO:0032355|GO:0032570|GO:0035872|GO:0042127|GO:0042493|GO:0042542|GO:0043065|GO:0045087|GO:0048008|GO:0051592|GO:0051782|GO:0071228
ASHGA5P033535	0.00145165	2.94346	protein_coding	GO:0004663|GO:0005096|GO:0005968|GO:0006886|GO:0007601
ASHGA5P021661	0.00164715	2.06844	protein_coding	GO:0016787
ASHGA5P004428	0.0199324	2.10019	protein_coding	GO:0003674|GO:0005576|GO:0007565
ASHGA5P009218	0.00457899	2.18585	protein_coding	GO:0001666|GO:0001774|GO:0004197|GO:0005515|GO:0005576|GO:0005634|GO:0005829|GO:0006508|GO:0006915|GO:0006917|GO:0006919|GO:0007165|GO:0007494|GO:0007520|GO:0007613|GO:0008656|GO:0009636|GO:0014070|GO:0016485|GO:0030324|GO:0032496|GO:0032611|GO:0033198|GO:0035872|GO:0042493|GO:0043123|GO:0045087|GO:0046010|GO:0050717|GO:0050718|GO:0071260|GO:0071310|GO:0072557
ASHGA5P002582	0.0420738	2.44051	protein_coding
ASHGA5P010460	0.0197211	2.07515	protein_coding	GO:0003735|GO:0005739|GO:0005840|GO:0006412
ASHGA5P019927	0.00672754	2.04755	protein_coding	GO:0000278|GO:0003677|GO:0005654|GO:0006351|GO:0006355
ASHGA5P052990	0.0191181	2.27246	protein_coding	GO:0003899|GO:0005634|GO:0005730|GO:0006351|GO:0015630
ASHGA5P029194	0.00499203	2.32162	protein_coding	GO:0042742|GO:0006334|GO:0005634|GO:0005622|GO:0000786|GO:0003677|GO:0043565
ASHGA5P011320	0.0331606	11.8642	protein_coding	GO:0005737|GO:0009615
ASHGA5P002849	0.0242016	2.30597	protein_coding	GO:0006351|GO:0007049|GO:0016567|GO:0006464|GO:0006355|GO:0030334|GO:0042787|GO:0007030|GO:0070936|GO:0006944|GO:0016601|GO:0005634|GO:0005622|GO:0000139|GO:0005783|GO:0032580|GO:0005515|GO:0004842|GO:0016881|GO:0017137|GO:0048365
ASHGA5P004476	0.0168229	2.15503	protein_coding	GO:0003700|GO:0005515|GO:0005634|GO:0005737|GO:0005886|GO:0006351|GO:0006357|GO:0007498|GO:0008270|GO:0030888|GO:0042113|GO:0042803|GO:0042981|GO:0043565|GO:0045577|GO:0045619|GO:0046982
ASHGA5P002750	0.00742058	2.00677	protein_coding	GO:0004185|GO:0005576|GO:0005829|GO:0006508|GO:0042573
ASHGA5P002281	0.00379811	2.25514	protein_coding	GO:0005730
ASHGA5P010252	0.0109564	2.34956	protein_coding	GO:0045087|GO:0016021|GO:0030246
ASHGA5P041954	0.0110116	2.29444	protein_coding	GO:0005515|GO:0005516|GO:0005739|GO:0031966|GO:0032981
ASHGA5P008663	0.0109934	2.45973	protein_coding	GO:0030154|GO:0030308|GO:2000134|GO:0009887|GO:0007517|GO:0010972|GO:0005634|GO:0005737|GO:0005886|GO:0005829|GO:0003674|GO:0008270|GO:0005515
ASHGA5P051181	0.00555728	2.73329	protein_coding	GO:0004000|GO:0005615|GO:0005794|GO:0005829|GO:0006154|GO:0007275|GO:0008083|GO:0008083|GO:0008201|GO:0008270|GO:0009168|GO:0031685|GO:0042803|GO:0043103|GO:0043394|GO:0046103
ASHGA5P006284	0.0376356	2.29306	protein_coding	GO:0001836|GO:0005515|GO:0005634|GO:0005739|GO:0005741|GO:0005829|GO:0005829|GO:0006915|GO:0006915|GO:0006917|GO:0006919|GO:0006921|GO:0006926|GO:0006974|GO:0008633|GO:0010498|GO:0010907|GO:0010917|GO:0032461|GO:0042149|GO:0043029|GO:0043065|GO:0043065|GO:0043280|GO:0043331|GO:0043517|GO:0046902|GO:0071456|GO:0072332|GO:0072593|GO:0090200|GO:0090200|GO:2001244
ASHGA5P012885	0.000541387	2.3122	protein_coding	GO:0005739
ASHGA5P007183	0.00205663	2.08381	protein_coding	GO:0008270|GO:0031012
ASHGA5P036971	0.019297	2.45681	protein_coding	GO:0005083|GO:0005096|GO:0005575|GO:0005737|GO:0006897|GO:0007264|GO:0017112
ASHGA5P011507	0.00132922	6.36392	protein_coding	GO:0005515|GO:0005575|GO:0005737|GO:0005783|GO:0005829|GO:0008637|GO:0009615|GO:0009615|GO:0019221|GO:0032091|GO:0035457|GO:0043065|GO:0060337
ASHGA5P047752	0.00555836	2.76059	protein_coding	GO:0006351|GO:0030154|GO:0007420|GO:0006355|GO:0008284|GO:0042472|GO:0005634|GO:0003677|GO:0003700|GO:0043565
ASHGA5P004572	0.00306271	4.5006	protein_coding	GO:0005543|GO:0005829|GO:0007264|GO:0008360|GO:0016020|GO:0030675|GO:0032855|GO:0051056
ASHGA5P037992	0.00417704	5.51933	protein_coding	GO:0004126|GO:0005634|GO:0005737|GO:0008270|GO:0009615|GO:0009972|GO:0010529|GO:0010529|GO:0045869|GO:0048525|GO:0070383
ASHGA5P053595	0.0037263	2.36682	protein_coding	GO:0005083|GO:0005622|GO:0007165
ASHGA5P047716	0.0414374	2.48452	protein_coding	GO:0006915|GO:0007186|GO:0045986|GO:0007568|GO:0030819|GO:0007266|GO:0042060|GO:0019233|GO:0007613|GO:0007189|GO:0007190|GO:0060080|GO:0003084|GO:0051929|GO:0005980|GO:0035811|GO:0002025|GO:0003061|GO:0001996|GO:0042596|GO:0046878|GO:0061051|GO:0010460|GO:0002024|GO:0031649|GO:0001997|GO:0040015|GO:0009409|GO:0050873|GO:0016021|GO:0005634|GO:0005737|GO:0005886|GO:0005792|GO:0005887|GO:0005624|GO:…
ASHGA5P011148	0.0108835	2.45207	protein_coding	GO:0003674|GO:0005813|GO:0008150
ASHGA5P014410	0.0108886	2.55995	protein_coding	GO:0003714|GO:0005634|GO:0006351|GO:0008134|GO:0045892|GO:0051260
ASHGA5P000904	0.0114356	4.12193	protein_coding	GO:0016936|GO:0030246
ASHGA5P004485	0.00185253	2.79402	protein_coding	GO:0008285|GO:0006954|GO:0007186|GO:0006955|GO:0007165|GO:0006874|GO:0007267|GO:0006935|GO:0002548|GO:2001264|GO:0005576|GO:0005615|GO:0008009|GO:0008201|GO:0031726
ASHGA5P011742	0.0105177	2.15881	protein_coding	GO:0005070|GO:0005634|GO:0005737|GO:0017124
ASHGA5P001660	0.00876449	2.13388	protein_coding	GO:0004674|GO:0005085|GO:0005089|GO:0005524|GO:0005543|GO:0005829|GO:0006468|GO:0006915|GO:0007165|GO:0007264|GO:0007399|GO:0008624|GO:0015629|GO:0016192|GO:0035023|GO:0035556|GO:0046872|GO:0048011|GO:0051056
ASHGA5P034486	0.0018372	2.22928	protein_coding	GO:0000122|GO:0042981|GO:0007283|GO:0045892|GO:0006457|GO:0002474|GO:0006611|GO:0006355|GO:0008284|GO:0032355|GO:0042493|GO:0002479|GO:0042590|GO:0055007|GO:0048387|GO:0007050|GO:0018279|GO:0044267|GO:0045787|GO:0045665|GO:0030866|GO:0006874|GO:0071310|GO:0033574|GO:0010628|GO:0045740|GO:0030968|GO:0050821|GO:0002502|GO:0017148|GO:0034504|GO:0040020|GO:0050766|GO:0071285|GO:0090398|GO:0033144|GO:…
ASHGA5P040012	0.00280147	3.70414	protein_coding	GO:0000079|GO:0004842|GO:0005515|GO:0005634|GO:0005737|GO:0005829|GO:0009615|GO:0019221|GO:0032020|GO:0032480|GO:0042296|GO:0042787|GO:0045087|GO:0048471|GO:0050688
ASHGA5P043695	0.0020049	2.01021	protein_coding	GO:0003674|GO:0003677|GO:0005575|GO:0005634|GO:0006351|GO:0006355|GO:0008150|GO:0008270
ASHGA5P030875	0.00511053	2.0697	protein_coding	GO:0005576|GO:0005886|GO:0006955|GO:0009897|GO:0016021|GO:0019864|GO:0050776
ASHGA5P014282	0.0151283	2.38199	protein_coding	GO:0005242|GO:0005886|GO:0006461|GO:0007268|GO:0008076
ASHGA5P051434	0.0260809	2.24841	protein_coding	GO:0000166|GO:0003854|GO:0004769|GO:0005743|GO:0005758|GO:0005783|GO:0005789|GO:0006694|GO:0006702|GO:0006704|GO:0006705|GO:0008202|GO:0016021|GO:0030868|GO:0031966|GO:0044281
ASHGA5P013299	8.58187e-05	4.69428	protein_coding	GO:0004862
ASHGA5P003567	0.0284286	2.11862	protein_coding	GO:0000122|GO:0003713|GO:0005515|GO:0005634|GO:0006351|GO:0008270|GO:0017053|GO:0022008|GO:0030512|GO:0030512|GO:0030512|GO:0030853|GO:0035019|GO:0043457|GO:0043565|GO:0043586|GO:0045892|GO:0045892|GO:0045893|GO:0045893|GO:0046332|GO:0050872|GO:0050873|GO:0060021
ASHGA5P003186	0.0265503	2.64202	protein_coding	GO:0004601|GO:0005344|GO:0005543|GO:0005737|GO:0005886|GO:0006979|GO:0015671
ASHGA5P033745	0.0140128	2.11978	protein_coding	GO:0004871|GO:0005198|GO:0005515|GO:0005783|GO:0005789|GO:0005886|GO:0005923|GO:0006644|GO:0006665|GO:0006944|GO:0007165|GO:0008219|GO:0016021|GO:0030148|GO:0031175|GO:0031982|GO:0043123|GO:0044281|GO:0046982|GO:0048471|GO:0070972
ASHGA5P011624	0.0249211	2.26672	protein_coding	GO:0045087|GO:0007165|GO:0007417|GO:0016021|GO:0005622|GO:0005515|GO:0004908|GO:0004910
ASHGA5P010379	0.00317939	4.12131	protein_coding	GO:0001836|GO:0005515|GO:0005739|GO:0005886|GO:0006955|GO:0016021|GO:0019221|GO:0043154|GO:0051902|GO:0060337
ASHGA5P009393	0.00413814	2.6752	protein_coding	GO:0004930|GO:0005737|GO:0005887|GO:0007186|GO:0007218|GO:0007283|GO:0016021|GO:0016324
ASHGA5P001086	0.0116779	2.41229	protein_coding	GO:0030168|GO:0007596|GO:0002576|GO:0005576|GO:0030141|GO:0030658
ASHGA5P003924	0.00503511	2.88274	protein_coding	GO:0006954|GO:0050729|GO:0006955|GO:0001525|GO:0001666|GO:0055093|GO:0030324|GO:0030155|GO:0001649|GO:0048546|GO:0009409|GO:0030431|GO:0007267|GO:0071407|GO:0032729|GO:0043525|GO:0010628|GO:0031663|GO:0070301|GO:0071320|GO:0071375|GO:0071356|GO:0042094|GO:0032731|GO:0032819|GO:0042104|GO:0032760|GO:0009314|GO:0071374|GO:0042092|GO:0000165|GO:0071260|GO:0032967|GO:0060312|GO:0050966|GO:0071346|GO:…
ASHGA5P012701	0.0110875	3.55557	protein_coding	GO:0016567|GO:0009615|GO:0044419|GO:0070206|GO:0005737|GO:0005622|GO:0000932|GO:0008270|GO:0005515|GO:0016874|GO:0042803|GO:0042802
ASHGA5P054878	0.0282175	2.33704	protein_coding	GO:0004190|GO:0005576|GO:0006508|GO:0007586
ASHGA5P039064	0.0378768	2.03674	protein_coding	GO:0000139|GO:0005576|GO:0030126
ASHGA5P007483	0.00453274	2.22626	protein_coding	GO:0005524|GO:0005829|GO:0006464|GO:0016567|GO:0016874|GO:0019221|GO:0019782|GO:0019941|GO:0032020|GO:0032480|GO:0045087
ASHGA5P045574	0.0373589	3.12266	protein_coding	GO:0001938|GO:0090263|GO:0001569|GO:0022407|GO:0045746|GO:0045581|GO:0002043|GO:0002040|GO:0000122|GO:0005515
ASHGA5P005462	0.0027429	3.15933	protein_coding	GO:0000175|GO:0000738|GO:0003723|GO:0005654|GO:0006364|GO:0006401|GO:0008283|GO:0008310|GO:0008859|GO:0009615|GO:0016605|GO:0019221|GO:0046872|GO:0060337
ASHGA5P006226	0.000545432	2.22292	protein_coding	GO:0006351|GO:0006355|GO:0040008|GO:0043065|GO:0043967|GO:0043968|GO:0032777|GO:0035267|GO:0008270|GO:0004402|GO:0035064
ASHGA5P055577	0.0324461	2.26057	protein_coding	GO:0004672|GO:0004693|GO:0005524|GO:0006468
ASHGA5P010042	0.0273289	2.67989	protein_coding	GO:0004806|GO:0005509|GO:0005576|GO:0005615|GO:0006629|GO:0016298|GO:0031016|GO:0043434|GO:0051384
ASHGA5P006055	0.0013304	2.30753	protein_coding	GO:0005337|GO:0005886|GO:0005887|GO:0006139|GO:0007595|GO:0015858|GO:0015862|GO:0016020|GO:0016323|GO:0016324|GO:0030431|GO:0055085|GO:0060079|GO:0071333|GO:0071456
ASHGA5P054287	0.000991239	2.94436	protein_coding	GO:0004047|GO:0005739|GO:0006546|GO:0006783
ASHGA5P004814	0.0168127	2.73281	protein_coding
ASHGA5P005604	0.0481386	2.29533	protein_coding	GO:0005634|GO:0005737|GO:0043231|GO:0005509
ASHGA5P005200	0.00980885	2.23775	protein_coding
ASHGA5P005165	0.041361	2.38117	protein_coding	GO:0004674|GO:0005515|GO:0005524|GO:0005575|GO:0006468|GO:0007067
ASHGA5P003275	0.0103357	2.58362	protein_coding	GO:0000910|GO:0000921|GO:0003779|GO:0005543|GO:0005634|GO:0005826|GO:0007067|GO:0007096|GO:0015629
ASHGA5P052833	0.0116175	2.55802	protein_coding	GO:0005634|GO:0006334
ASHGA5P000680	0.0381315	2.13861	protein_coding	GO:0007283|GO:0007601|GO:0050896
ASHGA5P006083	0.00418642	2.30126	protein_coding	GO:0003677|GO:0005634|GO:0006351|GO:0006355|GO:0008270
ASHGA5P053074	0.00232137	2.96727	protein_coding	GO:0001921|GO:0004872|GO:0005515|GO:0005764|GO:0005886|GO:0005886|GO:0005886|GO:0005887|GO:0006816|GO:0006886|GO:0007186|GO:0008277|GO:0008565|GO:0009986|GO:0015026|GO:0015031|GO:0031623|GO:0043235|GO:0045892|GO:0072659
ASHGA5P047861	0.00261633	2.02843	protein_coding	GO:0003677|GO:0003700|GO:0005634|GO:0006338|GO:0006351|GO:0007283|GO:0009653|GO:0009952|GO:0010369|GO:0016458|GO:0045892|GO:0045892
ASHGA5P043286	0.000104057	2.40721	protein_coding	GO:0003677|GO:0003700|GO:0003713|GO:0003714|GO:0005634|GO:0006351|GO:0034605|GO:0046983
ASHGA5P055629	0.0116589	4.31757	protein_coding	GO:0001730|GO:0001730|GO:0003725|GO:0003725|GO:0005524|GO:0005634|GO:0005737|GO:0005739|GO:0005783|GO:0005829|GO:0006139|GO:0006164|GO:0006401|GO:0006486|GO:0008270|GO:0009615|GO:0016020|GO:0018377|GO:0019221|GO:0043231|GO:0046872|GO:0048471|GO:0060333|GO:0060337
ASHGA5P014180	0.0366258	2.00459	protein_coding	GO:0005576|GO:0008201|GO:0016055
ASHGA5P013588	0.00852336	2.29967	protein_coding	GO:0005576|GO:0005886|GO:0008083|GO:0016021
ASHGA5P009047	0.00821446	3.03092	protein_coding	GO:0005789|GO:0005886|GO:0016021
ASHGA5P011759	0.0194618	2.94994	protein_coding	GO:0004974|GO:0005886|GO:0005887|GO:0006816|GO:0006935|GO:0006952|GO:0006954|GO:0007204|GO:0007585|GO:0016020|GO:0045907
ASHGA5P012768	0.0224915	2.03825	protein_coding	GO:0001501|GO:0005515|GO:0005634|GO:0005783|GO:0005794|GO:0006351|GO:0006355|GO:0006888|GO:0008134|GO:0048471
ASHGA5P004997	0.0183518	4.24434	protein_coding	GO:0005634|GO:0005739
ASHGA5P009480	0.0485422	2.1341	protein_coding	GO:0003924|GO:0005515|GO:0005525|GO:0005543|GO:0005739|GO:0005874|GO:0006184|GO:0006897|GO:0007416|GO:0014069|GO:0043197|GO:0046847|GO:0048471
ASHGA5P006347	0.0146482	2.03045	protein_coding	GO:0005355|GO:0005515|GO:0005771|GO:0005886|GO:0005886|GO:0005887|GO:0005905|GO:0005975|GO:0008645|GO:0009897|GO:0012506|GO:0015758|GO:0016020|GO:0030136|GO:0030140|GO:0032593|GO:0032869|GO:0042383|GO:0042593|GO:0044281|GO:0045471|GO:0046323|GO:0048471|GO:0050873|GO:0055056|GO:0055085|GO:0070062
ASHGA5P002865	0.0130453	2.66197	protein_coding	GO:0005829|GO:0006644|GO:0006661|GO:0007165|GO:0016316|GO:0034597|GO:0036092|GO:0044281
ASHGA5P043173	0.0457214	2.0815	protein_coding	GO:0000187|GO:0001837|GO:0001889|GO:0002576|GO:0004252|GO:0005515|GO:0005576|GO:0005615|GO:0006508|GO:0007067|GO:0007596|GO:0008083|GO:0014068|GO:0030168|GO:0031093|GO:0031100|GO:0035729|GO:0043154|GO:0046982|GO:0048012|GO:0050731|GO:0051450|GO:0060326|GO:0060665|GO:0090201|GO:1901299|GO:2000573
ASHGA5P000793	0.0158655	2.01072	protein_coding	GO:0005515|GO:0042802|GO:0042826
ASHGA5P052123	0.00926675	2.06573	protein_coding
ASHGA5P002531	0.0137415	2.41633	protein_coding	GO:0001525|GO:0004497|GO:0005506|GO:0005789|GO:0006725|GO:0006805|GO:0007601|GO:0008210|GO:0009055|GO:0009404|GO:0009636|GO:0010033|GO:0016712|GO:0019825|GO:0020037|GO:0043542|GO:0044281|GO:0055114|GO:0061298|GO:0070330|GO:0071603
ASHGA5P003421	0.00974822	2.306	protein_coding	GO:0001666|GO:0001932|GO:0002230|GO:0003677|GO:0003713|GO:0005515|GO:0005634|GO:0005654|GO:0005654|GO:0005730|GO:0005730|GO:0005737|GO:0005829|GO:0006351|GO:0006461|GO:0006605|GO:0006605|GO:0006917|GO:0006917|GO:0006919|GO:0006977|GO:0007050|GO:0007050|GO:0007179|GO:0007182|GO:0007184|GO:0007569|GO:0008270|GO:0008270|GO:0008285|GO:0008630|GO:0009411|GO:0009615|GO:0010332|GO:0010522|GO:0016363|GO:…
ASHGA5P012395	0.00412399	2.1181	protein_coding	GO:0000139|GO:0000187|GO:0001516|GO:0001540|GO:0001961|GO:0002606|GO:0002792|GO:0002830|GO:0002906|GO:0004896|GO:0005622|GO:0005765|GO:0005771|GO:0005773|GO:0005886|GO:0006461|GO:0006886|GO:0006952|GO:0007165|GO:0008283|GO:0009897|GO:0009986|GO:0012507|GO:0016021|GO:0016064|GO:0019883|GO:0019886|GO:0019955|GO:0030658|GO:0030666|GO:0030669|GO:0030890|GO:0032588|GO:0035691|GO:0035692|GO:0035693|GO:…
ASHGA5P001372	0.00440991	2.61582	protein_coding	GO:0045087|GO:0007155|GO:0007166|GO:0005887|GO:0030246|GO:0004888
ASHGA5P007283	0.00365915	2.97054	protein_coding	GO:0003924|GO:0005525|GO:0005634|GO:0005643|GO:0005737|GO:0005829|GO:0006184|GO:0006952|GO:0009615|GO:0019221|GO:0046822|GO:0051726|GO:0060337
ASHGA5P001634	0.00651532	2.90202	protein_coding
ASHGA5P012156	0.00108983	2.01059	protein_coding	GO:0000139|GO:0000902|GO:0005737|GO:0005794|GO:0006955|GO:0008360|GO:0009653|GO:0016021|GO:0016358|GO:0050672
ASHGA5P008703	0.0229807	2.12434	protein_coding	GO:0004888|GO:0005887|GO:0007155|GO:0007166|GO:0030246|GO:0045087
ASHGA5P005210	0.0210864	3.65967	protein_coding	GO:0003700|GO:0005634|GO:0006351|GO:0007530|GO:0008584|GO:0043565|GO:0046872
ASHGA5P039800	0.00820833	3.55695	protein_coding	GO:0000287|GO:0005509|GO:0005515|GO:0005634|GO:0005737|GO:0005737|GO:0010033|GO:0043542|GO:0048306
ASHGA5P032349	0.0400469	2.09109	protein_coding	GO:0005524|GO:0005737|GO:0006457|GO:0007283|GO:0008565|GO:0015031|GO:0051082|GO:0051131
ASHGA5P002120	0.0382375	2.65273	protein_coding	GO:0005615|GO:0008289
ASHGA5P011929	0.0166857	2.0671	protein_coding	GO:0001975|GO:0004949|GO:0005886|GO:0005887|GO:0006954|GO:0006955|GO:0007187|GO:0007610|GO:0019233|GO:0030425|GO:0031234|GO:0032229|GO:0032496|GO:0033004|GO:0038171|GO:0043204|GO:0045759|GO:0050728|GO:0051001
ASHGA5P008863	0.0117286	2.85263	protein_coding	GO:0001952|GO:0004672|GO:0004674|GO:0005083|GO:0005515|GO:0005524|GO:0005737|GO:0005794|GO:0005886|GO:0006468|GO:0006950|GO:0007243|GO:0007254|GO:0007268|GO:0007275|GO:0014069|GO:0022407|GO:0030054|GO:0030334|GO:0030424|GO:0031532|GO:0045060|GO:0045211|GO:0046330|GO:0046777|GO:0048813|GO:2000311
ASHGA5P009228	0.0405346	2.08799	protein_coding	GO:0000139|GO:0000187|GO:0001516|GO:0001540|GO:0001961|GO:0002606|GO:0002792|GO:0002830|GO:0002906|GO:0004896|GO:0005622|GO:0005765|GO:0005771|GO:0005773|GO:0005886|GO:0006461|GO:0006886|GO:0006952|GO:0007165|GO:0008283|GO:0009897|GO:0009986|GO:0012507|GO:0016021|GO:0016064|GO:0019883|GO:0019886|GO:0019955|GO:0030658|GO:0030666|GO:0030669|GO:0030890|GO:0032588|GO:0035691|GO:0035692|GO:0035693|GO:…
ASHGA5P040044	0.0280081	2.32059	protein_coding	GO:0004725|GO:0005543|GO:0005547|GO:0005829|GO:0005886|GO:0005886|GO:0006470|GO:0007165|GO:0035335|GO:0043325
ASHGA5P007249	0.0039004	2.37091	protein_coding	GO:0003680|GO:0005737|GO:0006915|GO:0006955|GO:0007507|GO:0008270|GO:0008283|GO:0008301|GO:0010033|GO:0010043|GO:0010468|GO:0042277|GO:0060741|GO:0071236|GO:0071493
ASHGA5P047591	0.0223731	2.5877	protein_coding	GO:0000145|GO:0005886|GO:0006904|GO:0015031
ASHGA5P011957	0.0114513	4.66453	protein_coding	GO:0005515|GO:0005576|GO:0005581|GO:0005602|GO:0006956|GO:0006958|GO:0007267|GO:0045087
ASHGA5P000900	0.000763067	9.21209	protein_coding	GO:0004221|GO:0004843|GO:0005634|GO:0005829|GO:0006511|GO:0019221|GO:0060337|GO:0060338
ASHGA5P055365	0.0205972	2.21173	protein_coding	GO:0005515|GO:0005634|GO:0005886|GO:0007156|GO:0007157|GO:0016021|GO:0043069
ASHGA5P055001	0.0143859	3.31498	protein_coding	GO:0005634|GO:0005737|GO:0006875|GO:0007275|GO:0007283|GO:0010038|GO:0030154|GO:0046872
ASHGA5P038362	0.0253381	2.56598	protein_coding	GO:0005515|GO:0005576|GO:0005886|GO:0016021|GO:0019048|GO:0050776
ASHGA5P004815	0.0450994	2.0789	protein_coding
ASHGA5P001193	0.00567221	2.33767	protein_coding	GO:0004064|GO:0005576|GO:0005634|GO:0005739|GO:0005764|GO:0005886|GO:0006979|GO:0019439|GO:0042802|GO:0046872
ASHGA5P053638	0.0108867	2.47537	protein_coding	GO:0016021
ASHGA5P009575	0.00169965	3.45339	protein_coding	GO:0003824|GO:0005576|GO:0005615|GO:0006879|GO:0006952|GO:0010942|GO:0030492|GO:0031838|GO:0042542|GO:0051354|GO:2000296
ASHGA5P003738	0.0144963	2.19379	protein_coding	GO:0005096|GO:0005829|GO:0007264|GO:0051056
ASHGA5P009432	0.00464603	2.41869	protein_coding	GO:0000122|GO:0000976|GO:0000981|GO:0001078|GO:0001085|GO:0001102|GO:0001105|GO:0001191|GO:0001569|GO:0001570|GO:0001701|GO:0001764|GO:0002074|GO:0003171|GO:0003253|GO:0003350|GO:0003700|GO:0005515|GO:0005634|GO:0005667|GO:0005737|GO:0006355|GO:0007368|GO:0007520|GO:0008134|GO:0016055|GO:0021763|GO:0021855|GO:0030334|GO:0031076|GO:0031490|GO:0035116|GO:0035315|GO:0035886|GO:0035993|GO:0042476|GO:…
ASHGA5P011984	0.0018353	4.36271	protein_coding	GO:0000075|GO:0000082|GO:0000084|GO:0000209|GO:0000216|GO:0000278|GO:0000502|GO:0002474|GO:0002479|GO:0004298|GO:0005515|GO:0005654|GO:0005829|GO:0005839|GO:0006521|GO:0006915|GO:0006977|GO:0010467|GO:0016032|GO:0016070|GO:0016071|GO:0019048|GO:0031145|GO:0034641|GO:0042590|GO:0042981|GO:0044281|GO:0051436|GO:0051437|GO:0051439
ASHGA5P018630	0.0401824	2.2907	protein_coding	GO:0042267|GO:0016021|GO:0005886|GO:0004872|GO:0005515|GO:0042803|GO:0030246
ASHGA5P012676	0.00144488	3.07926	protein_coding	GO:0002230|GO:0003690|GO:0003725|GO:0003725|GO:0003725|GO:0003727|GO:0005515|GO:0005524|GO:0005737|GO:0005829|GO:0005923|GO:0008026|GO:0008270|GO:0009597|GO:0009615|GO:0015629|GO:0019048|GO:0030334|GO:0032480|GO:0032587|GO:0032727|GO:0032727|GO:0032728|GO:0032728|GO:0034344|GO:0039528|GO:0039529|GO:0042802|GO:0042993|GO:0043330|GO:0045087|GO:0045087|GO:0045944|GO:0051091
ASHGA5P001029	0.0168996	2.37957	protein_coding	GO:0045087|GO:0006954|GO:0007165|GO:0009615|GO:0051607|GO:0016064|GO:0007249|GO:0071260|GO:0045359|GO:0045416|GO:0045089|GO:0045078|GO:0045356|GO:0016021|GO:0005622|GO:0005789|GO:0000139|GO:0010008|GO:0036020|GO:0004872|GO:0003723|GO:0003677|GO:0005515|GO:0003725|GO:0003727
ASHGA5P014409	0.0131144	2.02461	protein_coding	GO:0045087|GO:0009615|GO:0016032|GO:0044419|GO:0045071|GO:0002230|GO:0010529|GO:0009972|GO:0070383|GO:0045869|GO:0016553|GO:0048525|GO:0005737|GO:0005829|GO:0005739|GO:0030895|GO:0003723|GO:0008270|GO:0003824|GO:0042803|GO:0016814|GO:0004126
ASHGA5P009200	0.00540244	2.91622	protein_coding	GO:0000187|GO:0001525|GO:0001664|GO:0005576|GO:0006935|GO:0006954|GO:0007186|GO:0007204|GO:0007218|GO:0007283|GO:0007623|GO:0008283|GO:0019233|GO:0045987
ASHGA5P006841	0.0295267	2.64357	protein_coding	GO:0006351|GO:0006355|GO:0005634|GO:0005737|GO:0005730|GO:0005515
ASHGA5P012052	0.0491722	3.4051	protein_coding	GO:0005097|GO:0005622
ASHGA5P001350	0.00879408	2.05005	protein_coding	GO:0000075|GO:0000079|GO:0000080|GO:0000082|GO:0000082|GO:0000084|GO:0000278|GO:0004861|GO:0005072|GO:0005515|GO:0005634|GO:0005654|GO:0005737|GO:0005768|GO:0005829|GO:0006813|GO:0006917|GO:0006919|GO:0006977|GO:0007050|GO:0007173|GO:0007605|GO:0008284|GO:0008285|GO:0008285|GO:0008543|GO:0008656|GO:0010942|GO:0019903|GO:0030308|GO:0031116|GO:0033673|GO:0042326|GO:0043066|GO:0045732|GO:0045736|GO:…
ASHGA5P011081	0.00710268	2.09977	protein_coding	GO:0002474|GO:0002479|GO:0005057|GO:0005515|GO:0005886|GO:0005886|GO:0006911|GO:0006955|GO:0007165|GO:0016021|GO:0019221|GO:0019864|GO:0030669|GO:0031901|GO:0042590|GO:0060333
ASHGA5P055330	0.00234603	2.03412	protein_coding	GO:0005829|GO:0042060|GO:0042803
ASHGA5P016886	0.0156398	2.02012	protein_coding	GO:0003824|GO:0004465|GO:0005576|GO:0006629|GO:0006954|GO:0008653|GO:0050528|GO:0050728
ASHGA5P042964	0.0120318	2.79758	protein_coding	GO:0001530|GO:0002718|GO:0006954|GO:0034142|GO:0045087|GO:0046696
ASHGA5P043996	0.0260417	2.18168	protein_coding
ASHGA5P010065	0.0027144	2.24118	protein_coding	GO:0001568|GO:0001569|GO:0001570|GO:0001701|GO:0002053|GO:0002088|GO:0002651|GO:0002663|GO:0002666|GO:0004675|GO:0004702|GO:0005024|GO:0005024|GO:0005024|GO:0005026|GO:0005515|GO:0005515|GO:0005524|GO:0005539|GO:0005886|GO:0005901|GO:0006468|GO:0006915|GO:0007179|GO:0007179|GO:0007179|GO:0007179|GO:0007224|GO:0007369|GO:0007420|GO:0007507|GO:0008284|GO:0009897|GO:0010634|GO:0016021|GO:0018105|GO:…
ASHGA5P003952	0.0038075	2.07559	protein_coding	GO:0005737|GO:0005813|GO:0005886|GO:0017080|GO:0045111|GO:0045162
ASHGA5P050745	0.00405032	3.67351	protein_coding	GO:0000122|GO:0000979|GO:0000983|GO:0001937|GO:0002053|GO:0003340|GO:0003690|GO:0003700|GO:0003700|GO:0004871|GO:0005164|GO:0005509|GO:0005515|GO:0005634|GO:0005654|GO:0005730|GO:0005730|GO:0005737|GO:0005829|GO:0006357|GO:0006917|GO:0007259|GO:0008015|GO:0009615|GO:0016525|GO:0019048|GO:0019221|GO:0019899|GO:0030424|GO:0030425|GO:0031663|GO:0033209|GO:0034097|GO:0042803|GO:0042981|GO:0043124|GO:…
ASHGA5P004111	0.00381439	3.26892	protein_coding	GO:0006812|GO:0015914|GO:0016021|GO:0016020|GO:0000166|GO:0005524|GO:0000287|GO:0046872|GO:0015662|GO:0016820|GO:0004012
ASHGA5P042048	0.00166894	17.0077	protein_coding	GO:0003677|GO:0005634|GO:0005730|GO:0005737|GO:0006351|GO:0006355|GO:0006968|GO:0006974|GO:0030889|GO:0043065|GO:0043231|GO:0050853
ASHGA5P054529	0.00390011	10.2455	protein_coding	GO:0003674|GO:0003723|GO:0005575|GO:0008150|GO:0009615|GO:0045087
ASHGA5P021237	0.00951517	2.16535	protein_coding	GO:0004725|GO:0005515|GO:0005634|GO:0005737|GO:0005737|GO:0006470|GO:0006470|GO:0009898|GO:0017124|GO:0019900|GO:0030217|GO:0032817|GO:0035335|GO:0035644|GO:0045088|GO:0048471|GO:0050852|GO:0050855|GO:0050860|GO:0050868
ASHGA5P051967	0.0173448	7.1834	protein_coding	GO:0005509|GO:0005743|GO:0007283|GO:0019861
ASHGA5P009880	0.00107276	2.53542	protein_coding	GO:0004871|GO:0005622|GO:0005829|GO:0005874|GO:0007019|GO:0007052|GO:0007165|GO:0007409|GO:0009615|GO:0015631|GO:0031115|GO:0035556|GO:0051272
ASHGA5P017881	0.00699873	4.02191	protein_coding	GO:0005737|GO:0043231
ASHGA5P031690	0.0221521	2.00493	protein_coding	GO:0006955|GO:0007160|GO:0016337|GO:0007229|GO:0050798|GO:0005886|GO:0008305|GO:0004872|GO:0005515|GO:0046982
ASHGA5P054030	0.0420214	2.09342	protein_coding	GO:0000118|GO:0000122|GO:0000228|GO:0004407|GO:0005634|GO:0005737|GO:0006333|GO:0006351|GO:0008134|GO:0016568|GO:0032041|GO:0046872|GO:0046969|GO:0046970|GO:0097372
ASHGA5P003446	0.0408114	2.20044	protein_coding	GO:0000122|GO:0000975|GO:0003705|GO:0005634|GO:0005829|GO:0006909|GO:0006955|GO:0019221|GO:0030099|GO:0032729|GO:0032735|GO:0042742|GO:0042832|GO:0044130|GO:0045893|GO:0060333|GO:0060337|GO:0071222
ASHGA5P012673	0.0156495	4.60884	protein_coding
ASHGA5P008907	0.0273792	2.01782	protein_coding	GO:0005515
ASHGA5P028772	0.0154569	2.84655	protein_coding	GO:0007049|GO:0051301|GO:0051726|GO:0000079|GO:0005634|GO:0019901
ASHGA5P051447	0.000283348	3.11876	protein_coding	GO:0005524|GO:0016787
ASHGA5P012750	0.00309487	2.86357	protein_coding	GO:0003712|GO:0005515|GO:0005634|GO:0005737|GO:0006366|GO:0008127|GO:0030224|GO:0046872
ASHGA5P002473	0.0116531	2.45548	protein_coding	GO:0008270
ASHGA5P004453	0.0041035	7.21603	protein_coding	GO:0001701|GO:0005887|GO:0007166|GO:0030325|GO:0031225|GO:0035265|GO:0042415|GO:0048242|GO:0055010
ASHGA5P003074	0.00368415	2.51666	protein_coding	GO:0002224|GO:0004872|GO:0005515|GO:0005886|GO:0006955|GO:0007267|GO:0008284|GO:0009897|GO:0015026|GO:0016021|GO:0019048|GO:0031295|GO:0042110|GO:0042113|GO:0043017|GO:0043231|GO:0045086|GO:0045404|GO:0045630|GO:0045893|GO:0051607
ASHGA5P007594	0.00617738	2.85724	protein_coding
ASHGA5P012993	0.0379605	2.33124	protein_coding	GO:0003700|GO:0005634|GO:0006351|GO:0007530|GO:0008584|GO:0043565|GO:0046872
ASHGA5P035289	0.00608324	2.47946	protein_coding	GO:0000139|GO:0001525|GO:0005887|GO:0005975|GO:0006024|GO:0008146|GO:0015015|GO:0030203|GO:0044281|GO:0048286|GO:0060716
ASHGA5P001543	0.0409045	2.17903	protein_coding	GO:0003924|GO:0005525|GO:0016021
ASHGA5P034132	0.00345086	3.75083	protein_coding	GO:0006351|GO:0000122|GO:0006355|GO:0019221|GO:0045671|GO:0045453|GO:0046329|GO:0043508|GO:0032088|GO:0007249|GO:2000678|GO:0010804|GO:2000660|GO:0005634|GO:0005622|GO:0048471|GO:0003677|GO:0008270|GO:0005515|GO:0003676|GO:0031625
ASHGA5P010956	0.000549824	2.35142	protein_coding	GO:0000086|GO:0005515|GO:0005737|GO:0006309|GO:0006917|GO:0006919|GO:0008656|GO:0042802|GO:0042803|GO:0043406|GO:0046330|GO:0046982|GO:0048471
ASHGA5P027806	0.000167662	5.51519	protein_coding	GO:0016021|GO:0030246|GO:0043123|GO:0045087|GO:0050715|GO:0050832
ASHGA5P042313	0.00109303	2.05456	protein_coding
ASHGA5P050629	0.0133823	2.18528	protein_coding	GO:0005524
ASHGA5P001458	0.00305404	2.98405	protein_coding	GO:0000122|GO:0001078|GO:0001701|GO:0001889|GO:0003143|GO:0003151|GO:0003266|GO:0003281|GO:0003677|GO:0003700|GO:0005515|GO:0005634|GO:0005737|GO:0006461|GO:0007155|GO:0007219|GO:0007219|GO:0007219|GO:0007224|GO:0007262|GO:0007399|GO:0008134|GO:0008284|GO:0016477|GO:0021537|GO:0021555|GO:0021557|GO:0021558|GO:0021575|GO:0021861|GO:0021984|GO:0030324|GO:0030513|GO:0030901|GO:0031018|GO:0035019|GO:…
ASHGA5P001392	0.00920387	2.1608	protein_coding	GO:0016567|GO:0007067|GO:0051301|GO:0006974|GO:0006302|GO:0010212|GO:0033522|GO:0033523|GO:0045739|GO:0005634|GO:0030496|GO:0000151|GO:0008270|GO:0005515|GO:0004842|GO:0016881|GO:0003682|GO:0042393
ASHGA5P002637	0.0083715	4.97275	protein_coding	GO:0007049|GO:0007067|GO:0051301|GO:0000278|GO:0048015|GO:0016192|GO:0007052|GO:0000132|GO:0007059|GO:0000070|GO:0000087|GO:0000236|GO:0007051|GO:0008608|GO:0005634|GO:0005829|GO:0000775|GO:0016020|GO:0000776|GO:0000777|GO:0000942|GO:0031262|GO:0005515
ASHGA5P052866	0.0130545	2.06882	protein_coding	GO:0002218|GO:0002230|GO:0003690|GO:0005634|GO:0005730|GO:0005737|GO:0005739|GO:0005829|GO:0006915|GO:0006954|GO:0006955|GO:0032088|GO:0032461|GO:0032731|GO:0033209|GO:0035458|GO:0035690|GO:0035872|GO:0044444|GO:0045087|GO:0050702|GO:0050718|GO:0051092|GO:0070269|GO:0097169|GO:2001056
ASHGA5P055627	0.00225075	2.6286	protein_coding	GO:0001730|GO:0003725|GO:0005524|GO:0005576|GO:0005634|GO:0005634|GO:0005737|GO:0005739|GO:0005783|GO:0005829|GO:0006164|GO:0008270|GO:0009615|GO:0019221|GO:0035457|GO:0045071|GO:0046872|GO:0051259|GO:0051607|GO:0060333|GO:0060337|GO:0060700
ASHGA5P048116	0.00379007	2.25357	protein_coding	GO:0004842|GO:0005515|GO:0005829|GO:0006464|GO:0019221|GO:0019941|GO:0032020|GO:0032480|GO:0042296|GO:0045087
ASHGA5P047831	0.00457098	3.68785	protein_coding	GO:0005524
ASHGA5P004662	0.0140425	3.8217	protein_coding	GO:0003677|GO:0003682|GO:0003700|GO:0005634|GO:0006351|GO:0007420|GO:0008022|GO:0030916|GO:0043565|GO:0043584|GO:0045892|GO:0047485|GO:0048853
ASHGA5P015467	0.0137994	4.17049	protein_coding	GO:0005102|GO:0005125|GO:0005164|GO:0005515|GO:0005576|GO:0005615|GO:0005887|GO:0006915|GO:0006917|GO:0006919|GO:0006955|GO:0007165|GO:0007267|GO:0008624|GO:0008633|GO:0043065|GO:0043123|GO:0043280|GO:0046872|GO:0090200|GO:2001238
ASHGA5P011459	0.0412566	2.10833	protein_coding	GO:0006351|GO:0045893|GO:0006355|GO:0042493|GO:0045944|GO:0006974|GO:0050853|GO:0030890|GO:0001816|GO:0010628|GO:0005634|GO:0005737|GO:0005886|GO:0005829|GO:0015629|GO:0030529|GO:0003677|GO:0003700|GO:0005515|GO:0043565|GO:0044212
ASHGA5P055065	0.0137284	4.97013	protein_coding	GO:0001739|GO:0003682|GO:0005515|GO:0005634|GO:0006349|GO:0006351|GO:0035098|GO:0042054|GO:0042802|GO:0045120|GO:0045892
ASHGA5P005514	0.00127212	16.4625	protein_coding	GO:0002690|GO:0005102|GO:0005576|GO:0005576|GO:0005615|GO:0006935|GO:0006954|GO:0006955|GO:0007165|GO:0007166|GO:0007267|GO:0007517|GO:0008009|GO:0008015|GO:0008284|GO:0008603|GO:0009306|GO:0009409|GO:0009897|GO:0010332|GO:0010996|GO:0016525|GO:0032496|GO:0033280|GO:0034605|GO:0051607
ASHGA5P010366	0.000683432	3.00534	protein_coding	GO:0000122|GO:0000979|GO:0000983|GO:0001937|GO:0002053|GO:0003340|GO:0003690|GO:0003700|GO:0003700|GO:0004871|GO:0005164|GO:0005509|GO:0005515|GO:0005634|GO:0005654|GO:0005730|GO:0005730|GO:0005737|GO:0005829|GO:0006357|GO:0006917|GO:0007259|GO:0008015|GO:0009615|GO:0016525|GO:0019048|GO:0019221|GO:0019899|GO:0030424|GO:0030425|GO:0031663|GO:0033209|GO:0034097|GO:0042803|GO:0042981|GO:0043124|GO:…
ASHGA5P046489	0.00499213	2.31103	protein_coding	GO:0005215|GO:0005515|GO:0006810|GO:0006865|GO:0016021
ASHGA5P002019	0.00594661	2.33959	protein_coding	GO:0045087|GO:0051607|GO:0045824|GO:0045088|GO:0044419|GO:0032481|GO:0032480|GO:1900245|GO:1900246|GO:0039534|GO:0039536|GO:0005737|GO:0003677|GO:0008270|GO:0005515|GO:0005524|GO:0003676|GO:0016817|GO:0016787|GO:0008026|GO:0004386|GO:0003725|GO:0003727
ASHGA5P055987	0.00799415	2.57714	protein_coding	GO:0005743|GO:0006754|GO:0015078|GO:0015992|GO:0045263|GO:0046872
ASHGA5P011337	0.0199602	2.15604	protein_coding	GO:0003995|GO:0003995|GO:0003995|GO:0005739|GO:0005759|GO:0006635|GO:0006635|GO:0019254|GO:0030424|GO:0033539|GO:0033539|GO:0042802|GO:0044255|GO:0044281|GO:0045329|GO:0050660|GO:0051791|GO:0051793|GO:0055114|GO:0070991
ASHGA5P050742	0.0108494	2.23982	protein_coding	GO:0055085|GO:0016021
ASHGA5P004963	0.00336851	2.19086	protein_coding	GO:0004872|GO:0006955|GO:0016021|GO:0030246|GO:0050715
ASHGA5P054877	0.00639983	3.46567	protein_coding
ASHGA5P012329	0.00264696	6.48433	protein_coding	GO:0005515|GO:0016021
ASHGA5P026877	0.00256379	2.48715	protein_coding	GO:0004930|GO:0004984|GO:0005886|GO:0007608|GO:0016021|GO:0050911
ASHGA5P040963	0.00419565	2.14048	protein_coding	GO:0002020|GO:0004222|GO:0005515|GO:0005575|GO:0005614|GO:0006915|GO:0030198|GO:0043065
ASHGA5P002796	0.0194299	2.76914	protein_coding	GO:0000084|GO:0000278|GO:0001833|GO:0005634|GO:0005654|GO:0005737|GO:0006271
ASHGA5P053329	0.0142339	2.09889	protein_coding	GO:0009615|GO:0071360|GO:0032481|GO:0050691|GO:0005634|GO:0005737|GO:0003723|GO:0008270|GO:0005515|GO:0003950
ASHGA5P017519	0.0436991	3.29429	protein_coding	GO:0000122|GO:0003677|GO:0003682|GO:0005515|GO:0006338|GO:0006351|GO:0006355|GO:0007596|GO:0016363|GO:0045624|GO:0045892|GO:0045893|GO:0045893|GO:0045944|GO:0045944|GO:0051571|GO:0051574
ASHGA5P022467	0.00390906	2.40284	protein_coding	GO:0003677|GO:0005634|GO:0005730|GO:0005730|GO:0005737|GO:0005886|GO:0006351|GO:0006355|GO:0008270|GO:0016055|GO:0035556
ASHGA5P002040	0.0186059	2.47622	protein_coding	GO:0001974|GO:0005201|GO:0005515|GO:0005578|GO:0005739|GO:0007519|GO:0007585|GO:0008015|GO:0008283|GO:0009887|GO:0030023|GO:0030198|GO:0030833|GO:0043149|GO:0050840
ASHGA5P045147	0.00482502	5.68974	protein_coding	GO:0045087|GO:0008285|GO:0042742|GO:0006917|GO:0009615|GO:0045944|GO:0007166|GO:0019221|GO:0006959|GO:0051607|GO:0007596|GO:0006919|GO:0006952|GO:0042100|GO:0071360|GO:0002250|GO:0045343|GO:0030101|GO:0060337|GO:0060338|GO:0045089|GO:0045071|GO:0045581|GO:2000552|GO:0032897|GO:0046597|GO:0005576|GO:0005615|GO:0003714|GO:0005125|GO:0005126|GO:0005132
ASHGA5P045154	0.0392735	2.21252	protein_coding	GO:0045087|GO:0009615|GO:0019221|GO:0007596|GO:0006952|GO:0060337|GO:0060338|GO:0005576|GO:0005615|GO:0005125|GO:0005126|GO:0005132
ASHGA5P012373	0.00637238	2.19658	protein_coding
ASHGA5P048115	0.0029807	2.34725	protein_coding	GO:0004842|GO:0005515|GO:0005829|GO:0006464|GO:0019221|GO:0019941|GO:0032020|GO:0032480|GO:0042296|GO:0045087
ASHGA5P008599	0.00487791	4.64809	protein_coding	GO:0006954|GO:0007160|GO:0016337|GO:0006897|GO:0016021|GO:0005886|GO:0005576|GO:0005515|GO:0030246
ASHGA5P036893	0.0129781	2.86135	protein_coding	GO:0003677|GO:0003713|GO:0003723|GO:0004386|GO:0004540|GO:0005524|GO:0005654|GO:0006351|GO:0006355|GO:0008270|GO:0044255|GO:0044281
ASHGA5P034399	0.00360645	2.1817	protein_coding	GO:0004930|GO:0005886|GO:0005887|GO:0006955|GO:0007186|GO:0007189|GO:0007202|GO:0007204|GO:0008289|GO:0038036
ASHGA5P008358	0.00158429	5.24469	protein_coding	GO:0001730|GO:0001730|GO:0003725|GO:0003725|GO:0005524|GO:0005634|GO:0005737|GO:0005739|GO:0005783|GO:0005829|GO:0006139|GO:0006164|GO:0006401|GO:0006486|GO:0008270|GO:0009615|GO:0016020|GO:0018377|GO:0019221|GO:0043231|GO:0046872|GO:0048471|GO:0060333|GO:0060337
ASHGA5P028421	0.000126579	2.13675	protein_coding	GO:0000166|GO:0003723|GO:0005515|GO:0005634|GO:0005730|GO:0005730|GO:0005737|GO:0006351|GO:0006355|GO:0016363|GO:0016607|GO:0042382
ASHGA5P052594	0.00391288	2.82672	protein_coding	GO:0000786|GO:0003677|GO:0005634|GO:0006334|GO:0046982
ASHGA5P012096	0.00956727	2.50108	protein_coding	GO:0004869|GO:0005622|GO:0042981
ASHGA5P012134	0.00123599	8.29208	protein_coding	GO:0005102|GO:0005125|GO:0005164|GO:0005515|GO:0005615|GO:0005886|GO:0006955|GO:0007165|GO:0008283|GO:0008284|GO:0016021
ASHGA5P001134	0.0054251	2.12107	protein_coding	GO:0008150|GO:0045444|GO:0032868|GO:0005634|GO:0005576|GO:0005615|GO:0005179
ASHGA5P003861	0.02073	2.0003	protein_coding	GO:0000165|GO:0001666|GO:0001726|GO:0004672|GO:0004674|GO:0004674|GO:0005515|GO:0005515|GO:0005518|GO:0005524|GO:0005737|GO:0005794|GO:0005829|GO:0005886|GO:0005911|GO:0005925|GO:0006468|GO:0006915|GO:0007411|GO:0007528|GO:0014704|GO:0016358|GO:0019901|GO:0030018|GO:0030424|GO:0030425|GO:0030426|GO:0031295|GO:0031532|GO:0031532|GO:0031532|GO:0031941|GO:0031965|GO:0032869|GO:0033138|GO:0033148|GO:…
ASHGA5P017753	0.00221302	2.27809	protein_coding	GO:0001730|GO:0003725|GO:0005524|GO:0005576|GO:0005634|GO:0005634|GO:0005737|GO:0005739|GO:0005783|GO:0005829|GO:0006164|GO:0008270|GO:0009615|GO:0019221|GO:0035457|GO:0045071|GO:0046872|GO:0051259|GO:0051607|GO:0060333|GO:0060337|GO:0060700
ASHGA5P048637	0.0054672	2.29952	protein_coding	GO:0000075|GO:0000087|GO:0000236|GO:0000278|GO:0000776|GO:0000776|GO:0000776|GO:0000776|GO:0000777|GO:0000940|GO:0004672|GO:0004674|GO:0005515|GO:0005524|GO:0005680|GO:0005737|GO:0005815|GO:0005829|GO:0006915|GO:0007049|GO:0007051|GO:0007067|GO:0007091|GO:0007093|GO:0007094|GO:0008283|GO:0031145|GO:0034501|GO:0048015|GO:0048471|GO:0051233|GO:0051301|GO:0051436|GO:0051439
ASHGA5P001293	0.000337017	3.01243	protein_coding	GO:0000287|GO:0004177|GO:0005634|GO:0005730|GO:0005737|GO:0005737|GO:0006508|GO:0008235|GO:0008270|GO:0030145
ASHGA5P002218	0.0124332	2.17024	protein_coding	GO:0000079|GO:0000082|GO:0000083|GO:0000086|GO:0000278|GO:0005515|GO:0005654|GO:0005829|GO:0007067|GO:0007141|GO:0007283|GO:0015630|GO:0019901|GO:0051301
ASHGA5P054058	0.00674709	2.07745	protein_coding	GO:0003824|GO:0004557|GO:0004557|GO:0004557|GO:0005102|GO:0005515|GO:0005576|GO:0005576|GO:0005737|GO:0005764|GO:0005764|GO:0005794|GO:0006644|GO:0006665|GO:0006687|GO:0009311|GO:0016139|GO:0016787|GO:0016936|GO:0042803|GO:0043169|GO:0043202|GO:0044281|GO:0045019|GO:0046477|GO:0046477|GO:0046479|GO:0051001|GO:0052692
ASHGA5P002334	0.00869212	3.61998	protein_coding	GO:0001730|GO:0003677|GO:0003725|GO:0005524|GO:0005730|GO:0005737|GO:0005829|GO:0008150|GO:0009615|GO:0019221|GO:0045071|GO:0046966|GO:0060333|GO:0060337
ASHGA5P017848	0.00114884	2.0571	protein_coding	GO:0001666|GO:0001774|GO:0004197|GO:0005515|GO:0005576|GO:0005634|GO:0005829|GO:0006508|GO:0006915|GO:0006917|GO:0006919|GO:0007165|GO:0007494|GO:0007520|GO:0007613|GO:0008656|GO:0009636|GO:0014070|GO:0016485|GO:0030324|GO:0032496|GO:0032611|GO:0033198|GO:0035872|GO:0042493|GO:0043123|GO:0045087|GO:0046010|GO:0050717|GO:0050718|GO:0071260|GO:0071310|GO:0072557
ASHGA5P051701	0.00280983	4.18864	protein_coding	GO:0001077|GO:0005154|GO:0005509|GO:0005509|GO:0005515|GO:0005634|GO:0005730|GO:0005794|GO:0005829|GO:0005886|GO:0005887|GO:0006659|GO:0006915|GO:0006953|GO:0010628|GO:0017121|GO:0017124|GO:0017128|GO:0019899|GO:0030168|GO:0031012|GO:0033003|GO:0035456|GO:0042609|GO:0045071|GO:0045089|GO:0045121|GO:0045944|GO:0051607|GO:0060368|GO:2000373
ASHGA5P044861	0.00766586	2.25587	protein_coding	GO:0006457|GO:0016020|GO:0031072|GO:0051082
ASHGA5P054883	0.0147959	2.03211	protein_coding	GO:0000166|GO:0000398|GO:0003723|GO:0005515|GO:0005634|GO:0005654|GO:0005849|GO:0006366|GO:0006369|GO:0006397|GO:0008380|GO:0010467|GO:0031124|GO:0051262
ASHGA5P003991	0.00374565	3.63174	protein_coding	GO:0000087|GO:0000236|GO:0000278|GO:0000777|GO:0005515|GO:0005634|GO:0005829|GO:0007052|GO:0007059|GO:0031262|GO:0051301
ASHGA5P004181	0.00705484	2.6378	protein_coding	GO:0004001|GO:0005524|GO:0005634|GO:0005829|GO:0006144|GO:0006166|GO:0006175|GO:0009156|GO:0016773|GO:0042102|GO:0043101|GO:0044209|GO:0044281|GO:0046085|GO:0046872|GO:0055086
ASHGA5P043696	0.047809	2.07715	protein_coding	GO:0003677|GO:0005634|GO:0006351|GO:0006355|GO:0008270
ASHGA5P051720	0.000446154	6.7024	protein_coding	GO:0004930|GO:0005886|GO:0007186|GO:0016021|GO:0045028
ASHGA5P013631	0.00187176	5.65167	protein_coding	GO:0007049|GO:0045087|GO:0007411|GO:0006915|GO:0007264|GO:0007067|GO:0051301|GO:0031100|GO:0006281|GO:0000278|GO:0014070|GO:0042493|GO:0000075|GO:0031145|GO:0051437|GO:0051439|GO:0000226|GO:0006260|GO:0055015|GO:0060045|GO:0008063|GO:0045995|GO:0006468|GO:0000187|GO:0045471|GO:0009636|GO:0000086|GO:0006461|GO:0008286|GO:0014823|GO:0006916|GO:0002224|GO:0010628|GO:0045740|GO:0016477|GO:0046686|GO:…
ASHGA5P040826	0.0134141	2.71379	protein_coding	GO:0006334|GO:0005634|GO:0005622|GO:0000786|GO:0003677|GO:0043565
ASHGA5P051443	0.00601414	3.19485	protein_coding	GO:0055114|GO:0044281|GO:0006694|GO:0044237|GO:0009058|GO:0045226|GO:0006703|GO:0008152|GO:0008202|GO:0006702|GO:0006704|GO:0006705|GO:0016021|GO:0005789|GO:0005743|GO:0005792|GO:0005758|GO:0030868|GO:0000166|GO:0016491|GO:0003824|GO:0050662|GO:0003854|GO:0016616|GO:0008831|GO:0004769
ASHGA5P052484	0.0147394	2.0506	protein_coding	GO:0000278|GO:0001558|GO:0003700|GO:0004869|GO:0005515|GO:0005634|GO:0005737|GO:0005829|GO:0006281|GO:0006355|GO:0006366|GO:0007067|GO:0007283|GO:0008285|GO:0017124|GO:0031072|GO:0031145|GO:0043022|GO:0045143|GO:0051276|GO:0051301
ASHGA5P001786	0.00998462	2.19614	protein_coding	GO:0005743|GO:0006754|GO:0015078|GO:0015992|GO:0045263|GO:0046872
ASHGA5P055005	0.00239902	2.1455	protein_coding	GO:0005229|GO:0005737|GO:0005886|GO:0006821|GO:0007275|GO:0034707
ASHGA5P042264	0.0187963	2.2479	protein_coding	GO:0055114|GO:0044281|GO:0006144|GO:0009409|GO:0009117|GO:0055086|GO:0043101|GO:0005829|GO:0046872|GO:0003824|GO:0003920
ASHGA5P021087	0.0139625	2.01921	protein_coding	GO:0003674|GO:0005216|GO:0005886|GO:0008150|GO:0016021
ASHGA5P025242	0.0126073	2.10589	protein_coding	GO:0005737|GO:0008430|GO:0016209|GO:0045454
ASHGA5P019929	0.00187779	2.50523	protein_coding	GO:0005102|GO:0005515|GO:0005634|GO:0005829|GO:0006468|GO:0006607|GO:0006955|GO:0007165|GO:0007243|GO:0008150|GO:0015629|GO:0050852
ASHGA5P004148	0.0167252	2.57207	protein_coding	GO:0000122|GO:0001501|GO:0003677|GO:0003700|GO:0005515|GO:0005634|GO:0006351|GO:0006917|GO:0007179|GO:0007267|GO:0008270|GO:0008283|GO:0008285|GO:0030282|GO:0035019|GO:0045672
ASHGA5P049783	0.0237491	2.2948	protein_coding	GO:0003677|GO:0005515|GO:0005524|GO:0005634|GO:0005654|GO:0005737|GO:0005739|GO:0006281|GO:0006310|GO:0007062|GO:0007596|GO:0008094|GO:0048471
ASHGA5P001494	0.00683063	2.55113	protein_coding	GO:0005509|GO:0005737|GO:0005886|GO:0006944|GO:0042803|GO:0046982
ASHGA5P002520	0.00147427	2.41412	protein_coding	GO:0004857|GO:0005515|GO:0005634|GO:0005737|GO:0005829|GO:0006809|GO:0009890|GO:0016597|GO:0019899|GO:0030425|GO:0030742|GO:0031965|GO:0042133|GO:0042470|GO:0043105|GO:0043234|GO:0044281|GO:0046209|GO:0050999|GO:0051291
ASHGA5P051979	0.000876487	2.28421	protein_coding
ASHGA5P013617	0.0161194	2.03333	protein_coding	GO:0005215|GO:0005515|GO:0005739|GO:0005743|GO:0005743|GO:0005758|GO:0006626|GO:0007605|GO:0008270|GO:0042719|GO:0042719|GO:0042803|GO:0044267|GO:0045039|GO:0045039|GO:0051087|GO:0072321
ASHGA5P001668	0.00614737	3.17266	protein_coding	GO:0006915|GO:0006917|GO:0043123|GO:0006955|GO:0007165|GO:0043065|GO:0007267|GO:0006919|GO:0008624|GO:0043280|GO:0008633|GO:0090200|GO:2001238|GO:0005576|GO:0005615|GO:0016020|GO:0005887|GO:0005625|GO:0005515|GO:0005102|GO:0046872|GO:0005125|GO:0005164
ASHGA5P054662	0.000311177	2.00228	protein_coding	GO:0006935|GO:0006952|GO:0005886|GO:0005794|GO:0004871
ASHGA5P005957	0.00302638	2.04974	protein_coding	GO:0009408|GO:0008016|GO:0006986|GO:0005634|GO:0005737|GO:0005739|GO:0015030|GO:0005515|GO:0008022
ASHGA5P011974	0.0144207	2.14447	protein_coding
ASHGA5P006551	0.0218507	2.78848	protein_coding	GO:0003677|GO:0005634|GO:0006351|GO:0006355|GO:0008270
ASHGA5P037049	0.0394276	2.37312	protein_coding	GO:0007067|GO:0051301|GO:0005737|GO:0000922
ASHGA5P004088	0.0069989	2.1604	protein_coding	GO:0051260
ASHGA5P054201	0.0096854	2.30912	protein_coding	GO:0000151|GO:0000152|GO:0004221|GO:0004843|GO:0005515|GO:0005634|GO:0006302|GO:0006508|GO:0008237|GO:0010165|GO:0010212|GO:0030234|GO:0031572|GO:0031593|GO:0045739|GO:0046872|GO:0050790|GO:0070531|GO:0070536|GO:0070537|GO:0070537|GO:0070552
ASHGA5P012957	0.0163821	4.08578	protein_coding	GO:0005044|GO:0005515|GO:0005581|GO:0005829|GO:0005887|GO:0006898|GO:0010744|GO:0010886|GO:0030169|GO:0030301|GO:0031410|GO:0034362|GO:0034381|GO:0042221|GO:0042953
ASHGA5P003983	0.0458378	3.10533	protein_coding	GO:0000287|GO:0003723|GO:0004826|GO:0005524|GO:0005737|GO:0005829|GO:0006412|GO:0006418|GO:0006432|GO:0010467
ASHGA5P006216	0.0234349	2.14872	protein_coding	GO:0005515|GO:0005524|GO:0005743|GO:0005777|GO:0005778|GO:0005778|GO:0005829|GO:0006200|GO:0006635|GO:0007031|GO:0016021|GO:0016887|GO:0042493|GO:0042626|GO:0042760|GO:0042803|GO:0043231|GO:0043621|GO:0055085
ASHGA5P004047	0.0133872	2.68558	protein_coding	GO:0051301|GO:0000278|GO:0006334|GO:0007059|GO:0000087|GO:0000236|GO:0034080|GO:0051383|GO:0005634|GO:0005829|GO:0005654|GO:0000776|GO:0000777|GO:0005515|GO:0043515
ASHGA5P003835	0.0107046	2.19263	protein_coding	GO:0006004|GO:0016857|GO:0042806
ASHGA5P039678	0.0145015	2.96753	protein_coding	GO:0003690|GO:0003725|GO:0003727|GO:0005515|GO:0005524|GO:0005737|GO:0008026|GO:0009615|GO:0045087|GO:0051607|GO:1900245|GO:1900246
ASHGA5P050377	0.00121052	18.4509	protein_coding	GO:0004127|GO:0005524|GO:0005634|GO:0005730|GO:0005739|GO:0006221|GO:0033862|GO:0071222
ASHGA5P021559	0.0054117	4.00485	protein_coding	GO:0004872|GO:0005886|GO:0005887|GO:0006952|GO:0007156|GO:0007596|GO:0050900
ASHGA5P040471	0.0288795	2.01088	protein_coding	GO:0005886|GO:0006954|GO:0016021|GO:0045087
ASHGA5P002387	0.002099	2.02285	protein_coding	GO:0003677|GO:0004871|GO:0005634|GO:0005730|GO:0006351|GO:0006355|GO:0007165|GO:0008270|GO:0019048
ASHGA5P003439	0.0469798	2.27912	protein_coding	GO:0000287|GO:0003674|GO:0003986|GO:0005102|GO:0005777|GO:0008150|GO:0009132|GO:0015938|GO:0016818|GO:0030145|GO:0046356|GO:0050873
ASHGA5P012737	0.00362015	6.77308	protein_coding	GO:0006464|GO:0042787|GO:0005634|GO:0005737|GO:0005622|GO:0005829|GO:0004842|GO:0016881
ASHGA5P012943	0.0268913	2.09522	protein_coding	GO:0000086|GO:0000278|GO:0005515|GO:0005813|GO:0005814|GO:0005829|GO:0005874|GO:0007020|GO:0007099|GO:0008275|GO:0015631|GO:0019901|GO:0019904|GO:0046599|GO:0046785|GO:0051301
ASHGA5P053731	0.0199442	3.15072	protein_coding	GO:0005515|GO:0005634|GO:0006260
ASHGA5P017849	0.00352571	2.07198	protein_coding	GO:0001666|GO:0001774|GO:0004197|GO:0005515|GO:0005576|GO:0005634|GO:0005829|GO:0006508|GO:0006915|GO:0006917|GO:0006919|GO:0007165|GO:0007494|GO:0007520|GO:0007613|GO:0008656|GO:0009636|GO:0014070|GO:0016485|GO:0030324|GO:0032496|GO:0032611|GO:0033198|GO:0035872|GO:0042493|GO:0043123|GO:0045087|GO:0046010|GO:0050717|GO:0050718|GO:0071260|GO:0071310|GO:0072557
ASHGA5P005331	0.0410919	2.18682	protein_coding	GO:0001846|GO:0001872|GO:0001874|GO:0001879|GO:0002238|GO:0002752|GO:0005737|GO:0006910|GO:0006911|GO:0006954|GO:0008037|GO:0008329|GO:0009756|GO:0009897|GO:0016021|GO:0016337|GO:0030246|GO:0032760|GO:0042110|GO:0042287|GO:0042832|GO:0045087|GO:0046872|GO:0050766
ASHGA5P035568	0.0129418	2.18296	protein_coding	GO:0000139|GO:0003161|GO:0003334|GO:0003924|GO:0005515|GO:0005525|GO:0005737|GO:0005815|GO:0005829|GO:0005886|GO:0005886|GO:0006184|GO:0007030|GO:0007088|GO:0007097|GO:0007163|GO:0007173|GO:0007264|GO:0007411|GO:0007596|GO:0010628|GO:0010629|GO:0019901|GO:0019901|GO:0030036|GO:0030141|GO:0030175|GO:0030225|GO:0030496|GO:0030742|GO:0031069|GO:0031274|GO:0031295|GO:0031333|GO:0031424|GO:0031435|GO:…
ASHGA5P051070	0.000449929	5.01247	protein_coding
ASHGA5P007138	0.0179375	2.18166	protein_coding	GO:0005031|GO:0005576|GO:0005887|GO:0006915|GO:0007165|GO:0009897|GO:0033209
ASHGA5P052970	0.017537	2.04759	protein_coding	GO:0005765
ASHGA5P015489	0.00345186	2.08609	protein_coding	GO:0000184|GO:0003735|GO:0005829|GO:0006412|GO:0006412|GO:0006413|GO:0006414|GO:0006415|GO:0006614|GO:0010467|GO:0016032|GO:0016070|GO:0016071|GO:0019058|GO:0019083|GO:0022625|GO:0044267|GO:0046872
ASHGA5P003910	0.0233026	2.10988	protein_coding	GO:0001822|GO:0001889|GO:0003677|GO:0003713|GO:0005515|GO:0005634|GO:0006351|GO:0008584|GO:0008585|GO:0009791|GO:0010761|GO:0030325|GO:0035264|GO:0044212|GO:0045444|GO:0045892|GO:0048008|GO:0048468|GO:0048644|GO:0048705|GO:0051091|GO:0060021|GO:0060325|GO:0060612|GO:0060613
ASHGA5P004435	0.0392134	2.02846	protein_coding	GO:0000165|GO:0002407|GO:0003779|GO:0004435|GO:0004950|GO:0005515|GO:0005737|GO:0005768|GO:0005886|GO:0005887|GO:0006816|GO:0006935|GO:0006954|GO:0006955|GO:0006968|GO:0007166|GO:0007186|GO:0007204|GO:0007267|GO:0009897|GO:0009986|GO:0014808|GO:0015026|GO:0016032|GO:0016493|GO:0016493|GO:0019048|GO:0019722|GO:0019957|GO:0023052|GO:0030260|GO:0070098|GO:0070723|GO:0071222|GO:0071791
ASHGA5P034771	0.01833	2.13011	protein_coding	GO:0016021|GO:0005886|GO:0004872
ASHGA5P006021	0.0330042	2.49357	protein_coding	GO:0005515|GO:0005737|GO:0005739|GO:0005813|GO:0005886|GO:0006915|GO:0030308|GO:0045095|GO:0045179
ASHGA5P009164	0.00613808	2.32347	protein_coding	GO:0001525|GO:0003674|GO:0005515|GO:0005576|GO:0005886|GO:0005887|GO:0007156|GO:0007229|GO:0016020|GO:0016021|GO:0016477
ASHGA5P000923	0.0144727	2.09414	protein_coding	GO:0001963|GO:0003924|GO:0005525|GO:0005886|GO:0007264|GO:0007626|GO:0031397|GO:0031624|GO:0031681|GO:0033235|GO:0043548|GO:0043949|GO:0051897
ASHGA5P036764	0.00180512	2.73344	protein_coding	GO:0003676|GO:0003723|GO:0005622|GO:0005634|GO:0006955|GO:0008081|GO:0045087|GO:0045088|GO:0046872|GO:0051607
ASHGA5P037491	0.0358582	2.01801	protein_coding	GO:0000139|GO:0005524|GO:0005543|GO:0005548|GO:0005739|GO:0005768|GO:0005789|GO:0005794|GO:0005886|GO:0005886|GO:0005887|GO:0006355|GO:0006629|GO:0008203|GO:0009720|GO:0009897|GO:0010033|GO:0010745|GO:0010872|GO:0010887|GO:0015485|GO:0017127|GO:0019534|GO:0032367|GO:0033344|GO:0033700|GO:0033993|GO:0034041|GO:0034374|GO:0034375|GO:0034436|GO:0034437|GO:0042157|GO:0042632|GO:0042803|GO:0042987|GO:…
ASHGA5P005927	0.0158611	2.3054	protein_coding	GO:0005743|GO:0006754|GO:0015078|GO:0015992|GO:0045263|GO:0046872
ASHGA5P036360	0.00937824	2.12744	protein_coding	GO:0045893|GO:0007409|GO:0007420|GO:0006355|GO:0060070|GO:0030182|GO:0007166|GO:0046330|GO:0033077|GO:0060231|GO:0060054|GO:0034446|GO:0019827|GO:0071300|GO:0008406|GO:0042327|GO:0007223|GO:0001944|GO:0014834|GO:0048103|GO:0010812|GO:0035412|GO:0007199|GO:0038031|GO:0042666|GO:0035567|GO:0016021|GO:0005737|GO:0005886|GO:0016020|GO:0045177|GO:0032589|GO:0005515|GO:0004930|GO:0017147|GO:0042813|GO:…
ASHGA5P003706	0.00198196	2.27902	protein_coding	GO:0003779|GO:0005095|GO:0005099|GO:0005516|GO:0005874|GO:0005902|GO:0007165|GO:0007264|GO:0015629
ASHGA5P018316	0.00811426	2.19702	protein_coding	GO:0019031|GO:0019064|GO:0046789
ASHGA5P002542	0.00787559	2.98296	protein_coding	GO:0000087|GO:0003777|GO:0005524|GO:0005654|GO:0005730|GO:0005813|GO:0005819|GO:0005874|GO:0006200|GO:0007018|GO:0007050|GO:0007067|GO:0007088|GO:0016887|GO:0050699|GO:0051301
ASHGA5P002969	0.00117476	3.6675	protein_coding
ASHGA5P052748	0.00494203	3.07715	protein_coding	GO:0005506|GO:0005789|GO:0006699|GO:0006699|GO:0006707|GO:0006805|GO:0007586|GO:0008206|GO:0008387|GO:0008396|GO:0009055|GO:0020037|GO:0030573|GO:0033782|GO:0043231|GO:0044281
ASHGA5P008936	0.013393	2.08975	protein_coding	GO:0008270|GO:0003824|GO:0016787|GO:0016814
ASHGA5P010165	0.0185243	2.07136	protein_coding	GO:0004725|GO:0005515|GO:0005634|GO:0005737|GO:0005737|GO:0006470|GO:0006470|GO:0009898|GO:0017124|GO:0019900|GO:0030217|GO:0032817|GO:0035335|GO:0035644|GO:0045088|GO:0048471|GO:0050852|GO:0050855|GO:0050860|GO:0050868
ASHGA5P048061	0.00358852	2.28142	protein_coding	GO:0007186|GO:0007165|GO:0008283|GO:0010033|GO:0007166|GO:0007213|GO:0007197|GO:0016021|GO:0005886|GO:0030054|GO:0005624|GO:0042383|GO:0045211|GO:0005887|GO:0043025|GO:0014069|GO:0032279|GO:0043679|GO:0044424|GO:0005085|GO:0016907|GO:0005515
ASHGA5P006789	0.0070739	2.14968	protein_coding	GO:0001525|GO:0002576|GO:0005201|GO:0005515|GO:0005518|GO:0005576|GO:0005576|GO:0005577|GO:0005578|GO:0005615|GO:0005793|GO:0006953|GO:0007155|GO:0007596|GO:0008201|GO:0008360|GO:0009611|GO:0016477|GO:0018149|GO:0030168|GO:0031012|GO:0031012|GO:0031012|GO:0031093|GO:0034446|GO:0050900
ASHGA5P009539	0.0172794	2.27192	protein_coding
ASHGA5P008314	0.0452315	3.46612	protein_coding	GO:0000122|GO:0003677|GO:0003682|GO:0005515|GO:0006338|GO:0006351|GO:0006355|GO:0007596|GO:0016363|GO:0045624|GO:0045892|GO:0045893|GO:0045893|GO:0045944|GO:0045944|GO:0051571|GO:0051574
ASHGA5P052844	0.00516908	2.56841	protein_coding	GO:0005109|GO:0005576|GO:0008201|GO:0060070|GO:0060670
ASHGA5P013370	0.00831954	2.01804	protein_coding	GO:0001666|GO:0001774|GO:0004197|GO:0005515|GO:0005576|GO:0005634|GO:0005829|GO:0006508|GO:0006915|GO:0006917|GO:0006919|GO:0007165|GO:0007494|GO:0007520|GO:0007613|GO:0008656|GO:0009636|GO:0014070|GO:0016485|GO:0030324|GO:0032496|GO:0032611|GO:0033198|GO:0035872|GO:0042493|GO:0043123|GO:0045087|GO:0046010|GO:0050717|GO:0050718|GO:0071260|GO:0071310|GO:0072557
ASHGA5P056092	0.0235007	3.13882	protein_coding	GO:0000922|GO:0005814
ASHGA5P049311	0.000557693	3.57466	protein_coding	GO:0003824|GO:0005576|GO:0005615|GO:0006879|GO:0006952|GO:0010942|GO:0030492|GO:0031838|GO:0042542|GO:0051354|GO:2000296
ASHGA5P052942	0.0301745	2.1985	protein_coding	GO:0000139|GO:0002381|GO:0002437|GO:0002455|GO:0002862|GO:0005515|GO:0005765|GO:0005765|GO:0005886|GO:0005887|GO:0006955|GO:0007165|GO:0009897|GO:0012507|GO:0016045|GO:0019221|GO:0019886|GO:0030658|GO:0030666|GO:0030669|GO:0031295|GO:0031902|GO:0032395|GO:0032588|GO:0032673|GO:0032689|GO:0035774|GO:0042088|GO:0042130|GO:0042605|GO:0042613|GO:0050852|GO:0051262|GO:0060333|GO:0071556|GO:2001179
ASHGA5P011718	9.25888e-05	2.34393	protein_coding	GO:0004872|GO:0005576|GO:0005886|GO:0006959|GO:0007411|GO:0016021
ASHGA5P046955	0.00468435	2.5872	protein_coding	GO:0016021
ASHGA5P010451	0.0293559	2.54261	protein_coding
ASHGA5P008408	7.47802e-06	2.19468	protein_coding	GO:0007264|GO:0051056|GO:0007165|GO:0032862|GO:0005622|GO:0005829|GO:0005515|GO:0005100
ASHGA5P036961	0.0371721	2.06495	protein_coding	GO:0005739
ASHGA5P018976	0.00927318	3.25584	protein_coding	GO:0005096|GO:0005634|GO:0005737|GO:0005829|GO:0005886|GO:0007186|GO:0038032|GO:0043547
ASHGA5P036291	0.00280026	4.61004	protein_coding	GO:0001968|GO:0001974|GO:0005515|GO:0005886|GO:0007157|GO:0007159|GO:0007229|GO:0007507|GO:0007596|GO:0008305|GO:0009897|GO:0009986|GO:0030183|GO:0050776|GO:0050900|GO:0060324|GO:0060710
ASHGA5P053322	0.00779095	2.07815	protein_coding	GO:0016021
ASHGA5P050837	0.000770951	3.33647	protein_coding	GO:0003677|GO:0004871|GO:0005634|GO:0005730|GO:0006351|GO:0006355|GO:0007165|GO:0008270|GO:0019048
ASHGA5P001633	0.0342337	2.98718	protein_coding
ASHGA5P052057	0.00927755	2.6112	protein_coding	GO:0000175|GO:0000176|GO:0000176|GO:0000178|GO:0000288|GO:0000956|GO:0003723|GO:0004532|GO:0005634|GO:0005730|GO:0005730|GO:0005730|GO:0005737|GO:0005829|GO:0006364|GO:0006955|GO:0010467|GO:0016070|GO:0016071|GO:0017091|GO:0030307|GO:0043928|GO:0043928|GO:0071028|GO:0071035
ASHGA5P041361	0.0187329	2.46079	protein_coding	GO:0004383|GO:0004672|GO:0005524|GO:0005525|GO:0005622|GO:0005887|GO:0006182|GO:0007166|GO:0007168|GO:0007589|GO:0008217|GO:0008528|GO:0016525|GO:0016941|GO:0017046|GO:0019901|GO:0030308|GO:0030828|GO:0035556|GO:0035810|GO:0035815|GO:0042312|GO:0042417|GO:0042562|GO:0043114|GO:0048662|GO:0050880
ASHGA5P010778	0.0153695	8.36577	protein_coding	GO:0005096|GO:0005737|GO:0005886|GO:0007186|GO:0038032
ASHGA5P001160	0.0242191	2.13152	protein_coding	GO:0016021
ASHGA5P001384	0.00164653	2.04671	protein_coding	GO:0003682|GO:0005515|GO:0005634|GO:0005634|GO:0006281|GO:0006334|GO:0006351|GO:0016568|GO:0016585|GO:0031936|GO:0042393
ASHGA5P013554	0.00147606	2.06248	protein_coding	GO:0000184|GO:0003723|GO:0003735|GO:0005829|GO:0006412|GO:0006412|GO:0006413|GO:0006414|GO:0006415|GO:0006614|GO:0010467|GO:0016032|GO:0016070|GO:0016071|GO:0019058|GO:0019083|GO:0022625|GO:0044267
ASHGA5P003801	0.00920242	2.13119	protein_coding	GO:0016567|GO:0000151|GO:0005515|GO:0004842
ASHGA5P008542	0.00195567	2.02848	protein_coding	GO:0000226|GO:0001764|GO:0005200|GO:0005515|GO:0005829|GO:0005874|GO:0005875|GO:0005886|GO:0006915|GO:0006921|GO:0007628|GO:0008017|GO:0008088|GO:0010506|GO:0017124|GO:0019899|GO:0019901|GO:0030424|GO:0030426|GO:0031113|GO:0031116|GO:0032387|GO:0034185|GO:0034399|GO:0035085|GO:0045298|GO:0045773|GO:0047497|GO:0048676|GO:0048699|GO:0060632|GO:0071813
ASHGA5P004190	0.025593	2.01163	protein_coding	GO:0000122|GO:0006355|GO:0000083|GO:0000117|GO:0061418|GO:0005634|GO:0005829|GO:0003677|GO:0003700|GO:0005515|GO:0020037|GO:0043565|GO:0001078|GO:0046983
ASHGA5P042608	0.0112376	2.50537	protein_coding	GO:0000086|GO:0005515|GO:0005737|GO:0006309|GO:0006917|GO:0006919|GO:0008656|GO:0042802|GO:0042803|GO:0043406|GO:0046330|GO:0046982|GO:0048471
ASHGA5P000948	0.0134049	2.54873	protein_coding	GO:0004252|GO:0005576|GO:0005615|GO:0005886|GO:0005886|GO:0006508|GO:0006955|GO:0008201|GO:0008233|GO:0009986|GO:0022617|GO:0030141|GO:0030198|GO:0031012|GO:0032496|GO:0044130|GO:0050778|GO:0050832|GO:0070946
ASHGA5P045285	0.0303481	2.6262	protein_coding	GO:0055085|GO:0006811|GO:0006468|GO:0009636|GO:0016021|GO:0016020|GO:0031526|GO:0016324|GO:0005216|GO:0005515|GO:0005524|GO:0004674|GO:0046872|GO:0016772|GO:0005262
ASHGA5P055996	0.00412191	3.28228	protein_coding	GO:0000079|GO:0000082|GO:0004722|GO:0004725|GO:0005515|GO:0007050|GO:0008138|GO:0008285|GO:0035335|GO:0048471
ASHGA5P009067	0.0267135	7.08076	protein_coding	GO:0006355|GO:0007165|GO:0042953|GO:0006898|GO:0030301|GO:0010744|GO:0010886|GO:0034381|GO:0042221|GO:0005886|GO:0005829|GO:0016020|GO:0005581|GO:0031410|GO:0005887|GO:0034362|GO:0003700|GO:0005515|GO:0005044|GO:0004871|GO:0030169
ASHGA5P012624	0.0418026	2.52695	protein_coding	GO:0003841|GO:0005789|GO:0006644|GO:0006654|GO:0007275|GO:0016021|GO:0016024|GO:0019432|GO:0035965|GO:0044255|GO:0044281|GO:0046474
ASHGA5P052226	0.00452562	2.02325	protein_coding	GO:0000151|GO:0000209|GO:0000723|GO:0004842|GO:0005515|GO:0005737|GO:0006511|GO:0016567|GO:0019005|GO:0031146|GO:0031398|GO:0042803
ASHGA5P006283	0.0465376	3.41863	protein_coding	GO:0000075|GO:0000082|GO:0000083|GO:0000086|GO:0000165|GO:0000186|GO:0000187|GO:0000226|GO:0000278|GO:0002224|GO:0002755|GO:0002756|GO:0004672|GO:0004693|GO:0004693|GO:0005515|GO:0005524|GO:0005634|GO:0005654|GO:0005737|GO:0005739|GO:0005815|GO:0005829|GO:0005876|GO:0006260|GO:0006281|GO:0006461|GO:0006915|GO:0007067|GO:0007095|GO:0007098|GO:0007173|GO:0007264|GO:0007265|GO:0007344|GO:0007411|GO:…
ASHGA5P040587	0.0208587	2.69192	protein_coding
ASHGA5P009064	0.0111312	2.14999	protein_coding	GO:0004062|GO:0004062|GO:0005829|GO:0006584|GO:0006805|GO:0006805|GO:0008146|GO:0008210|GO:0009308|GO:0009812|GO:0044281|GO:0047894|GO:0050294|GO:0050427|GO:0051923
ASHGA5P001538	0.00306865	6.25121	protein_coding	GO:0005096|GO:0005515|GO:0005516|GO:0005730|GO:0005737|GO:0005739|GO:0005829|GO:0005886|GO:0006417|GO:0007049|GO:0007283|GO:0008277|GO:0009898|GO:0010519|GO:0010614|GO:0038032|GO:0043407|GO:0043547|GO:0043547|GO:0045744|GO:0050873|GO:0055119|GO:0060087|GO:0060452|GO:0071877
ASHGA5P008201	0.0154336	2.68522	protein_coding	GO:0005524
ASHGA5P000833	0.009219	2.01933	protein_coding	GO:0003924|GO:0005516|GO:0005525|GO:0007264|GO:0016020
ASHGA5P042204	0.0153517	2.09855	protein_coding	GO:0001501|GO:0001503|GO:0001541|GO:0001570|GO:0001654|GO:0001656|GO:0001657|GO:0001701|GO:0001756|GO:0001946|GO:0001974|GO:0003677|GO:0003690|GO:0003700|GO:0003705|GO:0005515|GO:0005634|GO:0005634|GO:0005667|GO:0005720|GO:0005730|GO:0005737|GO:0006355|GO:0007219|GO:0007420|GO:0007507|GO:0008134|GO:0008301|GO:0008354|GO:0014032|GO:0014034|GO:0030199|GO:0030203|GO:0031490|GO:0032808|GO:0035050|GO:…
ASHGA5P010015	0.000490525	3.94616	protein_coding	GO:0003677|GO:0004871|GO:0005634|GO:0005730|GO:0006351|GO:0006355|GO:0007165|GO:0008270|GO:0019048
ASHGA5P053271	0.026433	2.48463	protein_coding	GO:0004930|GO:0005886|GO:0007165|GO:0016021
ASHGA5P008744	0.0265857	2.87184	protein_coding	GO:0001525|GO:0002576|GO:0005201|GO:0005515|GO:0005518|GO:0005576|GO:0005576|GO:0005577|GO:0005578|GO:0005615|GO:0005793|GO:0006953|GO:0007155|GO:0007596|GO:0008201|GO:0008360|GO:0009611|GO:0016477|GO:0018149|GO:0030168|GO:0031012|GO:0031012|GO:0031012|GO:0031093|GO:0034446|GO:0050900
ASHGA5P026862	0.00742754	2.06396	protein_coding	GO:0004725|GO:0005634|GO:0005737
ASHGA5P033145	0.00203564	2.44817	protein_coding	GO:0006351|GO:0000122|GO:0007507|GO:0045892|GO:0045736|GO:0005634|GO:0005737|GO:0005515|GO:0004861|GO:0017069
ASHGA5P006926	0.00787193	2.89336	protein_coding	GO:0003674|GO:0005515|GO:0005634|GO:0006351|GO:0006355|GO:0008150|GO:0016607
ASHGA5P011610	0.00430593	3.64992	protein_coding	GO:0003677|GO:0005634|GO:0008270
ASHGA5P038586	0.00304921	2.04425	protein_coding	GO:0005739|GO:0005743|GO:0006457|GO:0006626|GO:0006626|GO:0007601|GO:0016021|GO:0031072|GO:0044267|GO:0048806
ASHGA5P050647	0.0141551	2.06527	protein_coding	GO:0015031|GO:0016021|GO:0016192
ASHGA5P001347	0.0105408	2.07847	protein_coding	GO:0000724|GO:0003690|GO:0003697|GO:0003723|GO:0005515|GO:0005634|GO:0006281
ASHGA5P049576	0.013965	2.10909	protein_coding	GO:0004871|GO:0005534|GO:0005576|GO:0005737|GO:0007165|GO:0030246|GO:0043123
ASHGA5P001632	0.0304005	4.13031	protein_coding
ASHGA5P010633	0.00167723	3.80987	protein_coding	GO:0004502|GO:0005741|GO:0005743|GO:0005829|GO:0006569|GO:0009435|GO:0009651|GO:0016021|GO:0016174|GO:0019441|GO:0034641|GO:0044281|GO:0050660|GO:0070189
ASHGA5P009897	0.023553	2.17239	protein_coding	GO:0000079|GO:0005515|GO:0006351|GO:0008284|GO:0045893
ASHGA5P052295	0.00612118	2.66633	protein_coding	GO:0003746|GO:0003924|GO:0005525|GO:0005739|GO:0006184|GO:0032543|GO:0032790|GO:0070125
ASHGA5P004634	0.00050636	2.19532	protein_coding	GO:0001568|GO:0001569|GO:0001570|GO:0001701|GO:0002053|GO:0002088|GO:0002651|GO:0002663|GO:0002666|GO:0004675|GO:0004702|GO:0005024|GO:0005024|GO:0005024|GO:0005026|GO:0005515|GO:0005515|GO:0005524|GO:0005539|GO:0005886|GO:0005901|GO:0006468|GO:0006915|GO:0007179|GO:0007179|GO:0007179|GO:0007179|GO:0007224|GO:0007369|GO:0007420|GO:0007507|GO:0008284|GO:0009897|GO:0010634|GO:0016021|GO:0018105|GO:…
ASHGA5P003436	0.000967658	2.6753	protein_coding	GO:0004888|GO:0005887|GO:0006955|GO:0007166
ASHGA5P009841	0.00792744	2.85126	protein_coding	GO:0006351|GO:0006355|GO:0005634|GO:0008270|GO:0005515
ASHGA5P028290	0.000563504	5.66252	protein_coding	GO:0001730|GO:0003725|GO:0005524|GO:0005634|GO:0005737|GO:0005829|GO:0006139|GO:0009615|GO:0019221|GO:0043231|GO:0045071|GO:0046872|GO:0051607|GO:0060333|GO:0060337|GO:0060700
ASHGA5P038797	0.000342121	4.90519	protein_coding	GO:0042742|GO:0006952|GO:0051873|GO:0044140|GO:0050829|GO:0044130|GO:0050830|GO:0005576|GO:0042581
ASHGA5P019570	0.00692925	4.13848	protein_coding	GO:0004776|GO:0005524|GO:0005525|GO:0005759|GO:0006099|GO:0006099|GO:0006104|GO:0044281
ASHGA5P003052	0.00118179	4.86032	protein_coding	GO:0004842|GO:0005634|GO:0005737|GO:0005829|GO:0042787
ASHGA5P054248	0.0407273	3.12363	protein_coding	GO:0000070|GO:0000086|GO:0000278|GO:0000776|GO:0000776|GO:0000777|GO:0000794|GO:0000922|GO:0004672|GO:0004674|GO:0005515|GO:0005524|GO:0005730|GO:0005813|GO:0005829|GO:0005874|GO:0006468|GO:0007059|GO:0007067|GO:0007088|GO:0007126|GO:0019903|GO:0030496|GO:0043234|GO:0043392|GO:0046602|GO:0046777|GO:0046777|GO:0046872|GO:0051225|GO:0051299|GO:0051301|GO:0051988
ASHGA5P005468	0.0159616	2.99567	protein_coding	GO:0005102|GO:0007155|GO:0007165|GO:0007411|GO:0008045|GO:0009897|GO:0016021|GO:0030424|GO:0043025
ASHGA5P052258	0.0153369	2.32375	protein_coding	GO:0005886|GO:0016021|GO:0042113
ASHGA5P054782	0.0140338	2.09081	protein_coding	GO:0006457|GO:0031072|GO:0046872|GO:0051082
ASHGA5P026404	0.0180461	2.09773	protein_coding	GO:0007186|GO:0016021|GO:0005886|GO:0004930|GO:0004984
ASHGA5P007001	0.0149945	2.18829	protein_coding	GO:0001525|GO:0001666|GO:0005576|GO:0005886|GO:0006869|GO:0008289|GO:0016021|GO:0030154|GO:0042118|GO:0042157|GO:0045601
ASHGA5P012775	0.0188013	2.18082	protein_coding	GO:0000155|GO:0005739|GO:0005813|GO:0005814|GO:0016020
ASHGA5P003975	0.00555584	2.06766	protein_coding	GO:0000151|GO:0000209|GO:0000723|GO:0004842|GO:0005515|GO:0005737|GO:0006511|GO:0016567|GO:0019005|GO:0031146|GO:0031398|GO:0042803
ASHGA5P002265	0.00229985	3.10046	protein_coding	GO:0005764
ASHGA5P002248	0.00131349	5.68132	protein_coding	GO:0001816|GO:0005215|GO:0005504|GO:0005634|GO:0005737|GO:0005737|GO:0005811|GO:0006469|GO:0006629|GO:0019433|GO:0042632|GO:0044281|GO:0045892|GO:0050729|GO:0050872|GO:0050873|GO:0071285
ASHGA5P007374	0.0126276	2.09323	protein_coding	GO:0004872|GO:0004896|GO:0005576|GO:0005887|GO:0006952|GO:0007155|GO:0007165|GO:0030593
ASHGA5P051903	0.000241338	2.46014	protein_coding	GO:0005615|GO:0019838
ASHGA5P051640	0.00200676	5.30803	protein_coding	GO:0003950|GO:0005515|GO:0005634|GO:0005634|GO:0005737|GO:0005829|GO:0016477|GO:0060330
ASHGA5P052029	0.0161914	2.23524	protein_coding	GO:0005794|GO:0005886|GO:0005887|GO:0006644|GO:0006665|GO:0006686|GO:0016301|GO:0030148|GO:0030173|GO:0033188|GO:0044281|GO:0047493
ASHGA5P014469	0.00258012	5.66535	protein_coding	GO:0003779|GO:0005730|GO:0005737|GO:0007275|GO:0007283|GO:0017124|GO:0030154
ASHGA5P006273	0.00954785	7.8363	protein_coding	GO:0000122|GO:0003677|GO:0003682|GO:0005515|GO:0006338|GO:0006351|GO:0006355|GO:0007596|GO:0016363|GO:0045624|GO:0045892|GO:0045893|GO:0045893|GO:0045944|GO:0045944|GO:0051571|GO:0051574
ASHGA5P001378	0.000379935	2.17959	protein_coding	GO:0000096|GO:0000287|GO:0004357|GO:0004357|GO:0005524|GO:0005737|GO:0005829|GO:0006534|GO:0006536|GO:0006750|GO:0006750|GO:0006750|GO:0006750|GO:0006805|GO:0006979|GO:0009408|GO:0009725|GO:0016595|GO:0034641|GO:0043531|GO:0044281|GO:0045454|GO:0045892|GO:0050662|GO:0050880
ASHGA5P054191	0.0286255	2.21205	protein_coding	GO:0006412|GO:0016032|GO:0010467|GO:0016070|GO:0016071|GO:0006414|GO:0044267|GO:0006614|GO:0006413|GO:0019058|GO:0000184|GO:0006415|GO:0019083|GO:0005737|GO:0005622|GO:0005829|GO:0005783|GO:0005840|GO:0022625|GO:0003735
ASHGA5P016457	0.00042061	8.0834	protein_coding	GO:0005102|GO:0005125|GO:0005164|GO:0005515|GO:0005615|GO:0005886|GO:0006955|GO:0007165|GO:0008283|GO:0008284|GO:0016021

## Sheet: Downregulated_Control-VS-Latent
Down-regulated mRNAs: Uninfected control vs Latent Infection
ProbeName	P-value	Fold Change	type	GO
ASHGA5P007773	0.0249092	2.22306	protein_coding	GO:0005515|GO:0005789|GO:0007219|GO:0016021|GO:0034976
ASHGA5P008172	0.0111938	2.34307	protein_coding	GO:0005515|GO:0005634|GO:0010212
ASHGA5P007747	0.0108008	3.00842	protein_coding	GO:0003986|GO:0004091|GO:0005739|GO:0006637
ASHGA5P001180	0.0054874	5.01044	protein_coding	GO:0006351|GO:0006355|GO:0045944|GO:0055088|GO:0007595|GO:0000430|GO:0000432|GO:0019086|GO:0005634|GO:0003700|GO:0005515|GO:0046982|GO:0003690|GO:0043565|GO:0042803|GO:0003705|GO:0043425
ASHGA5P010874	0.0112319	2.15933	protein_coding	GO:0003677|GO:0003700|GO:0003713|GO:0004879|GO:0004882|GO:0004887|GO:0005634|GO:0005654|GO:0005737|GO:0005856|GO:0006367|GO:0007165|GO:0008270|GO:0010467|GO:0030521|GO:0030522|GO:0043565
ASHGA5P009518	6.2014e-05	7.85513	protein_coding	GO:0004930|GO:0006629|GO:0007186|GO:0007568|GO:0016021
ASHGA5P012092	0.00229632	3.12051	protein_coding	GO:0002161|GO:0004832|GO:0005524|GO:0005622|GO:0005829|GO:0006414|GO:0006418|GO:0006438|GO:0010467
ASHGA5P010515	0.00193164	17.5534	protein_coding	GO:0001570|GO:0003723|GO:0005515|GO:0005634|GO:0005737|GO:0006397|GO:0006417|GO:0007286|GO:0008380|GO:0010628|GO:0017124|GO:0042552|GO:0042692|GO:0042759|GO:0051028
ASHGA5P011690	0.000449307	5.43928	protein_coding	GO:0000287|GO:0003924|GO:0005515|GO:0005525|GO:0005634|GO:0005737|GO:0005764|GO:0006184|GO:0006351|GO:0006915|GO:0007264|GO:0008380|GO:0016049|GO:0019003|GO:0032008|GO:0034613|GO:0046982|GO:0071230
ASHGA5P006651	0.00996683	2.08111	protein_coding	GO:0003682|GO:0004674|GO:0004697|GO:0005080|GO:0005246|GO:0005515|GO:0005524|GO:0005634|GO:0005737|GO:0005829|GO:0005886|GO:0005886|GO:0006351|GO:0006357|GO:0006468|GO:0006816|GO:0006874|GO:0006915|GO:0007165|GO:0007268|GO:0007596|GO:0008270|GO:0010829|GO:0030168|GO:0030374|GO:0030949|GO:0035403|GO:0035408|GO:0035556|GO:0042113|GO:0042393|GO:0042953|GO:0043123|GO:0045766|GO:0046627|GO:0050681|GO:…
ASHGA5P023467	0.0293181	2.42182	protein_coding	GO:0005634|GO:0005737|GO:0005829|GO:0005944|GO:0006644|GO:0006661|GO:0007186|GO:0007596|GO:0014065|GO:0016020|GO:0030168|GO:0031683|GO:0043406|GO:0044281|GO:0051897
ASHGA5P001025	4.44015e-05	2.07478	protein_coding	GO:0016021
ASHGA5P009743	0.000431906	2.61662	protein_coding	GO:0001525|GO:0001669|GO:0004222|GO:0005515|GO:0005912|GO:0006508|GO:0007160|GO:0008237|GO:0008270|GO:0012505|GO:0016021|GO:0017124|GO:0019861|GO:0030574|GO:0042246|GO:0060317
ASHGA5P006112	0.00078389	2.9871	protein_coding	GO:0000086|GO:0000278|GO:0001934|GO:0004672|GO:0004672|GO:0004672|GO:0004674|GO:0005515|GO:0005524|GO:0005634|GO:0005794|GO:0005813|GO:0005819|GO:0005829|GO:0005876|GO:0005886|GO:0006281|GO:0006468|GO:0007165|GO:0016055|GO:0032436|GO:0032922|GO:0042752|GO:0048471|GO:0050321|GO:0051225|GO:0090263
ASHGA5P005762	0.028684	2.43271	protein_coding	GO:0004222|GO:0005789|GO:0005887|GO:0006508
ASHGA5P007734	0.00123527	2.60803	protein_coding	GO:0003677|GO:0003713|GO:0005634|GO:0005667|GO:0005737|GO:0006351|GO:0006915|GO:0008283|GO:0010861|GO:0016922|GO:0030154|GO:0030374|GO:0030529|GO:0031252|GO:0045944
ASHGA5P002598	0.0183026	5.35618	protein_coding	GO:0007154|GO:0015031|GO:0030659|GO:0035091
ASHGA5P003000	0.000891163	2.62245	protein_coding	GO:0000125|GO:0003677|GO:0003700|GO:0003713|GO:0004402|GO:0005515|GO:0005654|GO:0005669|GO:0006352|GO:0006366|GO:0006367|GO:0006367|GO:0006368|GO:0008134|GO:0010467|GO:0016032|GO:0030914|GO:0030914|GO:0033276|GO:0043966|GO:0046982|GO:0051091
ASHGA5P000736	0.0028076	2.31488	protein_coding	GO:0000137|GO:0000138|GO:0000301|GO:0005794|GO:0005797|GO:0005801|GO:0007030|GO:0016021|GO:0017137|GO:0030663|GO:0030674|GO:0031985|GO:0042803|GO:0048193
ASHGA5P008240	0.00417423	5.33787	protein_coding	GO:0004674|GO:0005515|GO:0005524|GO:0005634|GO:0005829|GO:0006417|GO:0006468|GO:0007243|GO:0008543|GO:0018105
ASHGA5P034061	0.00429613	10.9106	protein_coding	GO:0003677|GO:0004531|GO:0005764|GO:0006259|GO:0006308|GO:0006915|GO:0030218
ASHGA5P007692	0.0133663	2.80023	protein_coding	GO:0005515|GO:0005813|GO:0005829|GO:0007268|GO:0007601|GO:0007602|GO:0008289|GO:0042953
ASHGA5P048732	0.00581773	3.07819	protein_coding	GO:0001725|GO:0003065|GO:0003779|GO:0005200|GO:0005737|GO:0005829|GO:0005856|GO:0005862|GO:0006928|GO:0006936|GO:0006937|GO:0007010|GO:0008016|GO:0008092|GO:0008307|GO:0015629|GO:0030017|GO:0030049|GO:0030049|GO:0030336|GO:0031529|GO:0032059|GO:0032587|GO:0032781|GO:0034614|GO:0042060|GO:0045214|GO:0045785|GO:0051496|GO:0055010|GO:0060048
ASHGA5P010395	0.005628	3.30959	protein_coding	GO:0004691|GO:0004871|GO:0005089|GO:0005515|GO:0005543|GO:0005634|GO:0005737|GO:0005829|GO:0006915|GO:0007264|GO:0008624|GO:0016020|GO:0035023|GO:0046872|GO:0048011|GO:0051056
ASHGA5P010952	0.0142507	2.49966	protein_coding	GO:0000790|GO:0000978|GO:0002039|GO:0003712|GO:0005515|GO:0005576|GO:0005737|GO:0005796|GO:0005887|GO:0006977|GO:0006978|GO:0009986|GO:0010944|GO:0016266|GO:0016324|GO:0036003|GO:0043618|GO:0043687|GO:0044267|GO:0090240
ASHGA5P002548	0.0216676	2.02139	protein_coding	GO:0031072
ASHGA5P007680	3.35396e-05	17.5991	protein_coding	GO:0005515|GO:0005737|GO:0006915
ASHGA5P051042	0.000468702	2.96787	protein_coding	GO:0001726|GO:0003674|GO:0003924|GO:0003924|GO:0004016|GO:0004871|GO:0004871|GO:0005525|GO:0005576|GO:0005737|GO:0005829|GO:0005834|GO:0005834|GO:0005834|GO:0005886|GO:0005886|GO:0006112|GO:0006171|GO:0006184|GO:0006184|GO:0006833|GO:0007190|GO:0007191|GO:0007191|GO:0007565|GO:0007596|GO:0007606|GO:0007608|GO:0009306|GO:0016020|GO:0030133|GO:0031224|GO:0031234|GO:0031683|GO:0031852|GO:0032588|GO:…
ASHGA5P004267	0.000171521	4.15821	protein_coding	GO:0030030|GO:0005932|GO:0032391|GO:0031513|GO:0031514|GO:0005515
ASHGA5P009488	0.0106359	2.40444	protein_coding	GO:0005215|GO:0005802|GO:0008021|GO:0016020
ASHGA5P025186	0.006536	3.79213	protein_coding	GO:0005634|GO:0005730|GO:0005737|GO:0005829|GO:0006559|GO:0006569|GO:0006575|GO:0008483|GO:0008652|GO:0016212|GO:0016212|GO:0030170|GO:0034641|GO:0036141|GO:0042803|GO:0044281|GO:0047312|GO:0047316|GO:0047804|GO:0047945|GO:0070189|GO:0097053
ASHGA5P029225	0.00289231	2.8575	protein_coding
ASHGA5P012142	0.0064179	2.32666	protein_coding	GO:0003676|GO:0008270|GO:0031123|GO:0050265|GO:0071044
ASHGA5P003059	0.000846704	3.96273	protein_coding	GO:0002474|GO:0005515|GO:0005737|GO:0005783|GO:0005789|GO:0005829|GO:0006888|GO:0006888|GO:0006987|GO:0012507|GO:0015031|GO:0016044|GO:0018279|GO:0019886|GO:0030127|GO:0030134|GO:0030968|GO:0043231|GO:0043687|GO:0044267|GO:0048208|GO:0048306|GO:0048471|GO:0051592
ASHGA5P001242	0.0148653	2.73072	protein_coding	GO:0016567|GO:0009953|GO:0000086|GO:0031146|GO:0030513|GO:0030282|GO:0005737|GO:0019005|GO:0005515|GO:0004842
ASHGA5P011044	0.0238028	3.60262	protein_coding	GO:0004872|GO:0005886|GO:0007411|GO:0016021|GO:0030215
ASHGA5P011457	0.000503526	2.01434	protein_coding	GO:0000209|GO:0000785|GO:0000790|GO:0001701|GO:0001741|GO:0002474|GO:0004842|GO:0005515|GO:0005524|GO:0005829|GO:0006281|GO:0006301|GO:0006511|GO:0008284|GO:0009411|GO:0031625|GO:0033503|GO:0033522|GO:0051865|GO:0060135|GO:0070936|GO:0070979
ASHGA5P010680	0.00187079	2.05243	protein_coding	GO:0005783|GO:0016021|GO:0035556
ASHGA5P005756	0.00010055	3.11477	protein_coding	GO:0016021
ASHGA5P039449	0.00940319	111.18	protein_coding	GO:0005576|GO:0005615|GO:0006935|GO:0006955|GO:0007165|GO:0007267|GO:0008009|GO:0008284
ASHGA5P046408	0.0379432	2.20379	protein_coding	GO:0002576|GO:0005507|GO:0005515|GO:0005576|GO:0005576|GO:0005615|GO:0005886|GO:0006953|GO:0007155|GO:0007596|GO:0007597|GO:0016491|GO:0030168|GO:0031093
ASHGA5P012497	0.00116747	10.5778	protein_coding	GO:0005634|GO:0005730|GO:0005737
ASHGA5P013571	0.0123523	2.34621	protein_coding	GO:0001938|GO:0002042|GO:0003677|GO:0003707|GO:0004879|GO:0005515|GO:0005634|GO:0005654|GO:0006367|GO:0007165|GO:0007173|GO:0008270|GO:0008543|GO:0010467|GO:0030522|GO:0035767|GO:0035924|GO:0043565|GO:0044344|GO:0048011|GO:0048015
ASHGA5P045009	0.000638881	10.5367	protein_coding	GO:0004506|GO:0004506|GO:0005789|GO:0006695|GO:0006725|GO:0010033|GO:0016021|GO:0016126|GO:0043231|GO:0044281|GO:0050660
ASHGA5P009537	0.00329656	2.8212	protein_coding	GO:0000122|GO:0045892|GO:0032355|GO:0045944|GO:0033147|GO:0005634|GO:0005737|GO:0005886|GO:0005794|GO:0005654|GO:0043025|GO:0043234|GO:0000159|GO:0030425|GO:0003700|GO:0005515|GO:0005516|GO:0032403|GO:0070016|GO:0051721
ASHGA5P005255	0.00340744	5.24089	protein_coding	GO:0005125|GO:0005615|GO:0005634|GO:0005737|GO:0005886|GO:0006351|GO:0006355|GO:0006955|GO:0019048|GO:0030595|GO:0050930
ASHGA5P004667	0.00618528	6.83569	protein_coding	GO:0000166|GO:0003723|GO:0005634
ASHGA5P000976	0.00158415	3.22812	protein_coding	GO:0000060|GO:0002224|GO:0002755|GO:0002756|GO:0005515|GO:0005634|GO:0005737|GO:0005829|GO:0005886|GO:0006915|GO:0007253|GO:0008063|GO:0008134|GO:0008139|GO:0010745|GO:0010875|GO:0010888|GO:0019048|GO:0019899|GO:0031072|GO:0031625|GO:0031663|GO:0032088|GO:0032270|GO:0032481|GO:0032495|GO:0033256|GO:0034130|GO:0034134|GO:0034138|GO:0034142|GO:0035666|GO:0042127|GO:0042345|GO:0042802|GO:0042994|GO:…
ASHGA5P000921	0.00122255	7.46096	protein_coding	GO:0001525|GO:0001935|GO:0002246|GO:0002686|GO:0004392|GO:0004392|GO:0004630|GO:0004871|GO:0005615|GO:0005634|GO:0005730|GO:0005783|GO:0005783|GO:0005789|GO:0005829|GO:0005901|GO:0006778|GO:0006788|GO:0006879|GO:0006979|GO:0007243|GO:0007264|GO:0007588|GO:0008217|GO:0008219|GO:0008630|GO:0014806|GO:0016020|GO:0019899|GO:0020037|GO:0031670|GO:0032764|GO:0034101|GO:0034383|GO:0035094|GO:0042167|GO:…
ASHGA5P010805	0.00136454	7.12349	protein_coding	GO:0005615|GO:0006467|GO:0006467|GO:0016971|GO:0016971|GO:0030173|GO:0045454
ASHGA5P008510	0.00382233	3.91459	protein_coding	GO:0004420|GO:0005778|GO:0005783|GO:0005789|GO:0006695|GO:0007568|GO:0007584|GO:0008299|GO:0008542|GO:0009790|GO:0015936|GO:0016021|GO:0042282|GO:0042803|GO:0043407|GO:0044255|GO:0044281|GO:0048643|GO:0050662|GO:0051262|GO:0070402
ASHGA5P052213	0.000892396	3.45543	protein_coding	GO:0004925|GO:0005576|GO:0005886|GO:0006694|GO:0007166|GO:0007171|GO:0007566|GO:0007595|GO:0009986|GO:0016021|GO:0017046|GO:0030155|GO:0030856|GO:0031904|GO:0038161|GO:0038161|GO:0042110|GO:0042803|GO:0042977|GO:0042978|GO:0046872|GO:0060397|GO:0060644|GO:0060736|GO:0060749
ASHGA5P001854	0.0213707	2.64797	protein_coding	GO:0003677|GO:0003700|GO:0005634|GO:0005737|GO:0006112|GO:0006351|GO:0006355|GO:0006913|GO:0008134|GO:0031325|GO:0042803|GO:0044281|GO:0045892|GO:0046982
ASHGA5P054723	0.000252626	3.19537	protein_coding	GO:0000226|GO:0005515|GO:0005634|GO:0005737|GO:0005815|GO:0007049|GO:0015630|GO:0019904|GO:0021987|GO:0022008|GO:0022027|GO:0032886|GO:0045111|GO:0051301
ASHGA5P007634	0.0232914	3.5197	protein_coding	GO:0055085|GO:0006811|GO:0006865|GO:0035524|GO:0015816|GO:0015824|GO:0015808|GO:0015992|GO:0016021|GO:0005737|GO:0005886|GO:0015187|GO:0015180|GO:0015193|GO:0005280
ASHGA5P055867	0.00231474	14.8577	protein_coding	GO:0016021
ASHGA5P005106	0.00626017	5.56777	protein_coding	GO:0003677|GO:0005634|GO:0006351|GO:0006355|GO:0008270
ASHGA5P002471	0.009314	2.5466	protein_coding	GO:0004872|GO:0005515|GO:0005769|GO:0005770|GO:0005783|GO:0005783|GO:0006986|GO:0016021|GO:0019060|GO:0030176|GO:0030433|GO:0030968|GO:0030970|GO:0030970|GO:0042288|GO:0045184
ASHGA5P002601	0.00852628	3.27691	protein_coding	GO:0000139|GO:0005576|GO:0005789|GO:0006024|GO:0008375|GO:0016021|GO:0030158|GO:0030166|GO:0034605|GO:0048681|GO:0070555
ASHGA5P012946	0.000191237	8.29437	protein_coding	GO:0004674|GO:0004712|GO:0004713|GO:0004715|GO:0005095|GO:0005154|GO:0005515|GO:0005524|GO:0005634|GO:0005737|GO:0005768|GO:0005886|GO:0005905|GO:0005912|GO:0006897|GO:0007166|GO:0007264|GO:0016310|GO:0030136|GO:0030659|GO:0046872|GO:0050699|GO:0050731|GO:0070436|GO:2000369
ASHGA5P004760	0.000190113	94.6536	protein_coding	GO:0001892|GO:0005125|GO:0005129|GO:0005515|GO:0005576|GO:0005615|GO:0006955|GO:0008083|GO:0008284|GO:0010628|GO:0010744|GO:0032747|GO:0042045|GO:0042523|GO:0043011|GO:0043066|GO:0045740|GO:0045918|GO:0071803|GO:0097028
ASHGA5P014873	0.00245572	3.20431	protein_coding	GO:0000307|GO:0001934|GO:0004693|GO:0005515|GO:0005634|GO:0005737|GO:0007165|GO:0016020|GO:0019901|GO:0042098|GO:0045737|GO:0051301
ASHGA5P005381	0.00135309	5.68451	protein_coding	GO:0000187|GO:0004872|GO:0004982|GO:0005515|GO:0005768|GO:0005886|GO:0006928|GO:0006935|GO:0007165|GO:0007186|GO:0007188|GO:0007263|GO:0016021
ASHGA5P048249	0.00437144	6.93965	protein_coding	GO:0007186|GO:0016021|GO:0005886|GO:0004930
ASHGA5P003359	0.000129632	2.94176	protein_coding	GO:0005515|GO:0005737
ASHGA5P034714	0.0129579	2.62807	protein_coding	GO:0016620
ASHGA5P007162	0.00858159	2.14618	protein_coding	GO:0004713|GO:0004715|GO:0005524|GO:0005737|GO:0005794|GO:0005829|GO:0005925|GO:0006468|GO:0007275|GO:0007411|GO:0008283|GO:0008360|GO:0010976|GO:0015630|GO:0016023|GO:0018108|GO:0030155|GO:0031116|GO:0031234|GO:0031410|GO:0034987|GO:0035091|GO:0042127|GO:0043304|GO:0045595|GO:0045639|GO:0046777|GO:0060627|GO:2000145|GO:2000251
ASHGA5P015888	0.000658855	8.41773	protein_coding	GO:0016021
ASHGA5P012590	0.0100096	2.92423	protein_coding	GO:0005097|GO:0005515|GO:0016023|GO:0031398|GO:0031410|GO:0032007|GO:0032862|GO:0070848
ASHGA5P000994	0.00188443	4.31664	protein_coding	GO:0005615|GO:0005764|GO:0005783|GO:0006508|GO:0008234|GO:0060441
ASHGA5P034333	0.00010062	167.623	protein_coding	GO:0003823|GO:0004872|GO:0005576|GO:0005886|GO:0006952|GO:0007165
ASHGA5P034774	0.012463	12.138	protein_coding	GO:0005886|GO:0005887|GO:0006955|GO:0030109|GO:0050776
ASHGA5P005907	0.037041	3.13335	protein_coding	GO:0001570|GO:0001843|GO:0003143|GO:0003677|GO:0003700|GO:0003700|GO:0003705|GO:0005515|GO:0005634|GO:0005654|GO:0005667|GO:0006355|GO:0006367|GO:0010467|GO:0030903|GO:0035329|GO:0045944|GO:0048339|GO:0048368|GO:0060548
ASHGA5P007352	0.00293037	5.82121	protein_coding	GO:0003341|GO:0005737|GO:0019861|GO:0030030|GO:0035085|GO:0036158|GO:0036159|GO:0042803|GO:0070286
ASHGA5P012012	0.000234985	64.8754	protein_coding	GO:0005097|GO:0005543|GO:0005634|GO:0005737|GO:0016023|GO:0030054|GO:0031410|GO:0032851|GO:0045296
ASHGA5P010628	0.032441	2.55604	protein_coding	GO:0016021
ASHGA5P003118	0.0182347	3.11709	protein_coding	GO:0005518|GO:0005886|GO:0007155|GO:0007229|GO:0007411|GO:0008305|GO:0009925|GO:0030593|GO:0034679|GO:0042060|GO:0043236
ASHGA5P040899	0.00578399	7.0774	protein_coding	GO:0002353|GO:0002542|GO:0004252|GO:0005515|GO:0005576|GO:0005615|GO:0005886|GO:0006508|GO:0007596|GO:0007597|GO:0007597|GO:0010756|GO:0016485|GO:0016540|GO:0030194|GO:0031638|GO:0042730|GO:0045087|GO:0051787|GO:0051788|GO:0051919
ASHGA5P012524	0.00037164	5.72044	protein_coding	GO:0001561|GO:0003973|GO:0005102|GO:0005777|GO:0005782|GO:0006979|GO:0008891|GO:0008891|GO:0010181|GO:0034641|GO:0044281|GO:0046296|GO:0046296|GO:0046487|GO:0047969|GO:0052852|GO:0052853|GO:0052854
ASHGA5P051994	0.00432135	3.27964	protein_coding	GO:0005515|GO:0005634|GO:0006302|GO:0010212|GO:0016568|GO:0031572|GO:0031593|GO:0045739|GO:0070531
ASHGA5P020859	0.0207111	3.07356	protein_coding
ASHGA5P013756	0.000581651	4.90554	protein_coding	GO:0002224|GO:0002238|GO:0002755|GO:0005121|GO:0005123|GO:0005515|GO:0005829|GO:0005886|GO:0006954|GO:0007165|GO:0007166|GO:0007254|GO:0008063|GO:0009615|GO:0010008|GO:0016064|GO:0019221|GO:0031663|GO:0032494|GO:0032740|GO:0032747|GO:0032755|GO:0032760|GO:0034130|GO:0034134|GO:0034142|GO:0042802|GO:0043123|GO:0044130|GO:0045080|GO:0045087|GO:0045351|GO:0045944|GO:0046330|GO:0048011|GO:0048661|GO:…
ASHGA5P048172	0.00936311	2.44078	protein_coding	GO:0005515|GO:0005634|GO:0007399
ASHGA5P030443	0.0127197	3.14014	protein_coding	GO:0000188|GO:0005173|GO:0005515|GO:0005634|GO:0005730|GO:0005737|GO:0005886|GO:0005901|GO:0007275|GO:0010801|GO:0010923|GO:0019901|GO:0019902|GO:0030291|GO:0043517|GO:0090311
ASHGA5P027475	0.000348552	4.7852	protein_coding	GO:0000188|GO:0002224|GO:0002755|GO:0002756|GO:0004725|GO:0005654|GO:0005737|GO:0005829|GO:0008063|GO:0009953|GO:0014070|GO:0017017|GO:0030154|GO:0034130|GO:0034134|GO:0034138|GO:0034142|GO:0035335|GO:0035666|GO:0040036|GO:0042493|GO:0042663|GO:0043065|GO:0045087|GO:0048011|GO:0051403|GO:0051409|GO:0060420|GO:0070373|GO:0070848
ASHGA5P048781	0.00383556	5.45629	protein_coding	GO:0005102|GO:0005515|GO:0006955|GO:0008283|GO:0009897|GO:0016021|GO:0030501|GO:0042102|GO:0042110|GO:0042130|GO:0045077|GO:0045078|GO:0045085|GO:0045669|GO:0050728|GO:0050776
ASHGA5P000854	0.00061469	4.6669	protein_coding	GO:0005125|GO:0005615|GO:0006935|GO:0016021
ASHGA5P008131	0.0158832	3.1169	protein_coding	GO:0006351|GO:0045893|GO:0044255|GO:0044281|GO:0035264|GO:0006355|GO:0007165|GO:0045944|GO:0048589|GO:0010628|GO:0045618|GO:0030521|GO:0051091|GO:0016573|GO:0060068|GO:0060744|GO:0033148|GO:2001141|GO:0035624|GO:0005634|GO:0005737|GO:0005794|GO:0005654|GO:0005515|GO:0004871|GO:0046966|GO:0003682|GO:0003713|GO:0016922|GO:0004402|GO:0035257|GO:0047485|GO:0050681|GO:0030374|GO:0030331
ASHGA5P053434	0.00331159	2.02292	protein_coding	GO:0005515
ASHGA5P047331	0.0211492	2.85186	protein_coding	GO:0003723|GO:0005515|GO:0004826
ASHGA5P055094	0.00014094	12.9395	protein_coding
ASHGA5P015248	0.000837586	3.07185	protein_coding	GO:0003677|GO:0005654|GO:0006357|GO:0006366|GO:0006368|GO:0008023|GO:0010467|GO:0016021|GO:0016032|GO:0050434
ASHGA5P050254	0.00205189	13.6902	protein_coding	GO:0001077|GO:0003682|GO:0005634|GO:0043066|GO:0043565|GO:0051897
ASHGA5P006950	0.0141627	4.37869	protein_coding	GO:0009100|GO:0016055|GO:0016746|GO:0030176
ASHGA5P013322	0.00593754	7.39557	protein_coding	GO:0002224|GO:0002755|GO:0005080|GO:0005515|GO:0005546|GO:0005886|GO:0006954|GO:0007166|GO:0007249|GO:0008063|GO:0030099|GO:0030139|GO:0030674|GO:0030890|GO:0032496|GO:0032587|GO:0032648|GO:0032735|GO:0032738|GO:0032757|GO:0032760|GO:0034130|GO:0034134|GO:0034137|GO:0034141|GO:0034142|GO:0034145|GO:0035662|GO:0035663|GO:0035665|GO:0042803|GO:0043123|GO:0044130|GO:0045087|GO:0045088|GO:0045410|GO:…
ASHGA5P027852	0.032929	2.29796	protein_coding	GO:0000786|GO:0003677|GO:0005634|GO:0006334|GO:0046982
ASHGA5P001157	0.0236837	2.03803	protein_coding	GO:0016020|GO:0005887
ASHGA5P004254	0.00366935	7.95963	protein_coding	GO:0001725|GO:0003065|GO:0003779|GO:0005200|GO:0005737|GO:0005829|GO:0005856|GO:0005862|GO:0006928|GO:0006936|GO:0006937|GO:0007010|GO:0008016|GO:0008092|GO:0008307|GO:0015629|GO:0030017|GO:0030049|GO:0030049|GO:0030336|GO:0031529|GO:0032059|GO:0032587|GO:0032781|GO:0034614|GO:0042060|GO:0045214|GO:0045785|GO:0051496|GO:0055010|GO:0060048
ASHGA5P006779	0.00448021	2.30722	protein_coding	GO:0004476|GO:0005737|GO:0005829|GO:0006488|GO:0008270|GO:0009298|GO:0009298|GO:0018279|GO:0043687|GO:0044267
ASHGA5P052676	0.00439941	2.88693	protein_coding	GO:0004872|GO:0004888|GO:0005515|GO:0005576|GO:0005886|GO:0005887|GO:0006954|GO:0007166|GO:0009611|GO:0031175|GO:0044548|GO:0045087|GO:0051092
ASHGA5P006049	0.00730219	4.19938	protein_coding
ASHGA5P003895	2.51718e-05	12.7942	protein_coding	GO:0002102|GO:0005178|GO:0005543|GO:0007159|GO:0030054|GO:0033622|GO:0033632|GO:0042995|GO:0070527
ASHGA5P003395	0.00848522	2.85864	protein_coding	GO:0000287|GO:0003824|GO:0005524|GO:0005829|GO:0007165|GO:0007596|GO:0016787|GO:0016853|GO:0032957|GO:0047325|GO:0052725|GO:0052726
ASHGA5P013658	0.0167078	2.33571	protein_coding	GO:0055085|GO:0006200|GO:0006942|GO:0034220|GO:0006816|GO:0006754|GO:0006812|GO:0007596|GO:0070059|GO:0008637|GO:0045988|GO:0070509|GO:0008152|GO:0034976|GO:0032470|GO:0032471|GO:0031448|GO:0051561|GO:0051659|GO:0090076|GO:0016021|GO:0005789|GO:0048471|GO:0016020|GO:0005792|GO:0031674|GO:0016529|GO:0031095|GO:0033017|GO:0005793|GO:0031673|GO:0034704|GO:0000166|GO:0005515|GO:0005524|GO:0005509|GO:…
ASHGA5P055614	0.00265736	3.23722	protein_coding	GO:0002026|GO:0005388|GO:0005509|GO:0005524|GO:0005789|GO:0005789|GO:0005887|GO:0006754|GO:0006810|GO:0006874|GO:0006984|GO:0007155|GO:0007596|GO:0008022|GO:0008544|GO:0016020|GO:0016529|GO:0031095|GO:0031775|GO:0033017|GO:0034220|GO:0043231|GO:0043234|GO:0043434|GO:0044548|GO:0045822|GO:0055085|GO:0070296
ASHGA5P007296	0.00578397	5.82651	protein_coding	GO:0005737|GO:0005887
ASHGA5P025243	0.0010706	7.81206	protein_coding	GO:0001875|GO:0002224|GO:0002238|GO:0002687|GO:0002752|GO:0002755|GO:0004872|GO:0004888|GO:0005515|GO:0005737|GO:0005886|GO:0005886|GO:0005887|GO:0006917|GO:0006954|GO:0006955|GO:0007165|GO:0007252|GO:0008063|GO:0008329|GO:0009897|GO:0009986|GO:0030177|GO:0031663|GO:0032695|GO:0032700|GO:0032722|GO:0032728|GO:0032735|GO:0032741|GO:0032755|GO:0032757|GO:0032760|GO:0034123|GO:0034130|GO:0034134|GO:…
ASHGA5P013846	0.00804559	2.9635	protein_coding	GO:0005515
ASHGA5P006070	0.00231911	14.4192	protein_coding	GO:0005515|GO:0005634|GO:0005737|GO:0005794|GO:0005813|GO:0005813|GO:0019899|GO:0030016|GO:0043623
ASHGA5P022320	0.0107753	3.0691	protein_coding	GO:0005515|GO:0005576|GO:0005764|GO:0005783|GO:0008203|GO:0009615|GO:0015485|GO:0015914|GO:0019747|GO:0019899|GO:0030301|GO:0032366|GO:0032367|GO:0032367|GO:0033344|GO:0042632|GO:0046836
ASHGA5P034579	0.00480102	6.2887	protein_coding	GO:0004930|GO:0005886|GO:0005887|GO:0007186|GO:0008289|GO:0042995
ASHGA5P052640	0.00152599	6.08299	protein_coding	GO:0005198|GO:0005198|GO:0005515|GO:0005634|GO:0005635|GO:0005635|GO:0005638|GO:0005652|GO:0005654|GO:0005737|GO:0005882|GO:0005882|GO:0006915|GO:0006921|GO:0006987|GO:0007517|GO:0030334|GO:0030951|GO:0030968|GO:0034504|GO:0042981|GO:0048471|GO:0071456|GO:0090343
ASHGA5P042132	0.0366086	2.28786	protein_coding	GO:0050776|GO:0006955|GO:0019882|GO:0016021|GO:0005886|GO:0016020|GO:0042612|GO:0005515
ASHGA5P034489	0.0177909	2.99041	protein_coding	GO:0008270
ASHGA5P004209	0.0139248	8.5625	protein_coding	GO:0001948|GO:0005515|GO:0005886|GO:0007155|GO:0007229|GO:0007596|GO:0008305|GO:0050900
ASHGA5P005887	0.0068013	2.63843	protein_coding	GO:0003677|GO:0003700|GO:0005634|GO:0005634|GO:0005794|GO:0006351|GO:0006355|GO:0008270|GO:0018024|GO:0032355
ASHGA5P050684	0.00211269	25.3087	protein_coding	GO:0005515|GO:0005737|GO:0005769|GO:0005938|GO:0030155
ASHGA5P044489	0.016747	3.49831	protein_coding	GO:0002161|GO:0004822|GO:0005524|GO:0005737|GO:0005739|GO:0005759|GO:0006418|GO:0006428|GO:0010467
ASHGA5P002216	1.92099e-05	1134.55	protein_coding	GO:0000272|GO:0004568|GO:0005615|GO:0005615|GO:0005764|GO:0006032|GO:0006032|GO:0006955|GO:0008061|GO:0008843|GO:0009617|GO:0043169
ASHGA5P010382	0.00669368	3.6997	protein_coding	GO:0003779|GO:0005576|GO:0005737|GO:0005829|GO:0006461|GO:0006928|GO:0007596|GO:0008290|GO:0015629|GO:0016020|GO:0030036|GO:0030863|GO:0045087|GO:0051693
ASHGA5P001328	0.0251734	2.32188	protein_coding	GO:0035690|GO:0005887|GO:0009897|GO:0030246|GO:0004888
ASHGA5P008954	0.00124504	2.49304	protein_coding	GO:0016311|GO:0005886|GO:0005769|GO:0016791|GO:0004727
ASHGA5P005696	0.0411201	3.92099	protein_coding	GO:0005515
ASHGA5P007232	0.000981492	4.73903	protein_coding	GO:0000082|GO:0004930|GO:0005886|GO:0006950|GO:0016021
ASHGA5P001390	0.000196845	2.18804	protein_coding	GO:0006464|GO:0006468|GO:0007243|GO:0043407|GO:0005634|GO:0005737|GO:0005886|GO:0043231|GO:0070688|GO:0005515|GO:0005524|GO:0004674|GO:0000287|GO:0004672|GO:0004713|GO:0016772|GO:0031435
ASHGA5P012956	0.000137354	12.9484	protein_coding	GO:0005178|GO:0005887|GO:0007155|GO:0008201|GO:0008285|GO:0016021|GO:0042470
ASHGA5P002343	0.000616342	3.1403	protein_coding	GO:0005634|GO:0006351|GO:0008284|GO:0009790|GO:0017053|GO:0032496|GO:0032755|GO:0045087|GO:0045892|GO:0045944
ASHGA5P046388	0.000710511	11.5726	protein_coding	GO:0000139|GO:0002474|GO:0005102|GO:0005515|GO:0005783|GO:0005789|GO:0005811|GO:0005829|GO:0005887|GO:0006886|GO:0006915|GO:0006921|GO:0006955|GO:0007204|GO:0016192|GO:0032471|GO:0033116|GO:0035584|GO:0043280|GO:0051561|GO:0071556|GO:2001244
ASHGA5P013842	0.000319842	4.86868	protein_coding	GO:0000785|GO:0003677|GO:0003700|GO:0005634|GO:0005737|GO:0005813|GO:0005829|GO:0005886|GO:0006366|GO:0019904|GO:0030194|GO:0030968|GO:0034599|GO:0043565|GO:0045944|GO:0045995|GO:0046983|GO:2000121|GO:2000379
ASHGA5P011778	0.00431297	2.72568	protein_coding	GO:0005085|GO:0005543|GO:0005575|GO:0005737|GO:0005886|GO:0007264|GO:0035556
ASHGA5P049409	0.01911	2.49001	protein_coding	GO:0016021
ASHGA5P011147	1.71235e-05	15.8687	protein_coding	GO:0000188|GO:0001706|GO:0004725|GO:0005654|GO:0006470|GO:0017017|GO:0035335|GO:0045892
ASHGA5P000804	0.000359584	26.5316	protein_coding	GO:0001666|GO:0005506|GO:0005789|GO:0006464|GO:0008475|GO:0008544|GO:0008544|GO:0016702|GO:0030198|GO:0030867|GO:0031418|GO:0042803|GO:0046947|GO:0055114
ASHGA5P052752	0.0185652	2.52398	protein_coding	GO:0004930|GO:0007601|GO:0007602|GO:0009881|GO:0016021|GO:0018298
ASHGA5P003578	0.0155195	3.65336	protein_coding	GO:0046872
ASHGA5P003175	0.0134365	3.61149	protein_coding	GO:0055085|GO:0006811|GO:0007605|GO:0009611|GO:0042493|GO:0046677|GO:0006537|GO:0050885|GO:0009416|GO:0007268|GO:0050806|GO:0010035|GO:0015813|GO:0009449|GO:0021545|GO:0031223|GO:0043490|GO:0048667|GO:0051938|GO:0001504|GO:0006835|GO:0070779|GO:0006536|GO:0016021|GO:0005886|GO:0043205|GO:0016020|GO:0005624|GO:0009986|GO:0005743|GO:0016323|GO:0043025|GO:0043197|GO:0045202|GO:0043005|GO:0042995|GO:…
ASHGA5P048709	0.0216754	2.14694	protein_coding	GO:0000030|GO:0005789|GO:0005789|GO:0006501|GO:0006506|GO:0016021|GO:0016254|GO:0031227|GO:0043687|GO:0044267
ASHGA5P006612	0.0179521	6.78645	protein_coding	GO:0001764|GO:0061136|GO:0033146|GO:0005634|GO:0005737|GO:0005515|GO:0030331
ASHGA5P016816	0.00111789	4.43258	protein_coding	GO:0002474|GO:0005576|GO:0005783|GO:0006955|GO:0016021|GO:0032393|GO:0042612
ASHGA5P047415	0.00148171	2.60351	protein_coding	GO:0005769|GO:0031901|GO:0042147|GO:0071203
ASHGA5P002847	0.00314819	7.09404	protein_coding	GO:0006813|GO:0006816|GO:0007268|GO:0006952|GO:0050714|GO:0006884|GO:0050862|GO:0045332|GO:0030322|GO:0046541|GO:0071805|GO:0016021|GO:0005886|GO:0008076|GO:0005516|GO:0019903|GO:0016286|GO:0015269|GO:0005267
ASHGA5P010376	0.00326859	4.83344	protein_coding	GO:0006814|GO:0055085|GO:0006811|GO:0006817|GO:0030643|GO:0044341|GO:0031667|GO:0032026|GO:0016021|GO:0005886|GO:0016020|GO:0016324|GO:0031410|GO:0031526|GO:0005903|GO:0015321|GO:0005436
ASHGA5P055628	0.000545523	65.7058	protein_coding	GO:0001730|GO:0003725|GO:0005524|GO:0005576|GO:0005634|GO:0005634|GO:0005737|GO:0005739|GO:0005783|GO:0005829|GO:0006164|GO:0008270|GO:0009615|GO:0019221|GO:0035457|GO:0045071|GO:0046872|GO:0051259|GO:0051607|GO:0060333|GO:0060337|GO:0060700
ASHGA5P050884	0.00049929	2.28012	protein_coding	GO:0004308|GO:0005515|GO:0005739|GO:0005764|GO:0005764|GO:0006644|GO:0006665|GO:0006687|GO:0019866|GO:0043202|GO:0044281|GO:0052794|GO:0052795|GO:0052796
ASHGA5P051991	0.022446	2.30523	protein_coding	GO:0005088|GO:0005769|GO:0005770|GO:0007264|GO:0051056
ASHGA5P007852	0.00640499	2.49977	protein_coding	GO:0005515|GO:0005783|GO:0005789|GO:0008219|GO:0016021|GO:0030424|GO:0030425|GO:0031175|GO:0032584|GO:0046872|GO:0048011|GO:0055038|GO:0072659
ASHGA5P011506	0.00201834	8.43464	protein_coding	GO:0005794|GO:0005829|GO:0005874|GO:0010008|GO:0017137|GO:0030334|GO:0048471
ASHGA5P002375	0.0042184	4.16669	protein_coding	GO:0005515|GO:0005975|GO:0006027|GO:0008449|GO:0008484|GO:0030203|GO:0042339|GO:0042340|GO:0043202|GO:0044281|GO:0046872
ASHGA5P013291	0.00297053	8.19886	protein_coding
ASHGA5P051415	0.0226308	3.79169	protein_coding	GO:0005737|GO:0016021
ASHGA5P039666	0.00803177	5.9773	protein_coding	GO:0004568|GO:0005615|GO:0005975|GO:0006032|GO:0008061|GO:0043169
ASHGA5P021944	0.0197375	2.58419	protein_coding	GO:0006629|GO:0046470|GO:0008152|GO:0004622
ASHGA5P042256	0.0272553	2.52244	protein_coding	GO:0000122|GO:0003677|GO:0005515|GO:0005634|GO:0005737|GO:0006351|GO:0008270
ASHGA5P013761	0.00596861	4.34045	protein_coding	GO:0016021
ASHGA5P006508	0.00427065	2.16823	protein_coding	GO:0005515|GO:0005887|GO:0007166|GO:0030368|GO:0032747|GO:0072537|GO:1900017
ASHGA5P005660	0.00981713	2.7674	protein_coding	GO:0000188|GO:0002224|GO:0002755|GO:0002756|GO:0004725|GO:0005654|GO:0005737|GO:0005829|GO:0008063|GO:0009953|GO:0014070|GO:0017017|GO:0030154|GO:0034130|GO:0034134|GO:0034138|GO:0034142|GO:0035335|GO:0035666|GO:0040036|GO:0042493|GO:0042663|GO:0043065|GO:0045087|GO:0048011|GO:0051403|GO:0051409|GO:0060420|GO:0070373|GO:0070848
ASHGA5P006027	0.00399437	4.25546	protein_coding	GO:0005215|GO:0005543|GO:0005634|GO:0005737|GO:0006351|GO:0008431|GO:0016021|GO:0045540|GO:0045893
ASHGA5P004412	0.000571174	5.77173	protein_coding	GO:0007155|GO:0016021|GO:0030246
ASHGA5P055640	0.00088985	6.30876	protein_coding	GO:0005622|GO:0016567|GO:0035556
ASHGA5P051184	0.00175122	2.91405	protein_coding	GO:0005515|GO:0005739|GO:0005768|GO:0005829|GO:0005829|GO:0005902|GO:0006879|GO:0008286|GO:0008553|GO:0015991|GO:0015992|GO:0016324|GO:0016469|GO:0033178|GO:0033572|GO:0046961|GO:0051701|GO:0055085|GO:0090382
ASHGA5P055427	0.00909133	2.74954	protein_coding	GO:0001822|GO:0004721|GO:0005515|GO:0005622|GO:0005925|GO:0008285|GO:0014850|GO:0019725|GO:0032963|GO:0035264|GO:0035556|GO:0046872|GO:0048871
ASHGA5P004319	0.0122267	2.61002	protein_coding
ASHGA5P009021	0.00845701	2.92095	protein_coding	GO:0004871|GO:0005634|GO:0005737|GO:0005874|GO:0007165|GO:0008270|GO:0042802
ASHGA5P002190	0.00873799	2.4587	protein_coding	GO:0004873|GO:0005515|GO:0007166|GO:0009100|GO:0016021|GO:0030246|GO:0030282|GO:0031647|GO:0055088
ASHGA5P008056	0.00657998	2.43349	protein_coding	GO:0001077|GO:0001708|GO:0003700|GO:0005515|GO:0005634|GO:0005737|GO:0006355|GO:0006461|GO:0007411|GO:0007492|GO:0008190|GO:0008589|GO:0009953|GO:0030426|GO:0030900|GO:0030901|GO:0032525|GO:0040019|GO:0040036|GO:0042472|GO:0042706|GO:0043234|GO:0043565|GO:0045893|GO:0045944|GO:0046982|GO:0090009|GO:2000543
ASHGA5P015222	0.000801233	8.39321	protein_coding	GO:0001669|GO:0002474|GO:0002479|GO:0005515|GO:0005730|GO:0005737|GO:0005829|GO:0006801|GO:0006968|GO:0007568|GO:0008022|GO:0009055|GO:0009749|GO:0014070|GO:0014823|GO:0032010|GO:0032496|GO:0032570|GO:0032870|GO:0033993|GO:0034616|GO:0042493|GO:0042554|GO:0042590|GO:0043020|GO:0043525|GO:0045087|GO:0045730|GO:0045777|GO:0048365|GO:0051701|GO:0055093|GO:0090382
ASHGA5P008007	5.79657e-05	51.2267	protein_coding	GO:0004872|GO:0005515|GO:0005576|GO:0005788|GO:0005789|GO:0005886|GO:0005887|GO:0006501|GO:0006928|GO:0006935|GO:0007165|GO:0007596|GO:0007596|GO:0009986|GO:0010628|GO:0010629|GO:0016021|GO:0016255|GO:0019898|GO:0019899|GO:0030162|GO:0030377|GO:0031225|GO:0042730|GO:0043066|GO:0043403|GO:0043687|GO:0044267|GO:0048762|GO:0060742
ASHGA5P002669	0.00202975	4.65089	protein_coding	GO:0000421|GO:0005765|GO:0006914|GO:0016021|GO:0031410
ASHGA5P007618	0.00395267	3.01237	protein_coding	GO:0000245|GO:0000389|GO:0000398|GO:0003676|GO:0003714|GO:0003723|GO:0005634|GO:0005634|GO:0005681|GO:0005730|GO:0005840|GO:0006351|GO:0006355|GO:0008270
ASHGA5P008765	0.00411915	2.5336	protein_coding	GO:0001756|GO:0005515|GO:0005622|GO:0005634|GO:0005783|GO:0005829|GO:0005856|GO:0006928|GO:0007169|GO:0008092|GO:0008154|GO:0008285|GO:0018108|GO:0030027|GO:0030054|GO:0030175|GO:0030296|GO:0030426|GO:0045202
ASHGA5P050974	0.00214814	3.80332	protein_coding	GO:0005515|GO:0005886|GO:0007267|GO:0019904|GO:0030425|GO:0043025|GO:0045202
ASHGA5P011983	0.000521578	8.64451	protein_coding	GO:0005765|GO:0006955|GO:0016021|GO:0019886|GO:0031902|GO:0042613
ASHGA5P028434	0.000698904	7.02457	protein_coding	GO:0003677|GO:0003950|GO:0003950|GO:0005515|GO:0005634|GO:0005737|GO:0005876|GO:0006281|GO:0006464|GO:0006471|GO:0006810|GO:0006954|GO:0006974|GO:0008219|GO:0019899|GO:0030529|GO:0042493
ASHGA5P012349	0.00261624	14.1503	protein_coding	GO:0005515|GO:0005537|GO:0005764|GO:0005765|GO:0005775|GO:0005783|GO:0005794|GO:0006465|GO:0007042|GO:0007420|GO:0007601|GO:0008219|GO:0016021|GO:0016021|GO:0022008|GO:0030163|GO:0042551|GO:0048471|GO:0070085
ASHGA5P001439	0.0455717	2.15372	protein_coding
ASHGA5P006075	0.00536618	2.62953	protein_coding	GO:0003779|GO:0005543|GO:0005737|GO:0005856
ASHGA5P008645	0.0162318	2.56026	protein_coding	GO:0055085|GO:0044281|GO:0006200|GO:0042493|GO:0006810|GO:0019370|GO:0006692|GO:0016021|GO:0005634|GO:0005886|GO:0005624|GO:0005794|GO:0005887|GO:0000166|GO:0005524|GO:0005215|GO:0016887|GO:0042626|GO:0017111
ASHGA5P008774	0.00461099	2.19175	protein_coding	GO:0001666|GO:0004504|GO:0004598|GO:0005507|GO:0005515|GO:0005576|GO:0006464|GO:0006518|GO:0007417|GO:0007507|GO:0009268|GO:0016021|GO:0030141|GO:0031418|GO:0032355|GO:0042493|GO:0043204|GO:0046688|GO:0051384|GO:0060173
ASHGA5P006899	0.000761207	2.57693	protein_coding	GO:0003824|GO:0005515|GO:0005737|GO:0016567|GO:0016567|GO:0019005|GO:0019901|GO:0031146|GO:0043161|GO:0051298|GO:0080008
ASHGA5P007502	0.00300199	2.44712	protein_coding	GO:0003677|GO:0003700|GO:0005515|GO:0005634|GO:0005667|GO:0006006|GO:0006351|GO:0006355|GO:0006355|GO:0006631|GO:0006687|GO:0007165|GO:0007275|GO:0007283|GO:0008140|GO:0030154|GO:0042752|GO:0043565|GO:0046983|GO:0048384
ASHGA5P007667	0.000564723	2.15013	protein_coding	GO:0005244|GO:0005515|GO:0005765|GO:0010008|GO:0016021|GO:0042802|GO:0072345
ASHGA5P010569	0.000585316	7.5736	protein_coding	GO:0005886|GO:0008150|GO:0016021|GO:0045028
ASHGA5P022757	0.00197837	69.2988	protein_coding	GO:0004859|GO:0005576
ASHGA5P035148	0.000892957	4.48984	protein_coding	GO:0007030|GO:0005737|GO:0005515|GO:0005543|GO:0019894
ASHGA5P028261	0.00156044	8.58304	protein_coding	GO:0005524|GO:0016021|GO:0018117|GO:0034259|GO:0070733
ASHGA5P050030	0.000309912	3.85412	protein_coding	GO:0002020|GO:0005886|GO:0006955|GO:0007268|GO:0007417|GO:0008366|GO:0009636|GO:0019911|GO:0033269|GO:0042552|GO:0043025|GO:0043218|GO:0050771
ASHGA5P051579	0.00045641	4.65215	protein_coding	GO:0005783|GO:0005789|GO:0008022|GO:0015813|GO:0016021|GO:0051051
ASHGA5P012931	7.56462e-05	4.17883	protein_coding	GO:0004722|GO:0004725|GO:0005635|GO:0005737|GO:0005829|GO:0006470|GO:0006644|GO:0006661|GO:0015269|GO:0035335|GO:0044281
ASHGA5P010340	0.00130434	4.75207	protein_coding	GO:0001948|GO:0005886|GO:0005886|GO:0006457|GO:0007268|GO:0007269|GO:0008021|GO:0008219|GO:0031072|GO:0042470|GO:0043008|GO:0043524|GO:0051082|GO:0061202
ASHGA5P011487	0.0223303	3.00036	protein_coding	GO:0004993|GO:0005886|GO:0005887|GO:0007187|GO:0007192|GO:0007268|GO:0007623|GO:0008015|GO:0030594
ASHGA5P044826	0.00608516	5.31623	protein_coding	GO:0001782|GO:0001817|GO:0001932|GO:0001933|GO:0002431|GO:0002513|GO:0002513|GO:0002553|GO:0002576|GO:0002762|GO:0002768|GO:0002768|GO:0002774|GO:0002902|GO:0004713|GO:0004713|GO:0004713|GO:0004715|GO:0004716|GO:0005161|GO:0005178|GO:0005515|GO:0005524|GO:0005634|GO:0005634|GO:0005737|GO:0005758|GO:0005794|GO:0005829|GO:0005886|GO:0006468|GO:0006974|GO:0006991|GO:0007165|GO:0007169|GO:0007596|GO:…
ASHGA5P007180	0.0400237	2.05745	protein_coding	GO:0000902|GO:0007155|GO:0042730|GO:0007166|GO:0030168|GO:0007596|GO:0007599|GO:0030193|GO:0070493|GO:0007597|GO:0005886|GO:0016020|GO:0005887|GO:0031362|GO:0005515|GO:0015057
ASHGA5P029813	0.0129855	2.78632	protein_coding	GO:0016021|GO:0016616|GO:0050662
ASHGA5P008350	0.0156937	2.14364	protein_coding	GO:0004767|GO:0005615|GO:0006644|GO:0006665|GO:0006684|GO:0006685|GO:0006687|GO:0007165|GO:0007399|GO:0008219|GO:0016798|GO:0023021|GO:0035307|GO:0042220|GO:0042493|GO:0042599|GO:0043065|GO:0043202|GO:0043407|GO:0044281|GO:0046513
ASHGA5P054924	7.85443e-05	7.58879	protein_coding	GO:0003824|GO:0005432|GO:0005515|GO:0005886|GO:0005975|GO:0006811|GO:0006816|GO:0006865|GO:0007596|GO:0009986|GO:0015175|GO:0015827|GO:0016021|GO:0016049|GO:0016324|GO:0042470|GO:0043169|GO:0050900|GO:0055085|GO:0060356
ASHGA5P001245	0.000180588	60.8344	protein_coding	GO:0000165|GO:0000165|GO:0001649|GO:0001775|GO:0002548|GO:0002548|GO:0004672|GO:0004698|GO:0005515|GO:0005576|GO:0005576|GO:0005615|GO:0005622|GO:0005737|GO:0005829|GO:0006468|GO:0006816|GO:0006874|GO:0006887|GO:0006935|GO:0006954|GO:0007010|GO:0007267|GO:0007610|GO:0008009|GO:0008360|GO:0009636|GO:0010628|GO:0010629|GO:0010818|GO:0014808|GO:0016004|GO:0016301|GO:0016310|GO:0019722|GO:0023052|GO:…
ASHGA5P013307	0.00191906	2.12761	protein_coding	GO:0005515|GO:0005737|GO:0008768|GO:0046872
ASHGA5P006600	0.0485814	2.12629	protein_coding	GO:0003774|GO:0003777|GO:0005524|GO:0005783|GO:0005794|GO:0005874|GO:0006890|GO:0007018
ASHGA5P010123	0.0157945	3.57342	protein_coding
ASHGA5P009046	0.0164901	2.35707	protein_coding	GO:0000981|GO:0001736|GO:0003677|GO:0005634|GO:0007389|GO:0007398|GO:0007417|GO:0008544|GO:0032321|GO:0032956|GO:0042060|GO:0045944|GO:0090103|GO:0090179
ASHGA5P003060	0.00286782	2.37671	protein_coding	GO:0002474|GO:0005515|GO:0005737|GO:0005783|GO:0005789|GO:0005829|GO:0006888|GO:0006888|GO:0006987|GO:0012507|GO:0015031|GO:0016044|GO:0018279|GO:0019886|GO:0030127|GO:0030134|GO:0030968|GO:0043231|GO:0043687|GO:0044267|GO:0048208|GO:0048306|GO:0048471|GO:0051592
ASHGA5P026292	0.00133714	3.12536	protein_coding	GO:0008150|GO:0007264|GO:0051056|GO:0035556|GO:0005575|GO:0005829|GO:0003674
ASHGA5P054949	0.00410452	2.39789	protein_coding	GO:0001505|GO:0003674|GO:0004871|GO:0005109|GO:0005515|GO:0005737|GO:0005829|GO:0005874|GO:0005938|GO:0006366|GO:0006469|GO:0007165|GO:0007269|GO:0007411|GO:0007507|GO:0007528|GO:0010976|GO:0016023|GO:0016055|GO:0016328|GO:0019899|GO:0019901|GO:0021915|GO:0022007|GO:0030136|GO:0030177|GO:0030424|GO:0030425|GO:0030426|GO:0031122|GO:0031410|GO:0032091|GO:0032436|GO:0034504|GO:0035176|GO:0035372|GO:…
ASHGA5P003289	0.0385666	2.03202	protein_coding	GO:0000075|GO:0000087|GO:0000089|GO:0000090|GO:0000093|GO:0000236|GO:0000278|GO:0000776|GO:0000777|GO:0005515|GO:0005634|GO:0005643|GO:0005737|GO:0005739|GO:0005813|GO:0005819|GO:0005829|GO:0007093|GO:0007094|GO:0015629|GO:0051301
ASHGA5P006051	0.0177062	3.09409	protein_coding
ASHGA5P033864	0.0192633	4.80983	protein_coding	GO:0000139|GO:0001574|GO:0003828|GO:0006486|GO:0006491|GO:0006688|GO:0009100|GO:0009311|GO:0018279|GO:0030173|GO:0033691|GO:0043687|GO:0044267
ASHGA5P004373	0.0190346	3.6492	protein_coding	GO:0005515|GO:0005829|GO:0007175|GO:0031901|GO:0032266|GO:0042059|GO:0046872
ASHGA5P004615	0.00516944	2.10833	protein_coding	GO:0005515|GO:0005634|GO:0005730|GO:0005737|GO:0006351|GO:0006355|GO:0051726
ASHGA5P008403	0.00668502	4.04845	protein_coding	GO:0003674|GO:0005575|GO:0008150|GO:0016021
ASHGA5P011124	0.0106514	7.81893	protein_coding	GO:0001766|GO:0004872|GO:0005515|GO:0005576|GO:0005886|GO:0005887|GO:0006917|GO:0007166|GO:0007596|GO:0009897|GO:0009898|GO:0016337|GO:0030101|GO:0030887|GO:0042110|GO:0042803|GO:0043499|GO:0045580|GO:0046658|GO:0050900
ASHGA5P011373	0.00127674	7.35983	protein_coding	GO:0000139|GO:0005102|GO:0005768|GO:0005794|GO:0010008|GO:0016021|GO:0046426|GO:0060400|GO:2000009
ASHGA5P019631	0.000388505	2.91636	protein_coding	GO:0003690|GO:0003700|GO:0005634|GO:0005737|GO:0006351|GO:0006355|GO:0008270|GO:0019221|GO:0030183|GO:0042060|GO:0045893|GO:0045944
ASHGA5P003714	0.00800391	4.17189	protein_coding	GO:0001501|GO:0030178|GO:0006935|GO:0005737|GO:0005615
ASHGA5P038022	0.000433547	47.2907	protein_coding	GO:0006915|GO:0007283|GO:0006917|GO:0008584|GO:0032464|GO:0090200|GO:0016021|GO:0012505|GO:0005740|GO:0005515|GO:0046982|GO:0051400
ASHGA5P049986	0.00826026	2.54084	protein_coding	GO:0005794|GO:0005801|GO:0006888
ASHGA5P013234	0.00121037	3.97799	protein_coding	GO:0005515|GO:0005634|GO:0005829|GO:0006469|GO:0007173|GO:0008543|GO:0031931|GO:0032007|GO:0043523|GO:0044445|GO:0045792|GO:0048011|GO:0048015
ASHGA5P053344	0.0234307	2.55347	protein_coding	GO:0005262|GO:0005516|GO:0005887|GO:0006816|GO:0006816|GO:0016324|GO:0051262
ASHGA5P051581	0.00400757	10.291	protein_coding	GO:0001077|GO:0003677|GO:0005515|GO:0005634|GO:0006355|GO:0006461|GO:0007275|GO:0030318|GO:0043234|GO:0045893|GO:0045893|GO:0045944|GO:0046983
ASHGA5P006105	0.00771386	2.34624	protein_coding	GO:0000149|GO:0005484|GO:0005515|GO:0005773|GO:0005802|GO:0005829|GO:0005886|GO:0005886|GO:0006461|GO:0006886|GO:0006892|GO:0006944|GO:0007596|GO:0009986|GO:0016020|GO:0016021|GO:0016044|GO:0016081|GO:0016323|GO:0016324|GO:0017137|GO:0030168|GO:0030507|GO:0031201|GO:0035749|GO:0042383|GO:0042581|GO:0043219|GO:0048471
ASHGA5P001953	0.0107499	6.57329	protein_coding	GO:0003723|GO:0005515|GO:0005737|GO:0022625
ASHGA5P017464	0.000102204	12.5379	protein_coding	GO:0014067|GO:0016021|GO:0036313|GO:0043553|GO:0043553
ASHGA5P013757	0.00242449	4.37309	protein_coding	GO:0002224|GO:0002238|GO:0002755|GO:0005121|GO:0005123|GO:0005515|GO:0005829|GO:0005886|GO:0006954|GO:0007165|GO:0007166|GO:0007254|GO:0008063|GO:0009615|GO:0010008|GO:0016064|GO:0019221|GO:0031663|GO:0032494|GO:0032740|GO:0032747|GO:0032755|GO:0032760|GO:0034130|GO:0034134|GO:0034142|GO:0042802|GO:0043123|GO:0044130|GO:0045080|GO:0045087|GO:0045351|GO:0045944|GO:0046330|GO:0048011|GO:0048661|GO:…
ASHGA5P002137	0.013701	8.46345	protein_coding	GO:0004930|GO:0005509|GO:0005615|GO:0005886|GO:0007186|GO:0007218|GO:0016021
ASHGA5P012954	0.0381459	2.23931	protein_coding	GO:0016021
ASHGA5P018967	0.00129094	2.49086	protein_coding	GO:0005783|GO:0016021
ASHGA5P008405	0.00557523	2.31158	protein_coding	GO:0000104|GO:0005739|GO:0005743|GO:0005743|GO:0005749|GO:0006099|GO:0006099|GO:0009055|GO:0009060|GO:0016021|GO:0020037|GO:0022904|GO:0044281|GO:0045273|GO:0046872|GO:0055114
ASHGA5P000825	0.00120052	17.7623	protein_coding	GO:0002576|GO:0005764|GO:0005765|GO:0005770|GO:0005886|GO:0007596|GO:0016020|GO:0016021|GO:0030168|GO:0030670|GO:0031088|GO:0031088|GO:0031902
ASHGA5P002931	0.0101255	3.15999	protein_coding	GO:0005515|GO:0005768|GO:0005829|GO:0007034|GO:0008565|GO:0010008|GO:0030904|GO:0031982|GO:0042147
ASHGA5P027501	0.00952368	2.45929	protein_coding	GO:0004221|GO:0004843|GO:0005515|GO:0005634|GO:0006511|GO:0007067|GO:0008270|GO:0016579|GO:0051301|GO:0051322|GO:0060564|GO:0090231
ASHGA5P048901	0.0101234	2.10441	protein_coding	GO:0005634|GO:0007517|GO:0030154|GO:0048471|GO:0051879|GO:0061077
ASHGA5P007801	0.0146934	2.5297	protein_coding	GO:0005515|GO:0005769|GO:0005829|GO:0006886|GO:0006897|GO:0015031|GO:0016020|GO:0016197|GO:0016197
ASHGA5P050954	0.00366809	2.90109	protein_coding	GO:0000137|GO:0005509|GO:0005515|GO:0005634|GO:0005737|GO:0005789|GO:0009306|GO:0019538|GO:0042984
ASHGA5P054829	0.00896527	7.44579	protein_coding	GO:0005385|GO:0005385|GO:0005794|GO:0005794|GO:0006882|GO:0006882|GO:0016021|GO:0030173|GO:0042803|GO:0048471|GO:0061448|GO:0071577|GO:0071577
ASHGA5P020844	0.033661	2.76193	protein_coding	GO:0003779|GO:0004842|GO:0004871|GO:0005768|GO:0007219|GO:0008270|GO:0043123
ASHGA5P051507	0.00566125	2.05217	protein_coding	GO:0005515|GO:0005634|GO:0005743|GO:0032981
ASHGA5P009471	0.012688	3.47995	protein_coding	GO:0004222|GO:0005515|GO:0005886|GO:0006508|GO:0016021|GO:0042310|GO:0046872
ASHGA5P001204	0.0284856	4.60066	protein_coding	GO:0005484|GO:0005515|GO:0005576|GO:0005886|GO:0006112|GO:0006886|GO:0006887|GO:0007268|GO:0007269|GO:0014047|GO:0016021|GO:0030054|GO:0030672|GO:0031201|GO:0043005|GO:0044281|GO:0050796
ASHGA5P049431	0.000872255	2.08007	protein_coding	GO:0004842|GO:0005524|GO:0006511|GO:0031625|GO:0070534|GO:0070936
ASHGA5P031582	0.00187581	3.68144	protein_coding	GO:0016021
ASHGA5P010564	0.000268139	17.5243	protein_coding	GO:0001836|GO:0005515|GO:0005739|GO:0005886|GO:0006955|GO:0016021|GO:0019221|GO:0043154|GO:0051902|GO:0060337
ASHGA5P001331	0.0261499	2.68895	protein_coding	GO:0001101|GO:0005515|GO:0005887|GO:0006810|GO:0006814|GO:0007165|GO:0007613|GO:0008306|GO:0009268|GO:0015280|GO:0022839|GO:0042391|GO:0046929|GO:0070588
ASHGA5P011933	0.0039227	2.75024	protein_coding	GO:0006457|GO:0018279|GO:0044267|GO:0006986|GO:0043687|GO:0005576|GO:0005789|GO:0016020|GO:0005788|GO:0005509|GO:0004571
ASHGA5P053035	0.0141961	3.87352	protein_coding	GO:0004930|GO:0005515|GO:0005637|GO:0005640|GO:0005737|GO:0005886|GO:0005886|GO:0007189|GO:0007190|GO:0007595|GO:0008284|GO:0008340|GO:0009986|GO:0016021|GO:0016363|GO:0016520|GO:0017046|GO:0019838|GO:0019933|GO:0030104|GO:0030141|GO:0030252|GO:0030819|GO:0032868|GO:0032869|GO:0033143|GO:0040018|GO:0042445|GO:0043568|GO:0043627|GO:0048469|GO:0048609|GO:0051246|GO:0051384|GO:0060124|GO:0060133
ASHGA5P050900	0.0084032	2.09118	protein_coding	GO:0005765|GO:0005769|GO:0005770|GO:0005884|GO:0006886|GO:0030424|GO:0030897|GO:0031902|GO:0043025|GO:0051015|GO:0055037
ASHGA5P009936	3.8247e-06	6.07993	protein_coding	GO:0005515
ASHGA5P003901	0.000941814	2.79721	protein_coding	GO:0016021
ASHGA5P007944	0.00101512	6.05073	protein_coding	GO:0005545|GO:0007032|GO:0007154|GO:0015031|GO:0031313
ASHGA5P048539	0.00307741	2.05866	protein_coding	GO:0003779|GO:0005634|GO:0005737|GO:0005783|GO:0017048|GO:0030036|GO:0048471
ASHGA5P007638	0.0139988	2.76509	protein_coding	GO:0005515|GO:0005737|GO:0007165|GO:0008289|GO:0008526
ASHGA5P000881	0.0299977	2.04984	protein_coding	GO:0000075|GO:0000082|GO:0000084|GO:0000209|GO:0000216|GO:0000278|GO:0000502|GO:0002474|GO:0002479|GO:0005634|GO:0005654|GO:0005730|GO:0005737|GO:0005829|GO:0005838|GO:0006521|GO:0006915|GO:0006977|GO:0010467|GO:0016032|GO:0016070|GO:0016071|GO:0022624|GO:0031145|GO:0034641|GO:0042590|GO:0042981|GO:0044281|GO:0051436|GO:0051437|GO:0051439
ASHGA5P015715	0.0321819	2.10664	protein_coding	GO:0005576
ASHGA5P001683	0.00467111	4.23341	protein_coding	GO:0003677|GO:0006281
ASHGA5P008900	0.00355836	2.87426	protein_coding	GO:0001923|GO:0002020|GO:0002237|GO:0002726|GO:0004197|GO:0004842|GO:0004871|GO:0005515|GO:0005634|GO:0005730|GO:0005737|GO:0005829|GO:0005886|GO:0006508|GO:0006952|GO:0007250|GO:0008233|GO:0009620|GO:0016567|GO:0019209|GO:0031398|GO:0032449|GO:0032743|GO:0042098|GO:0042981|GO:0043123|GO:0043234|GO:0043621|GO:0045087|GO:0048471|GO:0050852|GO:0050852|GO:0050856|GO:0050870|GO:0051092|GO:0051168|GO:…
ASHGA5P037962	0.00629552	2.10361	protein_coding	GO:0005319|GO:0005576|GO:0005737|GO:0006869|GO:0008289|GO:0042157
ASHGA5P011304	0.00077936	2.49949	protein_coding	GO:0005515|GO:0005783|GO:0005789|GO:0008219|GO:0016021|GO:0030424|GO:0030425|GO:0031175|GO:0032584|GO:0046872|GO:0048011|GO:0055038|GO:0072659
ASHGA5P008203	0.00070809	16.8655	protein_coding	GO:0004423|GO:0005975|GO:0006027|GO:0030203|GO:0030204|GO:0030207|GO:0043202|GO:0044281|GO:0046872
ASHGA5P012382	0.00315681	6.36515	protein_coding	GO:0001525|GO:0005070|GO:0005737|GO:0005886|GO:0006915|GO:0007165|GO:0030154
ASHGA5P012435	0.0102964	2.2171	protein_coding	GO:0004788|GO:0005524|GO:0005737|GO:0005829|GO:0006766|GO:0006767|GO:0006772|GO:0009229|GO:0016301|GO:0042723|GO:0044281
ASHGA5P051919	5.29856e-05	33.9294	protein_coding	GO:0002224|GO:0002282|GO:0004872|GO:0004888|GO:0005886|GO:0005887|GO:0006954|GO:0006955|GO:0007165|GO:0016020|GO:0030670|GO:0035354|GO:0042116|GO:0042495|GO:0042535|GO:0042742|GO:0045087|GO:0045410|GO:0046982|GO:0052033|GO:0071723|GO:0071727
ASHGA5P007858	0.0121499	2.18926	protein_coding	GO:0003677|GO:0003700|GO:0005515|GO:0005634|GO:0005667|GO:0006006|GO:0006351|GO:0006355|GO:0006355|GO:0006631|GO:0006687|GO:0007165|GO:0007275|GO:0007283|GO:0008140|GO:0030154|GO:0042752|GO:0043565|GO:0046983|GO:0048384
ASHGA5P005953	0.000212383	198.09	protein_coding	GO:0004222|GO:0005509|GO:0005515|GO:0005737|GO:0005796|GO:0005886|GO:0005887|GO:0006508|GO:0008270|GO:0022617|GO:0030198|GO:0030307|GO:0030335|GO:0031012|GO:0042470
ASHGA5P053265	0.0445922	3.25921	protein_coding	GO:0000139|GO:0001516|GO:0004622|GO:0005524|GO:0005622|GO:0005777|GO:0005778|GO:0005789|GO:0006631|GO:0006644|GO:0008219|GO:0016020|GO:0016021|GO:0019369|GO:0034638|GO:0036151|GO:0036152|GO:0043651|GO:0044281|GO:0046338|GO:0046474|GO:0047499|GO:0048471|GO:0050482
ASHGA5P002377	0.016806	2.54372	protein_coding	GO:0000226|GO:0003774|GO:0005524|GO:0005813|GO:0005829|GO:0005868|GO:0005874|GO:0006810|GO:0019886|GO:0051642
ASHGA5P012097	0.00399854	4.98227	protein_coding	GO:0006508|GO:0042981|GO:0005737|GO:0005622|GO:0005515|GO:0004869|GO:0004197
ASHGA5P004152	0.00271018	12.125	protein_coding	GO:0004221|GO:0004843|GO:0005515|GO:0005634|GO:0005737|GO:0006464|GO:0006508|GO:0006511|GO:0008233|GO:0032183|GO:0070536|GO:0071108
ASHGA5P010323	0.026027	2.48458	protein_coding	GO:0005730|GO:0005737
ASHGA5P051115	0.00332272	4.84224	protein_coding	GO:0002070|GO:0005249|GO:0005251|GO:0005764|GO:0005886|GO:0006487|GO:0006493|GO:0006936|GO:0007605|GO:0008015|GO:0008016|GO:0008076|GO:0008076|GO:0015459|GO:0016324|GO:0030018|GO:0031433|GO:0051899|GO:0071435|GO:0071805
ASHGA5P012588	0.0185356	2.85474	protein_coding	GO:0005097|GO:0005515|GO:0016023|GO:0031398|GO:0031410|GO:0032007|GO:0032862|GO:0070848
ASHGA5P013885	0.015626	3.25189	protein_coding	GO:0005537|GO:0009986|GO:0016021|GO:0042806|GO:0046872
ASHGA5P018220	0.0137573	2.58371	protein_coding	GO:0004127|GO:0004849|GO:0005524|GO:0005634|GO:0005737|GO:0005829|GO:0006222|GO:0009220|GO:0015949|GO:0016776|GO:0044281|GO:0055086
ASHGA5P009675	0.018726	2.73259	protein_coding	GO:0000139|GO:0006891|GO:0015031|GO:0017119|GO:0070085
ASHGA5P002142	0.00511407	2.29524	protein_coding	GO:0005097|GO:0005515|GO:0005622|GO:0030904
ASHGA5P009338	9.64941e-05	5.57334	protein_coding	GO:0005515|GO:0005783
ASHGA5P038964	0.00426644	8.43585	protein_coding	GO:0003674|GO:0004842|GO:0005634|GO:0005730|GO:0005737|GO:0005737|GO:0005813|GO:0008270|GO:0042692
ASHGA5P010711	0.00411812	2.61646	protein_coding	GO:0001701|GO:0005385|GO:0005886|GO:0005886|GO:0006829|GO:0006874|GO:0006882|GO:0016021|GO:0019855|GO:0030315|GO:0046929|GO:0055085|GO:0070509|GO:0070574|GO:0071584|GO:0071585|GO:0090281
ASHGA5P002743	0.000525812	2.26183	protein_coding	GO:0001893|GO:0005515|GO:0005783|GO:0005789|GO:0005793|GO:0005794|GO:0006886|GO:0006888|GO:0007030|GO:0016021|GO:0030137|GO:0030663|GO:0032580|GO:0033116|GO:0034260|GO:0035459|GO:0042589|GO:0043231|GO:0048205|GO:0048208|GO:0048598|GO:0072661
ASHGA5P005942	0.00170322	11.7135	protein_coding	GO:0004713|GO:0004715|GO:0004871|GO:0005515|GO:0005524|GO:0005737|GO:0006468|GO:0007165|GO:0016020|GO:0046777
ASHGA5P006095	0.00553367	4.71996	protein_coding	GO:0070374
ASHGA5P005993	0.00176205	3.61994	protein_coding	GO:0005634|GO:0016567|GO:0016567|GO:0030374|GO:0045944|GO:0080008
ASHGA5P054380	0.0204214	2.00738	protein_coding	GO:0004320|GO:0006633|GO:0016295|GO:0016296
ASHGA5P001022	0.0107085	3.81393	protein_coding	GO:0004802|GO:0005634|GO:0005737|GO:0006007|GO:0006772|GO:0046872
ASHGA5P041912	0.00222835	3.52952	protein_coding	GO:0004129|GO:0005746|GO:0009055
ASHGA5P009806	0.0321258	7.11704	protein_coding	GO:0006954|GO:0007186|GO:0006935|GO:0070098|GO:0016021|GO:0005887|GO:0004950|GO:0042379|GO:0048020
ASHGA5P056052	0.00332636	2.37405	protein_coding	GO:0005739|GO:0016567|GO:0016567|GO:0080008
ASHGA5P054207	0.00110976	7.7631	protein_coding	GO:0000184|GO:0003723|GO:0003735|GO:0005829|GO:0005844|GO:0006412|GO:0006412|GO:0006413|GO:0006414|GO:0006415|GO:0006614|GO:0007275|GO:0010467|GO:0016032|GO:0016070|GO:0016071|GO:0019058|GO:0019083|GO:0019843|GO:0022627|GO:0044267
ASHGA5P054292	0.0194766	2.9155	protein_coding	GO:0016021
ASHGA5P002255	6.00676e-05	5.40841	protein_coding	GO:0005515|GO:0015279|GO:0030176|GO:2001256
ASHGA5P004109	0.014927	4.35001	protein_coding	GO:0004674|GO:0005083|GO:0005515|GO:0005524|GO:0005634|GO:0005730|GO:0005737|GO:0005856|GO:0006468|GO:0006950|GO:0007010|GO:0007243|GO:0007256|GO:0007256|GO:0016055|GO:0031532|GO:0046777|GO:0048814|GO:0055037
ASHGA5P035800	0.00459832	4.13285	protein_coding	GO:0000165|GO:0004871|GO:0005085|GO:0005088|GO:0005509|GO:0005886|GO:0005887|GO:0007264|GO:0007265|GO:0017016|GO:0019900|GO:0019992|GO:0032045|GO:0032854|GO:0046582|GO:0048471
ASHGA5P050894	0.000368329	3.47597	protein_coding	GO:0005634|GO:0005694|GO:0005795|GO:0005515|GO:0008289
ASHGA5P011184	0.00552592	4.25527	protein_coding	GO:0001948|GO:0002576|GO:0004871|GO:0005515|GO:0005576|GO:0005634|GO:0005737|GO:0005829|GO:0005886|GO:0005938|GO:0007195|GO:0007596|GO:0008134|GO:0015629|GO:0015629|GO:0017048|GO:0017160|GO:0030168|GO:0031267|GO:0031523|GO:0031532|GO:0034329|GO:0034394|GO:0034988|GO:0042177|GO:0042384|GO:0042803|GO:0042993|GO:0043113|GO:0043123|GO:0043433|GO:0045184|GO:0048365|GO:0050821|GO:0051015|GO:0051220|GO:…
ASHGA5P010231	0.00125037	2.03614	protein_coding	GO:0001848|GO:0002079|GO:0004175|GO:0004857|GO:0004872|GO:0005794|GO:0005886|GO:0005887|GO:0006508|GO:0006958|GO:0007338|GO:0009986|GO:0016323|GO:0019048|GO:0030449|GO:0045087|GO:0045916
ASHGA5P004562	0.00107348	173.894	protein_coding	GO:0005125|GO:0005615|GO:0006915
ASHGA5P012177	0.00166474	35.567	protein_coding	GO:0005031|GO:0005515|GO:0005576|GO:0005886|GO:0006915|GO:0006954|GO:0016021|GO:0031625|GO:0045121|GO:0050728|GO:0050779|GO:0051044|GO:0071222
ASHGA5P041841	0.000151213	74.9968	protein_coding
ASHGA5P014076	0.00456396	2.74418	protein_coding	GO:0004565|GO:0005515|GO:0005975|GO:0006027|GO:0006644|GO:0006665|GO:0006687|GO:0016936|GO:0019388|GO:0030203|GO:0042339|GO:0042340|GO:0043169|GO:0043202|GO:0044281|GO:0048471
ASHGA5P055998	0.00670968	2.12968	protein_coding	GO:0003779|GO:0004860|GO:0004871|GO:0005622|GO:0006468|GO:0006469|GO:0007165|GO:0007399|GO:0008047|GO:0008083|GO:0043085
ASHGA5P034527	0.00563471	3.08198	protein_coding
ASHGA5P013608	0.0338624	2.49204	protein_coding	GO:0005515|GO:0005768|GO:0005829|GO:0007034|GO:0008565|GO:0010008|GO:0030904|GO:0031982|GO:0042147
ASHGA5P050754	0.0344888	2.62433	protein_coding	GO:0005730|GO:0005737
ASHGA5P026399	0.00299358	11.0633	protein_coding	GO:0007186|GO:0016021|GO:0005886|GO:0004930|GO:0004984
ASHGA5P009282	0.00129901	15.8414	protein_coding	GO:0001960|GO:0002439|GO:0005149|GO:0005150|GO:0005151|GO:0005152|GO:0005152|GO:0005615|GO:0005622|GO:0005634|GO:0005737|GO:0005813|GO:0005886|GO:0006629|GO:0006953|GO:0006955|GO:0007565|GO:0007613|GO:0010243|GO:0014050|GO:0014070|GO:0030073|GO:0031982|GO:0034115|GO:0042493|GO:0043066|GO:0043507|GO:0045352|GO:0045353|GO:0051384|GO:2000660
ASHGA5P011858	0.00429858	7.4586	protein_coding	GO:0006954|GO:0007155
ASHGA5P041042	0.00216802	32.926	protein_coding	GO:0000018|GO:0003823|GO:0004917|GO:0005515|GO:0005576|GO:0005886|GO:0006955|GO:0007165|GO:0007166|GO:0016021|GO:0038111
ASHGA5P033287	0.039441	4.46237	protein_coding	GO:0001822|GO:0001974|GO:0002005|GO:0002019|GO:0003081|GO:0003779|GO:0004175|GO:0004180|GO:0005515|GO:0005615|GO:0005768|GO:0005886|GO:0006508|GO:0008144|GO:0008217|GO:0008237|GO:0008237|GO:0008241|GO:0008241|GO:0008270|GO:0009897|GO:0014910|GO:0016021|GO:0019229|GO:0031404|GO:0031711|GO:0032943|GO:0042312|GO:0042447|GO:0042447|GO:0043171|GO:0050482|GO:0060218
ASHGA5P013417	0.000854495	12.0035	protein_coding	GO:0002224|GO:0004872|GO:0005515|GO:0005886|GO:0006955|GO:0007267|GO:0008284|GO:0009897|GO:0015026|GO:0016021|GO:0019048|GO:0031295|GO:0042110|GO:0042113|GO:0043017|GO:0043231|GO:0045086|GO:0045404|GO:0045630|GO:0045893|GO:0051607
ASHGA5P032760	0.0382036	4.38354	protein_coding	GO:0007186|GO:0007608|GO:0050911|GO:0016021|GO:0005886|GO:0004930|GO:0004984
ASHGA5P005795	0.0178749	10.146	protein_coding	GO:0001846|GO:0001872|GO:0001874|GO:0001879|GO:0002238|GO:0002752|GO:0005737|GO:0006910|GO:0006911|GO:0006954|GO:0008037|GO:0008329|GO:0009756|GO:0009897|GO:0016021|GO:0016337|GO:0030246|GO:0032760|GO:0042110|GO:0042287|GO:0042832|GO:0045087|GO:0046872|GO:0050766
ASHGA5P051774	0.011215	2.84034	protein_coding	GO:0016042|GO:0008152|GO:0016021|GO:0005783|GO:0005792|GO:0016787|GO:0004091
ASHGA5P050618	0.00155262	7.51572	protein_coding	GO:0016021
ASHGA5P011881	0.0076319	6.67344	protein_coding	GO:0016021
ASHGA5P015332	0.0243212	2.00776	protein_coding	GO:0008270|GO:0016021|GO:0016491
ASHGA5P001511	0.00523588	2.55125	protein_coding	GO:0005543|GO:0055038
ASHGA5P003603	0.0173072	5.34523	protein_coding	GO:0005516|GO:0005737|GO:0005886|GO:0007268|GO:0016021|GO:0016286
ASHGA5P001296	0.000122811	2.27303	protein_coding	GO:0005085|GO:0005515|GO:0032008|GO:0032947|GO:0034613|GO:0071230|GO:0071986
ASHGA5P051095	0.0104519	7.01452	protein_coding	GO:0005234|GO:0005886|GO:0005887|GO:0006810|GO:0007215|GO:0007268|GO:0007399|GO:0007417|GO:0015277|GO:0030054|GO:0045211|GO:0051966
ASHGA5P002942	0.0007465	13.5449	protein_coding	GO:0045893|GO:0043066|GO:0007507|GO:0060037|GO:0003197|GO:0045944|GO:0007368|GO:0001701|GO:0006468|GO:0001755|GO:0018107|GO:0007179|GO:0007281|GO:0001655|GO:0071385|GO:0001707|GO:0001702|GO:0030509|GO:0001569|GO:0045669|GO:0051145|GO:2000017|GO:0002526|GO:0060389|GO:0048641|GO:0030501|GO:0009968|GO:0000082|GO:0003289|GO:0030278|GO:0007178|GO:0010862|GO:0003143|GO:0060923|GO:0032924|GO:0032926|GO:…
ASHGA5P028819	0.00444077	7.93489	protein_coding	GO:0001540|GO:0005515|GO:0005524|GO:0005576|GO:0005615|GO:0005634|GO:0005794|GO:0005886|GO:0006915|GO:0006917|GO:0007399|GO:0010008|GO:0030660|GO:0031301|GO:0042985|GO:0043231
ASHGA5P006479	0.0169981	2.32458	protein_coding	GO:0003952|GO:0005524|GO:0005829|GO:0006766|GO:0006767|GO:0009435|GO:0016810|GO:0019674|GO:0044281
ASHGA5P034519	0.00108835	3.24254	protein_coding	GO:0003924|GO:0005525|GO:0005739|GO:0006400
ASHGA5P049861	0.00659622	2.4168	protein_coding	GO:0005794|GO:0006810|GO:0016020|GO:0016021
ASHGA5P018803	0.00230452	3.76616	protein_coding	GO:0004727|GO:0005737|GO:0005769|GO:0005886
ASHGA5P010827	0.012293	2.48849	protein_coding	GO:0008168
ASHGA5P031263	6.44951e-05	6.03037	protein_coding	GO:0003955|GO:0004128|GO:0005515|GO:0005737|GO:0005829|GO:0006521|GO:0006805|GO:0006809|GO:0006979|GO:0007271|GO:0009636|GO:0034641|GO:0043086|GO:0043525|GO:0044281
ASHGA5P010250	0.00116084	4.0644	protein_coding	GO:0005634|GO:0005730
ASHGA5P052967	0.015749	2.7457	protein_coding	GO:0003677|GO:0005634|GO:0006351|GO:0008270|GO:0045892
ASHGA5P045963	0.0108491	2.12979	protein_coding	GO:0000287|GO:0000910|GO:0000922|GO:0004674|GO:0004871|GO:0005515|GO:0005524|GO:0005634|GO:0005737|GO:0005815|GO:0005874|GO:0006468|GO:0006915|GO:0007059|GO:0007067|GO:0007165|GO:0007346|GO:0016607|GO:0018105|GO:0019894|GO:0019901|GO:0030071|GO:0031572|GO:0043123|GO:0046777|GO:0051225|GO:2000772
ASHGA5P048733	0.000864496	9.01642	protein_coding	GO:0005737|GO:0005739|GO:0016787
ASHGA5P011023	0.00285808	2.43773	protein_coding	GO:0044281|GO:0007601|GO:0034641|GO:0008652|GO:0055129|GO:0005739|GO:0005759|GO:0030170|GO:0008483|GO:0004587
ASHGA5P013853	0.00036455	3.49157	protein_coding	GO:0016021|GO:0072546
ASHGA5P013743	0.00643805	4.2012	protein_coding
ASHGA5P003441	0.00516506	4.1018	protein_coding	GO:0006915|GO:0042981|GO:0006397|GO:0008380|GO:0006916|GO:0005622|GO:0005829|GO:0005730|GO:0003723|GO:0005515|GO:0042802
ASHGA5P053412	0.0107937	2.17601	protein_coding	GO:0001958|GO:0002063|GO:0005794|GO:0006021|GO:0008254|GO:0008441|GO:0008934|GO:0009791|GO:0016021|GO:0030204|GO:0042733|GO:0046854|GO:0046872|GO:0052832|GO:0052833
ASHGA5P018459	0.000482567	4.10892	protein_coding	GO:0000974|GO:0005102|GO:0005515|GO:0005524|GO:0005622|GO:0005634|GO:0005681|GO:0005730|GO:0005829|GO:0005886|GO:0006351|GO:0006397|GO:0006457|GO:0006892|GO:0006986|GO:0007268|GO:0007269|GO:0008021|GO:0008380|GO:0009986|GO:0010467|GO:0016044|GO:0016070|GO:0016071|GO:0019048|GO:0030529|GO:0042470|GO:0042623|GO:0043005|GO:0043025|GO:0043531|GO:0045892|GO:0051082|GO:0051085|GO:0051726|GO:0061202|GO:…
ASHGA5P005026	0.00127859	4.46534	protein_coding	GO:0005515|GO:0005634|GO:0005737|GO:0007049
ASHGA5P011815	0.00069229	7.00831	protein_coding	GO:0004579|GO:0005634|GO:0005783|GO:0005789|GO:0006412|GO:0006464|GO:0006614|GO:0008250|GO:0010467|GO:0016021|GO:0018279|GO:0018279|GO:0043687|GO:0044267
ASHGA5P053648	0.0135274	4.27674	protein_coding	GO:0000079|GO:0000080|GO:0000086|GO:0000278|GO:0004861|GO:0004861|GO:0005515|GO:0005634|GO:0005737|GO:0005829|GO:0006351|GO:0006367|GO:0007050|GO:0007179|GO:0008285|GO:0010467|GO:0019901|GO:0030219|GO:0030511|GO:0031575|GO:0031668|GO:0031670|GO:0042326|GO:0045944|GO:0050680
ASHGA5P032823	0.00407435	7.90507	protein_coding	GO:0005506|GO:0005622|GO:0005737|GO:0006629|GO:0006631|GO:0006917|GO:0008285|GO:0016165|GO:0019370|GO:0030336|GO:0030850|GO:0030856|GO:0045786|GO:0045926|GO:0050473
ASHGA5P015186	0.0054831	3.00838	protein_coding	GO:0004797|GO:0005524|GO:0005759|GO:0006139|GO:0006206|GO:0006260|GO:0016773|GO:0043097|GO:0044281|GO:0055086
ASHGA5P023425	0.012349	5.15287	protein_coding	GO:0005887|GO:0008028|GO:0015293|GO:0015718|GO:0016020
ASHGA5P005046	0.0298379	2.18115	protein_coding	GO:0000166|GO:0001579|GO:0001676|GO:0004467|GO:0005789|GO:0005886|GO:0005902|GO:0006629|GO:0006810|GO:0007584|GO:0015245|GO:0015908|GO:0015909|GO:0016021|GO:0031526|GO:0031957|GO:0042760|GO:0043588|GO:0044539|GO:0055085
ASHGA5P002868	0.00698798	5.43777	protein_coding	GO:0005215|GO:0005543|GO:0005634|GO:0005730|GO:0005737|GO:0005768|GO:0005813|GO:0005886|GO:0006886|GO:0008021|GO:0008270|GO:0017137|GO:0019898|GO:0030658|GO:0042043|GO:0045921|GO:0050714|GO:0071985
ASHGA5P011301	0.000690548	62.6721	protein_coding	GO:0000139
ASHGA5P034946	0.000514445	4.62105	protein_coding	GO:0004747|GO:0005524|GO:0019303
ASHGA5P008860	0.000912936	7.87835	protein_coding	GO:0016021
ASHGA5P007053	0.0116411	2.68712	protein_coding	GO:0000096|GO:0005515|GO:0005634|GO:0005730|GO:0005737|GO:0005794|GO:0005829|GO:0005886|GO:0006595|GO:0010309|GO:0016491|GO:0019509|GO:0019509|GO:0019509|GO:0034641|GO:0044281|GO:0046872
ASHGA5P003655	0.0132614	2.05852	protein_coding	GO:0001726|GO:0003924|GO:0005515|GO:0005525|GO:0005769|GO:0005886|GO:0006897|GO:0007264|GO:0007399|GO:0007596|GO:0010008|GO:0015031|GO:0015629|GO:0019003|GO:0030139|GO:0030154|GO:0031901|GO:0042470|GO:0045121|GO:0045921|GO:0051489|GO:2000286
ASHGA5P003170	0.00619726	8.18051	protein_coding	GO:0000166|GO:0003723
ASHGA5P012164	0.00571131	2.97589	protein_coding	GO:0001756|GO:0005515|GO:0005622|GO:0005634|GO:0005783|GO:0005829|GO:0005856|GO:0006928|GO:0007169|GO:0008092|GO:0008154|GO:0008285|GO:0018108|GO:0030027|GO:0030054|GO:0030175|GO:0030296|GO:0030426|GO:0045202
ASHGA5P013793	0.000128782	2453.26	protein_coding	GO:0005044|GO:0005515|GO:0005576|GO:0005887|GO:0006953
ASHGA5P031551	0.000476762	4.25719	protein_coding	GO:0003674|GO:0004180|GO:0005575|GO:0008150|GO:0016021|GO:0030246
ASHGA5P008018	0.000696038	51.9747	protein_coding	GO:0001836|GO:0005515|GO:0005739|GO:0005886|GO:0006955|GO:0016021|GO:0019221|GO:0043154|GO:0051902|GO:0060337
ASHGA5P002829	0.0115754	2.32187	protein_coding	GO:0000122|GO:0001103|GO:0001666|GO:0003677|GO:0003700|GO:0003700|GO:0003707|GO:0004879|GO:0005515|GO:0005634|GO:0005654|GO:0006367|GO:0006629|GO:0006631|GO:0007507|GO:0008144|GO:0008270|GO:0008289|GO:0008544|GO:0010467|GO:0010745|GO:0010745|GO:0010871|GO:0010887|GO:0010891|GO:0015908|GO:0019904|GO:0030522|GO:0031624|GO:0032000|GO:0032099|GO:0032868|GO:0042060|GO:0042157|GO:0043565|GO:0044255|GO:…
ASHGA5P001781	1.33263e-05	7.28733	protein_coding	GO:0003924|GO:0005515|GO:0005525|GO:0005829|GO:0030336|GO:0031532|GO:0031954|GO:0032486|GO:0034613|GO:0045184|GO:0046328|GO:0048814|GO:0055037|GO:0055038
ASHGA5P012110	0.00823323	2.18579	protein_coding	GO:0005634|GO:0005730|GO:0005737|GO:0005739|GO:0005829|GO:0005829|GO:0006569|GO:0006569|GO:0009435|GO:0019441|GO:0019442|GO:0019805|GO:0030170|GO:0030429|GO:0030429|GO:0030429|GO:0034341|GO:0034516|GO:0034641|GO:0042803|GO:0043420|GO:0044281|GO:0097053
ASHGA5P004683	0.00139311	63.9757	protein_coding	GO:0005576|GO:0005886|GO:0016021
ASHGA5P046624	0.0372097	2.11394	protein_coding	GO:0016021
ASHGA5P048753	0.0279076	2.15421	protein_coding	GO:0006959
ASHGA5P054053	0.0188561	3.06185	protein_coding	GO:0000166|GO:0000398|GO:0003723|GO:0005515|GO:0005634|GO:0005654|GO:0005730|GO:0005847|GO:0006366|GO:0006369|GO:0006378|GO:0006379|GO:0006397|GO:0008380|GO:0010467|GO:0031124|GO:0071920
ASHGA5P055115	0.0132326	3.92061	protein_coding	GO:0004197|GO:0005622|GO:0006508|GO:0006915|GO:0042981
ASHGA5P005610	0.00774894	3.21629	protein_coding	GO:0000166|GO:0003723|GO:0005634|GO:0006397
ASHGA5P019602	0.0031388	2.68906	protein_coding	GO:0002224|GO:0002238|GO:0002755|GO:0005121|GO:0005123|GO:0005515|GO:0005829|GO:0005886|GO:0006954|GO:0007165|GO:0007166|GO:0007254|GO:0008063|GO:0009615|GO:0010008|GO:0016064|GO:0019221|GO:0031663|GO:0032494|GO:0032740|GO:0032747|GO:0032755|GO:0032760|GO:0034130|GO:0034134|GO:0034142|GO:0042802|GO:0043123|GO:0044130|GO:0045080|GO:0045087|GO:0045351|GO:0045944|GO:0046330|GO:0048011|GO:0048661|GO:…
ASHGA5P004318	1.16956e-05	34.7375	protein_coding	GO:0042742|GO:0042590|GO:0007229|GO:0007166|GO:0030168|GO:0032755|GO:0045576|GO:0043306|GO:0050900|GO:0007596|GO:0016064|GO:0050766|GO:0032760|GO:0030593|GO:0033026|GO:0002431|GO:0032733|GO:0019886|GO:0002283|GO:0006911|GO:0032765|GO:0001798|GO:0010543|GO:0001812|GO:0001805|GO:0002554|GO:0038095|GO:0050778|GO:0050776|GO:0007165|GO:0005886|GO:0016020|GO:0005887|GO:0009897|GO:0032998|GO:0019864|GO:…
ASHGA5P051564	0.0216985	3.05033	protein_coding	GO:0003677|GO:0004536|GO:0005509|GO:0005634|GO:0006259|GO:0006308|GO:0006915|GO:0016888
ASHGA5P035841	0.0147013	2.88283	protein_coding	GO:0001501|GO:0006486|GO:0016021|GO:0031227|GO:0050508
ASHGA5P025197	0.00053008	4.92256	protein_coding	GO:0004091|GO:0005783|GO:0016021|GO:0016042
ASHGA5P050580	0.0288644	3.71779	protein_coding	GO:0005515|GO:0005886|GO:0006811|GO:0016021
ASHGA5P000886	0.00762806	5.53421	protein_coding	GO:0016021
ASHGA5P044956	0.00605189	3.47153	protein_coding	GO:0004842|GO:0005515|GO:0005634|GO:0005737|GO:0008270|GO:0008284|GO:0043161|GO:0045893|GO:0051865|GO:0070936
ASHGA5P013343	2.23907e-05	4.9357	protein_coding	GO:0000139|GO:0004842|GO:0005637|GO:0005765|GO:0005789|GO:0008270|GO:0016021|GO:0031902|GO:0051865
ASHGA5P004137	0.00153133	2.44632	protein_coding	GO:0001932|GO:0005515|GO:0005634|GO:0005737|GO:0005886
ASHGA5P009469	0.0044963	2.71842	protein_coding	GO:0000059|GO:0000087|GO:0000236|GO:0000278|GO:0000776|GO:0005215|GO:0005515|GO:0005635|GO:0005635|GO:0005643|GO:0005643|GO:0005654|GO:0005829|GO:0005975|GO:0006260|GO:0006913|GO:0006999|GO:0008645|GO:0010827|GO:0015758|GO:0016032|GO:0017056|GO:0019048|GO:0019221|GO:0031080|GO:0031080|GO:0031965|GO:0044281|GO:0051028|GO:0055085
ASHGA5P055666	0.00357473	5.50332	protein_coding	GO:0002115|GO:0005515|GO:0005887|GO:0007596|GO:0015279|GO:0043234|GO:0051924|GO:0051928
ASHGA5P030836	0.00375732	2.7248	protein_coding
ASHGA5P030136	0.000360372	7.13516	protein_coding	GO:0001501|GO:0004563|GO:0005975|GO:0006644|GO:0006665|GO:0006687|GO:0006689|GO:0007040|GO:0007605|GO:0007628|GO:0008219|GO:0016020|GO:0019915|GO:0019953|GO:0030203|GO:0030204|GO:0030207|GO:0030212|GO:0030214|GO:0042339|GO:0042340|GO:0042552|GO:0043169|GO:0043202|GO:0044281|GO:0046982|GO:0048667|GO:0050884|GO:0050885
ASHGA5P040418	0.000368576	2.27991	protein_coding	GO:0003674|GO:0005575|GO:0008150
ASHGA5P004819	0.00216726	6.36581	protein_coding	GO:0016021|GO:0005743
ASHGA5P008333	0.00295465	3.47294	protein_coding	GO:0007283|GO:0006355|GO:0006006|GO:0006631|GO:0042752|GO:0006687|GO:0048384|GO:0005667|GO:0003700|GO:0043565|GO:0046983
ASHGA5P003500	0.000953507	4.98932	protein_coding	GO:0005634|GO:0005737|GO:0006351|GO:0007286|GO:0008270|GO:0042826|GO:0045892
ASHGA5P003089	0.0255972	2.01574	protein_coding	GO:0001502|GO:0001503|GO:0002153|GO:0002155|GO:0003700|GO:0003707|GO:0004887|GO:0005515|GO:0005634|GO:0005654|GO:0005829|GO:0006357|GO:0006366|GO:0006367|GO:0007611|GO:0008016|GO:0008050|GO:0008134|GO:0008270|GO:0009409|GO:0009755|GO:0010467|GO:0010831|GO:0017025|GO:0017055|GO:0019904|GO:0030218|GO:0030878|GO:0031490|GO:0032403|GO:0033032|GO:0042994|GO:0043565|GO:0044212|GO:0045892|GO:0045925|GO:…
ASHGA5P003243	0.0227264	2.89182	protein_coding	GO:0001738|GO:0001947|GO:0002092|GO:0005515|GO:0005813|GO:0005814|GO:0005911|GO:0005912|GO:0005929|GO:0005932|GO:0007169|GO:0007417|GO:0010842|GO:0016192|GO:0030862|GO:0030902|GO:0031513|GO:0033365|GO:0034613|GO:0035844|GO:0035845|GO:0036038|GO:0039008|GO:0039023|GO:0042384|GO:0043066|GO:0045944|GO:0050795|GO:0060271|GO:0065001|GO:0070121|GO:0070986|GO:0071599|GO:0072372
ASHGA5P002330	0.000160803	54.6785	protein_coding	GO:0003941|GO:0004794|GO:0005575|GO:0005737|GO:0005739|GO:0006094|GO:0006565|GO:0030170|GO:0042803|GO:0042866
ASHGA5P053068	1.147e-05	2115.93	protein_coding	GO:0005576|GO:0005886|GO:0006955|GO:0009897|GO:0016021|GO:0019864|GO:0050776
ASHGA5P045123	0.0149083	3.37174	protein_coding	GO:0004375|GO:0005739|GO:0006546|GO:0009055|GO:0016829|GO:0030170
ASHGA5P000816	0.00387845	2.33861	protein_coding	GO:0005509|GO:0005576|GO:0007160
ASHGA5P003207	0.00312171	2.48274	protein_coding	GO:0001570|GO:0005515|GO:0005634|GO:0005680|GO:0005730|GO:0005737|GO:0005829|GO:0006508|GO:0006511|GO:0006987|GO:0016567|GO:0019048|GO:0030968|GO:0031625
ASHGA5P009037	0.000595622	5.92892	protein_coding	GO:0001659|GO:0003995|GO:0004466|GO:0005739|GO:0005743|GO:0005759|GO:0006635|GO:0006987|GO:0015980|GO:0030968|GO:0033539|GO:0042645|GO:0044255|GO:0044281|GO:0045717|GO:0046322|GO:0050660|GO:0090181
ASHGA5P000980	0.000665247	3.46413	protein_coding	GO:0004663|GO:0006464|GO:0007601|GO:0008270|GO:0018344
ASHGA5P008453	0.00167103	4.61677	protein_coding	GO:0016567
ASHGA5P007284	0.0248458	2.41902	protein_coding	GO:0006886|GO:0016192|GO:0006621|GO:0016021|GO:0005622|GO:0005789|GO:0005624|GO:0005801|GO:0005793|GO:0005783|GO:0004872|GO:0046923|GO:0005046
ASHGA5P038946	0.000204826	11.5098	protein_coding	GO:0005524|GO:0005739|GO:0005829|GO:0005829|GO:0005886|GO:0005887|GO:0005902|GO:0006810|GO:0006879|GO:0008286|GO:0015991|GO:0016324|GO:0016469|GO:0033180|GO:0033572|GO:0046933|GO:0046961|GO:0051701|GO:0055085|GO:0090382
ASHGA5P017301	0.00383859	5.13359	protein_coding	GO:0005576|GO:0005886|GO:0007155|GO:0016021|GO:0030246
ASHGA5P007194	0.0181744	2.25357	protein_coding	GO:0006351|GO:0006355|GO:0005634|GO:0005622|GO:0003677|GO:0008270|GO:0003676
ASHGA5P045052	0.0052589	4.06868	protein_coding	GO:0003723|GO:0005515|GO:0005634|GO:0005730|GO:0006351|GO:0006355|GO:0007283|GO:0017124
ASHGA5P026371	0.0013368	4.06194	protein_coding	GO:0001570|GO:0001772|GO:0004725|GO:0004725|GO:0005161|GO:0005515|GO:0005886|GO:0005887|GO:0005911|GO:0007507|GO:0008013|GO:0008285|GO:0009986|GO:0010642|GO:0016791|GO:0016791|GO:0019901|GO:0030155|GO:0030308|GO:0030336|GO:0032587|GO:0035335|GO:0035335|GO:0042059|GO:0043116|GO:0043407|GO:0045295|GO:0045785|GO:0048008|GO:0050860|GO:0050860|GO:0050918|GO:0051019|GO:0051894|GO:0051897|GO:0051898|GO:…
ASHGA5P027542	0.0085204	5.57307	protein_coding	GO:0005886|GO:0008324|GO:0016021|GO:0055085
ASHGA5P003499	0.0222186	2.78505	protein_coding	GO:0005634|GO:0005737|GO:0006351|GO:0007286|GO:0008270|GO:0042826|GO:0045892
ASHGA5P006264	0.00546798	3.8873	protein_coding	GO:0001702|GO:0003979|GO:0005829|GO:0006011|GO:0006024|GO:0006065|GO:0006065|GO:0006805|GO:0009055|GO:0044281|GO:0051287
ASHGA5P002039	0.00812028	4.00301	protein_coding	GO:0005515|GO:0006511|GO:0016567|GO:0016567|GO:0019902|GO:0031464
ASHGA5P055112	0.0002844	18525.4	protein_coding	GO:0004222|GO:0005509|GO:0005576|GO:0005578|GO:0006508|GO:0007596|GO:0008270|GO:0019048|GO:0022617|GO:0030198|GO:0030574|GO:0050900
ASHGA5P055109	0.00196128	2.53322	protein_coding	GO:0004842|GO:0005515|GO:0005634|GO:0005737|GO:0006915|GO:0007166|GO:0008270|GO:0034121|GO:0038061|GO:0039535|GO:0043123|GO:0045088|GO:0050727|GO:0070424|GO:2000116
ASHGA5P007804	0.00116618	3.18858	protein_coding	GO:0003674|GO:0005737|GO:0008270|GO:0070206
ASHGA5P051105	6.24115e-05	9.29066	protein_coding	GO:0009615|GO:0007166|GO:0019221|GO:0060333|GO:0060334|GO:0005886|GO:0005783|GO:0005887|GO:0004872|GO:0005515|GO:0004906
ASHGA5P007199	0.0118274	3.62085	protein_coding	GO:0004222|GO:0005634|GO:0005739|GO:0046872
ASHGA5P002617	0.00495388	2.65115	protein_coding	GO:0000159|GO:0000775|GO:0005515|GO:0005634|GO:0005737|GO:0007165|GO:0008601|GO:0016020|GO:0019900|GO:0031430|GO:0035307|GO:0090005|GO:0090219
ASHGA5P009427	0.0282272	4.02837	protein_coding	GO:0004873|GO:0005515|GO:0007166|GO:0009100|GO:0016021|GO:0030246|GO:0030282|GO:0031647|GO:0055088
ASHGA5P039982	0.000955111	35.637	protein_coding	GO:0005576|GO:0005615|GO:0006935|GO:0006954|GO:0006955|GO:0007165|GO:0007267|GO:0008009|GO:0008201
ASHGA5P004490	0.000802215	6.83832	protein_coding	GO:0001525|GO:0001726|GO:0005161|GO:0005178|GO:0005515|GO:0005886|GO:0005911|GO:0005925|GO:0007044|GO:0007155|GO:0007157|GO:0007159|GO:0007229|GO:0007411|GO:0007596|GO:0007613|GO:0008305|GO:0009897|GO:0019048|GO:0030949|GO:0032587|GO:0033631|GO:0035313|GO:0043184|GO:0050731|GO:0050900|GO:0071062
ASHGA5P006603	0.0293265	2.00792	protein_coding
ASHGA5P003998	0.00677736	3.84099	protein_coding	GO:0003723|GO:0004674|GO:0005515|GO:0005524|GO:0005634|GO:0007050|GO:0016740|GO:0018105|GO:0018105|GO:0030424|GO:0031175|GO:0032839|GO:0043021|GO:0045948|GO:0046777|GO:0046825|GO:0071598
ASHGA5P013261	0.00665107	6.32818	protein_coding	GO:0001726|GO:0005515|GO:0005545|GO:0005794|GO:0005802|GO:0006886|GO:0006898|GO:0007154|GO:0016023|GO:0030136|GO:0030659|GO:0031234|GO:0031625|GO:0032461|GO:0042803|GO:0043547|GO:0060988
ASHGA5P027527	0.00707191	2.79977	protein_coding	GO:0000139|GO:0003976|GO:0005634|GO:0008134|GO:0009306|GO:0016021|GO:0030154|GO:0046835|GO:0046872
ASHGA5P012407	0.00130515	7.97527	protein_coding	GO:0003824|GO:0005432|GO:0005515|GO:0005886|GO:0005975|GO:0006811|GO:0006816|GO:0006865|GO:0007596|GO:0009986|GO:0015175|GO:0015827|GO:0016021|GO:0016049|GO:0016324|GO:0042470|GO:0043169|GO:0050900|GO:0055085|GO:0060356
ASHGA5P004045	0.0153388	3.72106	protein_coding	GO:0004180|GO:0004181|GO:0005576|GO:0006508|GO:0008270
ASHGA5P046252	0.00726925	3.93245	protein_coding	GO:0007156|GO:0016021|GO:0005886|GO:0016020|GO:0005509
ASHGA5P010968	0.0127204	2.28357	protein_coding	GO:0042981|GO:0048661|GO:0008284|GO:0032496|GO:0045471|GO:0034097|GO:0051591|GO:0019221|GO:0016049|GO:0032755|GO:0050830|GO:0045768|GO:0050731|GO:0051384|GO:0043410|GO:0045669|GO:0043434|GO:0042517|GO:0031018|GO:0070102|GO:0010332|GO:0006953|GO:0002446|GO:0050829|GO:0032722|GO:0002548|GO:0002690|GO:0002384|GO:0032966|GO:0010536|GO:0032717|GO:0070120|GO:0005886|GO:0005576|GO:0005615|GO:0009986|GO:…
ASHGA5P021645	0.0388879	3.2316	protein_coding	GO:0005622|GO:0006886
ASHGA5P006588	0.0197287	2.27903	protein_coding	GO:0005576|GO:0016021
ASHGA5P012584	0.000755918	27.0576	protein_coding	GO:0001525|GO:0004145|GO:0005515|GO:0005622|GO:0005829|GO:0006595|GO:0006596|GO:0009447|GO:0019809|GO:0034641|GO:0042127|GO:0044281
ASHGA5P004669	0.0181038	2.67655	protein_coding	GO:0001540|GO:0005515|GO:0005634|GO:0006355|GO:0007050|GO:0008134|GO:0016020|GO:0030027|GO:0030308|GO:0030426|GO:0035556|GO:0045202|GO:0045749
ASHGA5P028674	0.000283401	3.62233	protein_coding	GO:0005525|GO:0005794|GO:0007264|GO:0015031
ASHGA5P034072	0.00025532	3.41083	protein_coding	GO:0005615|GO:0005737|GO:0005829|GO:0007267|GO:0009615|GO:0019048|GO:0019221|GO:0019941|GO:0031386|GO:0032020|GO:0032480|GO:0045087|GO:0060337
ASHGA5P037166	0.00117655	3.15008	protein_coding	GO:0007411|GO:0008585|GO:0008584|GO:0005576|GO:0005594|GO:0030020
ASHGA5P011980	8.18917e-05	19.5016	protein_coding	GO:0001525|GO:0001938|GO:0002116|GO:0005021|GO:0005576|GO:0005829|GO:0005886|GO:0005886|GO:0007155|GO:0007165|GO:0007267|GO:0007411|GO:0007411|GO:0008201|GO:0009887|GO:0010595|GO:0014911|GO:0015026|GO:0016021|GO:0017154|GO:0019838|GO:0019838|GO:0019955|GO:0031410|GO:0035729|GO:0035767|GO:0038084|GO:0038084|GO:0043235|GO:0046872|GO:0048008|GO:0048010|GO:0048010|GO:0048012|GO:0050731|GO:0060301|GO:…
ASHGA5P011687	1.0329e-05	8.41263	protein_coding	GO:0000307|GO:0001934|GO:0004693|GO:0005515|GO:0005634|GO:0005737|GO:0007165|GO:0016020|GO:0019901|GO:0042098|GO:0045737|GO:0051301
ASHGA5P014335	0.000497422	2.66056	protein_coding	GO:0005788|GO:0006644|GO:0006665|GO:0006687|GO:0016491|GO:0043687|GO:0044267|GO:0044281|GO:0046872
ASHGA5P011956	0.00615165	2.489	protein_coding	GO:0005576|GO:0005576|GO:0005581|GO:0006955|GO:0006956|GO:0006958|GO:0030853|GO:0045087|GO:0045650
ASHGA5P013381	0.00848148	3.64565	protein_coding	GO:0003674|GO:0007409|GO:0046658
ASHGA5P004626	0.0226641	3.29644	protein_coding	GO:0000287|GO:0004674|GO:0004674|GO:0005515|GO:0005524|GO:0005524|GO:0005634|GO:0005737|GO:0006468|GO:0006468|GO:0007228|GO:0008134|GO:0009791|GO:0042384|GO:0045880|GO:0051090
ASHGA5P037162	0.000371143	7.12595	protein_coding	GO:0055085|GO:0006810|GO:0042403|GO:0043252|GO:0070327|GO:0016021|GO:0005886|GO:0016020|GO:0005215|GO:0015349
ASHGA5P012752	0.0226627	2.01015	protein_coding	GO:0005765|GO:0005769|GO:0005770|GO:0005884|GO:0006886|GO:0030424|GO:0030897|GO:0031902|GO:0043025|GO:0051015|GO:0055037
ASHGA5P006041	0.0032646	2.32727	protein_coding	GO:0005507|GO:0005829|GO:0006825|GO:0006878|GO:0006979|GO:0016530|GO:0016531|GO:0032767
ASHGA5P034808	0.00662251	5.2763	protein_coding	GO:0003677|GO:0003700|GO:0005634|GO:0005634|GO:0005730|GO:0006351|GO:0006355|GO:0008270
ASHGA5P012260	0.00183808	2.33917	protein_coding	GO:0004849|GO:0005524|GO:0009435|GO:0046872|GO:0050262
ASHGA5P012174	0.0032204	5.93689	protein_coding	GO:0001882|GO:0001895|GO:0005886|GO:0015389|GO:0015390|GO:0015864|GO:0016021|GO:0055085
ASHGA5P001962	0.000324915	8.57367	protein_coding	GO:0005887|GO:0007155|GO:0007166|GO:0030246
ASHGA5P002732	0.0477126	3.05614	protein_coding	GO:0035556|GO:0045892|GO:0006355|GO:0007179|GO:0060412|GO:0055010|GO:0048844|GO:0001657|GO:0017015|GO:0030514|GO:0055117|GO:0060389|GO:0005634|GO:0005622|GO:0043234|GO:0005515|GO:0005518
ASHGA5P008362	0.0052667	4.31209	protein_coding	GO:0003823|GO:0004872|GO:0005515|GO:0005886|GO:0005887|GO:0006955|GO:0016021|GO:0050776
ASHGA5P005571	0.0171012	3.47489	protein_coding	GO:0004565|GO:0005515|GO:0005975|GO:0006027|GO:0006644|GO:0006665|GO:0006687|GO:0016936|GO:0019388|GO:0030203|GO:0042339|GO:0042340|GO:0043169|GO:0043202|GO:0044281|GO:0048471
ASHGA5P026460	0.000247566	3.31491	protein_coding	GO:0005774|GO:0005929|GO:0016021|GO:0042384
ASHGA5P002309	0.00763556	3.15143	protein_coding	GO:0003723|GO:0005829|GO:0006417|GO:0006892|GO:0016044
ASHGA5P016766	0.0054399	3.47046	protein_coding	GO:0005247|GO:0006810|GO:0030324|GO:0030425|GO:0034707|GO:0043204|GO:0060041|GO:0060689
ASHGA5P004465	0.000152746	2.18828	protein_coding	GO:0000075|GO:0000082|GO:0000084|GO:0000209|GO:0000216|GO:0000278|GO:0000502|GO:0002474|GO:0002479|GO:0005515|GO:0005524|GO:0005634|GO:0005654|GO:0005730|GO:0005737|GO:0005737|GO:0005739|GO:0005829|GO:0006200|GO:0006511|GO:0006521|GO:0006915|GO:0006977|GO:0010467|GO:0016032|GO:0016070|GO:0016071|GO:0016887|GO:0019048|GO:0022624|GO:0031145|GO:0034641|GO:0042590|GO:0042981|GO:0044281|GO:0051436|GO:…
ASHGA5P009139	0.0024235	2.86296	protein_coding	GO:0001077|GO:0003677|GO:0005515|GO:0005634|GO:0006355|GO:0006461|GO:0007275|GO:0030318|GO:0043234|GO:0045893|GO:0045893|GO:0045944|GO:0046983
ASHGA5P008917	0.00065512	3.35142	protein_coding	GO:0045087|GO:0050776|GO:0000122|GO:0045893|GO:0006355|GO:0009615|GO:0045944|GO:0008063|GO:0006468|GO:0006366|GO:0006974|GO:0019221|GO:0045351|GO:0016064|GO:0032727|GO:0032728|GO:2000110|GO:0060333|GO:0034142|GO:0002756|GO:0044419|GO:0060337|GO:0034138|GO:0035666|GO:0019043|GO:0002819|GO:0006473|GO:0034124|GO:0039530|GO:0032608|GO:0032479|GO:0032607|GO:0034127|GO:0045655|GO:0005634|GO:0005737|GO:…
ASHGA5P008068	0.00903749	3.37778	protein_coding	GO:0007605|GO:0016079|GO:0006944|GO:0016021|GO:0005829|GO:0005789|GO:0016020|GO:0030054|GO:0005624|GO:0016323|GO:0030672|GO:0003674|GO:0005515|GO:0005509
ASHGA5P051103	0.00107751	4.48265	protein_coding	GO:0004905|GO:0005515|GO:0005576|GO:0005615|GO:0005615|GO:0005886|GO:0005887|GO:0006357|GO:0007166|GO:0007259|GO:0008283|GO:0009615|GO:0019221|GO:0019901|GO:0019962|GO:0035455|GO:0060337|GO:0060338
ASHGA5P039824	0.00599671	15.9389	protein_coding	GO:0001588|GO:0001963|GO:0001965|GO:0001975|GO:0001992|GO:0001994|GO:0004952|GO:0005886|GO:0005886|GO:0005887|GO:0005887|GO:0006469|GO:0006874|GO:0007189|GO:0007190|GO:0007191|GO:0007268|GO:0008144|GO:0008542|GO:0030336|GO:0031526|GO:0033861|GO:0035240|GO:0042060|GO:0042220|GO:0045762|GO:0045762|GO:0045776|GO:0045924|GO:0046960|GO:0048169|GO:0060158|GO:0060292|GO:0071870|GO:0072593
ASHGA5P006520	0.0179486	2.23548	protein_coding
ASHGA5P005559	0.0151425	4.41146	protein_coding	GO:0016021
ASHGA5P010288	8.46627e-05	114.007	protein_coding	GO:0001666|GO:0002020|GO:0002709|GO:0004177|GO:0004252|GO:0005102|GO:0005515|GO:0005518|GO:0005576|GO:0005783|GO:0005794|GO:0005886|GO:0006508|GO:0007155|GO:0008236|GO:0008239|GO:0008284|GO:0009986|GO:0010716|GO:0016021|GO:0016324|GO:0030027|GO:0030139|GO:0031258|GO:0031295|GO:0033632|GO:0042110|GO:0042277|GO:0042803|GO:0043542|GO:0045121|GO:0046581|GO:0051234|GO:0071438
ASHGA5P042109	0.00799019	2.12866	protein_coding	GO:0004842|GO:0008270
ASHGA5P001298	5.16465e-05	5.51141	protein_coding	GO:0000122|GO:0000122|GO:0000975|GO:0000976|GO:0001071|GO:0001818|GO:0002224|GO:0002755|GO:0002756|GO:0003690|GO:0003700|GO:0005515|GO:0005634|GO:0005654|GO:0005730|GO:0005737|GO:0005739|GO:0005829|GO:0006366|GO:0006915|GO:0006954|GO:0006979|GO:0008063|GO:0009617|GO:0010744|GO:0010884|GO:0010956|GO:0010957|GO:0031072|GO:0031293|GO:0032269|GO:0032375|GO:0032481|GO:0033256|GO:0034130|GO:0034134|GO:…
ASHGA5P048514	0.000712057	4.33486	protein_coding	GO:0004930|GO:0004984|GO:0005886|GO:0016021
ASHGA5P047898	0.0259769	5.05557	protein_coding	GO:0004930|GO:0004984|GO:0005886|GO:0016021
ASHGA5P053498	0.00370383	4.50216	protein_coding	GO:0000166|GO:0003723|GO:0005515
ASHGA5P052638	0.00242439	3.16941	protein_coding	GO:0005524|GO:0005794|GO:0005829|GO:0005829|GO:0005886|GO:0005902|GO:0006879|GO:0008286|GO:0012505|GO:0015078|GO:0015991|GO:0015992|GO:0016021|GO:0033180|GO:0033572|GO:0042470|GO:0043231|GO:0046961|GO:0051701|GO:0055085|GO:0090382
ASHGA5P051648	0.00258337	2.55738	protein_coding	GO:0005634|GO:0005730|GO:0005737|GO:0005813|GO:0008219|GO:0010008|GO:0015031|GO:0016032|GO:0016044|GO:0016197|GO:0031902|GO:0043231|GO:0046788
ASHGA5P006425	0.00363829	3.72316	protein_coding	GO:0004871|GO:0007165|GO:0043123
ASHGA5P028023	0.00133921	4.20796	protein_coding	GO:0005515|GO:0005634|GO:0006351|GO:0006355|GO:0016363|GO:0042974
ASHGA5P014081	0.011461	2.83773	protein_coding	GO:0000166|GO:0003723|GO:0003730|GO:0005515|GO:0005634|GO:0005737|GO:0005844|GO:0007275|GO:0007281|GO:0007283|GO:0008494|GO:0042802|GO:0045836|GO:0045948
ASHGA5P011057	0.00512042	4.418	protein_coding	GO:0001553|GO:0005515|GO:0005634|GO:0005730|GO:0005737|GO:0005886|GO:0007283|GO:0008209|GO:0008210|GO:0009791|GO:0014065|GO:0030165|GO:0031529|GO:0032587|GO:0033327|GO:0035264|GO:0043325|GO:0045184|GO:0048008|GO:0048705|GO:0050853|GO:0051898|GO:0060021|GO:0060325|GO:0070301
ASHGA5P003211	0.00269569	20.5676	protein_coding	GO:0001525|GO:0001938|GO:0002116|GO:0005021|GO:0005576|GO:0005829|GO:0005886|GO:0005886|GO:0007155|GO:0007165|GO:0007267|GO:0007411|GO:0007411|GO:0008201|GO:0009887|GO:0010595|GO:0014911|GO:0015026|GO:0016021|GO:0017154|GO:0019838|GO:0019838|GO:0019955|GO:0031410|GO:0035729|GO:0035767|GO:0038084|GO:0038084|GO:0043235|GO:0046872|GO:0048008|GO:0048010|GO:0048010|GO:0048012|GO:0050731|GO:0060301|GO:…
ASHGA5P010953	0.00734556	2.05074	protein_coding	GO:0000790|GO:0000978|GO:0002039|GO:0003712|GO:0005515|GO:0005576|GO:0005737|GO:0005796|GO:0005887|GO:0006977|GO:0006978|GO:0009986|GO:0010944|GO:0016266|GO:0016324|GO:0036003|GO:0043618|GO:0043687|GO:0044267|GO:0090240
ASHGA5P000642	0.00503869	5.6584	protein_coding	GO:0000139|GO:0004683|GO:0005516|GO:0005524|GO:0005886|GO:0005954|GO:0043005
ASHGA5P049867	0.000825019	40.7153	protein_coding	GO:0001666|GO:0004860|GO:0005829|GO:0006469|GO:0007259|GO:0007568|GO:0009408|GO:0010332|GO:0014070|GO:0016567|GO:0019221|GO:0031100|GO:0032094|GO:0032355|GO:0032496|GO:0032570|GO:0032868|GO:0040008|GO:0042493|GO:0045597|GO:0046627|GO:0051384|GO:0060333|GO:0060334|GO:0060337|GO:0060338|GO:0060397|GO:0060670|GO:0060674|GO:0060707|GO:0060708
ASHGA5P005690	0.0221022	2.25832	protein_coding	GO:0005515|GO:0005794|GO:0005798|GO:0006886|GO:0008565|GO:0010008|GO:0016020|GO:0016192|GO:0019048|GO:0030121|GO:0030133
ASHGA5P004523	0.000621747	2.41676	protein_coding	GO:0006810|GO:0010467|GO:0051028|GO:0016973|GO:0006406|GO:0044419|GO:0006405|GO:0005634|GO:0005737|GO:0005622|GO:0005829|GO:0005654|GO:0005643|GO:0016607|GO:0042405|GO:0000166|GO:0003723|GO:0005515|GO:0003729|GO:0005487
ASHGA5P045497	0.00412082	4.57191	protein_coding	GO:0000221|GO:0004842|GO:0015991|GO:0016567|GO:0031462|GO:0046961|GO:0051438
ASHGA5P005827	0.00384646	2.89696	protein_coding	GO:0004872|GO:0004888|GO:0005515|GO:0005518|GO:0005886|GO:0005887|GO:0007167|GO:0007596|GO:0030168|GO:0030168|GO:0050900
ASHGA5P054010	0.000775947	2.81448	protein_coding	GO:0006289|GO:0008219|GO:0043161|GO:0005634|GO:0005737|GO:0005886|GO:0005515|GO:0005488|GO:0003684
ASHGA5P037359	0.0132647	2.39741	protein_coding	GO:0045095
ASHGA5P009110	0.00679426	2.31178	protein_coding	GO:0005576|GO:0005886|GO:0016021
ASHGA5P011518	0.00770369	2.17837	protein_coding	GO:0005355|GO:0005886|GO:0015758|GO:0016020|GO:0016021|GO:0055085
ASHGA5P021674	0.0382715	2.24232	protein_coding	GO:0000038|GO:0003995|GO:0003997|GO:0003997|GO:0003997|GO:0003997|GO:0005102|GO:0005739|GO:0005777|GO:0005778|GO:0005782|GO:0006091|GO:0006629|GO:0006693|GO:0007283|GO:0019395|GO:0033540|GO:0033540|GO:0033540|GO:0033559|GO:0036109|GO:0044255|GO:0044281|GO:0047485|GO:0050660
ASHGA5P003799	0.00142942	12.748	protein_coding	GO:0005576|GO:0005634|GO:0005783|GO:0005811|GO:0005886|GO:0014070|GO:0015909|GO:0019915|GO:0042493|GO:0044255|GO:0044281
ASHGA5P013694	0.0212854	2.22296	protein_coding	GO:0002087|GO:0004091|GO:0004872|GO:0004872|GO:0005515|GO:0005737|GO:0005887|GO:0005887|GO:0006898|GO:0007158|GO:0007416|GO:0007416|GO:0008542|GO:0009986|GO:0030054|GO:0030139|GO:0035176|GO:0042043|GO:0042043|GO:0045202|GO:0045202|GO:0048675|GO:0050808|GO:0050839|GO:0051965|GO:0051968|GO:0060024|GO:0060076|GO:0060080|GO:0061001|GO:0097104|GO:0097105|GO:1900271|GO:2000310|GO:2000331|GO:2000463|GO:…
ASHGA5P016753	0.00965937	2.77637	protein_coding	GO:0005088|GO:0005634|GO:0005737|GO:0005886|GO:0007169|GO:0007202|GO:0007264|GO:0008277|GO:0008283|GO:0009991|GO:0016020|GO:0016049|GO:0019992|GO:0030099|GO:0030742|GO:0046579|GO:0046872
ASHGA5P049125	0.00820946	2.05105	protein_coding
ASHGA5P006889	0.00501056	2.65709	protein_coding	GO:0006886
ASHGA5P050233	0.00475897	2.12508	protein_coding	GO:0000060|GO:0005515|GO:0005634|GO:0005737|GO:0006351|GO:0006974|GO:0007249|GO:0008134|GO:0009615|GO:0010225|GO:0030330|GO:0030674|GO:0032996|GO:0033257|GO:0042345|GO:0042771|GO:0042981|GO:0043066|GO:0043234|GO:0045415|GO:0045727|GO:0045892|GO:0045893|GO:0048471|GO:0051101|GO:0051457
ASHGA5P041831	0.00174051	11.1107	protein_coding	GO:0004872|GO:0005515|GO:0005886|GO:0009986|GO:0016021|GO:0042110
ASHGA5P007880	0.0124438	2.26136	protein_coding	GO:0003682|GO:0003700|GO:0005515|GO:0005634|GO:0005634|GO:0005730|GO:0005739|GO:0006351|GO:0006607|GO:0007275|GO:0008267|GO:0008270|GO:0043565
ASHGA5P013784	0.000669786	31.3684	protein_coding	GO:0044281|GO:0006144|GO:0009168|GO:0006188|GO:0055086|GO:0043101|GO:0032264|GO:0006196|GO:0005829|GO:0046872|GO:0019239|GO:0003876
ASHGA5P049993	0.0210222	2.85376	protein_coding	GO:0055085|GO:0006882|GO:0030001|GO:0071577|GO:0071578|GO:0005886|GO:0005783|GO:0016020|GO:0005887|GO:0031258|GO:0046873|GO:0005385
ASHGA5P050957	0.000274045	3.15256	protein_coding	GO:0000096|GO:0004013|GO:0005737|GO:0005829|GO:0006730|GO:0006805|GO:0032259|GO:0034641|GO:0042470|GO:0044281
ASHGA5P009821	0.000243303	3.8318	protein_coding	GO:0003697|GO:0005634|GO:0006351|GO:0006461|GO:0008284|GO:0021501|GO:0021547|GO:0043066|GO:0043234|GO:0045944|GO:0060323|GO:2000744
ASHGA5P002032	0.00169683	2.55916	protein_coding	GO:0001104|GO:0003712|GO:0003713|GO:0004872|GO:0005634|GO:0005654|GO:0005667|GO:0006357|GO:0006367|GO:0006367|GO:0010467|GO:0016592|GO:0030374|GO:0030518|GO:0030521|GO:0042809|GO:0045893|GO:0045944|GO:0046966
ASHGA5P010150	0.0174552	2.30752	protein_coding	GO:0003674|GO:0005737|GO:0007283|GO:0030154|GO:0030308
ASHGA5P020160	2.13643e-05	9.43121	protein_coding	GO:0016021|GO:0016324
ASHGA5P054172	0.00126039	3.1924	protein_coding
ASHGA5P033114	0.0148645	2.15972	protein_coding	GO:0000226|GO:0003723|GO:0004113|GO:0005615|GO:0005737|GO:0005874|GO:0005886|GO:0007268|GO:0007409|GO:0008344|GO:0009214|GO:0009636|GO:0016070|GO:0042470|GO:0048471
ASHGA5P001510	0.00145494	2.92481	protein_coding	GO:0005543|GO:0055038
ASHGA5P041154	0.0223824	3.12034	protein_coding	GO:0000060|GO:0005515|GO:0005634|GO:0005737|GO:0005829|GO:0008139|GO:0008565|GO:0010467|GO:0016070|GO:0016071|GO:0019048
ASHGA5P009588	0.0210868	5.44444	protein_coding	GO:0002020|GO:0005886|GO:0006955|GO:0007268|GO:0007417|GO:0008366|GO:0009636|GO:0019911|GO:0033269|GO:0042552|GO:0043025|GO:0043218|GO:0050771
ASHGA5P013397	0.00641334	2.01188	protein_coding	GO:0005634|GO:0051059|GO:0051092|GO:1900017
ASHGA5P006096	0.0261343	2.47751	protein_coding	GO:0005794|GO:0008270|GO:0016021|GO:0016409|GO:0018230
ASHGA5P037734	0.0033424	3.35492	protein_coding	GO:0005215|GO:0005737|GO:0005829|GO:0006897|GO:0008092|GO:0016023|GO:0030036|GO:0045806
ASHGA5P003860	0.0138524	6.99099	protein_coding	GO:0001541|GO:0001553|GO:0004198|GO:0005622|GO:0006508|GO:0007165|GO:0060014
ASHGA5P052085	0.000714856	2.13586	protein_coding	GO:0009615|GO:0006909|GO:0050688|GO:0043547|GO:0005856|GO:0005096
ASHGA5P009291	0.0111754	4.06613	protein_coding	GO:0000085|GO:0002576|GO:0003677|GO:0004867|GO:0005102|GO:0005515|GO:0005576|GO:0005737|GO:0005737|GO:0005794|GO:0005794|GO:0005829|GO:0005886|GO:0005887|GO:0005905|GO:0006378|GO:0006417|GO:0006468|GO:0006878|GO:0006897|GO:0007155|GO:0007176|GO:0007219|GO:0007409|GO:0007596|GO:0007617|GO:0007626|GO:0008088|GO:0008201|GO:0008344|GO:0008542|GO:0009986|GO:0016021|GO:0016199|GO:0016322|GO:0016358|GO:…
ASHGA5P035711	0.0224493	2.21716	protein_coding	GO:0006915|GO:0000122|GO:0008285|GO:0045892|GO:0043065|GO:0006366|GO:0000115|GO:0005634|GO:0005622|GO:0003700|GO:0008270|GO:0044212|GO:0000981
ASHGA5P012880	0.017013	2.5418	protein_coding	GO:0005794|GO:0016021
ASHGA5P006631	0.0320804	2.40571	protein_coding	GO:0004674|GO:0004712|GO:0004715|GO:0005524|GO:0005634|GO:0005737|GO:0008283|GO:0018105|GO:0018107|GO:0018108|GO:0043484|GO:0046777
ASHGA5P028754	0.00059226	63.3062	protein_coding	GO:0002540|GO:0004051|GO:0004364|GO:0004464|GO:0005515|GO:0005635|GO:0005783|GO:0005789|GO:0006750|GO:0008047|GO:0016021|GO:0019370|GO:0019899|GO:0031965|GO:0042803|GO:0046982|GO:0047485|GO:0050544|GO:0070207|GO:0071277
ASHGA5P013754	0.00278345	3.19038	protein_coding	GO:0001725|GO:0003774|GO:0003779|GO:0005516|GO:0005524|GO:0005829|GO:0005859|GO:0006936|GO:0006939|GO:0007411|GO:0008307|GO:0030241|GO:0030485|GO:0032982|GO:0042470|GO:0048251|GO:0048739
ASHGA5P011722	0.000786051	29.8851	protein_coding	GO:0002576|GO:0005576|GO:0005615|GO:0005615|GO:0005739|GO:0005765|GO:0005794|GO:0006644|GO:0006665|GO:0006687|GO:0006869|GO:0007596|GO:0008047|GO:0008289|GO:0016021|GO:0019216|GO:0030168|GO:0043085|GO:0043202|GO:0043231|GO:0043408|GO:0044281|GO:0060736|GO:0060742|GO:0071310
ASHGA5P014304	1.88992e-05	23.4295	protein_coding	GO:0004867|GO:0005576|GO:0005615|GO:0005737|GO:0005886|GO:0007596|GO:0010951|GO:0030162|GO:0042730
ASHGA5P055630	3.0159e-05	54.054	protein_coding	GO:0001730|GO:0001730|GO:0003725|GO:0003725|GO:0005524|GO:0005634|GO:0005737|GO:0005739|GO:0005783|GO:0005829|GO:0006139|GO:0006164|GO:0006401|GO:0006486|GO:0008270|GO:0009615|GO:0016020|GO:0018377|GO:0019221|GO:0043231|GO:0046872|GO:0048471|GO:0060333|GO:0060337
ASHGA5P003384	0.00175746	2.14663	protein_coding	GO:0000723|GO:0000781|GO:0000783|GO:0003677|GO:0005515|GO:0005654|GO:0010370|GO:0010833|GO:0010836|GO:0032202|GO:0032206|GO:0032211|GO:0032211|GO:0034502|GO:0034502|GO:0042162|GO:0050680|GO:0070198
ASHGA5P004307	0.0168716	2.12859	protein_coding	GO:0004872|GO:0016021
ASHGA5P003863	0.0134624	4.25836	protein_coding	GO:0000083|GO:0003700|GO:0003713|GO:0003713|GO:0003714|GO:0005515|GO:0005634|GO:0006351|GO:0008022|GO:0010468|GO:0015030|GO:0044428|GO:0045893|GO:0047485
ASHGA5P047465	0.000377368	3.30881	protein_coding	GO:0005887|GO:0016020
ASHGA5P045484	0.00828142	3.69488	protein_coding	GO:0005070|GO:0005085|GO:0005737|GO:0007254|GO:0007264|GO:0016020
ASHGA5P005914	0.0434238	2.44289	protein_coding	GO:0005768|GO:0016197|GO:0016197|GO:0071203
ASHGA5P013051	0.0138703	2.51953	protein_coding	GO:0005783|GO:0005789|GO:0006501|GO:0006506|GO:0016021|GO:0016254|GO:0016780|GO:0043687|GO:0044267|GO:0051267
ASHGA5P038560	0.011313	6.67381	protein_coding	GO:0004674|GO:0005083|GO:0005515|GO:0005524|GO:0005634|GO:0005730|GO:0005737|GO:0005856|GO:0006468|GO:0006950|GO:0007010|GO:0007243|GO:0007256|GO:0007256|GO:0016055|GO:0031532|GO:0046777|GO:0048814|GO:0055037
ASHGA5P015917	0.00979365	4.84091	protein_coding	GO:0006470|GO:0006805|GO:0008152|GO:0016021|GO:0016787|GO:0004091|GO:0017171|GO:0042301
ASHGA5P034686	0.017903	2.24033	protein_coding
ASHGA5P005816	0.00299872	3.74063	protein_coding	GO:0005515|GO:0007275|GO:0016021
ASHGA5P050660	0.0438231	2.9296	protein_coding	GO:0006915|GO:0007264|GO:0046847|GO:0051056|GO:0035023|GO:0035556|GO:0030032|GO:0008624|GO:0048011|GO:0005622|GO:0005829|GO:0032587|GO:0005515|GO:0005543|GO:0005089|GO:0019904|GO:0005085|GO:0030676
ASHGA5P008914	0.0242336	3.95104	protein_coding	GO:0000724|GO:0005515|GO:0005634|GO:0005730|GO:0005730|GO:0005737|GO:0008219|GO:0015031|GO:0016197|GO:0030119
ASHGA5P040742	0.00117615	30.3516	protein_coding	GO:0045087|GO:0006915|GO:0006954|GO:0032496|GO:0008063|GO:0007166|GO:0071222|GO:0045807|GO:0006909|GO:0009408|GO:0032760|GO:0050715|GO:0071223|GO:0005886|GO:0005576|GO:0005615|GO:0009986|GO:0045121|GO:0031225|GO:0005515|GO:0001530|GO:0070891|GO:0016019|GO:0001847
ASHGA5P009487	0.00235399	2.41498	protein_coding	GO:0005829|GO:0007411|GO:0019900|GO:0030424
ASHGA5P041086	0.000243157	3.09503	protein_coding	GO:0004519|GO:0005634|GO:0005737|GO:0007049|GO:0008283|GO:0046872|GO:0051276|GO:0051301
ASHGA5P010733	0.00163004	3.38407	protein_coding	GO:0002756|GO:0004672|GO:0004704|GO:0005515|GO:0005524|GO:0005634|GO:0005730|GO:0005737|GO:0005829|GO:0006468|GO:0006955|GO:0008063|GO:0008384|GO:0008630|GO:0010008|GO:0016605|GO:0032480|GO:0034138|GO:0034142|GO:0035666|GO:0038061|GO:0043123|GO:0045087
ASHGA5P048543	0.000810176	3.43353	protein_coding	GO:0000932
ASHGA5P041778	0.0252552	8.68828	protein_coding	GO:0000139|GO:0002381|GO:0002437|GO:0002455|GO:0005765|GO:0005765|GO:0005886|GO:0006955|GO:0009897|GO:0012507|GO:0016045|GO:0019221|GO:0019886|GO:0030658|GO:0030666|GO:0030669|GO:0031295|GO:0031902|GO:0032588|GO:0032673|GO:0032689|GO:0035774|GO:0042088|GO:0042130|GO:0042605|GO:0042613|GO:0050852|GO:0051262|GO:0060333|GO:0071556|GO:2001179
ASHGA5P001114	0.000392066	49.7294	protein_coding	GO:0001909|GO:0005515|GO:0005829|GO:0005886|GO:0006904|GO:0015031|GO:0030348|GO:0031201|GO:0042581|GO:0042582|GO:0043304|GO:0043312|GO:0044194|GO:0070820
ASHGA5P011061	0.00790864	4.1443	protein_coding	GO:0000010|GO:0005737|GO:0005739|GO:0006744|GO:0006744|GO:0008299|GO:0046982
ASHGA5P003530	0.00152691	2.41425	protein_coding	GO:0005515|GO:0005737|GO:0006897|GO:0007165|GO:0007417|GO:0008289|GO:0031901
ASHGA5P030743	0.00758562	2.76756	protein_coding	GO:0003677|GO:0005634|GO:0006351|GO:0006355|GO:0008270
ASHGA5P016993	0.00407769	3.53299	protein_coding	GO:0009987|GO:0004177|GO:0030145
ASHGA5P012199	0.011956	2.57684	protein_coding	GO:0008150|GO:0005575|GO:0005769|GO:0003674
ASHGA5P008579	0.0222611	2.47721	protein_coding	GO:0004888|GO:0004896|GO:0005515|GO:0005576|GO:0005886|GO:0006112|GO:0007166|GO:0007275|GO:0008203|GO:0016021|GO:0051346
ASHGA5P013606	0.023557	2.39128	protein_coding	GO:0000122|GO:0000287|GO:0004722|GO:0004722|GO:0004871|GO:0005515|GO:0005634|GO:0005654|GO:0005829|GO:0005891|GO:0006351|GO:0006367|GO:0007050|GO:0007179|GO:0008022|GO:0008286|GO:0010467|GO:0010991|GO:0016055|GO:0016311|GO:0030145|GO:0030177|GO:0030512|GO:0033192|GO:0035970|GO:0043005|GO:0043123|GO:0045893|GO:0070412
ASHGA5P053814	0.00323862	3.0397	protein_coding	GO:0005737|GO:0005856|GO:0005887|GO:0042470|GO:0045121|GO:0051260
ASHGA5P028165	0.0477095	3.5251	protein_coding	GO:0005215|GO:0005513|GO:0005515|GO:0005543|GO:0005545|GO:0005886|GO:0007268|GO:0007269|GO:0008021|GO:0014047|GO:0016021|GO:0017075|GO:0017157|GO:0030054|GO:0030666|GO:0030672|GO:0042584|GO:0046872|GO:0050750|GO:0051260|GO:0060201|GO:0060203|GO:0061202|GO:0070083
ASHGA5P046802	0.00146821	3.80794	protein_coding	GO:0005829|GO:0006412|GO:0008171|GO:0017096|GO:0030187|GO:0034641|GO:0044281|GO:0046219
ASHGA5P012010	0.00128828	2.11547	protein_coding	GO:0004576|GO:0004579|GO:0004579|GO:0005789|GO:0006412|GO:0006486|GO:0006487|GO:0006614|GO:0008250|GO:0008250|GO:0010467|GO:0016021|GO:0018279|GO:0018279|GO:0034097|GO:0042110|GO:0043231|GO:0043234|GO:0043687|GO:0044267|GO:0045087
ASHGA5P005395	0.000739265	2.87822	protein_coding	GO:0010467|GO:0006397|GO:0008380|GO:0000398|GO:0000375|GO:0005654|GO:0005681|GO:0016607|GO:0071013|GO:0005682|GO:0003723|GO:0003677|GO:0005515
ASHGA5P011380	0.00806949	2.52855	protein_coding	GO:0001750|GO:0004439|GO:0005515|GO:0005769|GO:0005795|GO:0005798|GO:0005829|GO:0005905|GO:0006629|GO:0006644|GO:0006661|GO:0007264|GO:0030136|GO:0030670|GO:0031901|GO:0042384|GO:0044281|GO:0046854|GO:0046856|GO:0051056|GO:0052745
ASHGA5P053296	0.0215042	3.05534	protein_coding	GO:0004415|GO:0005886|GO:0005975|GO:0007155|GO:0007339|GO:0007342|GO:0031225
ASHGA5P007890	0.00496513	2.70989	protein_coding	GO:0005215|GO:0005737|GO:0005829|GO:0006897|GO:0008092|GO:0016023|GO:0030036|GO:0045806
ASHGA5P009193	0.000188652	5.13812	protein_coding	GO:0000122|GO:0003713|GO:0003713|GO:0004402|GO:0005515|GO:0005634|GO:0005730|GO:0005730|GO:0006302|GO:0006351|GO:0006978|GO:0016573|GO:0019048|GO:0030521|GO:0032703|GO:0032777|GO:0035267|GO:0040008|GO:0045892|GO:0045893|GO:0045893|GO:0046872|GO:0048471|GO:0050681|GO:0070491
ASHGA5P026741	0.0281592	2.15343	protein_coding	GO:0007417|GO:0005634|GO:0000775|GO:0003677|GO:0003676
ASHGA5P031205	0.000316014	6.1387	protein_coding	GO:0005290|GO:0005313|GO:0006814|GO:0015179|GO:0015180|GO:0015182|GO:0015183|GO:0015186|GO:0015190|GO:0015191|GO:0015194|GO:0015820|GO:0016021|GO:0030424|GO:0043025
ASHGA5P027011	0.000997312	15.0571	protein_coding	GO:0005044|GO:0005576|GO:0005886|GO:0016021
ASHGA5P007142	0.00033591	2.72962	protein_coding	GO:0005509|GO:0005515|GO:0005654|GO:0005737|GO:0005783|GO:0006302|GO:0006915|GO:0006974|GO:0007113|GO:0007155|GO:0008285|GO:0016020|GO:0016324|GO:0030175
ASHGA5P006869	0.000192451	29.4925	protein_coding	GO:0002526|GO:0003674|GO:0003682|GO:0005634|GO:0006461|GO:0006473|GO:0006917|GO:0008584|GO:0009636|GO:0016049|GO:0031401|GO:0035914|GO:0042771|GO:0045786|GO:0048147|GO:2000194
ASHGA5P049786	0.0286778	5.04717	protein_coding	GO:0005737|GO:0006071|GO:0006629|GO:0008889|GO:0016021|GO:0046872
ASHGA5P005746	0.0326803	2.91046	protein_coding	GO:0004197|GO:0005737|GO:0006508|GO:0006914|GO:0015031
ASHGA5P002880	0.0371007	2.82795	protein_coding	GO:0000139|GO:0005215|GO:0005524|GO:0005737|GO:0005794|GO:0005886|GO:0005886|GO:0006909|GO:0010008|GO:0016021|GO:0016887|GO:0043190|GO:0055085
ASHGA5P002811	0.00411269	2.9308	protein_coding	GO:0004758|GO:0005515|GO:0005789|GO:0006644|GO:0006665|GO:0006686|GO:0016021|GO:0017059|GO:0030148|GO:0030170|GO:0035339|GO:0044281|GO:0046511|GO:0046512
ASHGA5P013811	0.00114256	8.8338	protein_coding	GO:0000221|GO:0005515|GO:0005829|GO:0005886|GO:0006200|GO:0006879|GO:0006897|GO:0007035|GO:0008286|GO:0015991|GO:0016032|GO:0016887|GO:0019048|GO:0030234|GO:0033572|GO:0046961|GO:0050690|GO:0050790|GO:0051701|GO:0055085|GO:0090382
ASHGA5P049635	0.00406091	3.26355	protein_coding	GO:0004725|GO:0008138|GO:0017017|GO:0035335
ASHGA5P014734	1.19698e-05	171.616	protein_coding	GO:0005515|GO:0006957|GO:0016021|GO:0032703|GO:0042130
ASHGA5P013656	0.00751191	2.62924	protein_coding	GO:0005515|GO:0005737|GO:0007050|GO:0008180|GO:0008285|GO:0010507|GO:0043560
ASHGA5P053525	0.000102134	86.2245	protein_coding	GO:0005515|GO:0005789|GO:0005887|GO:0006944|GO:0009986|GO:0010008|GO:0016021|GO:0030176|GO:0030308|GO:0030316|GO:0033116|GO:0034241|GO:0036006|GO:0043011|GO:0045657|GO:0045780|GO:0071353|GO:0071356|GO:0072675
ASHGA5P006717	0.0246064	3.08696	protein_coding	GO:0005634
ASHGA5P011464	0.0105476	2.58607	protein_coding	GO:0004571|GO:0004571|GO:0005509|GO:0005783|GO:0005789|GO:0006457|GO:0006487|GO:0009311|GO:0016020|GO:0016021|GO:0018279|GO:0030433|GO:0043687|GO:0044267|GO:0044322
ASHGA5P053229	0.0101515	3.22151	protein_coding	GO:0003714|GO:0005576|GO:0005667|GO:0006357|GO:0007275|GO:0008134|GO:0008283|GO:0010181|GO:0016491|GO:0040008
ASHGA5P045888	0.00708649	2.16054	protein_coding	GO:0005741|GO:0005886|GO:0006644|GO:0006656|GO:0015220|GO:0015871|GO:0016021|GO:0044281|GO:0046474|GO:0055085
ASHGA5P053726	0.0218674	2.12866	protein_coding	GO:0000139|GO:0003829|GO:0005615|GO:0006493|GO:0016021|GO:0016266|GO:0032868|GO:0043687|GO:0044267|GO:0048729|GO:0060993
ASHGA5P054906	0.0018951	3.96782	protein_coding
ASHGA5P001280	0.0125885	2.34384	protein_coding	GO:0006351|GO:0000122|GO:0006954|GO:0045892|GO:0045944|GO:0006338|GO:0010830|GO:0007219|GO:0032869|GO:0016568|GO:0030183|GO:0043393|GO:0016575|GO:0051091|GO:0042113|GO:0006325|GO:0006342|GO:0090051|GO:0010832|GO:0048742|GO:0051153|GO:0002076|GO:0042220|GO:0045668|GO:0007507|GO:0006950|GO:0005634|GO:0005737|GO:0005794|GO:0000118|GO:0016604|GO:0005829|GO:0005515|GO:0004407|GO:0008134|GO:0005080|GO:…
ASHGA5P018838	0.0162017	2.64476	protein_coding	GO:0005739|GO:0005783|GO:0005788|GO:0006915|GO:0019048|GO:0072661
ASHGA5P041689	0.000109712	2.79262	protein_coding	GO:0003674|GO:0005622|GO:0008150
ASHGA5P007891	0.0125493	3.55073	protein_coding	GO:0005515|GO:0005545|GO:0005547|GO:0005737|GO:0005769|GO:0006622|GO:0007165|GO:0008565|GO:0016050|GO:0016197|GO:0030100|GO:0030509|GO:0031901|GO:0043231|GO:0046872
ASHGA5P021925	1.01341e-05	33.1537	protein_coding	GO:0002281|GO:0002283|GO:0005057|GO:0005515|GO:0005622|GO:0005886|GO:0005887|GO:0006968|GO:0007165|GO:0007229|GO:0007411|GO:0035556|GO:0042802|GO:0050776
ASHGA5P001917	0.00102806	3.12385	protein_coding	GO:0003924|GO:0005525|GO:0005635|GO:0005829|GO:0005886|GO:0007165|GO:0007264|GO:0007411|GO:0007596|GO:0008284|GO:0010310|GO:0030031|GO:0030036|GO:0030168|GO:0045453|GO:0051056|GO:0060263
ASHGA5P015769	0.0367834	2.50973	protein_coding	GO:0000139|GO:0004653|GO:0016021|GO:0016266|GO:0030246|GO:0043687|GO:0044267
ASHGA5P032683	0.0295607	2.38651	protein_coding	GO:0005097|GO:0005622
ASHGA5P013500	0.00566798	3.76826	protein_coding	GO:0005737|GO:0005886
ASHGA5P014591	0.00433634	4.60329	protein_coding	GO:0001516|GO:0004497|GO:0004796|GO:0005506|GO:0005789|GO:0006690|GO:0006805|GO:0009055|GO:0016021|GO:0016705|GO:0020037|GO:0044281
ASHGA5P011306	0.0289885	2.03966	protein_coding	GO:0005515|GO:0005783|GO:0005789|GO:0008219|GO:0016021|GO:0030424|GO:0030425|GO:0031175|GO:0032584|GO:0046872|GO:0048011|GO:0055038|GO:0072659
ASHGA5P011870	0.000930988	194.219	protein_coding	GO:0005102|GO:0005123|GO:0005125|GO:0005164|GO:0005615|GO:0005886|GO:0005887|GO:0006919|GO:0006955|GO:0007165|GO:0007250|GO:0016021|GO:0042107|GO:0050715
ASHGA5P008020	0.000233549	8.94697	protein_coding	GO:0016021|GO:0047372
ASHGA5P011557	0.0024938	3.29858	protein_coding	GO:0005515|GO:0005634|GO:0005737|GO:0005819|GO:0007093|GO:0007096
ASHGA5P004618	0.00138332	2.80877	protein_coding	GO:0002026|GO:0002028|GO:0003869|GO:0005391|GO:0005515|GO:0005524|GO:0005783|GO:0005794|GO:0005886|GO:0005886|GO:0005890|GO:0006754|GO:0008217|GO:0016020|GO:0016021|GO:0016323|GO:0031947|GO:0034220|GO:0042383|GO:0042470|GO:0042493|GO:0045822|GO:0045823|GO:0045989|GO:0046872|GO:0051087|GO:0055085
ASHGA5P003390	0.00229854	5.20257	protein_coding	GO:0006814|GO:0006865|GO:0016021
ASHGA5P053446	0.0349476	3.30264	protein_coding
ASHGA5P012151	0.0411456	2.26122	protein_coding	GO:0003677|GO:0003700|GO:0005634|GO:0005634|GO:0005794|GO:0006351|GO:0006355|GO:0008270|GO:0018024|GO:0032355
ASHGA5P053798	0.00434806	9.8358	protein_coding	GO:0005515|GO:0005739|GO:0008967
ASHGA5P047747	0.0251228	3.93234	protein_coding	GO:0006508|GO:0001558|GO:0030512|GO:0030514|GO:0005576|GO:0005829|GO:0005615|GO:0031012|GO:0005515|GO:0004252|GO:0003824|GO:0008236|GO:0005520
ASHGA5P050069	0.00651385	27.1686	protein_coding	GO:0005537|GO:0005576|GO:0005737|GO:0005886|GO:0006897|GO:0007157|GO:0007159|GO:0009988|GO:0016020|GO:0016021|GO:0019048|GO:0019062|GO:0019079|GO:0019882|GO:0030246|GO:0035556|GO:0042129|GO:0042605|GO:0045087|GO:0046790|GO:0046795|GO:0046872|GO:0046968
ASHGA5P007362	0.0166711	3.22066	protein_coding	GO:0005198|GO:0005515|GO:0005634|GO:0005730|GO:0005737|GO:0005794|GO:0005882|GO:0006260|GO:0006417|GO:0007010|GO:0019048|GO:0045095|GO:0051325
ASHGA5P004232	0.0218434	3.38741	protein_coding	GO:0004420|GO:0005778|GO:0005783|GO:0005789|GO:0006695|GO:0007568|GO:0007584|GO:0008299|GO:0008542|GO:0009790|GO:0015936|GO:0016021|GO:0042282|GO:0042803|GO:0043407|GO:0044255|GO:0044281|GO:0048643|GO:0050662|GO:0051262|GO:0070402
ASHGA5P000787	0.00211308	242.403	protein_coding	GO:0006508|GO:0043542|GO:0010716|GO:0051917|GO:0016021|GO:0005615|GO:0016020|GO:0030054|GO:0030027|GO:0031258|GO:0071438|GO:0004222|GO:0005515|GO:0004252|GO:0042803|GO:0008233|GO:0046983|GO:0008236|GO:0002020|GO:0008239|GO:0004175
ASHGA5P021146	6.64573e-05	3.9208	protein_coding	GO:0005789|GO:0008270|GO:0016021|GO:0016874
ASHGA5P049025	0.000276779	3.88241	protein_coding	GO:0003677|GO:0005634|GO:0005730|GO:0005737|GO:0046872
ASHGA5P006272	0.000133556	3.68077	protein_coding	GO:0003674|GO:0005575|GO:0008150
ASHGA5P006781	0.0483092	2.5338	protein_coding	GO:0005515|GO:0005737|GO:0007268|GO:0007275|GO:0007283|GO:0007605|GO:0016020|GO:0030154
ASHGA5P005502	0.00030509	116.337	protein_coding	GO:0003755|GO:0005737|GO:0006457|GO:0007165|GO:0016018|GO:0051082
ASHGA5P027996	0.00149987	7.3994	protein_coding	GO:0006814|GO:0055085|GO:0006811|GO:0006810|GO:0015701|GO:0006820|GO:0016021|GO:0005886|GO:0016020|GO:0005215|GO:0005452|GO:0008509
ASHGA5P002690	0.00498102	37.301	protein_coding	GO:0004674|GO:0004683|GO:0005516|GO:0005524|GO:0005737|GO:0006468|GO:0006917|GO:0007243|GO:0010506|GO:0031410|GO:0034423|GO:0042802|GO:0042981|GO:0043276|GO:0046777
ASHGA5P006089	0.0357823	2.80169	protein_coding
ASHGA5P010488	0.0175054	2.57144	protein_coding	GO:0000087|GO:0000236|GO:0000278|GO:0000776|GO:0001578|GO:0001726|GO:0003676|GO:0005515|GO:0005737|GO:0005768|GO:0005813|GO:0005829|GO:0005874|GO:0005881|GO:0005882|GO:0006810|GO:0007067|GO:0008017|GO:0008270|GO:0015630|GO:0015631|GO:0030659|GO:0031116|GO:0035371|GO:0042803|GO:0044354|GO:0046872|GO:0051010
ASHGA5P004811	0.00670247	2.86988	protein_coding	GO:0005634|GO:0006397|GO:0008380
ASHGA5P004400	5.20561e-05	3.51306	protein_coding	GO:0000287|GO:0005524|GO:0005634|GO:0005730|GO:0005737|GO:0005829|GO:0005829|GO:0006766|GO:0006767|GO:0008270|GO:0008283|GO:0008478|GO:0008478|GO:0009443|GO:0030170|GO:0030955|GO:0031402|GO:0031403|GO:0042803|GO:0042816|GO:0042816|GO:0042823|GO:0044281
ASHGA5P001095	0.0171975	5.1354	protein_coding	GO:0000187|GO:0001961|GO:0002224|GO:0002250|GO:0002755|GO:0002756|GO:0002827|GO:0004674|GO:0004715|GO:0004871|GO:0005515|GO:0005524|GO:0005737|GO:0005829|GO:0006915|GO:0006954|GO:0007165|GO:0007249|GO:0007254|GO:0008063|GO:0030274|GO:0031398|GO:0031663|GO:0032722|GO:0032729|GO:0032743|GO:0032755|GO:0032760|GO:0033091|GO:0034130|GO:0034134|GO:0034134|GO:0034138|GO:0034142|GO:0035666|GO:0035872|GO:…
ASHGA5P026647	0.0138885	2.58967	protein_coding	GO:0003846|GO:0004144|GO:0005739|GO:0005783|GO:0005789|GO:0005811|GO:0006071|GO:0006644|GO:0016021|GO:0019432|GO:0019432|GO:0019432|GO:0019915|GO:0030176|GO:0030176|GO:0034383|GO:0035336|GO:0035356|GO:0036155|GO:0042632|GO:0042803|GO:0044255|GO:0044281|GO:0046339|GO:0046474|GO:0048471|GO:0050252|GO:0055089|GO:0060613|GO:0071400|GO:0097006
ASHGA5P045876	0.00211172	2.61114	protein_coding	GO:0005886|GO:0007275|GO:0016021
ASHGA5P000797	0.00199928	3.43884	protein_coding	GO:0004869|GO:0005515|GO:0005524|GO:0005737|GO:0007399|GO:0016323|GO:0017111|GO:0043154|GO:0043524|GO:0046872
ASHGA5P009740	0.000587536	2.78994	protein_coding	GO:0001654|GO:0003924|GO:0005525|GO:0005622|GO:0005886|GO:0006184|GO:0006897|GO:0007264|GO:0007420|GO:0015031
ASHGA5P002462	0.0001805	24.9927	protein_coding	GO:0005375|GO:0005887|GO:0006825
ASHGA5P004783	0.000974361	30.5884	protein_coding	GO:0006811|GO:0006810|GO:0022900|GO:0055072|GO:0005886|GO:0010008|GO:0005887|GO:0005911|GO:0016491|GO:0005215|GO:0009055|GO:0005506|GO:0050660|GO:0015267
ASHGA5P009581	0.00396131	2.68302	protein_coding	GO:0009100|GO:0016055|GO:0016746|GO:0030176
ASHGA5P016419	0.0285904	2.04787	protein_coding	GO:0016021|GO:0022900|GO:0046872
ASHGA5P010879	0.000118084	16.6285	protein_coding	GO:0005515|GO:0071568|GO:0071569
ASHGA5P011548	0.0398104	6.2643	protein_coding	GO:0005886|GO:0006814|GO:0015293|GO:0016021|GO:0055085
ASHGA5P011168	0.015983	3.1519	protein_coding	GO:0004364|GO:0005737|GO:0005829|GO:0006805|GO:0016491|GO:0019852|GO:0019853|GO:0042178|GO:0044281|GO:0045174|GO:0050610|GO:0071243
ASHGA5P015027	0.00614604	22.104	protein_coding	GO:0005515|GO:0005634|GO:0005829|GO:0006955|GO:0009615|GO:0019221|GO:0060337
ASHGA5P009429	0.000395755	9.28013	protein_coding	GO:0006284|GO:0006289|GO:0006979|GO:0032074|GO:0006281|GO:0005634|GO:0005737|GO:0008270|GO:0003676|GO:0008022|GO:0003684|GO:0016799|GO:0016798|GO:0003906|GO:0019104|GO:0016829
ASHGA5P048607	0.00110745	4.24489	protein_coding	GO:0004180|GO:0005737|GO:0008150|GO:0016021|GO:0016021|GO:0017076|GO:0030246|GO:0072546
ASHGA5P011633	0.00224109	2.49614	protein_coding	GO:0003677|GO:0003700|GO:0003713|GO:0005515|GO:0005634|GO:0006351|GO:0006355|GO:0006357|GO:0006457|GO:0016602|GO:0043565|GO:0045893|GO:0046982
ASHGA5P033964	0.0114099	2.41146	protein_coding	GO:0055085|GO:0016021
ASHGA5P014821	0.000735201	63.6864	protein_coding	GO:0001669|GO:0002474|GO:0002479|GO:0005515|GO:0005730|GO:0005737|GO:0005829|GO:0006801|GO:0006968|GO:0007568|GO:0008022|GO:0009055|GO:0009749|GO:0014070|GO:0014823|GO:0032010|GO:0032496|GO:0032570|GO:0032870|GO:0033993|GO:0034616|GO:0042493|GO:0042554|GO:0042590|GO:0043020|GO:0043525|GO:0045087|GO:0045730|GO:0045777|GO:0048365|GO:0051701|GO:0055093|GO:0090382
ASHGA5P015557	0.00879677	7.17382	protein_coding	GO:0003777|GO:0005524|GO:0005813|GO:0005871|GO:0005874|GO:0005915|GO:0007018|GO:0007601|GO:0030659|GO:0045218|GO:0090136
ASHGA5P052779	3.41022e-05	27.1309	protein_coding	GO:0004867|GO:0005615|GO:0005886|GO:0031225
ASHGA5P001118	0.000124418	3.11586	protein_coding	GO:0004559|GO:0005764|GO:0006013|GO:0006464|GO:0006517|GO:0008270|GO:0030246
ASHGA5P009232	0.00678487	3.0491	protein_coding	GO:0005634|GO:0005737|GO:0008270
ASHGA5P014538	7.72834e-05	40.3762	protein_coding	GO:0003676|GO:0005524|GO:0005634|GO:0007140|GO:0007275|GO:0007283|GO:0008026|GO:0009566|GO:0030154|GO:0031047|GO:0034587|GO:0043046|GO:0071547
ASHGA5P044060	0.0017749	4.42499	protein_coding	GO:0001848|GO:0002079|GO:0004175|GO:0004857|GO:0004872|GO:0005794|GO:0005886|GO:0005887|GO:0006508|GO:0006958|GO:0007338|GO:0009986|GO:0016323|GO:0019048|GO:0030449|GO:0045087|GO:0045916
ASHGA5P006882	0.00226033	3.17682	protein_coding	GO:0008150|GO:0016021|GO:0042470
ASHGA5P032679	0.000602075	3.77958	protein_coding	GO:0005178|GO:0005576|GO:0005604|GO:0008047|GO:0008191|GO:0008285|GO:0009986|GO:0022617|GO:0030198|GO:0030814|GO:0043408|GO:0045664|GO:0046872|GO:0071310
ASHGA5P018914	0.0159223	2.96506	protein_coding	GO:0005515|GO:0005737|GO:0005765|GO:0005765|GO:0005789|GO:0005794|GO:0005886|GO:0006888|GO:0006892|GO:0006906|GO:0006911|GO:0008333|GO:0015031|GO:0016021|GO:0016044|GO:0016192|GO:0017156|GO:0019905|GO:0030658|GO:0030670|GO:0031201|GO:0031902|GO:0034197|GO:0043005|GO:0043231|GO:0043308|GO:0043312|GO:0045177|GO:0045335|GO:0048280
ASHGA5P008826	0.000505204	38.6803	protein_coding	GO:0004383|GO:0005525|GO:0005829|GO:0007165|GO:0007596|GO:0020037|GO:0030828|GO:0035556
ASHGA5P012833	0.0336603	2.42818	protein_coding	GO:0004842|GO:0005765|GO:0005783|GO:0005789|GO:0006897|GO:0008270|GO:0010008|GO:0016021|GO:0016567|GO:0031410
ASHGA5P003890	0.0254698	2.02215	protein_coding	GO:0003923|GO:0005515|GO:0005789|GO:0006501|GO:0016255|GO:0030176|GO:0042765|GO:0043687|GO:0044267
ASHGA5P019239	0.00818072	4.04221	protein_coding	GO:0003677|GO:0003700|GO:0005515|GO:0005634|GO:0005667|GO:0006006|GO:0006351|GO:0006355|GO:0006355|GO:0006631|GO:0006687|GO:0007165|GO:0007275|GO:0007283|GO:0008140|GO:0030154|GO:0042752|GO:0043565|GO:0046983|GO:0048384
ASHGA5P006209	0.0118543	2.05471	protein_coding	GO:0005537|GO:0005576|GO:0005737|GO:0005886|GO:0006897|GO:0007157|GO:0007159|GO:0009988|GO:0016020|GO:0016021|GO:0019048|GO:0019062|GO:0019079|GO:0019882|GO:0030246|GO:0035556|GO:0042129|GO:0042605|GO:0045087|GO:0046790|GO:0046795|GO:0046872|GO:0046968
ASHGA5P047034	0.000748395	2.78572	protein_coding	GO:0005515|GO:0005737|GO:0005764|GO:0005887|GO:0007040|GO:0007601|GO:0016023|GO:0046983|GO:0050896
ASHGA5P011674	0.000758458	3.23113	protein_coding	GO:0005215|GO:0005622
ASHGA5P014245	0.0017401	3.56473	protein_coding	GO:0000087|GO:0000236|GO:0000278|GO:0000776|GO:0000777|GO:0005515|GO:0005815|GO:0005819|GO:0005829|GO:0005874|GO:0006810|GO:0007059|GO:0007399|GO:0030154
ASHGA5P004938	0.00440149	6.12713	protein_coding	GO:0004252|GO:0005576|GO:0005615|GO:0006508|GO:0006956|GO:0006958|GO:0030449|GO:0045087
ASHGA5P002687	0.00404492	5.09384	protein_coding	GO:0005515|GO:0005886|GO:0006915|GO:0007219|GO:0007220|GO:0008233|GO:0008624|GO:0016021|GO:0016485|GO:0030133|GO:0031293|GO:0043085|GO:0048011
ASHGA5P018570	0.000490201	5.28891	protein_coding
ASHGA5P050332	0.000754815	7.20196	protein_coding	GO:0005576|GO:0005886|GO:0005887|GO:0006955|GO:0019862
ASHGA5P018023	0.0179297	2.47296	protein_coding	GO:0005789|GO:0015031|GO:0016021|GO:0016192|GO:0030134|GO:0032580|GO:0060628|GO:0070971
ASHGA5P002447	0.00150824	3.03478	protein_coding	GO:0005764|GO:0005768
ASHGA5P014813	0.00155361	3.67793	protein_coding	GO:0000122|GO:0001525|GO:0001541|GO:0001569|GO:0001570|GO:0001666|GO:0001701|GO:0001822|GO:0001934|GO:0001938|GO:0001938|GO:0001968|GO:0002042|GO:0002052|GO:0002053|GO:0002092|GO:0002575|GO:0002576|GO:0002687|GO:0003007|GO:0003151|GO:0003169|GO:0005125|GO:0005125|GO:0005161|GO:0005172|GO:0005515|GO:0005576|GO:0005578|GO:0005615|GO:0005615|GO:0005737|GO:0006357|GO:0007399|GO:0007498|GO:0007595|GO:…
ASHGA5P005617	0.00428036	3.65945	protein_coding	GO:0005047|GO:0005730|GO:0005737|GO:0005783|GO:0005786|GO:0005829|GO:0005840|GO:0006412|GO:0006614|GO:0008312|GO:0010467|GO:0030942|GO:0042493|GO:0044267
ASHGA5P045084	5.16008e-05	2.2522	protein_coding	GO:0001707|GO:0001894|GO:0001958|GO:0002062|GO:0003179|GO:0003188|GO:0003677|GO:0005634|GO:0005667|GO:0006351|GO:0006351|GO:0008284|GO:0010628|GO:0030154|GO:0030199|GO:0030509|GO:0032967|GO:0035989|GO:0035990|GO:0035992|GO:0035993|GO:0043066|GO:0043425|GO:0043565|GO:0045893|GO:0045944|GO:0046982|GO:0060008|GO:0061035|GO:0061036|GO:0070888|GO:2000543
ASHGA5P013158	0.00144449	2.33914	protein_coding	GO:0055085|GO:0016021
ASHGA5P027896	0.000130624	7.1385	protein_coding	GO:0031901
ASHGA5P001039	7.1209e-05	23.8276	protein_coding	GO:0002576|GO:0005515|GO:0005576|GO:0005576|GO:0005604|GO:0007568|GO:0007596|GO:0008191|GO:0008284|GO:0022617|GO:0030168|GO:0030198|GO:0031093|GO:0034097|GO:0043066|GO:0043249|GO:0043434|GO:0046872|GO:0051045|GO:1901164
ASHGA5P006123	0.00131994	3.0558	protein_coding	GO:0003824|GO:0006644|GO:0006665|GO:0006672|GO:0006687|GO:0010033|GO:0017040|GO:0030324|GO:0043202|GO:0044281
ASHGA5P048387	0.00308588	54.0279	protein_coding	GO:0003713|GO:0005634|GO:0005654|GO:0005794|GO:0006367|GO:0007219|GO:0007219|GO:0010467|GO:0016607|GO:0045944
ASHGA5P031233	0.00365302	12.6366	protein_coding	GO:0007218|GO:0007631|GO:0060259|GO:0009755|GO:0008343|GO:0005576|GO:0005615|GO:0005796|GO:0005102|GO:0005184
ASHGA5P005422	0.00982873	2.25369	protein_coding	GO:0005524|GO:0005737|GO:0017111
ASHGA5P004712	0.0126599	2.75964	protein_coding	GO:0005634|GO:0005730|GO:0005765|GO:0008219|GO:0016021|GO:0043231|GO:0055085
ASHGA5P009891	0.0120489	7.59171	protein_coding	GO:0000085|GO:0002576|GO:0003677|GO:0004867|GO:0005102|GO:0005515|GO:0005576|GO:0005737|GO:0005737|GO:0005794|GO:0005794|GO:0005829|GO:0005886|GO:0005887|GO:0005905|GO:0006378|GO:0006417|GO:0006468|GO:0006878|GO:0006897|GO:0007155|GO:0007176|GO:0007219|GO:0007409|GO:0007596|GO:0007617|GO:0007626|GO:0008088|GO:0008201|GO:0008344|GO:0008542|GO:0009986|GO:0016021|GO:0016199|GO:0016322|GO:0016358|GO:…
ASHGA5P010797	0.00637052	14.2663	protein_coding	GO:0005484|GO:0005515|GO:0005794|GO:0006886|GO:0006944|GO:0016020|GO:0016192
ASHGA5P002533	0.0136133	2.61703	protein_coding	GO:0003924|GO:0005525|GO:0005783|GO:0005794|GO:0006184|GO:0007264|GO:0015031|GO:0016192
ASHGA5P009759	0.0442249	2.42375	protein_coding	GO:0001666|GO:0005218|GO:0005220|GO:0005220|GO:0005515|GO:0005637|GO:0005730|GO:0005783|GO:0005789|GO:0005886|GO:0005955|GO:0006112|GO:0006816|GO:0007165|GO:0007165|GO:0007173|GO:0007202|GO:0007204|GO:0007596|GO:0008219|GO:0008543|GO:0009791|GO:0014069|GO:0015085|GO:0016021|GO:0016529|GO:0030168|GO:0031088|GO:0031094|GO:0031095|GO:0032469|GO:0035091|GO:0044281|GO:0045121|GO:0048011|GO:0048016|GO:…
ASHGA5P026775	0.000853231	4.44057	protein_coding	GO:0005515|GO:0005634|GO:0005737|GO:0005829|GO:0006986|GO:0008047|GO:0043085
ASHGA5P052461	0.00738977	2.24198	protein_coding	GO:0003677|GO:0005634
ASHGA5P038249	0.000603597	3.77233	protein_coding	GO:0001302|GO:0003674|GO:0005634|GO:0005794|GO:0008285|GO:0016021
ASHGA5P002681	0.000161909	27.482	protein_coding	GO:0004190|GO:0005515|GO:0005765|GO:0005886|GO:0006509|GO:0030660|GO:0031293|GO:0031293|GO:0031902|GO:0042803|GO:0050776|GO:0071458|GO:0071556
ASHGA5P042262	0.00970328	2.42773	protein_coding	GO:0000122|GO:0001889|GO:0003677|GO:0003682|GO:0005634|GO:0006351|GO:0007417|GO:0008285|GO:0031061|GO:0032452|GO:0035097|GO:0035098|GO:0045892|GO:0048536|GO:0048538|GO:0048863|GO:0051574
ASHGA5P018056	0.00207705	3.00673	protein_coding	GO:0005515|GO:0005737|GO:0005769|GO:0005770|GO:0006351|GO:0006355|GO:0006886|GO:0007283|GO:0008333|GO:0016023|GO:0030154|GO:0030897|GO:0055037
ASHGA5P040583	0.0103014	3.22336	protein_coding	GO:0006355|GO:0006368|GO:0005634|GO:0008023
ASHGA5P008335	0.0101135	2.9712	protein_coding	GO:0004905|GO:0005515|GO:0005576|GO:0005615|GO:0005615|GO:0005886|GO:0005887|GO:0006357|GO:0007166|GO:0007259|GO:0008283|GO:0009615|GO:0019221|GO:0019901|GO:0019962|GO:0035455|GO:0060337|GO:0060338
ASHGA5P004341	0.000542477	28.6002	protein_coding	GO:0000166|GO:0004090|GO:0005737|GO:0016655|GO:0017144|GO:0042373|GO:0047021|GO:0050221|GO:0055114
ASHGA5P010781	0.0110073	2.35514	protein_coding
ASHGA5P007385	0.0162036	2.07519	protein_coding	GO:0016021
ASHGA5P034174	0.00763618	2.34986	protein_coding	GO:0001934|GO:0005795|GO:0005802|GO:0005886|GO:0005886|GO:0008017|GO:0008017|GO:0010828|GO:0018230|GO:0031115|GO:0031901|GO:0032588|GO:0032588|GO:0035594|GO:0043065|GO:0044091|GO:0045121|GO:0045444|GO:0045807|GO:0055038|GO:0072321|GO:0090004
ASHGA5P007182	0.0192117	2.3337	protein_coding	GO:0005515|GO:0005737|GO:0005768|GO:0005769|GO:0005829|GO:0006886|GO:0007165|GO:0007173|GO:0008285|GO:0016044|GO:0016197|GO:0016197|GO:0019904|GO:0031901|GO:0032585|GO:0042059|GO:0042176|GO:0043231|GO:0046426|GO:0046872
ASHGA5P011129	0.0387132	2.94616	protein_coding	GO:0005515|GO:0007275|GO:0016021
ASHGA5P010688	0.0104433	5.56696	protein_coding	GO:0000976|GO:0001889|GO:0003700|GO:0005634|GO:0006351|GO:0007275|GO:0007519|GO:0008284|GO:0030154|GO:0043565|GO:0045627|GO:0045629|GO:0046622|GO:0048484|GO:0048557
ASHGA5P002720	0.000133794	8.05585	protein_coding	GO:0004872|GO:0005765|GO:0005887|GO:0016020|GO:0019835|GO:0031902
ASHGA5P021522	2.2715e-05	10.1768	protein_coding	GO:0016021
ASHGA5P007460	0.000336642	5.59219	protein_coding	GO:0016021|GO:0005737
ASHGA5P017993	0.000227538	2.38821	protein_coding	GO:0005509
ASHGA5P002035	0.0147531	2.8423	protein_coding	GO:0004577|GO:0005789|GO:0006488|GO:0018279|GO:0030246|GO:0030259|GO:0043687|GO:0044267
ASHGA5P002672	0.00158662	5.82751	protein_coding	GO:0016021
ASHGA5P051377	0.0171262	2.63745	protein_coding	GO:0003924|GO:0005525|GO:0005737|GO:0005765|GO:0006184|GO:0007049|GO:0007059|GO:0007264|GO:0019003|GO:0030496|GO:0031902|GO:0043014|GO:0048487|GO:0051233|GO:0051301
ASHGA5P001128	0.00544849	4.40818	protein_coding	GO:0006955|GO:0019882|GO:0007565|GO:0016021|GO:0016020|GO:0042612|GO:0004872|GO:0005515|GO:0019864|GO:0030881
ASHGA5P007458	0.0121456	2.9717	protein_coding	GO:0000038|GO:0003988|GO:0005515|GO:0005777|GO:0005782|GO:0006635|GO:0008206|GO:0016401|GO:0033540|GO:0033559|GO:0036109|GO:0043231|GO:0044255|GO:0044281
ASHGA5P053808	0.00361506	3.91072	protein_coding	GO:0003700|GO:0005515|GO:0005634|GO:0005730|GO:0006351|GO:0008270|GO:0010629|GO:0010629|GO:0043565|GO:0044212|GO:0045892|GO:0045892|GO:0045893
ASHGA5P008455	0.00118658	6.03133	protein_coding	GO:0000272|GO:0001101|GO:0002532|GO:0003796|GO:0004568|GO:0004568|GO:0005615|GO:0005615|GO:0005737|GO:0005737|GO:0006030|GO:0006032|GO:0006032|GO:0006037|GO:0006915|GO:0006955|GO:0007586|GO:0008061|GO:0009620|GO:0019900|GO:0030246|GO:0043169|GO:0090197
ASHGA5P039984	0.00112083	12.7545	protein_coding	GO:0005102|GO:0005576|GO:0005615|GO:0005622|GO:0006935|GO:0006954|GO:0006955|GO:0007165|GO:0007186|GO:0007399|GO:0008009|GO:0008047|GO:0008083|GO:0008283|GO:0008285|GO:0030036|GO:0035556|GO:0043085
ASHGA5P051394	0.0187372	2.99602	protein_coding	GO:0005886|GO:0007166|GO:0016021|GO:0016812
ASHGA5P010341	1.56823e-05	61.0186	protein_coding	GO:0001772|GO:0005070|GO:0005515|GO:0005886|GO:0006955|GO:0007229|GO:0007265|GO:0007596|GO:0008180|GO:0016021|GO:0019722|GO:0019901|GO:0030168|GO:0035556|GO:0042110|GO:0043303|GO:0045121|GO:0050852|GO:0050863
ASHGA5P008786	0.0223248	2.06906	protein_coding	GO:0008270|GO:0016021
ASHGA5P002404	0.000382059	13.7841	protein_coding	GO:0007275|GO:0007411|GO:0007155|GO:0007165|GO:0016021|GO:0005886|GO:0005622|GO:0016020|GO:0004872|GO:0005515|GO:0005102
ASHGA5P051033	0.0145975	5.2387	protein_coding	GO:0001501|GO:0001503|GO:0001656|GO:0001657|GO:0001823|GO:0001837|GO:0005125|GO:0005515|GO:0005515|GO:0005615|GO:0008083|GO:0010664|GO:0010800|GO:0010862|GO:0010862|GO:0016358|GO:0030501|GO:0030509|GO:0032088|GO:0034116|GO:0034504|GO:0040007|GO:0042326|GO:0042347|GO:0043401|GO:0043407|GO:0045665|GO:0045669|GO:0045786|GO:0045839|GO:0045892|GO:0045893|GO:0048762|GO:0048812|GO:0051216|GO:0060389|GO:…
ASHGA5P005482	0.0300863	2.0874	protein_coding	GO:0005576|GO:0006887|GO:0008021|GO:0030054|GO:0043005
ASHGA5P031259	0.00700167	2.38	protein_coding	GO:0000139|GO:0015031|GO:0017119|GO:0017119
ASHGA5P003360	0.00549653	12.2141	protein_coding	GO:0004930|GO:0005886|GO:0008150|GO:0016021
ASHGA5P054893	0.00765329	2.13151	protein_coding	GO:0005254|GO:0005254|GO:0005829|GO:0006821|GO:0007601|GO:0016020|GO:0016021|GO:0016323|GO:0030321|GO:0034707|GO:0050908|GO:0051924
ASHGA5P006815	0.00358542	8.74712	protein_coding	GO:0000096|GO:0004180|GO:0005829|GO:0006508|GO:0006750|GO:0006805|GO:0008237|GO:0016805|GO:0034641|GO:0034701|GO:0044281|GO:0046872
ASHGA5P036702	0.00678974	2.10304	protein_coding	GO:0001849|GO:0004872|GO:0005509|GO:0005515|GO:0005886|GO:0006909|GO:0009986|GO:0016021|GO:0016023|GO:0016337|GO:0019048|GO:0030246|GO:0042116
ASHGA5P003683	0.000832922	5.31144	protein_coding	GO:0005829|GO:0005886|GO:0016021
ASHGA5P012591	0.0358165	2.02763	protein_coding
ASHGA5P034398	0.003947	7.6227	protein_coding	GO:0007186|GO:0007165|GO:0007188|GO:0006184|GO:0030168|GO:0007204|GO:0006471|GO:0007596|GO:0007202|GO:0032957|GO:0060158|GO:0007207|GO:0007200|GO:0005886|GO:0005834|GO:0031234|GO:0005525|GO:0046872|GO:0004871|GO:0019001|GO:0003924|GO:0001664|GO:0031683
ASHGA5P000647	0.00142741	2.2608	protein_coding	GO:0005515|GO:0016021
ASHGA5P034744	0.00667726	5.32751	protein_coding	GO:0003677|GO:0005634|GO:0006351|GO:0006355|GO:0008270
ASHGA5P013838	0.000340994	5.52505	protein_coding	GO:0006508|GO:0009987|GO:0006520|GO:0030574|GO:0004177|GO:0030145|GO:0004181|GO:0016805
ASHGA5P002584	0.000258019	6.47129	protein_coding	GO:0003796|GO:0005576|GO:0005615|GO:0006954|GO:0016998|GO:0019835|GO:0042742
ASHGA5P014228	0.000549416	2.62833	protein_coding	GO:0004521|GO:0005575|GO:0009303|GO:0016021
ASHGA5P051797	0.00650883	2.7926	protein_coding	GO:0000151|GO:0005515|GO:0008150
ASHGA5P045038	0.00305437	2.24525	protein_coding	GO:0005622|GO:0005886
ASHGA5P006975	0.00114488	8.11122	protein_coding	GO:0000902|GO:0003779|GO:0004721|GO:0004721|GO:0004725|GO:0005515|GO:0005737|GO:0005856|GO:0005886|GO:0006470|GO:0008064|GO:0008138|GO:0010591|GO:0030027|GO:0030036|GO:0030496|GO:0032154|GO:0032268|GO:0050770|GO:0071318
ASHGA5P036811	0.0115576	4.57123	protein_coding	GO:0001657|GO:0001968|GO:0005080|GO:0005515|GO:0005576|GO:0005796|GO:0005886|GO:0005887|GO:0005925|GO:0005975|GO:0006024|GO:0006027|GO:0008092|GO:0008150|GO:0009986|GO:0030203|GO:0030204|GO:0043034|GO:0043202|GO:0044281|GO:0045121|GO:0045860|GO:0051496|GO:0051894|GO:0070053
ASHGA5P009870	0.00428244	13.5655	protein_coding	GO:0001525|GO:0001755|GO:0001938|GO:0002116|GO:0004872|GO:0005021|GO:0005886|GO:0007155|GO:0007411|GO:0007411|GO:0007507|GO:0008201|GO:0010595|GO:0016020|GO:0016021|GO:0017154|GO:0019838|GO:0019955|GO:0030424|GO:0038084|GO:0038084|GO:0046872|GO:0048010|GO:0050919
ASHGA5P001545	0.0174468	3.10838	protein_coding	GO:0003924|GO:0005525|GO:0005886|GO:0006184|GO:0007264|GO:0015031
ASHGA5P006443	0.00234916	14.1438	protein_coding	GO:0000122|GO:0000988|GO:0003677|GO:0005515|GO:0005634|GO:0006351|GO:0008270|GO:0030331|GO:0033147|GO:0043627
ASHGA5P006357	0.0249935	2.44656	protein_coding	GO:0001725|GO:0003065|GO:0003779|GO:0005200|GO:0005737|GO:0005829|GO:0005856|GO:0005862|GO:0006928|GO:0006936|GO:0006937|GO:0007010|GO:0008016|GO:0008092|GO:0008307|GO:0015629|GO:0030017|GO:0030049|GO:0030049|GO:0030336|GO:0031529|GO:0032059|GO:0032587|GO:0032781|GO:0034614|GO:0042060|GO:0045214|GO:0045785|GO:0051496|GO:0055010|GO:0060048
ASHGA5P008676	0.00128557	4.15637	protein_coding	GO:0001967|GO:0003677|GO:0004867|GO:0005515|GO:0005634|GO:0005886|GO:0006878|GO:0007176|GO:0007186|GO:0007617|GO:0007626|GO:0008201|GO:0008203|GO:0009790|GO:0016021|GO:0030198|GO:0030900|GO:0030901|GO:0042802|GO:0043393|GO:0046914|GO:0050885
ASHGA5P007017	0.00223807	3.67447	protein_coding	GO:0002474|GO:0005515|GO:0005737|GO:0005783|GO:0005789|GO:0005829|GO:0006888|GO:0006888|GO:0006987|GO:0012507|GO:0015031|GO:0016044|GO:0018279|GO:0019886|GO:0030127|GO:0030134|GO:0030968|GO:0043231|GO:0043687|GO:0044267|GO:0048208|GO:0048306|GO:0048471|GO:0051592
ASHGA5P013506	0.000877902	2.41703	protein_coding	GO:0004859|GO:0005509|GO:0005544|GO:0005544|GO:0005737|GO:0007165
ASHGA5P017062	0.0219407	2.41916	protein_coding	GO:0010923|GO:0005515
ASHGA5P034631	0.0368273	4.45687	protein_coding	GO:0003924|GO:0005525|GO:0005622|GO:0005739|GO:0005886|GO:0006184|GO:0007264|GO:0015031|GO:0016192
ASHGA5P013092	0.000294529	2.81328	protein_coding	GO:0005788|GO:0006644|GO:0006665|GO:0006687|GO:0016491|GO:0043687|GO:0044267|GO:0044281|GO:0046872
ASHGA5P003859	0.000855743	5.53035	protein_coding	GO:0005789|GO:0006644|GO:0006665|GO:0006672|GO:0008284|GO:0030148|GO:0030173|GO:0030176|GO:0044281|GO:0046512|GO:0070774|GO:0071602
ASHGA5P034312	0.020247	5.7616	protein_coding	GO:0005576|GO:0005886|GO:0007155|GO:0016021|GO:0030246
ASHGA5P006207	0.0013368	2.53541	protein_coding	GO:0005537|GO:0005576|GO:0005737|GO:0005886|GO:0006897|GO:0007157|GO:0007159|GO:0009988|GO:0016020|GO:0016021|GO:0019048|GO:0019062|GO:0019079|GO:0019882|GO:0030246|GO:0035556|GO:0042129|GO:0042605|GO:0045087|GO:0046790|GO:0046795|GO:0046872|GO:0046968
ASHGA5P027645	0.0152388	2.0562	protein_coding
ASHGA5P011144	0.0263602	2.31656	protein_coding	GO:0005543
ASHGA5P014048	0.00217621	33.2946	protein_coding	GO:0004950|GO:0005887|GO:0006935|GO:0006954|GO:0007186|GO:0042379|GO:0048020|GO:0070098
ASHGA5P011135	0.0112348	4.62443	protein_coding	GO:0004385|GO:0005515|GO:0005622|GO:0005887|GO:0007165|GO:0016020|GO:0030863|GO:0032420|GO:0090022
ASHGA5P035926	0.00362389	7.1527	protein_coding	GO:0001778|GO:0005544|GO:0005886|GO:0006906|GO:0016021|GO:0030315|GO:0030659
ASHGA5P017131	0.00456565	29.6386	protein_coding	GO:0004867|GO:0005615|GO:0005886|GO:0031225
ASHGA5P007881	0.000452822	166.171	protein_coding	GO:0016021
ASHGA5P004670	0.00954852	2.14573	protein_coding	GO:0005515|GO:0005576|GO:0005737|GO:0016021
ASHGA5P048949	0.00194013	2.16078	protein_coding	GO:0042744|GO:0051291|GO:0042542|GO:0010942|GO:0015671|GO:0022627|GO:0005833|GO:0031838|GO:0005515|GO:0004601|GO:0020037|GO:0005506|GO:0005344|GO:0019825|GO:0031720
ASHGA5P052128	0.0290706	3.2047	protein_coding	GO:0005509|GO:0005737|GO:0005886|GO:0015630|GO:0030054|GO:0032496|GO:0034142|GO:0042379|GO:0042742|GO:0048471|GO:0055074|GO:0071624|GO:0090026
ASHGA5P001547	0.000321812	5.34104	protein_coding	GO:0005215|GO:0005774|GO:0006879|GO:0008286|GO:0010008|GO:0015078|GO:0015991|GO:0015992|GO:0016021|GO:0030670|GO:0033179|GO:0033572|GO:0051701|GO:0055085|GO:0090382
ASHGA5P002214	5.35792e-05	225.511	protein_coding	GO:0004568|GO:0005201|GO:0005578|GO:0005615|GO:0005737|GO:0005783|GO:0005975|GO:0006032|GO:0006954|GO:0007250|GO:0008061|GO:0009612|GO:0010800|GO:0030324|GO:0034612|GO:0043169|GO:0045766|GO:0051216|GO:0051897|GO:0070374|GO:0070555|GO:0070741|GO:0071347|GO:0071356|GO:0072606
ASHGA5P004987	0.0248945	14.261	protein_coding	GO:0005829|GO:0006805|GO:0008112|GO:0010243|GO:0031100|GO:0032259|GO:0042493|GO:0044281
ASHGA5P039448	1.6618e-05	22604.8	protein_coding	GO:0002576|GO:0005355|GO:0005576|GO:0005615|GO:0006935|GO:0006955|GO:0007596|GO:0008009|GO:0008083|GO:0015758|GO:0030168|GO:0031093|GO:0042742|GO:0051781
ASHGA5P015201	0.00431872	3.26921	protein_coding	GO:0005737
ASHGA5P012947	0.0124522	2.32014	protein_coding	GO:0001504|GO:0005313|GO:0005314|GO:0005743|GO:0005886|GO:0006537|GO:0006811|GO:0007268|GO:0007605|GO:0009416|GO:0009449|GO:0009611|GO:0009986|GO:0010035|GO:0016020|GO:0016021|GO:0016323|GO:0016595|GO:0017153|GO:0021545|GO:0031223|GO:0042493|GO:0043025|GO:0043197|GO:0043205|GO:0043490|GO:0045202|GO:0046677|GO:0048667|GO:0050806|GO:0050885|GO:0051938|GO:0055085|GO:0070779
ASHGA5P011934	0.000157149	6.35803	protein_coding	GO:0004571|GO:0005509|GO:0005576|GO:0005788|GO:0005789|GO:0006457|GO:0006986|GO:0018279|GO:0043687|GO:0044267
ASHGA5P011096	0.0139036	2.27218	protein_coding	GO:0004499|GO:0008150|GO:0016021|GO:0031227|GO:0043231|GO:0050660|GO:0050661
ASHGA5P003235	0.00669623	2.61531	protein_coding	GO:0005737|GO:0005813|GO:0005829|GO:0005886|GO:0005952|GO:0006112|GO:0006833|GO:0007165|GO:0007173|GO:0007202|GO:0007596|GO:0008543|GO:0008603|GO:0016020|GO:0019904|GO:0030315|GO:0030552|GO:0031625|GO:0034199|GO:0035556|GO:0042803|GO:0044281|GO:0048011|GO:0048471|GO:0050796|GO:0051291|GO:0055085|GO:0071377
ASHGA5P050325	0.00198295	3.86951	protein_coding	GO:0005576|GO:0016021|GO:0045087
ASHGA5P007485	0.000785725	2.41184	protein_coding	GO:0000139|GO:0002080|GO:0005515|GO:0005537|GO:0005739|GO:0005886|GO:0006090|GO:0007166|GO:0007566|GO:0007596|GO:0016021|GO:0042383|GO:0042470|GO:0042475|GO:0043434|GO:0044281|GO:0045121|GO:0046689|GO:0046697|GO:0050900|GO:0051591
ASHGA5P001974	0.0108538	2.51713	protein_coding	GO:0003924|GO:0005515|GO:0005525|GO:0005622|GO:0005811|GO:0005829|GO:0005886|GO:0005911|GO:0006112|GO:0007264|GO:0007596|GO:0008283|GO:0016020|GO:0019003|GO:0030168|GO:0044281|GO:0050796|GO:2000114
ASHGA5P051511	0.041348	2.2349	protein_coding
ASHGA5P021705	0.00398059	3.7833	protein_coding	GO:0016021
ASHGA5P013373	0.0396406	2.61923	protein_coding	GO:0001822|GO:0001890|GO:0005518|GO:0005539|GO:0005576|GO:0005589|GO:0005615|GO:0005796|GO:0005975|GO:0007519|GO:0007568|GO:0009612|GO:0009887|GO:0019800|GO:0030203|GO:0030204|GO:0030206|GO:0030207|GO:0030208|GO:0031012|GO:0031012|GO:0032496|GO:0042060|GO:0043202|GO:0044281|GO:0047485|GO:0050840
ASHGA5P012913	0.0169561	2.27337	protein_coding	GO:0005179|GO:0005576|GO:0007565
ASHGA5P036453	0.00284156	4.44394	protein_coding	GO:0000278|GO:0005515|GO:0005634|GO:0005654|GO:0006260|GO:0006334|GO:0006338|GO:0006351|GO:0006355|GO:0008094|GO:0008285|GO:0016580|GO:0016581|GO:0016581|GO:0016589|GO:0031497|GO:0033186|GO:0034080|GO:0035098|GO:0042393|GO:0042826
ASHGA5P008159	0.00337627	12.1555	protein_coding	GO:0003677|GO:0003700|GO:0005634|GO:0006351|GO:0008270|GO:0016032
ASHGA5P004873	0.0224617	2.08035	protein_coding	GO:0001846|GO:0001872|GO:0001874|GO:0001879|GO:0002238|GO:0002752|GO:0005737|GO:0006910|GO:0006911|GO:0006954|GO:0008037|GO:0008329|GO:0009756|GO:0009897|GO:0016021|GO:0016337|GO:0030246|GO:0032760|GO:0042110|GO:0042287|GO:0042832|GO:0045087|GO:0046872|GO:0050766
ASHGA5P046342	0.00134398	7.09221	protein_coding	GO:0000122|GO:0005198|GO:0005634|GO:0005737|GO:0016021|GO:0045944|GO:0048471
ASHGA5P001768	0.0159314	2.54511	protein_coding	GO:0005783|GO:0005789|GO:0006412|GO:0006613|GO:0006614|GO:0006987|GO:0008284|GO:0010467|GO:0016021|GO:0030968|GO:0044267
ASHGA5P002680	0.00297032	10.7626	protein_coding
ASHGA5P002102	0.0059775	6.38937	protein_coding	GO:0005634|GO:0005737|GO:0007050
ASHGA5P003406	0.0345743	2.97283	protein_coding	GO:0030018|GO:0030054|GO:0030864|GO:0031234|GO:0031674|GO:0035556
ASHGA5P003178	0.00617539	3.34767	protein_coding	GO:0005515|GO:0005737|GO:0007165
ASHGA5P010780	0.000808179	2.80104	protein_coding	GO:0001542|GO:0001554|GO:0004622|GO:0004623|GO:0004623|GO:0004623|GO:0005509|GO:0005544|GO:0005634|GO:0005743|GO:0005789|GO:0005794|GO:0005829|GO:0005829|GO:0006644|GO:0006654|GO:0006663|GO:0006690|GO:0007568|GO:0007596|GO:0008284|GO:0009395|GO:0009408|GO:0010243|GO:0016787|GO:0019369|GO:0030168|GO:0030501|GO:0031340|GO:0031394|GO:0031622|GO:0032496|GO:0033280|GO:0035965|GO:0036148|GO:0036149|GO:…
ASHGA5P036466	0.0039744	4.86325	protein_coding
ASHGA5P005935	0.0144119	3.7018	protein_coding	GO:0000122|GO:0003677|GO:0003700|GO:0003700|GO:0003707|GO:0004879|GO:0005504|GO:0005634|GO:0005654|GO:0006006|GO:0006091|GO:0006357|GO:0006367|GO:0006629|GO:0006635|GO:0006635|GO:0006915|GO:0007566|GO:0008144|GO:0008203|GO:0008270|GO:0008283|GO:0008283|GO:0008284|GO:0008289|GO:0008366|GO:0009062|GO:0010467|GO:0014068|GO:0015758|GO:0015908|GO:0030154|GO:0030522|GO:0031589|GO:0042060|GO:0042640|GO:…
ASHGA5P010206	0.00223542	2.131	protein_coding	GO:0000084|GO:0000084|GO:0003682|GO:0005634|GO:0005730|GO:0005737|GO:0005886|GO:0006261|GO:0007062|GO:0007067|GO:0042555|GO:0051301
ASHGA5P043929	6.53751e-05	33.0744	protein_coding	GO:0005125|GO:0005615|GO:0006915
ASHGA5P053324	0.00265572	21.4133	protein_coding	GO:0000166|GO:0000288|GO:0000289|GO:0003723|GO:0004842|GO:0005515|GO:0005634|GO:0005829|GO:0006351|GO:0006355|GO:0008270|GO:0010467|GO:0016070|GO:0016071|GO:0051865
ASHGA5P012935	0.00968563	15.0543	protein_coding	GO:0005102|GO:0005577|GO:0007165|GO:0035634
ASHGA5P013667	0.0158997	2.01645	protein_coding	GO:0004065|GO:0004098|GO:0005509|GO:0005764|GO:0005788|GO:0006644|GO:0006665|GO:0006687|GO:0008484|GO:0043202|GO:0043687|GO:0044267|GO:0044281
ASHGA5P012646	0.00398906	8.20703	protein_coding	GO:0003777|GO:0005524|GO:0005813|GO:0005871|GO:0005874|GO:0005915|GO:0007018|GO:0007601|GO:0030659|GO:0045218|GO:0090136
ASHGA5P048680	0.0116978	2.65845	protein_coding	GO:0005634|GO:0005739
ASHGA5P005464	0.0053553	2.23015	protein_coding	GO:0007264|GO:0015031|GO:0007165|GO:0006886|GO:0006913|GO:0006184|GO:0048193|GO:0005634|GO:0005737|GO:0005886|GO:0005622|GO:0016020|GO:0005802|GO:0005769|GO:0005770|GO:0005525|GO:0003924
ASHGA5P009792	0.00312884	2.66095	protein_coding	GO:0000733|GO:0000733|GO:0003677|GO:0004386|GO:0005524|GO:0005634|GO:0006259|GO:0006357|GO:0008094|GO:0016568|GO:0036310|GO:0036310
ASHGA5P056175	0.00115621	2.0465	protein_coding
ASHGA5P002911	0.000768498	5.95573	protein_coding	GO:0001660|GO:0001666|GO:0005125|GO:0005149|GO:0005507|GO:0005515|GO:0005576|GO:0005615|GO:0005615|GO:0005829|GO:0006915|GO:0006954|GO:0006955|GO:0008283|GO:0008285|GO:0009986|GO:0010193|GO:0010243|GO:0010332|GO:0010575|GO:0010893|GO:0014070|GO:0019221|GO:0031424|GO:0032496|GO:0032755|GO:0033591|GO:0034605|GO:0042060|GO:0043123|GO:0045086|GO:0045766|GO:0045840|GO:0045944|GO:0046330|GO:0046688|GO:…
ASHGA5P014927	0.0263691	2.56567	protein_coding	GO:0003374|GO:0003924|GO:0005515|GO:0005525|GO:0005737|GO:0005741|GO:0005741|GO:0005777|GO:0005794|GO:0005829|GO:0005874|GO:0006915|GO:0006921|GO:0010821|GO:0012505|GO:0016559|GO:0016559|GO:0031625|GO:0042802|GO:0043234|GO:0043653|GO:0048471|GO:0050714|GO:0051289|GO:0070584|GO:0090141|GO:0090149|GO:0090200|GO:1900063|GO:2001244
ASHGA5P008674	0.0023249	174.317	protein_coding	GO:0004888|GO:0005515|GO:0005886|GO:0005887|GO:0006968|GO:0007165|GO:0050776
ASHGA5P047950	0.000693331	3.22897	protein_coding	GO:0000139|GO:0005198|GO:0005515|GO:0005793|GO:0005798|GO:0005829|GO:0005886|GO:0006886|GO:0006890|GO:0006891|GO:0016044|GO:0019048|GO:0030126|GO:0048205
ASHGA5P008237	0.00183677	2.42498	protein_coding	GO:0015095|GO:0016021
ASHGA5P021442	0.0141423	3.46803	protein_coding	GO:0005634|GO:0008270
ASHGA5P038233	0.000424471	11.6539	protein_coding	GO:0005737|GO:0005739|GO:0005743|GO:0006853|GO:0016021|GO:0044255|GO:0044281|GO:0046320
ASHGA5P052112	0.000313881	7563.69	protein_coding	GO:0004833|GO:0005506|GO:0005829|GO:0006569|GO:0016597|GO:0019441|GO:0019442|GO:0019825|GO:0020037|GO:0034641|GO:0044281
ASHGA5P052926	0.00431718	2.46273	protein_coding	GO:0001504|GO:0002026|GO:0002087|GO:0005391|GO:0005524|GO:0005737|GO:0005768|GO:0005886|GO:0005886|GO:0005890|GO:0005901|GO:0006754|GO:0006813|GO:0006814|GO:0006940|GO:0006942|GO:0008217|GO:0008344|GO:0008542|GO:0015991|GO:0019229|GO:0019829|GO:0034220|GO:0040011|GO:0042383|GO:0043197|GO:0045202|GO:0045822|GO:0045988|GO:0046872|GO:0051481|GO:0055085
ASHGA5P007816	0.00181202	7.07607	protein_coding	GO:0000122|GO:0003677|GO:0003714|GO:0005634|GO:0006351|GO:0008285|GO:0046983
ASHGA5P000703	0.00322501	2.99896	protein_coding	GO:0003899|GO:0005634|GO:0005654|GO:0005730|GO:0006366|GO:0006368|GO:0006470|GO:0008420|GO:0010467|GO:0015629|GO:0016032|GO:0050434
ASHGA5P036825	0.0273814	2.09141	protein_coding	GO:0000122|GO:0001106|GO:0005515|GO:0005634|GO:0008270|GO:0070491
ASHGA5P012758	0.0275015	3.44694	protein_coding	GO:0000902|GO:0001701|GO:0003007|GO:0004672|GO:0005515|GO:0005634|GO:0005730|GO:0005739|GO:0005789|GO:0005794|GO:0005829|GO:0006468|GO:0006644|GO:0006665|GO:0006672|GO:0006936|GO:0006955|GO:0007029|GO:0007165|GO:0008283|GO:0030148|GO:0034976|GO:0035620|GO:0035621|GO:0035621|GO:0044281|GO:0048471|GO:0055088|GO:0070273|GO:0070584|GO:0097001
ASHGA5P013372	0.00666008	3.11905	protein_coding	GO:0004197|GO:0005622|GO:0006508|GO:0006915|GO:0006917
ASHGA5P038592	0.0101856	3.72681	protein_coding	GO:0002467|GO:0050853
ASHGA5P037768	7.42099e-05	2.38816	protein_coding	GO:0000187|GO:0002224|GO:0002755|GO:0002756|GO:0004674|GO:0004707|GO:0005515|GO:0005524|GO:0005654|GO:0005829|GO:0006351|GO:0006950|GO:0007165|GO:0007243|GO:0007265|GO:0008063|GO:0010467|GO:0016070|GO:0016071|GO:0034130|GO:0034134|GO:0034138|GO:0034142|GO:0035666|GO:0042692|GO:0045087|GO:0048011|GO:0051090|GO:0051149|GO:0051403
ASHGA5P006767	0.0452711	5.89826	protein_coding	GO:0016021
ASHGA5P047619	0.00169015	4.38345	protein_coding
ASHGA5P005898	0.0296241	4.03522	protein_coding	GO:0008284|GO:0016477|GO:0048286|GO:0016311|GO:0005925|GO:0005515|GO:0016791
ASHGA5P036577	0.00689056	2.75687	protein_coding	GO:0004930|GO:0005887|GO:0007186
ASHGA5P028738	0.00929704	3.9647	protein_coding	GO:0000287|GO:0004012|GO:0005524|GO:0006812|GO:0008285|GO:0015662|GO:0016021
ASHGA5P005938	0.00245858	6.88602	protein_coding	GO:0030154|GO:0001654|GO:0001501|GO:0006801|GO:0007154|GO:0007507|GO:0022617|GO:0045600|GO:0060348|GO:0071800|GO:0060612|GO:0072657|GO:0005737|GO:0042995|GO:0002102|GO:0030054|GO:0005515|GO:0010314|GO:0032266|GO:0042169|GO:0070273|GO:0080025|GO:0035091
ASHGA5P012637	0.00171698	2.10827	protein_coding	GO:0005829|GO:0005856|GO:0007155|GO:0007165|GO:0016491|GO:0030027|GO:0032154|GO:0035872|GO:0045087|GO:0048471
ASHGA5P009750	0.00888362	4.38094	protein_coding	GO:0006464|GO:0051725|GO:0000287|GO:0003875
ASHGA5P007696	0.0336745	2.42276	protein_coding	GO:0016266|GO:0006486|GO:0044267|GO:0043687|GO:0006664|GO:0005634|GO:0000139|GO:0005794|GO:0030173|GO:0005625|GO:0008373|GO:0047290
ASHGA5P003649	0.00166409	3.49799	protein_coding	GO:0005788|GO:0006644|GO:0006665|GO:0006687|GO:0016491|GO:0043687|GO:0044267|GO:0044281|GO:0046872
ASHGA5P022427	0.00261765	4.3413	protein_coding	GO:0004596|GO:0005737
ASHGA5P035731	0.0239432	2.62192	protein_coding	GO:0000785|GO:0001502|GO:0002053|GO:0003677|GO:0003700|GO:0005515|GO:0005634|GO:0006357|GO:0010942|GO:0030324|GO:0042733|GO:0045944|GO:0046983|GO:0048704|GO:0048712|GO:0048754|GO:2000378
ASHGA5P039983	2.65692e-06	329.679	protein_coding	GO:0005576|GO:0006955|GO:0008009|GO:0008201
ASHGA5P034294	0.00313042	32.169	protein_coding	GO:0001716|GO:0005576|GO:0005764|GO:0009072|GO:0031965|GO:0043231
ASHGA5P026150	0.0246116	2.43098	protein_coding	GO:0007186|GO:0016021|GO:0005886|GO:0004930|GO:0004984
ASHGA5P050327	0.01161	3.40358	protein_coding
ASHGA5P002292	0.0026837	14.2549	protein_coding	GO:0006953|GO:0034364
ASHGA5P004809	0.028111	2.17804	protein_coding	GO:0005743|GO:0005743|GO:0006766|GO:0006767|GO:0006839|GO:0008517|GO:0015884|GO:0016021|GO:0044281|GO:0046655
ASHGA5P005036	0.00347214	2.35155	protein_coding	GO:0003674|GO:0005789|GO:0005789|GO:0006511|GO:0006874|GO:0006986|GO:0006987|GO:0016021|GO:0030968|GO:0031396|GO:0032092|GO:0043154
ASHGA5P046905	0.00666126	5.37685	protein_coding
ASHGA5P013499	0.0152426	9.52686	protein_coding	GO:0008168
ASHGA5P054945	0.012913	2.26714	protein_coding	GO:0000245|GO:0000389|GO:0000398|GO:0003676|GO:0003714|GO:0003723|GO:0005634|GO:0005634|GO:0005681|GO:0005730|GO:0005840|GO:0006351|GO:0006355|GO:0008270
ASHGA5P007050	0.00031348	3.09593	protein_coding	GO:0000122|GO:0000122|GO:0000122|GO:0000987|GO:0000988|GO:0001102|GO:0001657|GO:0001666|GO:0001701|GO:0001707|GO:0001756|GO:0001836|GO:0001889|GO:0001933|GO:0001947|GO:0002076|GO:0002520|GO:0003690|GO:0003700|GO:0003700|GO:0005160|GO:0005515|GO:0005518|GO:0005634|GO:0005637|GO:0005654|GO:0005667|GO:0005737|GO:0005829|GO:0005886|GO:0006351|GO:0006367|GO:0006810|GO:0006917|GO:0006919|GO:0006955|GO:…
ASHGA5P032360	0.000170621	281.538	protein_coding
ASHGA5P043251	0.00658442	3.34748	protein_coding	GO:0005096|GO:0005099|GO:0005543|GO:0005737|GO:0005829|GO:0031235|GO:0032320|GO:0035556|GO:0046580|GO:0046872
ASHGA5P012223	0.0019958	4.57728	protein_coding	GO:0001726|GO:0005515|GO:0005737|GO:0005737|GO:0005856|GO:0005938|GO:0030027|GO:0030027
ASHGA5P001696	0.0260034	2.11261	protein_coding	GO:0000151|GO:0003677|GO:0005515|GO:0005634|GO:0005769|GO:0008270|GO:0042787|GO:0055037
ASHGA5P009169	0.00626549	7.18767	protein_coding	GO:0005737|GO:0007165
ASHGA5P001675	0.00460159	9.07596	protein_coding	GO:0008285|GO:0042981|GO:0018108|GO:0008284|GO:0007169|GO:0006468|GO:0043406|GO:0030097|GO:0019221|GO:0046777|GO:0046651|GO:0043410|GO:0030183|GO:0014068|GO:0002318|GO:0042531|GO:0043552|GO:0097028|GO:0002328|GO:0071345|GO:0001776|GO:0038084|GO:0045578|GO:0035726|GO:0002572|GO:0002320|GO:0030098|GO:0016021|GO:0009986|GO:0005887|GO:0005788|GO:0005515|GO:0005524|GO:0004672|GO:0042803|GO:0004714|GO:…
ASHGA5P042409	0.00674723	2.65077	protein_coding	GO:0000077|GO:0000187|GO:0000902|GO:0000922|GO:0001525|GO:0002062|GO:0002224|GO:0002755|GO:0002756|GO:0004674|GO:0004707|GO:0004708|GO:0005515|GO:0005524|GO:0005634|GO:0005654|GO:0005737|GO:0005739|GO:0005829|GO:0006006|GO:0006351|GO:0006915|GO:0006928|GO:0006935|GO:0006950|GO:0007165|GO:0007166|GO:0007243|GO:0007265|GO:0007519|GO:0007596|GO:0008022|GO:0008063|GO:0009749|GO:0010467|GO:0016070|GO:…
ASHGA5P054654	0.00449195	2.45371	protein_coding	GO:0016021
ASHGA5P005115	0.00740166	3.2618	protein_coding	GO:0006508|GO:0005576|GO:0004252|GO:0003824|GO:0008236
ASHGA5P005868	0.000186526	6.10409	protein_coding	GO:0001666|GO:0001934|GO:0002446|GO:0002467|GO:0002690|GO:0004222|GO:0004222|GO:0004222|GO:0005138|GO:0005178|GO:0005515|GO:0005737|GO:0005886|GO:0005887|GO:0005911|GO:0005925|GO:0006509|GO:0006509|GO:0007155|GO:0007173|GO:0007173|GO:0007219|GO:0008237|GO:0008237|GO:0008237|GO:0008270|GO:0008284|GO:0009986|GO:0010820|GO:0015629|GO:0016324|GO:0017124|GO:0030165|GO:0030183|GO:0030307|GO:0030335|GO:…
ASHGA5P012965	0.0142207	2.14754	protein_coding	GO:0006511|GO:0016567|GO:0031647|GO:0008219|GO:0005634|GO:0005737|GO:0043234|GO:0000151|GO:0005515|GO:0004842
ASHGA5P050053	0.00285713	11.7323	protein_coding	GO:0016021|GO:0000139|GO:0004867|GO:0004175
ASHGA5P009251	0.00584969	4.53659	protein_coding	GO:0000139|GO:0000977|GO:0001558|GO:0002230|GO:0003677|GO:0003682|GO:0003700|GO:0003700|GO:0005515|GO:0005634|GO:0005737|GO:0005737|GO:0005783|GO:0005789|GO:0005789|GO:0005794|GO:0005829|GO:0006351|GO:0006351|GO:0006935|GO:0006986|GO:0006990|GO:0008140|GO:0016020|GO:0016020|GO:0016021|GO:0016021|GO:0016604|GO:0019043|GO:0019046|GO:0019046|GO:0019048|GO:0030176|GO:0030335|GO:0031726|GO:0034976|GO:…
ASHGA5P004554	0.000977083	14.2904	protein_coding	GO:0005576|GO:0005737|GO:0030154
ASHGA5P021631	0.000195382	3.76044	protein_coding	GO:0005515|GO:0005887|GO:0007155|GO:0009897|GO:0030246
ASHGA5P029720	0.0020774	8.97867	protein_coding
ASHGA5P048780	0.000845292	12.7517	protein_coding	GO:0001934|GO:0005105|GO:0005886|GO:0007156|GO:0007204|GO:0010976|GO:0016021|GO:0042734|GO:0045743|GO:0048170|GO:0050839|GO:0060291
ASHGA5P005745	0.000714198	2.82662	protein_coding	GO:0003677|GO:0003700|GO:0003713|GO:0005634|GO:0006351|GO:0006357|GO:0007411|GO:0008270|GO:0045893|GO:0048813
ASHGA5P012696	0.0107607	4.6256	protein_coding	GO:0008219|GO:0005634|GO:0005737
ASHGA5P002009	0.0214225	2.28869	protein_coding	GO:0044281|GO:0009308|GO:0006805|GO:0050427|GO:0051923|GO:0005737|GO:0005829|GO:0015630|GO:0008146
ASHGA5P001464	0.0126169	2.08088	protein_coding	GO:0004871|GO:0005886|GO:0006112|GO:0044281|GO:0071377
ASHGA5P010865	0.000620211	41.6459	protein_coding	GO:0005576|GO:0005737|GO:0030154
ASHGA5P008740	0.00187281	13.7542	protein_coding	GO:0016021
ASHGA5P001807	0.000884882	2140.86	protein_coding	GO:0001798|GO:0001934|GO:0001970|GO:0004866|GO:0005102|GO:0005515|GO:0005576|GO:0005615|GO:0005886|GO:0006954|GO:0006955|GO:0006956|GO:0006957|GO:0006958|GO:0007165|GO:0007186|GO:0010575|GO:0010828|GO:0010866|GO:0010884|GO:0030449|GO:0031715|GO:0045087|GO:0045745|GO:0045766|GO:0050766|GO:0050776
ASHGA5P000621	0.00109972	2.20292	protein_coding	GO:0000910|GO:0003924|GO:0005515|GO:0005525|GO:0005886|GO:0006887|GO:0006935|GO:0007049|GO:0007165|GO:0007265|GO:0009986|GO:0017157|GO:0019048|GO:0030139|GO:0030496|GO:0031532|GO:0031755|GO:0032154|GO:0048011|GO:0051491|GO:0051665
ASHGA5P006490	0.00148104	2.04611	protein_coding	GO:0016021
ASHGA5P016963	0.0173101	2.21856	protein_coding	GO:0000122|GO:0005515|GO:0005634|GO:0005737|GO:0005813|GO:0007219|GO:0015631|GO:0022008|GO:0045746|GO:0051168
ASHGA5P011231	0.00605575	3.56935	protein_coding	GO:0000209|GO:0000278|GO:0004842|GO:0005515|GO:0005634|GO:0005829|GO:0006470|GO:0006511|GO:0007165|GO:0008013|GO:0016032|GO:0016055|GO:0016567|GO:0019005|GO:0019048|GO:0031145|GO:0031648|GO:0033598|GO:0042753|GO:0043122|GO:0043433|GO:0045309|GO:0045862|GO:0045879|GO:0045892|GO:0045893|GO:0046983|GO:0051437|GO:0051439|GO:0051726|GO:0060444|GO:0061136|GO:0071407
ASHGA5P033974	0.000233898	5.86871	protein_coding	GO:0003674|GO:0005515|GO:0005575|GO:0005634|GO:0005730|GO:0005815|GO:0008150
ASHGA5P012241	0.0021426	2.62735	protein_coding	GO:0001558|GO:0005515|GO:0005634|GO:0005654|GO:0005680|GO:0005737|GO:0005819|GO:0006281|GO:0006302|GO:0006351|GO:0007067|GO:0007094|GO:0008432|GO:0016035|GO:0033138|GO:0042177|GO:0042772|GO:0045893|GO:0051301|GO:0060564
ASHGA5P034821	0.0334419	2.45881	protein_coding	GO:0005886|GO:0016021
ASHGA5P011443	0.0276302	2.16555	protein_coding	GO:0005313|GO:0005886|GO:0006811|GO:0006835|GO:0015813|GO:0016021|GO:0017153|GO:0055085
ASHGA5P002395	0.00723925	4.79536	protein_coding	GO:0005506|GO:0005743|GO:0005759|GO:0006699|GO:0006805|GO:0008203|GO:0008206|GO:0008395|GO:0009055|GO:0020037|GO:0030343|GO:0031073|GO:0044281|GO:0047749
ASHGA5P034420	0.0200442	15.4807	protein_coding	GO:0004930|GO:0005509|GO:0005887|GO:0007155|GO:0007186|GO:0007218|GO:0009897
ASHGA5P011702	0.00270072	5.44308	protein_coding
ASHGA5P050907	0.00157723	25.0034	protein_coding	GO:0055114|GO:0044281|GO:0034641|GO:0006596|GO:0006805|GO:0006595|GO:0046208|GO:0005634|GO:0005737|GO:0005829|GO:0016491|GO:0046592|GO:0052901|GO:0052894|GO:0052895
ASHGA5P000805	0.00482577	8.32642	protein_coding	GO:0003682|GO:0003713|GO:0005634|GO:0005737|GO:0016568|GO:0035064
ASHGA5P033326	0.0118589	2.88505	protein_coding	GO:0006508|GO:0008237|GO:0008270
ASHGA5P049629	0.000156505	281.581	protein_coding	GO:0005615|GO:0006935|GO:0006954|GO:0006955|GO:0008009
ASHGA5P004605	0.00155656	5.4948	protein_coding	GO:0000079|GO:0019901
ASHGA5P010040	0.0102996	5.47421	protein_coding	GO:0005515|GO:0005737|GO:0005874|GO:0008017
ASHGA5P006648	0.0287579	2.25454	protein_coding	GO:0005892|GO:0006887|GO:0008021|GO:0015031|GO:0017075|GO:0030054|GO:0030659|GO:0045921
ASHGA5P019220	0.00838832	4.73296	protein_coding	GO:0004842|GO:0005515|GO:0005524|GO:0006511|GO:0070936|GO:0070979
ASHGA5P008624	0.0054771	6.31274	protein_coding	GO:0005515|GO:0005536|GO:0005829|GO:0005975|GO:0005978|GO:0005978|GO:0005980|GO:0006006|GO:0008466|GO:0044281|GO:0046872
ASHGA5P008217	0.0235439	2.92364	protein_coding	GO:0000156|GO:0004114|GO:0005575|GO:0005829|GO:0006198|GO:0006355|GO:0009187|GO:0046676|GO:0046872
ASHGA5P044544	0.00302895	3.72971	protein_coding	GO:0000239|GO:0000240|GO:0003674|GO:0005737|GO:0005929|GO:0008584
ASHGA5P009066	0.0343776	2.19621	protein_coding	GO:0004674|GO:0005083|GO:0005515|GO:0005524|GO:0005737|GO:0006468|GO:0006950|GO:0007243|GO:0046328
ASHGA5P050202	0.00333738	2.78139	protein_coding	GO:0005089|GO:0005543|GO:0005829|GO:0006915|GO:0007264|GO:0008624|GO:0035023|GO:0048011|GO:0051056
ASHGA5P031648	0.00449518	7.67203	protein_coding	GO:0000266|GO:0004842|GO:0004871|GO:0005515|GO:0005634|GO:0005730|GO:0005737|GO:0005739|GO:0005777|GO:0006917|GO:0006919|GO:0007257|GO:0008270|GO:0010637|GO:0016567|GO:0016925|GO:0019789|GO:0030308|GO:0031307|GO:0042802|GO:0043123|GO:0051646|GO:0090141
ASHGA5P001218	0.00150792	2.13228	protein_coding	GO:0005506|GO:0005515|GO:0005783|GO:0005789|GO:0006464|GO:0008475|GO:0016702|GO:0030198|GO:0030867|GO:0031418|GO:0033823|GO:0050211
ASHGA5P006210	0.0103195	2.9492	protein_coding	GO:0005537|GO:0005576|GO:0005737|GO:0005886|GO:0006897|GO:0007157|GO:0007159|GO:0009988|GO:0016020|GO:0016021|GO:0019048|GO:0019062|GO:0019079|GO:0019882|GO:0030246|GO:0035556|GO:0042129|GO:0042605|GO:0045087|GO:0046790|GO:0046795|GO:0046872|GO:0046968
ASHGA5P001119	0.00445583	13.6023	protein_coding	GO:0005975|GO:0042843|GO:0005625|GO:0000166|GO:0016491|GO:0009055|GO:0047115|GO:0008746|GO:0047837
ASHGA5P042077	0.000886937	16.7994	protein_coding	GO:0004906|GO:0005886|GO:0005887|GO:0007165|GO:0009615|GO:0019221|GO:0019955|GO:0060333|GO:0060334
ASHGA5P019097	0.0268722	2.3566	protein_coding	GO:0005509
ASHGA5P050704	8.10086e-05	28.388	protein_coding	GO:0005178|GO:0005515|GO:0005604|GO:0005886|GO:0005886|GO:0005913|GO:0007044|GO:0007160|GO:0007229|GO:0007596|GO:0009897|GO:0009925|GO:0010811|GO:0016337|GO:0022409|GO:0030175|GO:0031581|GO:0031668|GO:0033627|GO:0034329|GO:0034676|GO:0042327|GO:0042475|GO:0043065|GO:0043066|GO:0043236|GO:0045944|GO:0046847|GO:0050873|GO:0050900|GO:0071407
ASHGA5P021783	0.000589396	4.14402	protein_coding	GO:0005515|GO:0005768|GO:0005769|GO:0005886|GO:0031901|GO:0042147|GO:0071203
ASHGA5P015304	0.00774849	2.01116	protein_coding	GO:0003676|GO:0003677|GO:0003723|GO:0003938|GO:0005634|GO:0005737|GO:0005829|GO:0006144|GO:0006177|GO:0009168|GO:0044281|GO:0046651|GO:0046872|GO:0055086
ASHGA5P011126	0.00119385	10.7042	protein_coding	GO:0005515|GO:0005886|GO:0005887|GO:0007155|GO:0007596|GO:0016337|GO:0031225|GO:0050900
ASHGA5P002987	0.00352796	9.4557	protein_coding	GO:0003779|GO:0005634|GO:0005730|GO:0005730|GO:0005737|GO:0006461|GO:0008290|GO:0030031|GO:0031965|GO:0042470|GO:0051016
ASHGA5P009762	0.00565822	2.0793	protein_coding	GO:0001525|GO:0001755|GO:0001938|GO:0002116|GO:0004872|GO:0005021|GO:0005886|GO:0007155|GO:0007411|GO:0007411|GO:0007507|GO:0008201|GO:0010595|GO:0016020|GO:0016021|GO:0017154|GO:0019838|GO:0019955|GO:0030424|GO:0038084|GO:0038084|GO:0046872|GO:0048010|GO:0050919
ASHGA5P000841	0.0165601	2.1209	protein_coding	GO:0005886|GO:0006811|GO:0006814|GO:0006851|GO:0015297|GO:0016021|GO:0050896|GO:0055085
ASHGA5P002724	0.00311155	32.0004	protein_coding	GO:0005634|GO:0005739|GO:0005794|GO:0005815|GO:0005819|GO:0005874|GO:0005886
ASHGA5P034457	0.0107517	2.14503	protein_coding	GO:0004115|GO:0005515|GO:0005634|GO:0005829|GO:0006198|GO:0006198|GO:0007165|GO:0016020|GO:0032587|GO:0042493|GO:0046872|GO:0048471
ASHGA5P011852	0.0071498	14.5492	protein_coding	GO:0006915|GO:0042981|GO:0043123|GO:0007165|GO:0006461|GO:0051092|GO:0005737|GO:0008270|GO:0005515|GO:0031625|GO:0031996
ASHGA5P013654	0.000699043	111.549	protein_coding	GO:0001772|GO:0005070|GO:0005515|GO:0005886|GO:0006955|GO:0007229|GO:0007265|GO:0007596|GO:0008180|GO:0016021|GO:0019722|GO:0019901|GO:0030168|GO:0035556|GO:0042110|GO:0043303|GO:0045121|GO:0050852|GO:0050863
ASHGA5P035108	0.0491831	2.09416	protein_coding	GO:0002474|GO:0002479|GO:0005537|GO:0005886|GO:0016021|GO:0030139|GO:0030246|GO:0030669|GO:0031901|GO:0042590|GO:0051607
ASHGA5P005508	0.0260233	2.97075	protein_coding	GO:0005148|GO:0005179|GO:0005576|GO:0007166|GO:0007565|GO:0007595|GO:0008283|GO:0040014|GO:0046427|GO:0060397
ASHGA5P052835	0.00408902	3.42313	protein_coding	GO:0002066|GO:0004713|GO:0004714|GO:0005524|GO:0005886|GO:0006468|GO:0007169|GO:0007283|GO:0008283|GO:0010629|GO:0010966|GO:0016020|GO:0016021|GO:0016049|GO:0019903|GO:0030154|GO:0032006|GO:0070372
ASHGA5P035773	0.0210481	3.88231	protein_coding
ASHGA5P011022	0.000426154	2.23741	protein_coding	GO:0004587|GO:0005739|GO:0005759|GO:0007601|GO:0008652|GO:0030170|GO:0034641|GO:0044281|GO:0055129
ASHGA5P035776	0.00965831	2.71882	protein_coding	GO:0000152|GO:0000268|GO:0005164|GO:0005515|GO:0005634|GO:0005737|GO:0006302|GO:0006915|GO:0006974|GO:0007165|GO:0010212|GO:0016568|GO:0031572|GO:0031593|GO:0045739|GO:0070531|GO:0070552
ASHGA5P044215	0.00668006	2.74198	protein_coding	GO:0016021
ASHGA5P002578	0.0113958	3.66921	protein_coding	GO:0004672|GO:0004693|GO:0005524|GO:0006468
ASHGA5P049144	0.00106379	54.977	protein_coding	GO:0001772|GO:0005070|GO:0005515|GO:0005886|GO:0006955|GO:0007229|GO:0007265|GO:0007596|GO:0008180|GO:0016021|GO:0019722|GO:0019901|GO:0030168|GO:0035556|GO:0042110|GO:0043303|GO:0045121|GO:0050852|GO:0050863
ASHGA5P009287	0.0218054	8.13378	protein_coding	GO:0001525|GO:0005886|GO:0006811|GO:0006811|GO:0006813|GO:0015379|GO:0016021|GO:0016323|GO:0055085|GO:0071477
ASHGA5P010873	0.0446715	2.5297	protein_coding	GO:0003677|GO:0003700|GO:0003713|GO:0004879|GO:0004882|GO:0004887|GO:0005634|GO:0005654|GO:0005737|GO:0005856|GO:0006367|GO:0007165|GO:0008270|GO:0010467|GO:0030521|GO:0030522|GO:0043565
ASHGA5P001504	0.00578614	2.34373	protein_coding	GO:0004679|GO:0005524|GO:0005829|GO:0005978|GO:0006633|GO:0007050|GO:0007243|GO:0008286|GO:0015758|GO:0019901|GO:0031588|GO:0046320
ASHGA5P040466	0.00569917	2.34851	protein_coding	GO:0000139|GO:0003924|GO:0004842|GO:0005515|GO:0005525|GO:0005634|GO:0005765|GO:0006184|GO:0006184|GO:0006471|GO:0007264|GO:0008047|GO:0008270|GO:0016567|GO:0019003|GO:0019048|GO:0042802|GO:0043085
ASHGA5P011183	0.000191574	8.57941	protein_coding	GO:0030154|GO:0007399|GO:0042246|GO:0060052|GO:0045104|GO:0005882|GO:0005883|GO:0005200
ASHGA5P011635	0.0015163	2.4674	protein_coding	GO:0007049|GO:0006915|GO:0042981|GO:0051726|GO:0005634|GO:0005737
ASHGA5P036092	0.017051	3.01326	protein_coding	GO:0006954|GO:0007155
ASHGA5P049895	0.00877192	8.04703	protein_coding	GO:0016021
ASHGA5P049791	0.0342278	2.36502	protein_coding	GO:0005509
ASHGA5P011968	0.0196576	2.05975	protein_coding	GO:0003677|GO:0003700|GO:0005515|GO:0005634|GO:0005667|GO:0006006|GO:0006351|GO:0006355|GO:0006355|GO:0006631|GO:0006687|GO:0007165|GO:0007275|GO:0007283|GO:0008140|GO:0030154|GO:0042752|GO:0043565|GO:0046983|GO:0048384
ASHGA5P010059	0.0009349	2.43906	protein_coding	GO:0005096|GO:0005737|GO:0005886|GO:0006886|GO:0008047|GO:0030234|GO:0043085|GO:0043087|GO:0043547|GO:0046982
ASHGA5P044103	0.00544485	2.04345	protein_coding
ASHGA5P005764	0.00379064	10.6767	protein_coding	GO:0005576|GO:0005737|GO:0030154
ASHGA5P005628	0.0344509	4.20568	protein_coding	GO:0004888|GO:0005201|GO:0005509|GO:0005515|GO:0005604|GO:0007596|GO:0016020
ASHGA5P039445	0.0308049	2.06788	protein_coding	GO:0000166|GO:0003723|GO:0003729|GO:0005737|GO:0005739|GO:0006378|GO:0009952|GO:0016331
ASHGA5P038473	0.0316174	2.68653	protein_coding	GO:0005518|GO:0005576|GO:0008201|GO:0010952|GO:0016504
ASHGA5P003997	0.0321363	8.82539	protein_coding	GO:0005244|GO:0005267|GO:0005886|GO:0007268|GO:0016021
ASHGA5P000686	0.0184954	3.51894	protein_coding	GO:0015031|GO:0016192|GO:0042147|GO:0006461|GO:0006904|GO:0006887|GO:0034446|GO:0017156|GO:0001921|GO:0006944|GO:0016021|GO:0005886|GO:0030054|GO:0019717|GO:0005792|GO:0016324|GO:0055037|GO:0045202|GO:0031201|GO:0030136|GO:0030665|GO:0043229|GO:0031410|GO:0005515|GO:0017075|GO:0000149
ASHGA5P011703	0.0307832	2.26858	protein_coding	GO:0005739|GO:0016020|GO:0051051
ASHGA5P009987	0.00193998	12.99	protein_coding	GO:0003779|GO:0005543|GO:0005737|GO:0005925|GO:0015629
ASHGA5P027044	6.22952e-05	4645.72	protein_coding	GO:0001869|GO:0002576|GO:0004867|GO:0005515|GO:0005576|GO:0005576|GO:0005615|GO:0005829|GO:0007264|GO:0007596|GO:0007597|GO:0019838|GO:0019899|GO:0019959|GO:0019966|GO:0030168|GO:0031093|GO:0043120|GO:0051056
ASHGA5P010727	0.000513834	2.3305	protein_coding	GO:0009405|GO:0015643|GO:0016021
ASHGA5P013487	0.0167534	2.89838	protein_coding	GO:0016021|GO:0016324
ASHGA5P017517	0.0190558	2.19209	protein_coding	GO:0000166|GO:0004672|GO:0005737|GO:0006468|GO:0016242|GO:0030182|GO:0043524
ASHGA5P046724	0.027052	2.34147	protein_coding	GO:0004674|GO:0005524|GO:0005575|GO:0006468|GO:0007517|GO:0030154|GO:0060537
ASHGA5P011660	0.0206708	6.14462	protein_coding	GO:0003677|GO:0003677|GO:0003700|GO:0005634|GO:0006355|GO:0046983
ASHGA5P006249	0.0234191	2.42138	protein_coding	GO:0004674|GO:0004712|GO:0004713|GO:0005524|GO:0005634|GO:0018108|GO:0043484|GO:0046777
ASHGA5P016161	0.0285782	2.52274	protein_coding	GO:0003677|GO:0003700|GO:0003713|GO:0005515|GO:0005634|GO:0006351|GO:0006355|GO:0006357|GO:0006457|GO:0016602|GO:0043565|GO:0045893|GO:0046982
ASHGA5P008261	0.0287615	2.33567	protein_coding	GO:0003677|GO:0003700|GO:0005515|GO:0005634|GO:0006355|GO:0006366|GO:0016602|GO:0045944
ASHGA5P006275	0.00768048	2.45223	protein_coding	GO:0006814|GO:0055085|GO:0006811|GO:0006885|GO:0006812|GO:0016021|GO:0031902|GO:0055037|GO:0015299|GO:0015385
ASHGA5P000810	6.37693e-06	73.4296	protein_coding	GO:0005515|GO:0005576|GO:0005886|GO:0007165|GO:0016021|GO:0019048
ASHGA5P002793	0.00361324	6.26204	protein_coding	GO:0003756|GO:0005788|GO:0005789|GO:0005793|GO:0006457|GO:0006950|GO:0006986|GO:0009100|GO:0045454
ASHGA5P004561	0.0168729	4.82937	protein_coding	GO:0000165|GO:0000187|GO:0002224|GO:0002224|GO:0002755|GO:0002756|GO:0004672|GO:0004674|GO:0004871|GO:0005515|GO:0005524|GO:0005634|GO:0005654|GO:0005737|GO:0005829|GO:0006468|GO:0006950|GO:0006954|GO:0006974|GO:0007265|GO:0008063|GO:0010467|GO:0016070|GO:0016071|GO:0018105|GO:0031572|GO:0032496|GO:0032675|GO:0032680|GO:0034130|GO:0034134|GO:0034138|GO:0034142|GO:0035666|GO:0035924|GO:0044351|GO:…
ASHGA5P007613	1.62645e-05	10.0758	protein_coding	GO:0001101|GO:0004197|GO:0005770|GO:0006508|GO:0008202|GO:0008233|GO:0019886|GO:0040015|GO:0042359|GO:0043202|GO:0043524|GO:0044281|GO:0045087|GO:0045177
ASHGA5P037550	0.00156661	8.21794	protein_coding	GO:0003779|GO:0005737|GO:0005856|GO:0006887|GO:0008270|GO:0016709|GO:0030042|GO:0055114|GO:0071949
ASHGA5P004173	0.00391633	2.31649	protein_coding	GO:0000187|GO:0002224|GO:0002755|GO:0002756|GO:0005515|GO:0005829|GO:0005886|GO:0007249|GO:0007254|GO:0007507|GO:0008063|GO:0008270|GO:0010008|GO:0034130|GO:0034134|GO:0034138|GO:0034142|GO:0035666|GO:0035872|GO:0043123|GO:0045087|GO:0045860|GO:0050852|GO:0051092|GO:0051403|GO:0070423|GO:0070530
ASHGA5P016327	0.0192041	2.15114	protein_coding	GO:0003674|GO:0005887|GO:0006629
ASHGA5P009141	0.000257564	4.90928	protein_coding	GO:0005515|GO:0005743|GO:0006869|GO:0016021|GO:0055085
ASHGA5P045684	0.00225591	2.11999	protein_coding	GO:0004842|GO:0005524|GO:0006513|GO:0070936
ASHGA5P030750	0.00732956	6.76425	protein_coding	GO:0001817|GO:0005095|GO:0005096|GO:0005099|GO:0005509|GO:0005515|GO:0005516|GO:0005634|GO:0005730|GO:0005737|GO:0005874|GO:0005884|GO:0005886|GO:0005886|GO:0006112|GO:0007165|GO:0007264|GO:0016328|GO:0019901|GO:0019903|GO:0030054|GO:0030496|GO:0030529|GO:0031252|GO:0035305|GO:0036057|GO:0043005|GO:0043547|GO:0044281|GO:0045860|GO:0048365|GO:0050796|GO:0071277|GO:0072015
ASHGA5P014523	0.00708352	7.82909	protein_coding	GO:0005829|GO:0005856|GO:0016020
ASHGA5P002373	0.0212346	3.70272	protein_coding	GO:0001778|GO:0005544|GO:0005886|GO:0006906|GO:0016021|GO:0030315|GO:0030659
ASHGA5P008194	0.000827705	12.2615	protein_coding	GO:0001676|GO:0004467|GO:0005524|GO:0005737|GO:0005741|GO:0005778|GO:0005789|GO:0005811|GO:0006629|GO:0007584|GO:0008610|GO:0016021|GO:0019432|GO:0030307|GO:0031957|GO:0032307|GO:0035338|GO:0043025|GO:0044255|GO:0044281|GO:0047676|GO:0060136|GO:0060996|GO:0070672
ASHGA5P011912	0.00776651	2.01481	protein_coding	GO:0003674|GO:0005634|GO:0007420|GO:0008150|GO:0016021|GO:0030424|GO:0031965|GO:0044306|GO:0044456
ASHGA5P055908	0.000177727	12.0648	protein_coding	GO:0016042|GO:0016787
ASHGA5P021500	0.00210823	5.39726	protein_coding	GO:0003674|GO:0005575|GO:0008150
ASHGA5P014033	0.000490398	2.29989	protein_coding	GO:0005741|GO:0006626|GO:0044267
ASHGA5P010657	0.00508717	2.27134	protein_coding	GO:0007275|GO:0006915|GO:0030154|GO:0007264|GO:0051056|GO:0035023|GO:0006468|GO:0008624|GO:0048011|GO:0005622|GO:0005829|GO:0031430|GO:0030018|GO:0030016|GO:0005515|GO:0005524|GO:0005543|GO:0004674|GO:0005089|GO:0046872|GO:0004672|GO:0004713|GO:0005516|GO:0016772|GO:0008307|GO:0031432
ASHGA5P012300	0.000967271	3.53917	protein_coding	GO:0004672|GO:0004674|GO:0004674|GO:0005057|GO:0005515|GO:0005524|GO:0005575|GO:0005739|GO:0005829|GO:0006464|GO:0006468|GO:0033138|GO:0035556|GO:0043066|GO:0046872
ASHGA5P008500	0.00527351	4.20001	protein_coding	GO:0000122|GO:0001843|GO:0003682|GO:0003700|GO:0003714|GO:0005654|GO:0006351|GO:0006367|GO:0007179|GO:0007275|GO:0007368|GO:0008285|GO:0009953|GO:0010467|GO:0042493|GO:0043565|GO:0045666|GO:0048146|GO:0048387|GO:0060041|GO:0070410|GO:0071363
ASHGA5P053075	0.00189575	35.8123	protein_coding	GO:0004888|GO:0005515|GO:0005737|GO:0005886|GO:0006955|GO:0016021|GO:0019864
ASHGA5P036020	0.00112503	113.412	protein_coding	GO:0004908|GO:0004910|GO:0005515|GO:0005576|GO:0005886|GO:0006955|GO:0016021
ASHGA5P042122	0.00929538	2.61426	protein_coding	GO:0003676|GO:0004519|GO:0005634|GO:0005730|GO:0005737|GO:0005737|GO:0008270|GO:0030308|GO:0043231|GO:2000134
ASHGA5P010221	0.00307382	19.8668	protein_coding	GO:0005886|GO:0007155|GO:0016021
ASHGA5P049197	0.0104695	3.89312	protein_coding	GO:0001306|GO:0005739|GO:0005783|GO:0005789|GO:0005793|GO:0006644|GO:0006672|GO:0006869|GO:0007006|GO:0007040|GO:0007399|GO:0007628|GO:0008203|GO:0008219|GO:0008306|GO:0008361|GO:0008610|GO:0016021|GO:0021523|GO:0030163|GO:0033116|GO:0035176|GO:0043066|GO:0044257|GO:0045494|GO:0045861|GO:0046513|GO:0050881|GO:0050884|GO:0050885|GO:0051348|GO:0051935|GO:0060041|GO:0060052
ASHGA5P009652	0.00421039	2.18249	protein_coding	GO:0007264|GO:0051056|GO:0007165|GO:0043547|GO:0005622|GO:0005829|GO:0005515|GO:0005543|GO:0005096
ASHGA5P045845	0.00603469	4.50106	protein_coding	GO:0005215|GO:0005886|GO:0016021|GO:0055085
ASHGA5P051513	0.000429564	2.37014	protein_coding	GO:0001659|GO:0001836|GO:0001885|GO:0002862|GO:0004602|GO:0004602|GO:0004866|GO:0005737|GO:0005739|GO:0005829|GO:0006144|GO:0006195|GO:0006641|GO:0006749|GO:0006917|GO:0007605|GO:0008631|GO:0009410|GO:0009609|GO:0009636|GO:0009650|GO:0010269|GO:0010332|GO:0014902|GO:0017124|GO:0018158|GO:0033194|GO:0033599|GO:0040029|GO:0042311|GO:0042542|GO:0042744|GO:0043154|GO:0043403|GO:0043523|GO:0043534|GO:…
ASHGA5P001546	0.000584455	3.5501	protein_coding	GO:0003674|GO:0005506|GO:0005575|GO:0005578|GO:0005788|GO:0008285|GO:0016702|GO:0019797|GO:0030198|GO:0031418
ASHGA5P003352	0.000497947	4.43571	protein_coding	GO:0005290|GO:0005765|GO:0006811|GO:0006857|GO:0015031|GO:0015293|GO:0016021|GO:0055085
ASHGA5P014424	0.00306101	2.71625	protein_coding	GO:0003677|GO:0003774|GO:0005515|GO:0005524|GO:0005793|GO:0006259|GO:0008094|GO:0016459|GO:0016477|GO:0031032|GO:0042641
ASHGA5P012463	0.000603829	9.13186	protein_coding	GO:0008021|GO:0030054|GO:0042802
ASHGA5P014541	0.000449012	2.08073	protein_coding	GO:0003097|GO:0005223|GO:0005267|GO:0005372|GO:0005515|GO:0005634|GO:0005737|GO:0005886|GO:0005886|GO:0005886|GO:0005887|GO:0005903|GO:0006182|GO:0006813|GO:0006833|GO:0006833|GO:0006833|GO:0006884|GO:0009925|GO:0015079|GO:0015168|GO:0015250|GO:0015250|GO:0015250|GO:0015670|GO:0015696|GO:0015701|GO:0015793|GO:0016323|GO:0016324|GO:0019725|GO:0020003|GO:0020005|GO:0021670|GO:0022857|GO:0030157|GO:…
ASHGA5P048877	0.00504407	2.07906	protein_coding	GO:0035023|GO:0035556|GO:0005737|GO:0005622|GO:0005515|GO:0005543|GO:0005089|GO:0046872|GO:0016301
ASHGA5P051691	0.00639999	3.91574	protein_coding	GO:0003677|GO:0003700|GO:0005634|GO:0005634|GO:0005730|GO:0006351|GO:0008270|GO:0045944
ASHGA5P003307	0.0234901	2.1686	protein_coding	GO:0006915|GO:0060271|GO:0016021
ASHGA5P041410	0.00321269	2.81592	protein_coding	GO:0045947|GO:0016281|GO:0005515|GO:0008190|GO:0030371
ASHGA5P019222	0.00354849	2.37334	protein_coding	GO:0046032|GO:0046709|GO:0005622|GO:0005739|GO:0016787|GO:0043262|GO:0047631|GO:0019144
ASHGA5P007251	0.00386763	4.18698	protein_coding	GO:0000122|GO:0000979|GO:0000982|GO:0002756|GO:0002819|GO:0003677|GO:0005515|GO:0005634|GO:0005654|GO:0005737|GO:0005829|GO:0006366|GO:0006468|GO:0006473|GO:0006974|GO:0008063|GO:0009615|GO:0010008|GO:0016064|GO:0019043|GO:0019221|GO:0032479|GO:0032607|GO:0032608|GO:0032727|GO:0032727|GO:0032728|GO:0034124|GO:0034127|GO:0034138|GO:0034142|GO:0035666|GO:0039530|GO:0045087|GO:0045351|GO:0045655|GO:…
ASHGA5P012592	0.00892453	2.20011	protein_coding	GO:0016021
ASHGA5P034784	0.0082656	2.05623	protein_coding	GO:0000184|GO:0003723|GO:0003735|GO:0005515|GO:0005737|GO:0005829|GO:0006412|GO:0006412|GO:0006413|GO:0006414|GO:0006415|GO:0006614|GO:0010467|GO:0016032|GO:0016070|GO:0016071|GO:0019058|GO:0019083|GO:0022625|GO:0044267
ASHGA5P049117	0.000663598	2.55561	protein_coding
ASHGA5P008473	0.00466453	2.64605	protein_coding	GO:0016021
ASHGA5P026500	0.00172163	10.6664	protein_coding	GO:0000159|GO:0005515|GO:0005737|GO:0005829|GO:0006987|GO:0008601|GO:0010469|GO:0010976|GO:0030968|GO:0031334|GO:0031952|GO:0050730|GO:0051091|GO:0051388|GO:0070317|GO:0071158|GO:0071363
ASHGA5P017410	0.00297922	4.29947	protein_coding	GO:0005515|GO:0005634|GO:0006260|GO:0007050|GO:0008285|GO:0032066|GO:0050821
ASHGA5P032465	0.0191952	2.29304	protein_coding	GO:0005543|GO:0005737|GO:0035556|GO:0046872
ASHGA5P021848	0.00623692	2.81718	protein_coding	GO:0006829|GO:0016021|GO:0046873
ASHGA5P001785	0.00938147	3.98511	protein_coding	GO:0000975|GO:0002819|GO:0003677|GO:0003700|GO:0005515|GO:0005634|GO:0005654|GO:0005737|GO:0005829|GO:0006366|GO:0006468|GO:0006473|GO:0006917|GO:0007050|GO:0007249|GO:0007565|GO:0007596|GO:0008285|GO:0009408|GO:0019221|GO:0032481|GO:0032728|GO:0034124|GO:0042512|GO:0043374|GO:0043565|GO:0045084|GO:0045088|GO:0045590|GO:0045892|GO:0045893|GO:0045893|GO:0045944|GO:0051607|GO:0051726|GO:0060333|GO:…
ASHGA5P017809	0.0107666	21.1367	protein_coding	GO:0004867|GO:0005576|GO:0007417|GO:0007422|GO:0010951|GO:0030155|GO:0030162
ASHGA5P046594	0.0271222	2.66062	protein_coding	GO:0004618|GO:0004618|GO:0005524|GO:0005829|GO:0005975|GO:0006006|GO:0006094|GO:0006096|GO:0006096|GO:0016310|GO:0044281
ASHGA5P015121	0.0285587	2.29416	protein_coding	GO:0003676|GO:0005634|GO:0006351|GO:0006355|GO:0008270
ASHGA5P036928	0.023917	3.75865	protein_coding	GO:0004872|GO:0005615|GO:0005737|GO:0005886|GO:0005887|GO:0006954|GO:0006979|GO:0030246|GO:0040014
ASHGA5P016742	0.0159918	2.78622	protein_coding	GO:0016787|GO:0046872
ASHGA5P014252	0.00813825	12.4397	protein_coding	GO:0000139|GO:0001525|GO:0001775|GO:0001942|GO:0002053|GO:0002576|GO:0005161|GO:0005161|GO:0005161|GO:0005518|GO:0005576|GO:0005615|GO:0005788|GO:0005902|GO:0007267|GO:0007596|GO:0008083|GO:0008284|GO:0009611|GO:0009790|GO:0009887|GO:0009986|GO:0010512|GO:0010544|GO:0014068|GO:0014910|GO:0030031|GO:0030036|GO:0030168|GO:0030335|GO:0031093|GO:0031954|GO:0032956|GO:0035793|GO:0042060|GO:0042803|GO:…
ASHGA5P010681	0.0115433	2.14682	protein_coding	GO:0005515
ASHGA5P009536	0.000234221	4.41018	protein_coding	GO:0003713|GO:0004871|GO:0005515|GO:0005634|GO:0005737|GO:0005829|GO:0006479|GO:0006917|GO:0007165|GO:0008469|GO:0016274|GO:0016571|GO:0016571|GO:0030331|GO:0030331|GO:0032088|GO:0033142|GO:0034969|GO:0035189|GO:0035246|GO:0042054|GO:0042803|GO:0042974|GO:0042975|GO:0045892|GO:0045893|GO:0046966|GO:0048588|GO:0050681|GO:0060765|GO:2000134
ASHGA5P051322	0.00800424	4.61473	protein_coding	GO:0001701|GO:0003700|GO:0005654|GO:0006366|GO:0007567|GO:0007596|GO:0043565|GO:0045604
ASHGA5P040684	0.00629377	2.27286	protein_coding	GO:0003700|GO:0005515|GO:0005634|GO:0005730|GO:0005739|GO:0006366
ASHGA5P041846	0.00867868	2.30304	protein_coding
ASHGA5P006461	0.016436	2.83426	protein_coding	GO:0003824|GO:0005515|GO:0005634|GO:0007275|GO:0008134
ASHGA5P008100	0.0099177	3.597	protein_coding	GO:0000079|GO:0019901
ASHGA5P044355	0.0164981	2.38149	protein_coding	GO:0005509|GO:0005515|GO:0005737|GO:0005783|GO:0009653|GO:0030183|GO:0042803|GO:0046903|GO:0046982|GO:0048471
ASHGA5P045516	0.021928	2.72072	protein_coding	GO:0000186|GO:0005085|GO:0005515|GO:0005768|GO:0005829|GO:0007165|GO:0007169|GO:0007264|GO:0017124|GO:0048011|GO:0051056
ASHGA5P003555	0.00293191	2.63557	protein_coding	GO:0003823|GO:0004872|GO:0005515|GO:0005886|GO:0007165|GO:0016021|GO:0045671
ASHGA5P004199	0.00690157	3.83791	protein_coding	GO:0005737|GO:0015031|GO:0030670|GO:0043231|GO:0055037
ASHGA5P048648	0.00114741	17.7289	protein_coding	GO:0006886|GO:0016192|GO:0007032|GO:0007040|GO:0031902|GO:0005769|GO:0005884|GO:0005765|GO:0030897|GO:0005515|GO:0005488|GO:0046872|GO:0003779
ASHGA5P012763	0.00235867	2.17578	protein_coding	GO:0003899|GO:0005635|GO:0016591|GO:0043025|GO:0051685
ASHGA5P054894	1.32598e-05	55.9481	protein_coding	GO:0055085|GO:0008285|GO:0055114|GO:0006955|GO:0016044|GO:0006879|GO:0048147|GO:0006892|GO:0006826|GO:0060547|GO:0006880|GO:0005829|GO:0005739|GO:0008043|GO:0005515|GO:0016491|GO:0005506|GO:0004322|GO:0046914|GO:0008199
ASHGA5P006282	0.0038516	2.93579	protein_coding	GO:0000320|GO:0001085|GO:0001837|GO:0001954|GO:0002039|GO:0004674|GO:0004674|GO:0005178|GO:0005515|GO:0005524|GO:0005634|GO:0005730|GO:0005737|GO:0005813|GO:0005829|GO:0005886|GO:0005977|GO:0006349|GO:0006468|GO:0006611|GO:0006983|GO:0007173|GO:0007411|GO:0007520|GO:0008013|GO:0008543|GO:0009887|GO:0010226|GO:0010800|GO:0016301|GO:0016301|GO:0016477|GO:0018105|GO:0019901|GO:0021766|GO:0030010|GO:…
ASHGA5P001474	0.0105794	2.02547	protein_coding	GO:0003725|GO:0004674|GO:0004694|GO:0004715|GO:0005515|GO:0005524|GO:0005829|GO:0006468|GO:0008285|GO:0008601|GO:0009615|GO:0019048|GO:0019054|GO:0019058|GO:0030683|GO:0033689|GO:0046777
ASHGA5P048537	0.00312728	2.35266	protein_coding	GO:0005887|GO:0007204|GO:0016020|GO:0031225|GO:0045730
ASHGA5P013388	0.00403262	8.39198	protein_coding	GO:0045892|GO:0071560|GO:0007569|GO:0034329|GO:0005829|GO:0048471|GO:0005925|GO:0008270|GO:0005515
ASHGA5P002611	0.00644745	2.07337	protein_coding	GO:0004519|GO:0005515|GO:0005524|GO:0005737|GO:0046404
ASHGA5P001457	0.00180715	4.95064	protein_coding	GO:0003873|GO:0004331|GO:0005524|GO:0005829|GO:0005975|GO:0006000|GO:0006003|GO:0006006|GO:0006096|GO:0042802|GO:0044281
ASHGA5P050911	0.00377141	5.31914	protein_coding	GO:0055085|GO:0044281|GO:0006810|GO:0006979|GO:0006139|GO:0019852|GO:0006766|GO:0006767|GO:0015993|GO:0015851|GO:0015882|GO:0070904|GO:0016021|GO:0005737|GO:0005886|GO:0016020|GO:0005624|GO:0016323|GO:0005887|GO:0016324|GO:0009925|GO:0005215|GO:0008523|GO:0008520|GO:0015205|GO:0015229|GO:0070890
ASHGA5P011310	0.0228193	2.1856	protein_coding	GO:0005739|GO:0008700|GO:0008700|GO:0009436|GO:0019470|GO:0033609|GO:0042803|GO:0042866|GO:0046487
ASHGA5P004213	0.00603727	2.56354	protein_coding	GO:0005515|GO:0005737|GO:0005885|GO:0030041|GO:0030674|GO:0042995|GO:0045010|GO:0051015
ASHGA5P008688	0.0116147	2.47113	protein_coding	GO:0005789|GO:0006915|GO:0008270|GO:0016021|GO:0016746
ASHGA5P002752	0.0040537	3.2648	protein_coding	GO:0000407|GO:0000421|GO:0005515|GO:0005783|GO:0005886|GO:0006914|GO:0007566|GO:0010506|GO:0016021|GO:0016337|GO:0033116|GO:0034329
ASHGA5P002173	0.0221085	5.31479	protein_coding	GO:0005328|GO:0005332|GO:0005737|GO:0005886|GO:0005887|GO:0007268|GO:0007269|GO:0007420|GO:0016021|GO:0042165|GO:0042493|GO:0042995|GO:0055085
ASHGA5P007281	0.00843295	6.49299	protein_coding	GO:0006935|GO:0016021|GO:0005615|GO:0005125
ASHGA5P018955	0.0263213	3.1234	protein_coding	GO:0003950|GO:0005515|GO:0005634|GO:0005634|GO:0005737|GO:0005829|GO:0016477|GO:0060330
ASHGA5P048217	0.0303116	3.54545	protein_coding
ASHGA5P026952	0.0231089	6.26449	protein_coding	GO:0005328|GO:0005332|GO:0005886|GO:0005887|GO:0006810|GO:0006811|GO:0006865|GO:0007268|GO:0007269|GO:0009992|GO:0010033|GO:0016021|GO:0055085|GO:0071474
ASHGA5P051729	0.000399283	2.03094	protein_coding	GO:0000139|GO:0005789|GO:0005887|GO:0006810|GO:0008219|GO:0008521|GO:0015876|GO:0016020|GO:0055085
ASHGA5P011387	0.000405338	6.57615	protein_coding	GO:0016021
ASHGA5P003850	0.00302356	3.45301	protein_coding	GO:0001658|GO:0002246|GO:0004415|GO:0004888|GO:0005515|GO:0005518|GO:0005540|GO:0005540|GO:0005886|GO:0005887|GO:0005975|GO:0007160|GO:0009897|GO:0009986|GO:0010628|GO:0016055|GO:0016323|GO:0016337|GO:0019221|GO:0030203|GO:0030212|GO:0030214|GO:0030214|GO:0033138|GO:0034116|GO:0043066|GO:0043066|GO:0043154|GO:0043518|GO:0044281|GO:0044344|GO:0050731|GO:0051216|GO:0060333|GO:0060442|GO:0070374|GO:…
ASHGA5P054095	0.00319447	11.4927	protein_coding	GO:0008016|GO:0008076
ASHGA5P009717	0.00232093	3.40493	protein_coding	GO:0000122|GO:0001657|GO:0001701|GO:0001707|GO:0003677|GO:0003682|GO:0003690|GO:0003700|GO:0003700|GO:0005160|GO:0005515|GO:0005634|GO:0005654|GO:0005667|GO:0005737|GO:0005829|GO:0006351|GO:0006367|GO:0007179|GO:0007179|GO:0007179|GO:0007182|GO:0007183|GO:0007352|GO:0007369|GO:0007492|GO:0008134|GO:0008285|GO:0009749|GO:0009791|GO:0009952|GO:0010467|GO:0010718|GO:0017015|GO:0019902|GO:0030073|GO:…
ASHGA5P039151	0.000927469	2.2553	protein_coding	GO:0005215|GO:0005886|GO:0016021|GO:0055085
ASHGA5P050062	0.0221256	4.15097	protein_coding	GO:0005509|GO:0005634|GO:0005737|GO:0005886|GO:0035556
ASHGA5P001087	0.0333515	4.27764	protein_coding	GO:0002576|GO:0005576|GO:0007596|GO:0030141|GO:0030168|GO:0030658
ASHGA5P001708	0.0184792	2.94366	protein_coding	GO:0005887|GO:0008519
ASHGA5P008476	0.000465941	4.33987	protein_coding	GO:0006351|GO:0006355|GO:0045944|GO:0055088|GO:0007595|GO:0000430|GO:0000432|GO:0019086|GO:0005634|GO:0003700|GO:0005515|GO:0046982|GO:0003690|GO:0043565|GO:0042803|GO:0003705|GO:0043425
ASHGA5P003047	0.0031892	2.31011	protein_coding	GO:0016021|GO:0055085
ASHGA5P001340	0.00390959	2.34951	protein_coding	GO:0004721
ASHGA5P030982	0.000825759	2.49173	protein_coding	GO:0000166|GO:0003674|GO:0003723|GO:0005777|GO:0007143|GO:0010468|GO:0010923|GO:0030154|GO:0048477
ASHGA5P015757	0.0450275	2.31298	protein_coding
ASHGA5P034013	0.00401919	4.60214	protein_coding	GO:0003774|GO:0003779|GO:0005516|GO:0005524|GO:0007162|GO:0008150|GO:0016461|GO:0030335|GO:0030864|GO:0031941|GO:0032956|GO:0043312|GO:0045088|GO:0050830
ASHGA5P035118	0.00548813	4.13294	protein_coding	GO:0045121|GO:0005509|GO:0005515
ASHGA5P053753	0.0201166	4.00414	protein_coding	GO:0007155|GO:0007399|GO:0042246|GO:0016021
ASHGA5P008840	0.00243253	3.8039	protein_coding	GO:0003713|GO:0003713|GO:0005515|GO:0005634|GO:0005737|GO:0006351|GO:0006355|GO:0006357|GO:0007165|GO:0008270|GO:0016567|GO:0016567|GO:0019787|GO:0030521|GO:0032355|GO:0045893|GO:0045893|GO:0050681|GO:0060765
ASHGA5P034335	0.000985757	5.69949	protein_coding	GO:0005576|GO:0016021|GO:0045087
ASHGA5P012849	0.00658762	4.09991	protein_coding	GO:0004065|GO:0005764|GO:0005788|GO:0006644|GO:0006665|GO:0006687|GO:0043687|GO:0044267|GO:0044281|GO:0046872
ASHGA5P002386	0.0155326	2.40987	protein_coding	GO:0000932|GO:0000956|GO:0002634|GO:0002635|GO:0003730|GO:0004842|GO:0008270|GO:0010494|GO:0010608|GO:0016567|GO:0030889|GO:0033962|GO:0043488|GO:0045623|GO:0046007|GO:0050856
ASHGA5P000898	0.00650403	2.98469	protein_coding	GO:0002675|GO:0005125|GO:0005147|GO:0005615|GO:0005900|GO:0006915|GO:0006955|GO:0007275|GO:0007422|GO:0008083|GO:0008283|GO:0008284|GO:0008285|GO:0009408|GO:0033138|GO:0040008|GO:0042503|GO:0042506|GO:0042508|GO:0043410|GO:0045835|GO:0045944|GO:0046888|GO:0048266|GO:0050731|GO:0051781
ASHGA5P053043	0.0445474	5.37321	protein_coding	GO:0003677|GO:0003700|GO:0003713|GO:0004879|GO:0004882|GO:0004887|GO:0005634|GO:0005654|GO:0005737|GO:0005856|GO:0006367|GO:0007165|GO:0008270|GO:0010467|GO:0030521|GO:0030522|GO:0043565
ASHGA5P004988	0.0102791	3.67086	protein_coding	GO:0005524|GO:0005634|GO:0030154
ASHGA5P005367	0.00327451	3.75536	protein_coding	GO:0005515|GO:0005737|GO:0005874|GO:0006915|GO:0035556|GO:0046872
ASHGA5P009736	0.0200663	5.06694	protein_coding	GO:0005524|GO:0005777|GO:0005778|GO:0005789|GO:0016021|GO:0042626|GO:0043190|GO:0055085
ASHGA5P010828	0.00896429	3.27591	protein_coding	GO:0004499|GO:0006805|GO:0016021|GO:0031227|GO:0043231|GO:0050660|GO:0050661
ASHGA5P015502	0.00140798	3.14509	protein_coding	GO:0045785|GO:0030855|GO:0045807|GO:0010633|GO:0016021|GO:0005886|GO:0005764|GO:0043234|GO:0005770|GO:0032403
ASHGA5P040442	0.0105028	2.33575	protein_coding	GO:0007264|GO:0006886|GO:0005634|GO:0005737|GO:0005622|GO:0005525
ASHGA5P011587	0.00221006	7.92037	protein_coding	GO:0005515|GO:0005634|GO:0005737|GO:0006606|GO:0008565
ASHGA5P055318	0.0268853	3.85848	protein_coding	GO:0005100|GO:0005515|GO:0005634|GO:0005737|GO:0005737|GO:0006950|GO:0007175|GO:0007175|GO:0019901|GO:0031234|GO:0031953|GO:0032321|GO:0043589|GO:0045616|GO:0048286|GO:0060426|GO:0060428
ASHGA5P034787	0.0219783	2.27322	protein_coding	GO:0005576|GO:0016020|GO:0005044
ASHGA5P054901	0.0373838	2.00947	protein_coding	GO:0007601|GO:0007155|GO:0016021|GO:0005887|GO:0042622
ASHGA5P005339	0.00103655	2.42158	protein_coding	GO:0003723|GO:0005515|GO:0005634|GO:0005845|GO:0006370|GO:0032259|GO:0036031
ASHGA5P017337	8.32253e-05	4.45092	protein_coding	GO:0004656|GO:0005506|GO:0005739|GO:0005783|GO:0005788|GO:0016702|GO:0018401|GO:0030199|GO:0031418|GO:0043231
ASHGA5P014453	0.0058405	6.3747	protein_coding
ASHGA5P007833	0.00102168	3.95008	protein_coding	GO:0000303|GO:0001315|GO:0001836|GO:0003069|GO:0004784|GO:0004784|GO:0005739|GO:0005759|GO:0006357|GO:0006801|GO:0006801|GO:0008217|GO:0008285|GO:0019430|GO:0030145|GO:0030145|GO:0032364|GO:0043066|GO:0043524|GO:0051289
ASHGA5P005157	0.0248113	2.24624	protein_coding	GO:0005123|GO:0005164|GO:0005515|GO:0005829|GO:0006915|GO:0006919|GO:0008624|GO:0008624|GO:0008625|GO:0008633|GO:0019048|GO:0031264|GO:0031265|GO:0032757|GO:0032760|GO:0032813|GO:0042802|GO:0043005|GO:0043065|GO:0043123|GO:0044297|GO:0045087|GO:0045121|GO:0045944|GO:0051607|GO:0060340|GO:0070265|GO:0071260|GO:0097191|GO:0097191|GO:0097191|GO:2001238
ASHGA5P009493	0.0301346	2.63192	protein_coding	GO:0001756|GO:0005515|GO:0005622|GO:0005634|GO:0005783|GO:0005829|GO:0005856|GO:0006928|GO:0007169|GO:0008092|GO:0008154|GO:0008285|GO:0018108|GO:0030027|GO:0030054|GO:0030175|GO:0030296|GO:0030426|GO:0045202
ASHGA5P006832	0.00661371	4.87344	protein_coding	GO:0002576|GO:0005509|GO:0005515|GO:0005524|GO:0005634|GO:0005783|GO:0005783|GO:0005788|GO:0005789|GO:0005793|GO:0006200|GO:0006983|GO:0006987|GO:0007596|GO:0008180|GO:0008303|GO:0009986|GO:0016887|GO:0019904|GO:0021589|GO:0021680|GO:0030168|GO:0030176|GO:0030433|GO:0030496|GO:0030512|GO:0030674|GO:0030968|GO:0031398|GO:0031625|GO:0034663|GO:0042149|GO:0042470|GO:0043022|GO:0043027|GO:0043066|GO:…
ASHGA5P009952	0.00064268	3.03239	protein_coding	GO:0000164|GO:0004722|GO:0005515|GO:0005634|GO:0005730|GO:0005737|GO:0005829|GO:0005977|GO:0005979|GO:0005981|GO:0006470|GO:0006629|GO:0007049|GO:0007179|GO:0019433|GO:0030324|GO:0030512|GO:0042587|GO:0043021|GO:0043197|GO:0043204|GO:0044281|GO:0046872|GO:0048754|GO:0051301|GO:0070688|GO:0072357
ASHGA5P002821	0.000582832	2.64281	protein_coding	GO:0005515|GO:0005737|GO:0005765|GO:0005765|GO:0005789|GO:0005794|GO:0005886|GO:0006888|GO:0006892|GO:0006906|GO:0006911|GO:0008333|GO:0015031|GO:0016021|GO:0016044|GO:0016192|GO:0017156|GO:0019905|GO:0030658|GO:0030670|GO:0031201|GO:0031902|GO:0034197|GO:0043005|GO:0043231|GO:0043308|GO:0043312|GO:0045177|GO:0045335|GO:0048280
ASHGA5P056048	0.00307805	2.08768	protein_coding	GO:0005794|GO:0006886|GO:0006904|GO:0006944|GO:0008283|GO:0012505|GO:0016021|GO:0016192|GO:0031201
ASHGA5P042008	3.50552e-05	8.50525	protein_coding	GO:0008654|GO:0006665|GO:0051347|GO:0015825|GO:0006658|GO:0016021|GO:0005886|GO:0005789|GO:0016020|GO:0005515|GO:0015194
ASHGA5P008481	0.0254504	3.43898	protein_coding	GO:0003723|GO:0005634|GO:0005737|GO:0006397|GO:0008270|GO:0008380|GO:0043484
ASHGA5P003684	0.00165232	253.173	protein_coding	GO:0016021
ASHGA5P005799	0.00432244	3.00913	protein_coding	GO:0000151|GO:0004842|GO:0016021|GO:0016567
ASHGA5P030971	0.000267671	2.96446	protein_coding	GO:0016787|GO:0046872
ASHGA5P006234	0.0132667	3.12751	protein_coding	GO:0006811|GO:0006468|GO:0010923|GO:0048666|GO:0007243|GO:0090188|GO:0003084|GO:0050794|GO:0005737|GO:0005625|GO:0042598|GO:0005515|GO:0005524|GO:0004674|GO:0004672|GO:0004713|GO:0019902|GO:0016772|GO:0004860
ASHGA5P048576	0.00686221	2.05232	protein_coding	GO:0003676|GO:0005515|GO:0008270|GO:0016567|GO:0016874|GO:0030529
ASHGA5P019931	0.00545488	5.04084	protein_coding	GO:0000287|GO:0004610|GO:0005575|GO:0005829|GO:0005829|GO:0006041|GO:0006048|GO:0006048|GO:0006048|GO:0006488|GO:0018279|GO:0030097|GO:0043687|GO:0044267
ASHGA5P001797	0.00256416	3.43846	protein_coding	GO:0005789|GO:0006644|GO:0016021|GO:0016747|GO:0036149|GO:0044281|GO:0046474
ASHGA5P007258	0.0052037	4.15238	protein_coding	GO:0006508|GO:0016486|GO:0006509|GO:0042985|GO:0016021|GO:0005783|GO:0009986|GO:0005794|GO:0005768|GO:0004190
ASHGA5P009594	4.50294e-05	4.83297	protein_coding	GO:0000003|GO:0004222|GO:0004222|GO:0005578|GO:0005622|GO:0005789|GO:0006508|GO:0008237|GO:0008270|GO:0016021
ASHGA5P004429	0.00759567	3.08873	protein_coding	GO:0000096|GO:0000098|GO:0005634|GO:0005730|GO:0005737|GO:0005739|GO:0005759|GO:0016787|GO:0034641|GO:0044281|GO:0046872|GO:0050313|GO:0070221
ASHGA5P010961	0.00689514	6.93322	protein_coding	GO:0004767|GO:0005515|GO:0005576|GO:0005615|GO:0006685|GO:0008150|GO:0016798
ASHGA5P012562	0.0105403	2.6596	protein_coding	GO:0003674|GO:0005576|GO:0005634|GO:0030182
ASHGA5P051894	0.00272567	15.1546	protein_coding	GO:0003677|GO:0005634|GO:0006351|GO:0006355|GO:0008270
ASHGA5P040413	0.00230058	3.84415	protein_coding	GO:0000122|GO:0004857|GO:0005515|GO:0005634|GO:0005737|GO:0005758|GO:0005829|GO:0006351|GO:0006606|GO:0007049|GO:0009612|GO:0009749|GO:0030216|GO:0031625|GO:0032355|GO:0032570|GO:0035872|GO:0042127|GO:0042493|GO:0042542|GO:0043065|GO:0045087|GO:0048008|GO:0051592|GO:0051782|GO:0071228
ASHGA5P001199	0.0296773	4.5199	protein_coding	GO:0001541|GO:0003674|GO:0005576|GO:0007143|GO:0007219|GO:0007386|GO:0009887|GO:0030173|GO:0032092|GO:0033829|GO:0045747|GO:0046872
ASHGA5P010784	0.00195387	2.52137	protein_coding	GO:0005892|GO:0006887|GO:0008021|GO:0015031|GO:0017075|GO:0030054|GO:0030659|GO:0045921
ASHGA5P011641	0.00342069	5.95615	protein_coding	GO:0004725|GO:0005737|GO:0006470|GO:0007126|GO:0007283|GO:0008138|GO:0008138
ASHGA5P003233	0.0204382	2.23964	protein_coding	GO:0004221|GO:0004843|GO:0005515|GO:0005634|GO:0005737|GO:0005764|GO:0006511|GO:0016579|GO:0031397|GO:0031647|GO:0031685|GO:0034394|GO:0046872
ASHGA5P008098	0.00298438	3.02131	protein_coding	GO:0005622|GO:0005886|GO:0007155|GO:0007411|GO:0007422|GO:0016021|GO:0033268|GO:0033268|GO:0042552|GO:0043194
ASHGA5P005777	0.0272553	2.61958	protein_coding	GO:0005388|GO:0005524|GO:0005783|GO:0005789|GO:0006754|GO:0006810|GO:0006816|GO:0007596|GO:0016021|GO:0016529|GO:0031095|GO:0031965|GO:0033017|GO:0034220|GO:0046872|GO:0055085
ASHGA5P005185	0.00653334	2.11683	protein_coding	GO:0005622|GO:0005739|GO:0019144|GO:0043262|GO:0046032|GO:0046709|GO:0047631
ASHGA5P008932	0.00428471	4.25447	protein_coding	GO:0000166|GO:0003690|GO:0003697|GO:0003723|GO:0005515|GO:0005634|GO:0006260|GO:0006396
ASHGA5P031184	4.09799e-05	7.78555	protein_coding	GO:0004091|GO:0005788|GO:0008152|GO:0009636|GO:0047374|GO:0050253|GO:0080030|GO:0080031|GO:0080032
ASHGA5P013043	0.00390585	7.9636	protein_coding	GO:0003674|GO:0005575|GO:0008150|GO:0016021
ASHGA5P043531	0.0165361	3.89818	protein_coding	GO:0000122|GO:0001541|GO:0001568|GO:0003677|GO:0003677|GO:0003700|GO:0003705|GO:0004879|GO:0005515|GO:0005634|GO:0005667|GO:0005730|GO:0005737|GO:0006355|GO:0006357|GO:0006366|GO:0006805|GO:0006915|GO:0006950|GO:0007049|GO:0008134|GO:0009410|GO:0010468|GO:0014070|GO:0030522|GO:0030850|GO:0030888|GO:0032355|GO:0034752|GO:0043565|GO:0044212|GO:0045899|GO:0046982|GO:0046983|GO:0051879|GO:0071385
ASHGA5P012766	0.0214523	2.3011	protein_coding
ASHGA5P009218	0.003961	5.55325	protein_coding	GO:0001666|GO:0001774|GO:0004197|GO:0005515|GO:0005576|GO:0005634|GO:0005829|GO:0006508|GO:0006915|GO:0006917|GO:0006919|GO:0007165|GO:0007494|GO:0007520|GO:0007613|GO:0008656|GO:0009636|GO:0014070|GO:0016485|GO:0030324|GO:0032496|GO:0032611|GO:0033198|GO:0035872|GO:0042493|GO:0043123|GO:0045087|GO:0046010|GO:0050717|GO:0050718|GO:0071260|GO:0071310|GO:0072557
ASHGA5P039384	0.00465409	3.89585	protein_coding	GO:0002224|GO:0002755|GO:0004872|GO:0004888|GO:0005886|GO:0005887|GO:0006954|GO:0006955|GO:0007165|GO:0007250|GO:0008063|GO:0030670|GO:0034130|GO:0034134|GO:0034142|GO:0035355|GO:0042088|GO:0042496|GO:0042498|GO:0042742|GO:0043123|GO:0043507|GO:0045087|GO:0045410|GO:0046982|GO:0071723|GO:0071726
ASHGA5P053964	0.00978804	3.06694	protein_coding	GO:0004128|GO:0016021|GO:0016126
ASHGA5P007688	7.6365e-05	3.28055	protein_coding	GO:0001525|GO:0004872|GO:0005887|GO:0007155|GO:0007411|GO:0016021|GO:0046872
ASHGA5P004426	0.00099018	11.3778	protein_coding	GO:0055085|GO:0006811|GO:0006810|GO:0034220|GO:0005886|GO:0016020|GO:0005890|GO:0005216|GO:0005215|GO:0005391
ASHGA5P003728	0.000267361	3.65983	protein_coding	GO:0004494|GO:0005739|GO:0005759|GO:0006635|GO:0009791|GO:0019626|GO:0031419|GO:0044255|GO:0044281|GO:0046872|GO:0050667|GO:0072341
ASHGA5P011372	0.0065406	6.91566	protein_coding	GO:0007275|GO:0008203|GO:0051346|GO:0007166|GO:0006112|GO:0016021|GO:0005886|GO:0005576|GO:0005515|GO:0004888|GO:0004896
ASHGA5P002444	0.00130301	13.0807	protein_coding	GO:0001960|GO:0002439|GO:0005149|GO:0005150|GO:0005151|GO:0005152|GO:0005152|GO:0005615|GO:0005622|GO:0005634|GO:0005737|GO:0005813|GO:0005886|GO:0006629|GO:0006953|GO:0006955|GO:0007565|GO:0007613|GO:0010243|GO:0014050|GO:0014070|GO:0030073|GO:0031982|GO:0034115|GO:0042493|GO:0043066|GO:0043507|GO:0045352|GO:0045353|GO:0051384|GO:2000660
ASHGA5P052223	0.0199081	3.12475	protein_coding	GO:0004957|GO:0005515|GO:0005886|GO:0006955|GO:0007188|GO:0007254|GO:0009612|GO:0016021|GO:0030278|GO:0032496|GO:0033624|GO:0042093|GO:0050710|GO:0050715|GO:0050728|GO:0050729|GO:0051492|GO:0060348|GO:0070371|GO:0071260|GO:2000420
ASHGA5P012354	0.0100479	5.87195	protein_coding	GO:0004872|GO:0005887|GO:0006917|GO:0008285|GO:0009897
ASHGA5P017516	0.00236611	7.46508	protein_coding	GO:0005615|GO:0005886|GO:0016021|GO:0043197|GO:0043198|GO:0060079|GO:1900006|GO:2000171
ASHGA5P046114	4.75674e-05	9.73993	protein_coding	GO:0004843|GO:0005634|GO:0006351|GO:0006355|GO:0006508|GO:0008242|GO:0016579
ASHGA5P009547	0.000151899	7.34704	protein_coding	GO:0003677|GO:0005634|GO:0005730|GO:0005925|GO:0006351|GO:0006355|GO:0006913|GO:0008270|GO:0017124
ASHGA5P039612	0.00380894	2.98417	protein_coding	GO:0005515|GO:0005791|GO:0005856|GO:0005886|GO:0006811|GO:0006865|GO:0006979|GO:0007420|GO:0007596|GO:0009636|GO:0015327|GO:0016021|GO:0035094|GO:0050900|GO:0055085|GO:0070306
ASHGA5P048606	0.00667461	8.85186	protein_coding	GO:0004435|GO:0005886|GO:0005887|GO:0007197|GO:0007213|GO:0008283|GO:0015872|GO:0016907|GO:0030054|GO:0045211|GO:0060304
ASHGA5P051767	0.0104278	4.0371	protein_coding	GO:0000122|GO:0000122|GO:0000166|GO:0001825|GO:0002260|GO:0003677|GO:0003682|GO:0003682|GO:0003714|GO:0005515|GO:0005634|GO:0005654|GO:0005737|GO:0006351|GO:0006367|GO:0007050|GO:0007050|GO:0007179|GO:0007519|GO:0010467|GO:0016605|GO:0019904|GO:0030512|GO:0030512|GO:0032403|GO:0042981|GO:0042981|GO:0045596|GO:0045596|GO:0046332|GO:0046332|GO:0046677|GO:0050772|GO:0070207|GO:0070208|GO:0070306|GO:…
ASHGA5P039474	0.0002013	2.19619	protein_coding	GO:0004768|GO:0005506|GO:0005789|GO:0006633|GO:0016021
ASHGA5P014309	0.00595781	2.16336	protein_coding	GO:0005576|GO:0016042|GO:0016788
ASHGA5P003190	0.0214316	2.35647	protein_coding	GO:0005515
ASHGA5P008725	0.0358406	2.69859	protein_coding	GO:0001725|GO:0003779|GO:0004687|GO:0005515|GO:0005516|GO:0005524|GO:0005737|GO:0005829|GO:0005886|GO:0006468|GO:0006936|GO:0006939|GO:0014820|GO:0030027|GO:0030335|GO:0032060|GO:0032154|GO:0046872|GO:0051928|GO:0060414|GO:0071476|GO:0090303
ASHGA5P037868	0.00112826	2.54616	protein_coding	GO:0004672|GO:0004703|GO:0005524|GO:0005543|GO:0007165|GO:0031623|GO:0038032|GO:0047696
ASHGA5P004298	0.000273053	42.6631	protein_coding	GO:0002474|GO:0002479|GO:0003924|GO:0005515|GO:0005525|GO:0005829|GO:0006184|GO:0006612|GO:0006801|GO:0006968|GO:0007154|GO:0009055|GO:0016175|GO:0017124|GO:0032010|GO:0035091|GO:0042554|GO:0042590|GO:0043020|GO:0045087|GO:0045730|GO:0051701|GO:0090382
ASHGA5P020521	0.00522432	2.64385	protein_coding	GO:0005515|GO:0005829|GO:0007175|GO:0031901|GO:0032266|GO:0042059|GO:0046872
ASHGA5P005697	0.00405056	4.7902	protein_coding	GO:0004672|GO:0005515|GO:0005524
ASHGA5P010886	0.00190936	2.36341	protein_coding	GO:0000430|GO:0000432|GO:0000432|GO:0001666|GO:0003690|GO:0003705|GO:0003705|GO:0005515|GO:0005634|GO:0005667|GO:0006006|GO:0006357|GO:0006366|GO:0009411|GO:0019086|GO:0019899|GO:0019901|GO:0032869|GO:0042593|GO:0042803|GO:0042803|GO:0042826|GO:0043425|GO:0043565|GO:0045944|GO:0045990|GO:0046982|GO:0051918|GO:0055088
ASHGA5P038140	0.000848706	2.67487	protein_coding	GO:0000224|GO:0005515|GO:0005737|GO:0006516|GO:0046872
ASHGA5P007598	0.0042169	4.90181	protein_coding	GO:0000139|GO:0002474|GO:0002479|GO:0002480|GO:0005886|GO:0012507|GO:0019221|GO:0030670|GO:0031901|GO:0032393|GO:0042590|GO:0042612|GO:0050776|GO:0060333|GO:0060337|GO:0071556
ASHGA5P012077	0.00840666	2.00119	protein_coding	GO:0004252|GO:0005509|GO:0005576|GO:0005788|GO:0005796|GO:0006508|GO:0007596|GO:0017187|GO:0043687|GO:0044267
ASHGA5P053442	0.00135512	7.47687	protein_coding	GO:0004115|GO:0004115|GO:0005829|GO:0006198|GO:0007165|GO:0019933|GO:0046872
ASHGA5P014764	0.0119241	9.53752	protein_coding	GO:0005543|GO:0005789|GO:0005829|GO:0006644|GO:0006954|GO:0007567|GO:0016020|GO:0019369|GO:0035556|GO:0036149|GO:0036151|GO:0036152|GO:0044281|GO:0046474|GO:0046475|GO:0047499
ASHGA5P038063	0.00487948	5.09441	protein_coding	GO:0004674|GO:0005515|GO:0005524|GO:0005737|GO:0006468|GO:0006915|GO:0007049|GO:0007346|GO:0043066|GO:0061179
ASHGA5P016726	0.0026344	10.7568	protein_coding	GO:0001077|GO:0003677|GO:0005515|GO:0005634|GO:0006355|GO:0006461|GO:0007275|GO:0030318|GO:0043234|GO:0045893|GO:0045893|GO:0045944|GO:0046983
ASHGA5P053856	0.0184499	3.42686	protein_coding	GO:0005886|GO:0043231|GO:0005509
ASHGA5P018155	0.0390002	4.90976	protein_coding	GO:0000166|GO:0000209|GO:0004842|GO:0005515|GO:0005634|GO:0006511|GO:0007067|GO:0007093|GO:0007093|GO:0008270|GO:0016605|GO:0019941|GO:0051301
ASHGA5P029194	0.00184595	18.1266	protein_coding	GO:0042742|GO:0006334|GO:0005634|GO:0005622|GO:0000786|GO:0003677|GO:0043565
ASHGA5P006605	0.000954305	2.81947	protein_coding	GO:0004252|GO:0006508|GO:0016486|GO:0030173
ASHGA5P012338	0.000657191	10.1356	protein_coding	GO:0000139|GO:0001574|GO:0004513|GO:0005887|GO:0005975|GO:0006486|GO:0006688|GO:0008373|GO:0016021|GO:0030173|GO:0047291
ASHGA5P011528	0.00581106	3.4208	protein_coding	GO:0000139|GO:0006493|GO:0016021|GO:0047223
ASHGA5P053957	0.000528981	3.50231	protein_coding	GO:0000776|GO:0000777|GO:0003774|GO:0005634|GO:0005737|GO:0005868|GO:0005874|GO:0005886|GO:0006810|GO:0007067|GO:0007346|GO:0042802|GO:0051301
ASHGA5P032098	0.00411793	52.9656	protein_coding	GO:0005886|GO:0007155|GO:0007229|GO:0008305|GO:0009897
ASHGA5P046801	0.00586863	2.97149	protein_coding	GO:0005829|GO:0006412|GO:0008171|GO:0017096|GO:0030187|GO:0034641|GO:0044281|GO:0046219
ASHGA5P051327	0.00422859	2.06004	protein_coding	GO:0000122|GO:0000792|GO:0003727|GO:0005515|GO:0005634|GO:0006351|GO:0016568|GO:0031519
ASHGA5P010864	0.00720444	2.91237	protein_coding	GO:0005576|GO:0005737|GO:0030154
ASHGA5P052902	0.00224233	5.80562	protein_coding	GO:0000303|GO:0001315|GO:0001836|GO:0003069|GO:0004784|GO:0004784|GO:0005739|GO:0005759|GO:0006357|GO:0006801|GO:0006801|GO:0008217|GO:0008285|GO:0019430|GO:0030145|GO:0030145|GO:0032364|GO:0043066|GO:0043524|GO:0051289
ASHGA5P022353	0.0225797	2.82865	protein_coding	GO:0005515|GO:0005545|GO:0005547|GO:0005783|GO:0005795|GO:0008270|GO:0010923|GO:0043325|GO:0048471
ASHGA5P000619	0.00438797	29.1465	protein_coding	GO:0001938|GO:0005615|GO:0006935|GO:0006954|GO:0006955|GO:0007165|GO:0007267|GO:0008009|GO:0030335|GO:0030838|GO:0032855
ASHGA5P007514	0.0229244	2.16922	protein_coding	GO:0003674|GO:0003924|GO:0005509|GO:0005515|GO:0005525|GO:0005829|GO:0005886|GO:0006915|GO:0007264|GO:0019725|GO:0031307|GO:0047497|GO:0051056
ASHGA5P035092	0.00669095	6.18441	protein_coding	GO:0016021
ASHGA5P026514	0.00208446	2.42621	protein_coding	GO:0003674|GO:0005575|GO:0008150
ASHGA5P011365	0.000457173	2.71558	protein_coding	GO:0000079|GO:0000086|GO:0005515|GO:0005634|GO:0006281|GO:0006469|GO:0006915|GO:0007050|GO:0007098|GO:0042770|GO:0071260|GO:0071479|GO:2000379
ASHGA5P004160	0.0105586	8.90529	protein_coding	GO:0004032|GO:0004033|GO:0005615|GO:0005634|GO:0005730|GO:0005737|GO:0005829|GO:0005975|GO:0006700|GO:0006950|GO:0008202|GO:0009055|GO:0043795|GO:0044281|GO:0044597|GO:0044598
ASHGA5P015658	0.00423858	2.08984	protein_coding	GO:0000287|GO:0000910|GO:0000922|GO:0004674|GO:0004871|GO:0005515|GO:0005524|GO:0005634|GO:0005737|GO:0005815|GO:0005874|GO:0006468|GO:0006915|GO:0007059|GO:0007067|GO:0007165|GO:0007346|GO:0016607|GO:0018105|GO:0019894|GO:0019901|GO:0030071|GO:0031572|GO:0043123|GO:0046777|GO:0051225|GO:2000772
ASHGA5P008516	0.00054017	3.91591	protein_coding	GO:0006470|GO:0016311|GO:0005737|GO:0005886|GO:0005769|GO:0004725|GO:0008138|GO:0016791|GO:0004727
ASHGA5P010663	0.00325207	11.5446	protein_coding	GO:0001709|GO:0001757|GO:0001947|GO:0005112|GO:0005509|GO:0005515|GO:0005576|GO:0005886|GO:0005887|GO:0007219|GO:0007219|GO:0007219|GO:0007220|GO:0007267|GO:0007368|GO:0007386|GO:0030097|GO:0030154|GO:0030155|GO:0031410|GO:0045608|GO:0045638|GO:0045747|GO:0045944|GO:0048839|GO:0072014|GO:0072070|GO:0097150
ASHGA5P013610	0.00235758	4.2177	protein_coding	GO:0003700|GO:0005634|GO:0006351|GO:0007601|GO:0043565|GO:0050896
ASHGA5P048807	0.0137911	4.97269	protein_coding	GO:0005515|GO:0007154|GO:0035091
ASHGA5P038547	0.00728494	4.34104	protein_coding	GO:0005634|GO:0005730|GO:0005794|GO:0005796|GO:0005801|GO:0006810|GO:0010008|GO:0016021|GO:0030139|GO:0032580
ASHGA5P002362	0.0312889	3.09145	protein_coding	GO:0005887|GO:0008284|GO:0016020
ASHGA5P037919	0.0128211	2.62241	protein_coding	GO:0004438|GO:0004722|GO:0004725|GO:0005634|GO:0005730|GO:0005737|GO:0005829|GO:0006470|GO:0006644|GO:0006661|GO:0016020|GO:0035335|GO:0044281|GO:0046856|GO:0046872
ASHGA5P044014	0.000934019	7.10032	protein_coding	GO:0005525|GO:0005634|GO:0005730|GO:0005737|GO:0005739|GO:0005783|GO:0005794
ASHGA5P002750	0.0012867	5.41624	protein_coding	GO:0004185|GO:0005576|GO:0005829|GO:0006508|GO:0042573
ASHGA5P033967	9.77145e-05	2.08867	protein_coding	GO:0035556|GO:0015031|GO:0001701|GO:0043086|GO:0007268|GO:0010468|GO:0005622|GO:0048471|GO:0016020|GO:0005515|GO:0001540|GO:0019899|GO:0004857
ASHGA5P002281	0.00833713	2.19829	protein_coding	GO:0005730
ASHGA5P001558	0.000860948	26.0289	protein_coding	GO:0006508|GO:0022617|GO:0030198|GO:0001503|GO:0030574|GO:0008152|GO:0005576|GO:0005615|GO:0005578|GO:0031012|GO:0004222|GO:0008270|GO:0005509|GO:0004252|GO:0008237
ASHGA5P033053	0.0080891	7.84371	protein_coding	GO:0007010|GO:0006954|GO:0006955|GO:0007165|GO:0008360|GO:0006874|GO:0007267|GO:0006935|GO:0048245|GO:0005576|GO:0005615|GO:0005102|GO:0008009
ASHGA5P002001	0.0137546	3.72595	protein_coding	GO:0003700|GO:0005789|GO:0006644|GO:0006665|GO:0016021|GO:0030148|GO:0031965|GO:0043565|GO:0044281|GO:0046513|GO:0050291
ASHGA5P045500	0.0196272	2.05696	protein_coding
ASHGA5P003296	0.00684875	2.57741	protein_coding	GO:0008150|GO:0048015|GO:0006950|GO:0007173|GO:0031295|GO:0008543|GO:0048011|GO:0005634|GO:0005886|GO:0005829|GO:0016023|GO:0016301|GO:0017016
ASHGA5P050463	0.000831976	14.9776	protein_coding	GO:0001077|GO:0001525|GO:0001666|GO:0001892|GO:0001974|GO:0002027|GO:0003677|GO:0004871|GO:0005515|GO:0005654|GO:0005667|GO:0005667|GO:0005829|GO:0006366|GO:0007005|GO:0007165|GO:0007601|GO:0008134|GO:0030218|GO:0030324|GO:0033554|GO:0035035|GO:0042415|GO:0043129|GO:0043565|GO:0043619|GO:0045944|GO:0046982|GO:0048469|GO:0048625|GO:0061418|GO:0071456
ASHGA5P001101	0.0213169	3.73122	protein_coding	GO:0001558|GO:0005520|GO:0005615|GO:0005737|GO:0007155|GO:0007165|GO:0007267|GO:0016055
ASHGA5P049684	0.00804053	3.78094	protein_coding	GO:0003924|GO:0005515|GO:0005525|GO:0005730|GO:0005737|GO:0005886|GO:0006184|GO:0007264|GO:0009306
ASHGA5P005283	0.0045838	2.71916	protein_coding	GO:0004075|GO:0005615|GO:0006807|GO:0007417|GO:0008544|GO:0047708
ASHGA5P050622	7.77832e-05	2129.85	protein_coding	GO:0000165|GO:0000187|GO:0001660|GO:0001666|GO:0001934|GO:0001934|GO:0002439|GO:0002711|GO:0005125|GO:0005125|GO:0005149|GO:0005576|GO:0005576|GO:0005576|GO:0005615|GO:0005829|GO:0006915|GO:0006954|GO:0006954|GO:0007165|GO:0007204|GO:0007267|GO:0007566|GO:0007568|GO:0007613|GO:0008083|GO:0008285|GO:0009408|GO:0010193|GO:0010243|GO:0010332|GO:0010575|GO:0010575|GO:0010829|GO:0014050|GO:0014805|GO:…
ASHGA5P016184	0.00789723	2.97942	protein_coding	GO:0000151|GO:0003677|GO:0004842|GO:0006511|GO:0016567
ASHGA5P013949	0.000688144	15.1289	protein_coding	GO:0004091|GO:0004622|GO:0005789|GO:0005886|GO:0006629|GO:0006633|GO:0006644|GO:0006954|GO:0007596|GO:0009966|GO:0019369|GO:0019433|GO:0019433|GO:0030168|GO:0036155|GO:0042803|GO:0044281|GO:0046464|GO:0046474|GO:0047372|GO:0047372|GO:0050727|GO:0051930|GO:2000124
ASHGA5P021974	0.0114823	3.16014	protein_coding	GO:0003924|GO:0005525|GO:0005634|GO:0005730|GO:0005730|GO:0005737|GO:0005786|GO:0005829|GO:0006184|GO:0006412|GO:0006614|GO:0006614|GO:0006616|GO:0006617|GO:0008144|GO:0008312|GO:0010467|GO:0016607|GO:0019003|GO:0030942|GO:0042493|GO:0043021|GO:0044267|GO:0045047
ASHGA5P014119	0.0224731	2.26793	protein_coding	GO:0008150|GO:0016021|GO:0005886|GO:0003674
ASHGA5P008508	0.00831226	5.76239	protein_coding	GO:0007010|GO:0046847|GO:0035023|GO:0030036|GO:0008360|GO:0043088|GO:0005737|GO:0005622|GO:0005856|GO:0005794|GO:0001726|GO:0030027|GO:0005515|GO:0005543|GO:0005089|GO:0046872|GO:0005085|GO:0031267
ASHGA5P050625	0.00254493	3.44446	protein_coding	GO:0001960|GO:0002439|GO:0005149|GO:0005150|GO:0005151|GO:0005152|GO:0005152|GO:0005615|GO:0005622|GO:0005634|GO:0005737|GO:0005813|GO:0005886|GO:0006629|GO:0006953|GO:0006955|GO:0007565|GO:0007613|GO:0010243|GO:0014050|GO:0014070|GO:0030073|GO:0031982|GO:0034115|GO:0042493|GO:0043066|GO:0043507|GO:0045352|GO:0045353|GO:0051384|GO:2000660
ASHGA5P002371	0.0185594	3.249	protein_coding	GO:0001778|GO:0005544|GO:0005886|GO:0006906|GO:0016021|GO:0030315|GO:0030659
ASHGA5P002704	0.0042663	2.05388	protein_coding	GO:0000045|GO:0000122|GO:0000139|GO:0000186|GO:0000776|GO:0001568|GO:0001708|GO:0001756|GO:0001764|GO:0001921|GO:0001947|GO:0002244|GO:0002286|GO:0002573|GO:0004175|GO:0004190|GO:0005262|GO:0005515|GO:0005640|GO:0005739|GO:0005743|GO:0005765|GO:0005783|GO:0005789|GO:0005790|GO:0005791|GO:0005794|GO:0005813|GO:0005886|GO:0005887|GO:0005938|GO:0006486|GO:0006509|GO:0006816|GO:0006839|GO:0006915|GO:…
ASHGA5P010190	0.0172023	2.11746	protein_coding	GO:0003674|GO:0005575|GO:0005576|GO:0008150
ASHGA5P037593	0.00207164	2.04128	protein_coding
ASHGA5P049105	0.0239863	4.78711	protein_coding	GO:0000122|GO:0003714|GO:0005634|GO:0005730|GO:0005737|GO:0005739|GO:0005886|GO:0007605|GO:0042403|GO:0042803|GO:0047127|GO:0050661|GO:0070324|GO:0070324|GO:0070327
ASHGA5P052702	0.00472758	3.06313	protein_coding	GO:0003674|GO:0005515|GO:0005634|GO:0005654|GO:0006281|GO:0043240
ASHGA5P013999	0.00709371	6.90073	protein_coding	GO:0004221|GO:0004843|GO:0005515|GO:0005829|GO:0005829|GO:0005881|GO:0006511|GO:0006917|GO:0007049|GO:0007346|GO:0008270|GO:0016055|GO:0019901|GO:0030496|GO:0031234|GO:0032088|GO:0032480|GO:0035872|GO:0042347|GO:0045087|GO:0048471|GO:0070064|GO:0070423|GO:0070507|GO:0070536|GO:0090090|GO:2001238
ASHGA5P005033	0.0142297	2.03352	protein_coding	GO:0000226|GO:0000910|GO:0003676|GO:0003677|GO:0003723|GO:0003725|GO:0005515|GO:0005634|GO:0005730|GO:0006397|GO:0007049|GO:0008380|GO:0016607|GO:0043484|GO:0050733|GO:0051726
ASHGA5P047349	0.00569249	16.7222	protein_coding	GO:0003677|GO:0003700|GO:0005515|GO:0005634|GO:0005667|GO:0006006|GO:0006351|GO:0006355|GO:0006355|GO:0006631|GO:0006687|GO:0007165|GO:0007275|GO:0007283|GO:0008140|GO:0030154|GO:0042752|GO:0043565|GO:0046983|GO:0048384
ASHGA5P050980	0.0068292	2.72622	protein_coding	GO:0005515|GO:0006915|GO:0007049|GO:0016021
ASHGA5P005002	0.000791017	17.5672	protein_coding	GO:0001525|GO:0004177|GO:0004872|GO:0005793|GO:0005829|GO:0005887|GO:0006508|GO:0006725|GO:0008237|GO:0008270|GO:0009897|GO:0012506|GO:0019048|GO:0030154|GO:0031983|GO:0035814|GO:0042277
ASHGA5P000809	0.000299749	61.9391	protein_coding	GO:0005515|GO:0005576|GO:0005886|GO:0007165|GO:0016021|GO:0019048
ASHGA5P010384	0.000117239	4.97923	protein_coding	GO:0000139|GO:0004842|GO:0005737|GO:0005789|GO:0005886|GO:0007616|GO:0008270|GO:0010738|GO:0014069|GO:0016567|GO:0030054|GO:0034236|GO:0034237|GO:0045211
[truncated: 2,748 more rows]

## Sheet: Up-regulated_Control-VS-Latent
Up-regulated mRNAs: Uninfected control vs Latent Infection
[truncated: 3,234 more rows]
