# Supplementary material for: Gene-expression reversal of lncRNAs and associated mRNAs expression in active vs latent HIV infection
Source: Sci Rep. 2016 Oct 19;6:34862. doi: 10.1038/srep34862 (PMC5069461; doi:10.1038/srep34862)
Supplement: Supplementary Data 3 [file srep34862-s4.xls]

## Sheet: BP_Control-VS-Active_Up
GO terms for Biological Process: Control VS Active infection -Upregulated genes
#Column "GO.ID" stands for the ID of gene ontology term
#Column "Term" stands for the name of gene ontology term
#Column "Ontology" stands for the ontology of GOID belongs to
#Column "Count" stands for the number of DE genes associated with the listed GOID
#Column "Pop.Hits" stands for the number of background population genes associated with the listed GOID
#Column "List.Total" stands for the total number of DE genes
#Column "Pop.Total" stands for the total number of background population genes
#Column "Fold.Enrichment" stands for the Fold Enrichment value of the GOID, it equals (Count/Pop.Hits)/(List.Total/Pop.Total)
#Column "Pvalue" stands for the significance testing value of the GOID
#Column "FDR" stands for the false discovery rate of the GOID, using Benjamini & Hochberg (1995) method
#Column "Enrichment.Score" stands for the Enrichment Score value of the GOID, it equals (-log10(Pvalue))
#Column "GENES" stands for the DE genes associated with the GOID
GO.ID	Term	Ontology	Count	Pop.Hits	List.Total	Pop.Total	Fold.Enrichment	Pvalue	FDR	Enrichment.Score	GENES
GO:0002376	immune system process	Biological process	133	2247	410	16119	2.32703	2.90487e-22	1.43488e-18	21.5369	IKZF1//TNFSF13B//FCGR1A//TRIM5//AIM2//CLEC7A//IRF7//TLR8//CD86//CDK1//CAMP//HIST2H2BE//BPIFB1//DDX58//PML//APOBEC3G//APOBEC3H//SAMD9L//ANLN//HERC6//IFNA16//IFNB1//CD180//HLA-DRB4//CCR5//PSMB9//TAP2//CALR//HLA-DMA//CCL23//TREM2//CD74//IL13//TGFBR2//CXCL10//TRIL//GPX1//C1QA//C1QC//IGSF6//TRIM22//CNR2//CRIP1//CTSG//FCGR3A//FYB//IFI6//SAMHD1//CLEC4E//IRF8//IL18//ITGAD//EXOSC9//LST1//S1PR4//TNFSF10//C…
GO:0006955	immune response	Biological process	99	1379	410	16119	2.82244	5.25499e-22	1.43488e-18	21.2794	FCGR1A//TRIM5//AIM2//CLEC7A//IRF7//TLR8//CD86//CDK1//CAMP//HIST2H2BE//BPIFB1//IFNA16//IFNB1//CD180//HLA-DRB4//TNFSF13B//TRIL//CD74//GPX1//C1QA//C1QC//TREM2//CLEC2A//HLA-DMA//FYB//PAK1//SP100//ISG15//IFITM1//CDKN1B//NRG4//ERBB2//NFATC2//FCGR3A//WIPF3//CDC42//DDX58//IFIH1//IL18//TXNIP//APOBEC3H//CLEC4C//IFIT5//SAMHD1//CLEC4D//NAIP//CLEC4A//HERC5//PML//RNF125//DDX60//PRKAR2B//EIF2AK2//ZC3HAV1//APOBE…
GO:0006952	defense response	Biological process	100	1459	410	16119	2.69463	9.29856e-21	1.69265e-17	20.0316	FCGR1A//TRIM5//AIM2//CLEC7A//IRF7//TLR8//CD86//CDK1//CAMP//HIST2H2BE//BPIFB1//DDX58//PML//APOBEC3G//HLA-DRB4//GPX1//FN1//HP//PLSCR1//IRF8//IFNB1//LYZ//ISG15//CTSG//CLEC6A//HNRNPA0//CCR5//CNR2//AOAH//IL13//IL18//CXCL10//CD180//NAIP//PROK2//CCL23//SIGLEC1//TRIL//LSP1//MNDA//CLEC2A//EIF2AK2//SP100//IFITM1//IFIH1//DHX58//CDKN1B//TXNIP//NRG4//APOBEC3H//CLEC4C//ERBB2//FCGR3A//IFIT5//SAMHD1//CLEC4D//IFN…
GO:0045087	innate immune response	Biological process	73	861	410	16119	3.3333	4.10567e-20	5.60527e-17	19.3866	TRIM5//AIM2//CLEC7A//IRF7//TLR8//CD86//CDK1//CAMP//HIST2H2BE//BPIFB1//CLEC2A//TRIL//SP100//ISG15//IFITM1//DDX58//IFIH1//SAMHD1//PTPN22//DHX58//IFNB1//PLSCR1//PARP9//FCGR1A//HLA-DRB4//IRF8//OAS1//OAS2//OAS3//PML//STAT1//OASL//USP18//IFI6//IFI35//IFIT2//IFNA16//ISG20//MX2//XAF1//ZBP1//CDKN1B//TXNIP//NRG4//APOBEC3H//CLEC4C//ERBB2//FCGR3A//IFIT5//CLEC4D//CD180//NAIP//NFATC2//PAK1//CLEC4A//HERC5//TREM…
GO:0051607	defense response to virus	Biological process	35	204	410	16119	6.74516	2.22422e-19	2.42929e-16	18.6528	DDX58//PML//APOBEC3G//AIM2//EIF2AK2//IFIH1//IRF7//DHX58//HERC5//DDX60//ZC3HAV1//TRIM22//APOBEC3H//IFIT5//SAMHD1//GBP3//IFIT2//IFNA16//IFNB1//CXCL10//ISG20//MX2//OAS1//OAS2//OAS3//TLR8//PLSCR1//PMAIP1//STAT1//IFITM1//TRIM5//OASL//RSAD2//CD86//ISG15
GO:0098542	defense response to other organism	Biological process	44	379	410	16119	4.56423	2.69612e-17	2.45392e-14	16.5693	DDX58//PML//APOBEC3G//AIM2//FCGR1A//HP//IRF8//IFNB1//LYZ//CAMP//ISG15//CTSG//CLEC6A//HIST2H2BE//EIF2AK2//IFIH1//IRF7//DHX58//CLEC7A//HERC5//TRIM22//APOBEC3H//IFIT5//SAMHD1//GBP3//IFIT2//IFNA16//CXCL10//ISG20//MX2//OAS1//OAS2//OAS3//TLR8//PLSCR1//PMAIP1//DDX60//ZC3HAV1//STAT1//IFITM1//TRIM5//OASL//RSAD2//CD86
GO:0043207	response to external biotic stimulus	Biological process	57	682	410	16119	3.28583	1.67228e-15	1.01658e-12	14.7767	CD86//DDX58//PML//APOBEC3G//AIM2//FCGR1A//HP//IRF8//IFNB1//LYZ//CAMP//ISG15//CTSG//CLEC6A//TRIM22//IFI44//IFIT2//IRF7//ISG20//STMN1//MX2//OAS1//OAS2//OAS3//TLR8//DDX60//EIF2AK2//ZC3HAV1//IFIH1//DHX58//IFITM1//OASL//RSAD2//HIST2H2BE//GPX1//HLA-DRB4//IL18//STAT1//TRIM5//CD180//HNRNPA0//CNR2//IL13//PRL//CASP1//CLEC7A//HERC5//APOBEC3H//IFIT5//SAMHD1//GBP3//IFNA16//CXCL10//PLSCR1//PMAIP1//CCR5//CMPK2
GO:0051707	response to other organism	Biological process	57	682	410	16119	3.28583	1.67228e-15	1.01658e-12	14.7767	CD86//DDX58//PML//APOBEC3G//AIM2//FCGR1A//HP//IRF8//IFNB1//LYZ//CAMP//ISG15//CTSG//CLEC6A//TRIM22//IFI44//IFIT2//IRF7//ISG20//STMN1//MX2//OAS1//OAS2//OAS3//TLR8//DDX60//EIF2AK2//ZC3HAV1//IFIH1//DHX58//IFITM1//OASL//RSAD2//HIST2H2BE//GPX1//HLA-DRB4//IL18//STAT1//TRIM5//CD180//HNRNPA0//CNR2//IL13//PRL//CASP1//CLEC7A//HERC5//APOBEC3H//IFIT5//SAMHD1//GBP3//IFNA16//CXCL10//PLSCR1//PMAIP1//CCR5//CMPK2
GO:0009615	response to virus	Biological process	37	301	410	16119	4.8327	1.67538e-15	1.01658e-12	14.7759	DDX58//PML//APOBEC3G//AIM2//IFIH1//EIF2AK2//IRF7//DHX58//HERC5//TRIM22//APOBEC3H//IFIT5//SAMHD1//GBP3//IFIT2//IFNA16//IFNB1//CXCL10//ISG20//MX2//OAS1//OAS2//OAS3//TLR8//PLSCR1//PMAIP1//DDX60//ZC3HAV1//STAT1//IFITM1//TRIM5//OASL//RSAD2//CD86//ISG15//IFI44//STMN1
GO:0060337	type I interferon signaling pathway	Biological process	20	76	410	16119	10.346	2.39443e-15	1.18873e-12	14.6208	USP18//IFNA16//IFNB1//STAT1//IRF7//ZBP1//IFI6//IRF8//IFI35//IFIT2//ISG20//MX2//OAS1//OAS2//OAS3//XAF1//SP100//IFITM1//OASL//ISG15
GO:0071357	cellular response to type I interferon	Biological process	20	76	410	16119	10.346	2.39443e-15	1.18873e-12	14.6208	USP18//IFI6//IRF8//IFI35//IFIT2//IFNA16//IFNB1//IRF7//ISG20//MX2//OAS1//OAS2//OAS3//XAF1//SP100//STAT1//IFITM1//OASL//ISG15//ZBP1
GO:0034340	response to type I interferon	Biological process	20	77	410	16119	10.2116	3.15995e-15	1.37047e-12	14.5003	USP18//IFI6//IRF8//IFI35//IFIT2//IFNA16//IFNB1//IRF7//ISG20//MX2//OAS1//OAS2//OAS3//XAF1//SP100//STAT1//IFITM1//OASL//ISG15//ZBP1
GO:0009607	response to biotic stimulus	Biological process	58	714	410	16119	3.19363	3.26242e-15	1.37047e-12	14.4865	CD86//DDX58//PML//APOBEC3G//AIM2//FCGR1A//HP//IRF8//IFNB1//LYZ//CAMP//ISG15//CTSG//CLEC6A//TRIM22//IFI44//IFIT2//IRF7//ISG20//STMN1//MX2//OAS1//OAS2//OAS3//TLR8//DDX60//EIF2AK2//ZC3HAV1//IFIH1//DHX58//IFITM1//OASL//RSAD2//HIST2H2BE//GPX1//HLA-DRB4//IL18//STAT1//TRIM5//CD180//HNRNPA0//CNR2//IL13//PRL//CASP1//CLEC7A//HERC5//APOBEC3H//IFIT5//SAMHD1//GBP3//IFNA16//CXCL10//PLSCR1//PMAIP1//CCR5//CMPK2/…
GO:0002252	immune effector process	Biological process	52	598	410	16119	3.41866	6.67419e-15	2.60341e-12	14.1756	FCGR1A//DDX58//PML//APOBEC3G//AIM2//TLR8//IFNA16//IFNB1//CD86//CD180//HLA-DRB4//IL13//TRIL//C1QA//C1QC//CLEC2A//HLA-DMA//IRF7//CD74//EIF2AK2//FCGR3A//PAK1//WIPF3//CDC42//IFIH1//DHX58//RNF8//MYB//HERC5//TRIM22//APOBEC3H//IFIT5//SAMHD1//GBP3//IFIT2//CXCL10//ISG20//MX2//OAS1//OAS2//OAS3//PLSCR1//PMAIP1//DDX60//ZC3HAV1//STAT1//IFITM1//TRIM5//OASL//RSAD2//ISG15//CTSG
GO:0006950	response to stress	Biological process	150	3348	410	16119	1.76141	5.98143e-14	2.17764e-11	13.2232	CAT//RAD51AP1//RAD51C//CDKN1B//PAK1//PML//APOLD1//CASP1//FCGR1A//TRIM5//AIM2//CLEC7A//IRF7//TLR8//CD86//CDK1//CAMP//HIST2H2BE//BPIFB1//DDX58//APOBEC3G//HLA-DRB4//GPX1//HSPB7//CYSLTR1//CSF3R//HP//MX2//CLEC1B//CD84//CD74//FN1//PLSCR1//IRF8//IFNB1//LYZ//ISG15//CTSG//CLEC6A//SCG3//H3F3B//HGF//IFNA16//ITGA4//MYB//NFE2//PRKAR2B//CDC42//ASF1A//BARD1//PTTG1//DTX3L//BRCC3//PARP9//RNF8//XRCC6BP1//HNRNPA0//…
GO:0002682	regulation of immune system process	Biological process	73	1146	410	16119	2.50434	1.95252e-13	6.66421e-11	12.7094	FCGR1A//TRIM5//AIM2//CLEC7A//IRF7//TLR8//CD86//CDK1//DDX58//PML//APOBEC3G//TREM2//TAP2//CD74//TNFSF13B//IL13//TGFBR2//CXCL10//TRIL//GPX1//HLA-DRB4//C1QA//C1QC//RBFOX2//FYB//PAK1//EIF2AK2//PRDM16//IKZF3//MNDA//NFATC2//CDC42//PTPN22//IL18//PLSCR1//CNR2//ERBB2//BPIFB1//RSAD2//CDKN1B//NRG4//FCGR3A//WIPF3//IFIH1//DHX58//ADK//HES1//SAMHD1//IFNB1//NRARP//HLA-DMA//MYB//ISG15//MYC//IKZF1//ZNF675//INPP4B//…
GO:0043901	negative regulation of multi-organism process	Biological process	21	108	410	16119	7.64451	3.17464e-13	1.01981e-10	12.4983	EIF2AK2//SP100//TRIM14//CTSG//IRF8//CAMP//DHX58//IFNB1//ISG20//OAS1//OAS3//PLSCR1//ZC3HAV1//APOBEC3G//IFITM1//OASL//RSAD2//ISG15//APOBEC3H//TRIM5//PML
GO:0019221	cytokine-mediated signaling pathway	Biological process	38	389	410	16119	3.8405	1.10614e-12	3.35591e-10	11.9562	CD74//ZNF675//STAT1//TNFRSF18//AIM2//FCGR1A//HLA-DRB4//IRF8//IRF7//OAS1//OAS2//OAS3//PML//SP100//OASL//USP18//IFI6//IFI35//IFIT2//IFNA16//IFNB1//ISG20//MX2//XAF1//IFITM1//ISG15//ZBP1//CCR5//CXCL10//PADI2//CNTF//TREM2//CSF3R//FLNB//IL1RAPL2//HERC5//UBA7//UBE2L6
GO:0048525	negative regulation of viral process	Biological process	17	75	410	16119	8.91132	4.31973e-12	1.24158e-09	11.3645	SP100//TRIM14//IFNB1//ISG20//OAS1//OAS3//PLSCR1//EIF2AK2//ZC3HAV1//APOBEC3G//IFITM1//OASL//RSAD2//ISG15//APOBEC3H//TRIM5//PML
GO:0045071	negative regulation of viral genome replication	Biological process	13	40	410	16119	12.7773	9.96618e-12	2.72126e-09	11.0015	APOBEC3H//APOBEC3G//IFNB1//ISG20//OAS1//OAS3//PLSCR1//EIF2AK2//ZC3HAV1//IFITM1//OASL//RSAD2//ISG15
GO:0034097	response to cytokine	Biological process	46	601	410	16119	3.00911	2.41286e-11	6.27458e-09	10.6175	CD74//ZNF675//USP18//CSF3R//FCGR1A//FLNB//IFI6//IL1RAPL2//HLA-DRB4//IRF8//IFI35//IFIT2//IFNA16//IFNB1//IRF7//ISG20//MX2//OAS1//OAS2//OAS3//HERC5//PML//XAF1//SP100//STAT1//UBA7//IFITM1//OASL//UBE2L6//ISG15//TNFRSF18//AIM2//CD86//EIF2AK2//PLSCR1//PARP9//ZBP1//KLF4//CCR5//CXCL10//PADI2//CNTF//IL13//CAMP//TREM2//TYMS
GO:0071345	cellular response to cytokine stimulus	Biological process	41	506	410	16119	3.18557	5.5508e-11	1.37786e-08	10.2556	CD74//ZNF675//USP18//CSF3R//FCGR1A//FLNB//IFI6//IL1RAPL2//HLA-DRB4//IRF8//IFI35//IFIT2//IFNA16//IFNB1//IRF7//ISG20//MX2//OAS1//OAS2//OAS3//HERC5//PML//XAF1//SP100//STAT1//UBA7//IFITM1//OASL//UBE2L6//ISG15//TNFRSF18//AIM2//ZBP1//CCR5//CXCL10//PADI2//CNTF//CAMP//TREM2//IL13//CD86
GO:0045069	regulation of viral genome replication	Biological process	13	57	410	16119	8.9665	1.36923e-09	3.25103e-07	8.86352	IFNB1//ISG20//OAS1//OAS3//PLSCR1//EIF2AK2//ZC3HAV1//APOBEC3G//IFITM1//OASL//RSAD2//ISG15//APOBEC3H
GO:0080134	regulation of response to stress	Biological process	56	949	410	16119	2.31994	3.14896e-09	7.16519e-07	8.50183	FCGR1A//TRIM5//AIM2//CLEC7A//IRF7//TLR8//CD86//CDK1//DDX58//PML//APOBEC3G//GPX1//HLA-DRB4//RAD51AP1//STX2//EIF2AK2//MYC//TRIL//BPIFB1//RSAD2//IFIH1//DHX58//TGFBR2//PAK1//ZNF675//PDCD4//PMAIP1//CD74//SAMHD1//PTPN22//IFNB1//PLSCR1//BRCC3//RNF8//MINK1//TPD52L1//FZD7//CDC42//HERC5//CASP1//CNR2//AOAH//KLF4//FABP4//IL18//PARP9//STAT1//USP18//IFNA16//ZBP1//UBASH3B//DDX60//ZC3HAV1//HGF//HP//NUDT16
GO:0048584	positive regulation of response to stimulus	Biological process	76	1498	410	16119	1.9946	3.3134e-09	7.2378e-07	8.47973	HGF//NTF3//PROK2//CD74//CDK1//FCGR1A//TRIM5//AIM2//CLEC7A//IRF7//TLR8//CD86//TNFSF13B//CXCL10//C1QA//C1QC//STAP1//SH3BGRL//CAT//FYB//HLA-DRB4//PAK1//HES1//CD180//EIF2AK2//TRIL//BPIFB1//RSAD2//FCGR3A//WIPF3//CDC42//DDX58//IFIH1//DHX58//CNTF//IL13//TRIM22//LGALS9//ZC3HAV1//CASP1//TNFSF10//VAPA//CLEC6A//ERBB2//TPD52L1//PMAIP1//ADRB1//IFNB1//PLSCR1//BRCC3//RNF8//MINK1//FZD7//CYP1B1//PRL//FABP4//IL18/…
GO:0043903	regulation of symbiosis, encompassing mutualism through parasitism	Biological process	21	178	410	16119	4.63824	5.23906e-09	1.1004e-06	8.28075	TAP2//SP100//TRIM14//CTSG//IRF8//CAMP//IFNB1//ISG20//OAS1//OAS3//PLSCR1//EIF2AK2//ZC3HAV1//APOBEC3G//IFITM1//OASL//RSAD2//ISG15//APOBEC3H//TRIM5//PML
GO:0043900	regulation of multi-organism process	Biological process	28	307	410	16119	3.5857	5.45578e-09	1.10348e-06	8.26314	DDX58//PML//APOBEC3G//AIM2//TAP2//EIF2AK2//TRIM5//CD180//SP100//TRIM14//CTSG//IRF8//CAMP//DHX58//NOX5//IFNB1//ISG20//OAS1//OAS3//PLSCR1//ZC3HAV1//IFITM1//OASL//RSAD2//ISG15//APOBEC3H//HERC5//DDX60
GO:0051704	multi-organism process	Biological process	95	2081	410	16119	1.79476	5.65876e-09	1.10366e-06	8.24728	CD86//NR2F2//DDX58//PML//APOBEC3G//AIM2//FCGR1A//HP//IRF8//IFNB1//LYZ//CAMP//ISG15//CTSG//CLEC6A//TRIM22//IFI44//IFIT2//IRF7//ISG20//STMN1//MX2//OAS1//OAS2//OAS3//TLR8//DDX60//EIF2AK2//ZC3HAV1//IFIH1//DHX58//IFITM1//OASL//RSAD2//SPIN4//DZIP1//GPR64//CCT6B//SCMH1//RAD51C//RGS2//PROK2//WIPF3//CALR//CABS1//CCNA1//PTTG1//MTL5//RNF8//STX2//CDK1//PRL//PSG6//PCSK5//TGFBR2//HIST2H2BE//FOXC1//CCR5//CD200R…
GO:0048583	regulation of response to stimulus	Biological process	125	3073	410	16119	1.5992	1.26454e-08	2.38125e-06	7.89807	EIF2AK2//CDK1//HGF//NTF3//PROK2//CD74//FCGR1A//TRIM5//AIM2//CLEC7A//IRF7//TLR8//CD86//DDX58//PML//APOBEC3G//TNFSF13B//CXCL10//TRIL//GPX1//HLA-DRB4//C1QA//C1QC//RAMP3//RGS2//STAP1//SH3BGRL//RAD51AP1//ADK//ZNF675//C3ORF58//KLF4//CAT//FYB//PAK1//LECT2//STX2//PRDM16//TGFBR2//HES1//CD180//IQGAP2//ADRB1//ERBB2//KALRN//RIN2//GRTP1//ARHGAP15//SYDE1//MYC//IFNA16//IFNB1//CALR//DYX1C1//BPIFB1//RSAD2//RGS13/…
GO:0031347	regulation of defense response	Biological process	37	524	410	16119	2.77603	2.10706e-08	3.83555e-06	7.67632	FCGR1A//TRIM5//AIM2//CLEC7A//IRF7//TLR8//CD86//CDK1//DDX58//PML//APOBEC3G//GPX1//HLA-DRB4//EIF2AK2//TRIL//BPIFB1//RSAD2//IFIH1//DHX58//SAMHD1//PTPN22//IFNB1//PLSCR1//HERC5//CASP1//CNR2//AOAH//KLF4//FABP4//IL18//PARP9//STAT1//USP18//IFNA16//ZBP1//DDX60//ZC3HAV1
GO:0002684	positive regulation of immune system process	Biological process	44	700	410	16119	2.47121	2.96527e-08	5.22365e-06	7.52794	FCGR1A//TRIM5//AIM2//CLEC7A//IRF7//TLR8//CD86//CDK1//TREM2//TAP2//CD74//TNFSF13B//IL13//TGFBR2//CXCL10//C1QA//C1QC//FYB//HLA-DRB4//PAK1//NFATC2//CDC42//IL18//TRIL//BPIFB1//RSAD2//FCGR3A//WIPF3//DDX58//IFIH1//DHX58//ADK//HES1//IFNB1//PLSCR1//HLA-DMA//MYB//CTSG//MNDA//PTPN22//IKZF1//DDX60//ZC3HAV1//CALR
GO:0050776	regulation of immune response	Biological process	47	777	410	16119	2.37811	3.13935e-08	5.35749e-06	7.50316	FCGR1A//TRIM5//AIM2//CLEC7A//IRF7//TLR8//CD86//CDK1//TNFSF13B//TRIL//CD74//GPX1//HLA-DRB4//C1QA//C1QC//FYB//PAK1//BPIFB1//RSAD2//CDKN1B//NRG4//ERBB2//NFATC2//FCGR3A//WIPF3//CDC42//DDX58//IFIH1//DHX58//SAMHD1//PTPN22//IFNB1//PLSCR1//MYB//CTSG//HLA-DMA//MNDA//PARP9//STAT1//USP18//IFNA16//ZBP1//DDX60//ZC3HAV1//CD200R1//ITGA4//IFITM1
GO:0019079	viral genome replication	Biological process	13	75	410	16119	6.81454	4.6745e-08	7.73559e-06	7.33026	IFNB1//ISG20//OAS1//OAS3//PLSCR1//EIF2AK2//ZC3HAV1//APOBEC3G//IFITM1//OASL//RSAD2//ISG15//APOBEC3H
GO:0009605	response to external stimulus	Biological process	87	1942	410	16119	1.76126	7.17765e-08	1.15286e-05	7.14402	FCGR1A//CD86//DDX58//PML//APOBEC3G//AIM2//CCR5//CCL23//CXCL10//GPX1//HLA-DRB4//HP//IRF8//IFNB1//LYZ//CAMP//ISG15//CTSG//CLEC6A//TRIM22//IFI44//IFIT2//IRF7//ISG20//STMN1//MX2//OAS1//OAS2//OAS3//TLR8//DDX60//EIF2AK2//ZC3HAV1//IFIH1//DHX58//IFITM1//OASL//RSAD2//LECT2//LSP1//PROK2//TXNIP//RETN//STAT1//TGFBR2//ERBB2//ALCAM//NTF3//PAK1//TREM2//CDK1//CDC42//PRL//HIST2H2BE//KLF10//IL13//CASP1//STX2//CSF3…
GO:0050792	regulation of viral process	Biological process	18	156	410	16119	4.5363	9.28262e-08	1.44835e-05	7.03233	TAP2//SP100//TRIM14//IFNB1//ISG20//OAS1//OAS3//PLSCR1//EIF2AK2//ZC3HAV1//APOBEC3G//IFITM1//OASL//RSAD2//ISG15//APOBEC3H//TRIM5//PML
GO:0050896	response to stimulus	Biological process	250	7785	410	16119	1.26251	1.19681e-07	1.8155e-05	6.92197	CNTLN//CCR5//IL18//MYC//CDK1//EIF2AK2//HGF//NTF3//PROK2//CD74//CAT//RAD51AP1//RAD51C//CDKN1B//PAK1//PML//APOLD1//CASP1//FCGR1A//IFI6//PMAIP1//CD86//CNR2//RMI1//ADRB1//TRIM5//AIM2//CLEC7A//IRF7//TLR8//CAMP//HIST2H2BE//BPIFB1//DDX58//APOBEC3G//IFNA16//IFNB1//CD180//HLA-DRB4//CCL23//TNFSF13B//CXCL10//TRIL//GPX1//S1PR4//HSPB7//CYSLTR1//CSF3R//HP//MX2//CLEC1B//CD84//FN1//PLSCR1//IRF8//LYZ//ISG15//CTSG…
GO:0045088	regulation of innate immune response	Biological process	24	275	410	16119	3.4311	1.5797e-07	2.33156e-05	6.80142	TRIM5//AIM2//CLEC7A//IRF7//TLR8//CD86//CDK1//TRIL//BPIFB1//RSAD2//DDX58//IFIH1//DHX58//IFNB1//PLSCR1//PARP9//STAT1//USP18//IFNA16//ZBP1//DDX60//ZC3HAV1//SAMHD1//PTPN22
GO:0010033	response to organic substance	Biological process	98	2331	410	16119	1.65287	1.90014e-07	2.73071e-05	6.72121	CD74//CNR2//HSPB7//GPX1//CALR//MYC//PML//TGFBR2//KLF10//TYMS//CDK1//CDKN1B//NRG4//ERBB2//PRKAR2B//SHCBP1//CD86//ABCG1//GCLC//H3F3B//ACAT1//PITX2//TXNIP//RMI1//AGRP//CLEC7A//ZNF675//USP18//CSF3R//FCGR1A//FLNB//IFI6//IL1RAPL2//HLA-DRB4//IRF8//IFI35//IFIT2//IFNA16//IFNB1//IRF7//ISG20//MX2//OAS1//OAS2//OAS3//HERC5//XAF1//SP100//STAT1//UBA7//IFITM1//OASL//UBE2L6//ISG15//PRDM16//EIF2AK2//IL18//TRIM5//C…
GO:0030097	hemopoiesis	Biological process	40	667	410	16119	2.3577	4.49348e-07	6.29202e-05	6.34742	IKZF1//APOBEC3H//SAMD9L//ANLN//HERC6//RBFOX2//IRF8//PML//IFNA16//IFNB1//ITGA4//MYB//PTPN22//EXOC6//CLEC1B//PIR//CDC42//PRDM16//C1QC//FZD7//ERBB2//TGFBR2//KLF4//CD86//RSAD2//CD74//HLA-DMA//MINK1//IKZF3//NRARP//ISG15//IRF7//MYC//ZNF675//INPP4B//KLF10//TREM2//EIF2AK2//HES1//CRIP2
GO:0048534	hematopoietic or lymphoid organ development	Biological process	41	703	410	16119	2.29289	6.61616e-07	9.03271e-05	6.17939	IKZF1//APOBEC3H//SAMD9L//ANLN//HERC6//RBFOX2//CRIP2//IRF8//PML//IFNA16//IFNB1//ITGA4//MYB//PTPN22//EXOC6//CLEC1B//PIR//CDC42//PRDM16//C1QC//FZD7//ERBB2//TGFBR2//KLF4//CD86//RSAD2//CD74//HLA-DMA//MINK1//IKZF3//NRARP//ISG15//IRF7//MYC//ZNF675//INPP4B//KLF10//PITX2//HES1//TREM2//EIF2AK2
GO:0050778	positive regulation of immune response	Biological process	33	506	410	16119	2.564	7.73447e-07	0.000103019	6.11157	FCGR1A//TRIM5//AIM2//CLEC7A//IRF7//TLR8//CD86//CDK1//TNFSF13B//CD74//C1QA//C1QC//FYB//HLA-DRB4//PAK1//TRIL//BPIFB1//RSAD2//FCGR3A//WIPF3//CDC42//DDX58//IFIH1//DHX58//IFNB1//PLSCR1//MNDA//NFATC2//PTPN22//DDX60//ZC3HAV1//CTSG//HLA-DMA
GO:0002520	immune system development	Biological process	42	739	410	16119	2.23439	9.43854e-07	0.000122723	6.0251	IKZF1//APOBEC3H//SAMD9L//ANLN//HERC6//TGFBR2//CD86//RBFOX2//CRIP2//IRF8//PML//IFNA16//IFNB1//ITGA4//MYB//PTPN22//EXOC6//CLEC1B//PIR//CDC42//PRDM16//C1QC//FZD7//ERBB2//KLF4//RSAD2//CD74//HLA-DMA//MINK1//RNF8//IKZF3//NRARP//ISG15//IRF7//MYC//ZNF675//INPP4B//KLF10//PITX2//HES1//TREM2//EIF2AK2
GO:0039528	cytoplasmic pattern recognition receptor signaling pathway in response to virus	Biological process	6	16	410	16119	14.743	1.68448e-06	0.000213929	5.77353	DDX58//IRF7//DHX58//DDX60//ZC3HAV1//IFIH1
GO:0034341	response to interferon-gamma	Biological process	14	118	410	16119	4.66445	1.79151e-06	0.000222351	5.74678	PARP9//FCGR1A//HLA-DRB4//IRF8//IRF7//OAS1//OAS2//OAS3//PML//SP100//STAT1//OASL//IFITM1//CD86
GO:0019058	viral life cycle	Biological process	24	315	410	16119	2.9954	1.84856e-06	0.000224333	5.73317	TAP2//RPSA//RPL10//RPL34//RPL37A//SP100//TRIM14//IFNB1//ISG20//OAS1//OAS3//PLSCR1//EIF2AK2//ZC3HAV1//APOBEC3G//IFITM1//OASL//RSAD2//ISG15//APOBEC3H//TRIM5//LRSAM1//PML//PCSK5
GO:0044403	symbiosis, encompassing mutualism through parasitism	Biological process	42	770	410	16119	2.14443	2.70439e-06	0.000314227	5.56793	TRIM22//CCR5//CD200R1//DDX58//SP110//RPSA//PML//PSMB9//APOBEC3G//RPL10//RPL34//RPL37A//IFIH1//SP100//STAT1//TAF4B//DHX58//TRIM5//RSAD2//CD86//ISG15//IRF7//EIF2AK2//PCSK5//TAP2//TYMS//TRIM14//CTSG//IRF8//CAMP//IFNB1//ISG20//OAS1//OAS3//PLSCR1//ZC3HAV1//IFITM1//OASL//APOBEC3H//LRSAM1//GPX1//TLR8
GO:0044419	interspecies interaction between organisms	Biological process	42	770	410	16119	2.14443	2.70439e-06	0.000314227	5.56793	TRIM22//CCR5//CD200R1//DDX58//SP110//RPSA//PML//PSMB9//APOBEC3G//RPL10//RPL34//RPL37A//IFIH1//SP100//STAT1//TAF4B//DHX58//TRIM5//RSAD2//CD86//ISG15//IRF7//EIF2AK2//PCSK5//TAP2//TYMS//TRIM14//CTSG//IRF8//CAMP//IFNB1//ISG20//OAS1//OAS3//PLSCR1//ZC3HAV1//IFITM1//OASL//APOBEC3H//LRSAM1//GPX1//TLR8
GO:0060333	interferon-gamma-mediated signaling pathway	Biological process	11	75	410	16119	5.76615	2.8619e-06	0.000325601	5.54335	STAT1//FCGR1A//HLA-DRB4//IRF8//IRF7//OAS1//OAS2//OAS3//PML//SP100//OASL
GO:0035456	response to interferon-beta	Biological process	6	18	410	16119	13.1049	3.7396e-06	0.000416775	5.42717	IFNB1//STAT1//AIM2//PLSCR1//XAF1//IFITM1
GO:0001816	cytokine production	Biological process	33	546	410	16119	2.37616	4.05214e-06	0.000438851	5.39232	EIF2AK2//TRIL//CYP1B1//IRF7//DDX58//HERC5//RNF125//IFIH1//UBA7//DHX58//UBE2L6//ISG15//ZBP1//CASP1//HLA-DRB4//IL13//IL18//ZC3HAV1//IRF8//AIM2//PCSK5//CD86//TLR8//KLF4//NOX5//CLEC4E//CLEC6A//CD74//IFNB1//RSAD2//FABP4//NFATC2
GO:0032480	negative regulation of type I interferon production	Biological process	8	38	410	16119	8.27677	4.09841e-06	0.000438851	5.38739	DDX58//HERC5//RNF125//IFIH1//UBA7//DHX58//UBE2L6//ISG15
GO:0002253	activation of immune response	Biological process	28	424	410	16119	2.59625	4.28364e-06	0.000448575	5.36819	TRIM5//AIM2//CLEC7A//IRF7//TLR8//CD86//CDK1//C1QA//C1QC//FYB//HLA-DRB4//PAK1//TRIL//BPIFB1//RSAD2//FCGR1A//FCGR3A//WIPF3//CDC42//DDX58//IFIH1//DHX58//MNDA//NFATC2//PTPN22//PLSCR1//DDX60//ZC3HAV1
GO:0048519	negative regulation of biological process	Biological process	133	3685	410	16119	1.41895	4.3535e-06	0.000448575	5.36116	IKZF1//HEXIM1//TXNIP//ZNF675//HES1//IRF8//IRF7//NRARP//MYB//MYC//NFATC2//PITX2//HDAC8//YLPM1//BACH1//PRDM16//SP100//STAT1//GCFC2//NR2F2//KLF10//CALR//KLF4//ZBED3//CD86//CD74//GPX1//HLA-DRB4//FABP4//UBASH3B//CDKN1B//PML//PSMB9//CDKN3//BARD1//KIF20B//BUB1B//CDK1//GCLC//HGF//BIRC5//AMIGO2//NAIP//EIF2AK2//PROK2//CAT//TNFRSF18//CYP1B1//CCL23//IFITM1//GCHFR//APOBEC3H//APOBEC3G//RGS2//CDC42//ABCG1//FZD7…
GO:0098586	cellular response to virus	Biological process	6	19	410	16119	12.4151	5.3487e-06	0.000540912	5.27175	DDX58//IFIH1//IRF7//DHX58//DDX60//ZC3HAV1
GO:0065007	biological regulation	Biological process	305	10364	410	16119	1.15698	6.17314e-06	0.000612937	5.20949	CDKN1B//CDKN3//SERTAD1//HERC5//CCNA1//BACH1//RRM2//TYMS//CDK1//IKZF1//HEXIM1//TXNIP//ZNF675//HES1//IRF8//IRF7//NRARP//MYB//MYC//NFATC2//PITX2//HDAC8//YLPM1//PRDM16//SP100//STAT1//GCFC2//NR2F2//KLF10//CALR//KLF4//CNTLN//CCR5//IL18//EIF2AK2//HGF//NTF3//PROK2//CD74//RBFOX2//FBXO4//GPX1//TNFSF13B//FCGR1A//IFI6//PMAIP1//BARD1//LCN1//LYZ//RAMP3//PML//ZBED3//ERBB2//PAK1//CAMP//MINK1//ADRB1//PCSK5//CTSG/…
GO:0060759	regulation of response to cytokine stimulus	Biological process	12	100	410	16119	4.71776	8.70549e-06	0.000848941	5.06021	CD74//ZNF675//PARP9//STAT1//USP18//IFNA16//IFNB1//IRF7//ZBP1//KLF4//PADI2//TREM2
GO:0046649	lymphocyte activation	Biological process	32	546	410	16119	2.30415	1.06672e-05	0.001022	4.97195	IKZF1//IFNA16//IFNB1//CD86//CD180//IL18//ITGA4//MYB//PTPN22//IKZF3//MNDA//TNFSF13B//IL13//NFATC2//CD74//HLA-DRB4//PAK1//CDC42//FZD7//ERBB2//RSAD2//ADK//HES1//CLEC7A//GAPT//HLA-DMA//MINK1//RNF8//NRARP//LST1//ITGAD//TGFBR2
GO:0002757	immune response-activating signal transduction	Biological process	25	374	410	16119	2.62798	1.14287e-05	0.00107607	4.942	CLEC7A//TRIM5//IRF7//TLR8//CD86//CDK1//FYB//HLA-DRB4//PAK1//TRIL//BPIFB1//RSAD2//FCGR1A//FCGR3A//WIPF3//CDC42//DDX58//IFIH1//DHX58//MNDA//NFATC2//PTPN22//PLSCR1//DDX60//ZC3HAV1
GO:0044764	multi-organism cellular process	Biological process	38	715	410	16119	2.08945	1.49005e-05	0.00137118	4.8268	TRIM22//CCR5//CD200R1//DDX58//SP110//RPSA//PML//PSMB9//APOBEC3G//RPL10//RPL34//RPL37A//IFIH1//SP100//STAT1//TAF4B//DHX58//TRIM5//RSAD2//CD86//ISG15//IRF7//EIF2AK2//PCSK5//TAP2//TYMS//TRIM14//IFNB1//ISG20//OAS1//OAS3//PLSCR1//ZC3HAV1//IFITM1//OASL//APOBEC3H//LRSAM1//DDX60
GO:0070887	cellular response to chemical stimulus	Biological process	87	2206	410	16119	1.55049	1.50652e-05	0.00137118	4.82203	CD74//CCR5//CCL23//CXCL10//CYP4F8//ADH6//CYP1B1//GCLC//MAT2B//CYP39A1//NCEH1//SULT1A1//CALR//MYC//PML//TGFBR2//KLF10//CDK1//CDKN1B//NRG4//ERBB2//PRKAR2B//SHCBP1//CD86//GPX1//AGRP//CLEC7A//ZNF675//USP18//CSF3R//FCGR1A//FLNB//IFI6//IL1RAPL2//HLA-DRB4//IRF8//IFI35//IFIT2//IFNA16//IFNB1//IRF7//ISG20//MX2//OAS1//OAS2//OAS3//HERC5//XAF1//SP100//STAT1//UBA7//IFITM1//OASL//UBE2L6//ISG15//PRDM16//EIF2AK2/…
GO:0071310	cellular response to organic substance	Biological process	73	1757	410	16119	1.63345	1.54279e-05	0.00138117	4.81169	CD74//CALR//MYC//PML//TGFBR2//KLF10//CDK1//CDKN1B//NRG4//ERBB2//PRKAR2B//SHCBP1//CD86//AGRP//CLEC7A//ZNF675//USP18//CSF3R//FCGR1A//FLNB//IFI6//IL1RAPL2//HLA-DRB4//IRF8//IFI35//IFIT2//IFNA16//IFNB1//IRF7//ISG20//MX2//OAS1//OAS2//OAS3//HERC5//XAF1//SP100//STAT1//UBA7//IFITM1//OASL//UBE2L6//ISG15//PRDM16//EIF2AK2//IL18//TRIM5//CD180//PAK1//SLC2A4//TNFRSF18//AIM2//HGF//NR2F2//PCSK5//KALRN//ZBP1//PRL/…
GO:0045321	leukocyte activation	Biological process	35	639	410	16119	2.15338	1.75125e-05	0.00154251	4.75665	IKZF1//TLR8//IFNA16//IFNB1//CD86//CD180//IL18//ITGA4//MYB//PTPN22//IKZF3//MNDA//TNFSF13B//IL13//NFATC2//CD74//HLA-DRB4//PAK1//CDC42//PLSCR1//CNR2//FZD7//ERBB2//RSAD2//ADK//HES1//CLEC7A//GAPT//TGFBR2//HLA-DMA//MINK1//RNF8//NRARP//LST1//ITGAD
GO:0001817	regulation of cytokine production	Biological process	29	483	410	16119	2.36051	1.78293e-05	0.00154549	4.74887	EIF2AK2//TRIL//CYP1B1//IRF7//DDX58//HERC5//RNF125//IFIH1//UBA7//DHX58//UBE2L6//ISG15//ZBP1//HLA-DRB4//IL13//IL18//ZC3HAV1//IRF8//AIM2//CD86//TLR8//KLF4//CLEC4E//CLEC6A//CASP1//CD74//DDX60//IFNB1//RSAD2
GO:0032479	regulation of type I interferon production	Biological process	12	108	410	16119	4.36829	1.92497e-05	0.00164254	4.71558	DDX58//HERC5//RNF125//IFIH1//UBA7//DHX58//UBE2L6//ISG15//IRF7//ZBP1//ZC3HAV1//TLR8
GO:0002521	leukocyte differentiation	Biological process	26	414	410	16119	2.46903	2.26956e-05	0.00190678	4.64406	IKZF1//IFNA16//IFNB1//ITGA4//MYB//PTPN22//PIR//CDC42//PRDM16//C1QC//FZD7//ERBB2//TGFBR2//CD86//RSAD2//CD74//HLA-DMA//MINK1//IKZF3//NRARP//IRF7//MYC//ZNF675//INPP4B//KLF10//TREM2
GO:0016032	viral process	Biological process	37	704	410	16119	2.06625	2.46806e-05	0.00204148	4.60765	IRF7//EIF2AK2//RPSA//PCSK5//RPL10//RPL34//RPL37A//TAP2//TYMS//SP100//TRIM14//IFNB1//ISG20//OAS1//OAS3//PLSCR1//ZC3HAV1//APOBEC3G//IFITM1//OASL//RSAD2//ISG15//APOBEC3H//TRIM5//LRSAM1//PML//TRIM22//CCR5//CD200R1//DDX58//SP110//PSMB9//IFIH1//STAT1//TAF4B//DHX58//CD86
GO:0046651	lymphocyte proliferation	Biological process	18	230	410	16119	3.0768	2.52338e-05	0.00204148	4.59802	CD86//CD180//IKZF3//MNDA//TNFSF13B//IL13//NFATC2//CD74//PTPN22//IL18//ERBB2//IFNA16//IFNB1//ADK//HES1//HLA-DRB4//LST1//ITGAD
GO:0032606	type I interferon production	Biological process	12	111	410	16119	4.25023	2.54204e-05	0.00204148	4.59482	IRF7//DDX58//HERC5//RNF125//IFIH1//UBA7//DHX58//UBE2L6//ISG15//ZBP1//ZC3HAV1//TLR8
GO:1902105	regulation of leukocyte differentiation	Biological process	17	209	410	16119	3.19784	2.58165e-05	0.00204324	4.5881	PRDM16//C1QC//ERBB2//IKZF3//IFNB1//NRARP//CD74//HLA-DMA//MYB//CD86//IRF7//MYC//IKZF1//ZNF675//INPP4B//KLF10//TGFBR2
GO:0032943	mononuclear cell proliferation	Biological process	18	232	410	16119	3.05027	2.83231e-05	0.0022096	4.54786	CD86//CD180//IKZF3//MNDA//TNFSF13B//IL13//NFATC2//CD74//PTPN22//IL18//ERBB2//IFNA16//IFNB1//ADK//HES1//HLA-DRB4//LST1//ITGAD
GO:0050789	regulation of biological process	Biological process	290	9882	410	16119	1.15374	3.37587e-05	0.00259657	4.47161	CDKN1B//CDKN3//SERTAD1//HERC5//CCNA1//BACH1//RRM2//TYMS//CDK1//IKZF1//HEXIM1//TXNIP//ZNF675//HES1//IRF8//IRF7//NRARP//MYB//MYC//NFATC2//PITX2//HDAC8//YLPM1//PRDM16//SP100//STAT1//GCFC2//NR2F2//KLF10//CALR//KLF4//CNTLN//CCR5//IL18//EIF2AK2//HGF//NTF3//PROK2//CD74//RBFOX2//FCGR1A//IFI6//PMAIP1//RAMP3//PML//ZBED3//ERBB2//PAK1//CAMP//MINK1//ADRB1//CTSG//ENPEP//RMI1//TGFBR2//TRIM5//AIM2//CLEC7A//TLR8/…
GO:0045089	positive regulation of innate immune response	Biological process	17	214	410	16119	3.12313	3.49245e-05	0.00264892	4.45687	TRIM5//AIM2//CLEC7A//IRF7//TLR8//CD86//CDK1//TRIL//BPIFB1//RSAD2//DDX58//IFIH1//DHX58//DDX60//ZC3HAV1//IFNB1//PLSCR1
GO:0031349	positive regulation of defense response	Biological process	20	281	410	16119	2.79819	3.57583e-05	0.00265681	4.44662	FCGR1A//TRIM5//AIM2//CLEC7A//IRF7//TLR8//CD86//CDK1//TRIL//BPIFB1//RSAD2//DDX58//IFIH1//DHX58//IFNB1//PLSCR1//FABP4//IL18//DDX60//ZC3HAV1
GO:0032647	regulation of interferon-alpha production	Biological process	5	16	410	16119	12.2858	3.60014e-05	0.00265681	4.44368	DDX58//IRF7//ZC3HAV1//IFIH1//TLR8
GO:0071346	cellular response to interferon-gamma	Biological process	11	98	410	16119	4.41287	3.87974e-05	0.00282497	4.4112	FCGR1A//HLA-DRB4//IRF8//IRF7//OAS1//OAS2//OAS3//PML//SP100//STAT1//OASL
GO:0002764	immune response-regulating signaling pathway	Biological process	28	481	410	16119	2.28859	4.31492e-05	0.0031005	4.36503	CLEC7A//TRIM5//IRF7//TLR8//CD86//CDK1//FYB//HLA-DRB4//PAK1//TRIL//BPIFB1//RSAD2//CDKN1B//NRG4//ERBB2//NFATC2//FCGR1A//FCGR3A//WIPF3//CDC42//DDX58//IFIH1//DHX58//MNDA//PTPN22//PLSCR1//DDX60//ZC3HAV1
GO:0002694	regulation of leukocyte activation	Biological process	24	381	410	16119	2.47651	4.46302e-05	0.00316526	4.35037	IKZF3//MNDA//TNFSF13B//IL13//NFATC2//CD74//HLA-DRB4//PAK1//CD86//CDC42//PTPN22//IL18//PLSCR1//CNR2//ERBB2//ADK//HES1//IFNB1//NRARP//HLA-DMA//MYB//LST1//IKZF1//TGFBR2
GO:0070661	leukocyte proliferation	Biological process	18	242	410	16119	2.92423	4.94054e-05	0.00340906	4.30623	CD86//CD180//IKZF3//MNDA//TNFSF13B//IL13//NFATC2//CD74//PTPN22//IL18//ERBB2//IFNA16//IFNB1//ADK//HES1//HLA-DRB4//LST1//ITGAD
GO:0032607	interferon-alpha production	Biological process	5	17	410	16119	11.5631	4.99405e-05	0.00340906	4.30155	DDX58//IRF7//ZC3HAV1//IFIH1//TLR8
GO:0035455	response to interferon-alpha	Biological process	5	17	410	16119	11.5631	4.99405e-05	0.00340906	4.30155	IFIT2//OAS1//MX2//EIF2AK2//IFITM1
GO:0051249	regulation of lymphocyte activation	Biological process	22	336	410	16119	2.57417	5.22512e-05	0.00352276	4.2819	IKZF3//MNDA//TNFSF13B//IL13//NFATC2//CD74//HLA-DRB4//PAK1//CD86//CDC42//PTPN22//IL18//ERBB2//ADK//HES1//IFNB1//NRARP//HLA-DMA//MYB//LST1//IKZF1//TGFBR2
GO:0050865	regulation of cell activation	Biological process	25	411	410	16119	2.3914	5.49359e-05	0.0036586	4.26014	IKZF3//MNDA//TNFSF13B//IL13//NFATC2//CD74//HLA-DRB4//PAK1//CD86//CDC42//PTPN22//IL18//PLSCR1//CNR2//ERBB2//ADK//HES1//IFNB1//NRARP//HLA-DMA//MYB//LST1//IKZF1//TGFBR2//UBASH3B
GO:0051239	regulation of multicellular organismal process	Biological process	82	2123	410	16119	1.51851	5.92481e-05	0.00389824	4.22733	EIF2AK2//ADRB1//RMI1//TGFBR2//CD86//TRIL//NPR1//HES1//STAT1//HSPB7//SCPEP1//PROK2//CYP1B1//SP100//NR2F2//ADK//RGS2//GLIPR2//RETN//RBFOX2//CDK1//KLF4//DMRT2//CXCL10//PML//STX2//PRL//RSAD2//NFE2//PRDM16//C1QC//IRF7//DDX58//HERC5//RNF125//IFIH1//UBA7//DHX58//UBE2L6//ISG15//ZBP1//HLA-DRB4//IL13//IL18//ZC3HAV1//IRF8//AIM2//ERBB2//GPX1//IKZF1//FZD7//NOX5//TLR8//IKZF3//IFNB1//NRARP//CD74//HLA-DMA//APOLD…
GO:0002218	activation of innate immune response	Biological process	15	181	410	16119	3.25812	6.18751e-05	0.00402262	4.20848	CLEC7A//TRIM5//IRF7//TLR8//CD86//CDK1//TRIL//BPIFB1//RSAD2//DDX58//IFIH1//DHX58//DDX60//ZC3HAV1//AIM2
GO:0002831	regulation of response to biotic stimulus	Biological process	11	107	410	16119	4.04169	8.74743e-05	0.00561997	4.05812	DDX58//PML//APOBEC3G//AIM2//EIF2AK2//TRIM5//CD180//DHX58//HERC5//DDX60//ZC3HAV1
GO:1902533	positive regulation of intracellular signal transduction	Biological process	35	693	410	16119	1.98559	9.13793e-05	0.00580259	4.03915	HGF//NTF3//PROK2//CD74//CDK1//CAT//EIF2AK2//CNTF//HES1//IL13//TRIM22//LGALS9//ZC3HAV1//CASP1//TRIM5//TNFSF10//VAPA//CLEC6A//ERBB2//TPD52L1//PAK1//PMAIP1//ADRB1//CXCL10//MINK1//FZD7//CDC42//CYP1B1//PRL//TREM2//RASD2//GPX1//GLIPR2//DDX60//DHX58
GO:0071822	protein complex subunit organization	Biological process	59	1419	410	16119	1.63465	0.000112487	0.00705652	3.9489	ANLN//CALR//HLA-DMA//HLA-DRB4//OIP5//TSPYL4//ASF1A//CENPH//HIST2H2BE//RNF8//CDC42//H3F3B//NFE2//RPSA//RPL10//RPL34//RPL37A//HES1//PML//KCNQ5//CD74//CDK1//PFDN6//CCT6B//STMN1//CENPJ//AUNIP//NDC80//SPC25//CYP1B1//FOXC1//ELN//MAPT//CDKN1B//RGS2//XAF1//PMAIP1//AIM2//NDUFAF4//FN1//FBLIM1//DYX1C1//KCTD1//ACAT1//KCTD15//CPSF7//CAT//NEK2//TUBB2B//OAS1//SAMHD1//RRM2//GCHFR//PAK1//IRF8//TRIM22//TRIM34//TRI…
GO:0023056	positive regulation of signaling	Biological process	49	1111	410	16119	1.73395	0.000113711	0.00705652	3.9442	HGF//NTF3//PROK2//CD74//CDK1//RAMP3//STAP1//SH3BGRL//CAT//HES1//CD180//EIF2AK2//PAK1//RSAD2//CNTF//IL13//TRIM22//LGALS9//ZC3HAV1//CASP1//TRIM5//TNFSF10//VAPA//CLEC6A//ERBB2//TPD52L1//PMAIP1//ADRB1//CXCL10//MINK1//FZD7//CDC42//CYP1B1//PRL//RETN//SYDE1//TREM2//RASD2//GPX1//IRF7//ZBP1//GLIPR2//NRARP//ZBED3//DDX60//DHX58//IFNB1//PML//SIGLEC1
GO:0032727	positive regulation of interferon-alpha production	Biological process	4	11	410	16119	14.2962	0.000118124	0.00724804	3.92766	DDX58//IRF7//ZC3HAV1//IFIH1
GO:0050670	regulation of lymphocyte proliferation	Biological process	14	171	410	16119	3.21874	0.000123124	0.00747091	3.90966	IKZF3//MNDA//TNFSF13B//IL13//NFATC2//CD74//PTPN22//IL18//ERBB2//ADK//HES1//CD86//HLA-DRB4//LST1
GO:0006461	protein complex assembly	Biological process	47	1055	410	16119	1.75146	0.000125234	0.0075154	3.90228	ANLN//CALR//HLA-DMA//HLA-DRB4//OIP5//TSPYL4//ASF1A//CENPH//HIST2H2BE//H3F3B//PFDN6//CCT6B//CENPJ//ELN//MAPT//STMN1//CDKN1B//RGS2//XAF1//CDC42//PMAIP1//AIM2//NDUFAF4//FN1//FBLIM1//DYX1C1//KCTD1//ACAT1//KCTD15//CPSF7//CAT//NEK2//TUBB2B//OAS1//SAMHD1//RRM2//GCHFR//IRF8//TRIM22//TRIM34//TRIM5//EIF2AK2//HES1//PML//KCNQ5//CD74//CDK1
GO:0009617	response to bacterium	Biological process	24	408	410	16119	2.31263	0.000129272	0.0075301	3.88849	FCGR1A//HP//IRF8//IFNB1//LYZ//CAMP//ISG15//HIST2H2BE//GPX1//HLA-DRB4//IL18//STAT1//TRIM5//CD180//HNRNPA0//CNR2//CTSG//IL13//PRL//CASP1//CCR5//CMPK2//CXCL10//CD86
GO:0070271	protein complex biogenesis	Biological process	47	1057	410	16119	1.74814	0.000130909	0.0075301	3.88303	ANLN//CALR//HLA-DMA//HLA-DRB4//OIP5//TSPYL4//ASF1A//CENPH//HIST2H2BE//H3F3B//HES1//PML//KCNQ5//CD74//CDK1//PFDN6//CCT6B//CENPJ//ELN//MAPT//STMN1//CDKN1B//RGS2//XAF1//CDC42//PMAIP1//AIM2//NDUFAF4//FN1//FBLIM1//DYX1C1//KCTD1//ACAT1//KCTD15//CPSF7//CAT//NEK2//TUBB2B//OAS1//SAMHD1//RRM2//GCHFR//IRF8//TRIM22//TRIM34//TRIM5//EIF2AK2
GO:0002221	pattern recognition receptor signaling pathway	Biological process	14	172	410	16119	3.20003	0.000130994	0.0075301	3.88275	IRF7//TLR8//CD86//CDK1//TRIL//BPIFB1//RSAD2//DDX58//IFIH1//DHX58//DDX60//ZC3HAV1//CLEC7A//TRIM5
GO:0032944	regulation of mononuclear cell proliferation	Biological process	14	172	410	16119	3.20003	0.000130994	0.0075301	3.88275	IKZF3//MNDA//TNFSF13B//IL13//NFATC2//CD74//PTPN22//IL18//ERBB2//ADK//HES1//CD86//HLA-DRB4//LST1
GO:0001959	regulation of cytokine-mediated signaling pathway	Biological process	10	94	410	16119	4.18241	0.000136888	0.00778692	3.86364	CD74//ZNF675//STAT1//USP18//IFNA16//IFNB1//IRF7//ZBP1//PADI2//TREM2
GO:0008283	cell proliferation	Biological process	69	1751	410	16119	1.54923	0.00014233	0.00795504	3.8467	GINS1//NOX5//STAT1//NR2F2//NRARP//MYC//TGFBR2//CD86//CD180//HES1//CDKN1B//TNFSF13B//CNTF//NUDT16//CRIP2//SERTAD1//HMX2//BIRC5//CXCL10//AREG//NTF3//CALR//CAMP//CDKN3//CYP1B1//PML//EIF2AK2//CCL23//KLF10//IFITM1//KLF4//IKZF3//MNDA//IL13//NFATC2//CD74//PTPN22//IL18//ERBB2//GPX1//SAMD9L//IFNA16//IFNB1//ADK//TXNIP//RBFOX2//HLA-DRB4//PMAIP1//RETN//NPR1//LST1//PRL//ITGAD//HGF//C3ORF58//FOXC1//CDK1//FZD7/…
GO:0050688	regulation of defense response to virus	Biological process	9	77	410	16119	4.59522	0.000142757	0.00795504	3.8454	DDX58//PML//APOBEC3G//AIM2//EIF2AK2//DHX58//DDX60//ZC3HAV1//HERC5
GO:0002758	innate immune response-activating signal transduction	Biological process	14	174	410	16119	3.16325	0.00014805	0.00816667	3.82959	CLEC7A//TRIM5//IRF7//TLR8//CD86//CDK1//TRIL//BPIFB1//RSAD2//DDX58//IFIH1//DHX58//DDX60//ZC3HAV1
GO:0051253	negative regulation of RNA metabolic process	Biological process	44	979	410	16119	1.76695	0.00017148	0.0091456	3.76579	IKZF1//HEXIM1//TXNIP//ZNF675//HES1//IRF8//IRF7//NRARP//MYB//MYC//NFATC2//PITX2//HDAC8//YLPM1//BACH1//PRDM16//SP100//STAT1//GCFC2//NR2F2//KLF10//CALR//KLF4//ZBTB33//RAMP3//CDKN1B//FABP4//SCMH1//RBFOX2//PDCD4//GCLC//KCTD1//BIRC5//PML//PSPC1//ARID5B//EED//HESX1//BARD1//ASF1A//TRIM14//APOBEC3H//APOBEC3G//NUDT16
GO:0007166	cell surface receptor signaling pathway	Biological process	113	3254	410	16119	1.36526	0.000172915	0.0091456	3.76217	CD74//S1PR4//ZBTB33//RSPO4//PITX2//ZBED3//FZD7//ERBB2//STAP1//NTF3//NPR1//CDKN1B//NRG4//AREG//PRKAR2B//CD86//CDK1//CDC42//MYC//PML//TGFBR2//KLF10//GPR64//CYSLTR1//CCR5//OR8G1//GPR171//CXCL10//OR5D13//OR5D16//GPR85//RGS13//PROK2//CCL23//RGS18//CNR2//GPR78//CHRM4//AGRP//FOXC1//HES1//ITGA4//ITGAD//CEACAM1//RAMP3//RGS2//SHCBP1//ZNF675//USP18//CSF3R//FCGR1A//FLNB//IFI6//IL1RAPL2//HLA-DRB4//IRF8//IFI35…
GO:0009263	deoxyribonucleotide biosynthetic process	Biological process	4	12	410	16119	13.1049	0.000173635	0.0091456	3.76036	ADK//CMPK2//TYMS//RRM2
GO:0039529	RIG-I signaling pathway	Biological process	4	12	410	16119	13.1049	0.000173635	0.0091456	3.76036	DHX58//DDX60//ZC3HAV1//DDX58
GO:0042100	B cell proliferation	Biological process	9	79	410	16119	4.47888	0.00017417	0.0091456	3.75903	CD180//IKZF3//MNDA//TNFSF13B//IL13//NFATC2//CD74//IFNA16//IFNB1
GO:0070663	regulation of leukocyte proliferation	Biological process	14	177	410	16119	3.10963	0.000177226	0.00921745	3.75147	IKZF3//MNDA//TNFSF13B//IL13//NFATC2//CD74//PTPN22//IL18//ERBB2//ADK//HES1//CD86//HLA-DRB4//LST1
GO:0042113	B cell activation	Biological process	15	200	410	16119	2.9486	0.000189286	0.00975178	3.72288	IFNB1//CD180//IKZF1//IFNA16//ITGA4//MYB//IKZF3//MNDA//TNFSF13B//IL13//NFATC2//CD74//RNF8//GAPT//CD86
GO:0050873	brown fat cell differentiation	Biological process	6	34	410	16119	6.93788	0.00019193	0.00979558	3.71686	ADRB1//FABP4//NUDT7//RGS2//PRDM16//SLC2A4
GO:0001775	cell activation	Biological process	40	866	410	16119	1.81592	0.000195872	0.00990424	3.70803	IKZF1//TLR8//IFNA16//IFNB1//CD86//CD180//IL18//FN1//SCG3//HGF//PLSCR1//ITGA4//MYB//PTPN22//IKZF3//MNDA//TNFSF13B//IL13//NFATC2//CD74//HLA-DRB4//PAK1//CDC42//CNR2//FZD7//ERBB2//RSAD2//ADK//HES1//CLEC7A//GAPT//APOLD1//TGFBR2//HLA-DMA//MINK1//RNF8//NRARP//LST1//ITGAD//UBASH3B
GO:0042110	T cell activation	Biological process	23	395	410	16119	2.28921	0.000206344	0.010338	3.68541	IFNA16//IFNB1//CD86//IKZF1//PTPN22//TNFSF13B//HLA-DRB4//PAK1//CDC42//FZD7//ERBB2//RSAD2//ADK//HES1//IL18//CD74//HLA-DMA//MINK1//NRARP//MYB//ITGAD//TGFBR2//CLEC7A
GO:0009262	deoxyribonucleotide metabolic process	Biological process	6	35	410	16119	6.73965	0.000226721	0.0112557	3.64451	ADK//SAMHD1//CMPK2//TYMS//RRM2//NUDT16
GO:0009967	positive regulation of signal transduction	Biological process	46	1054	410	16119	1.71582	0.000236407	0.0116308	3.62634	HGF//NTF3//PROK2//CD74//CDK1//CAT//HES1//CD180//EIF2AK2//PAK1//RSAD2//CNTF//IL13//TRIM22//LGALS9//ZC3HAV1//CASP1//TRIM5//TNFSF10//VAPA//CLEC6A//ERBB2//TPD52L1//PMAIP1//ADRB1//CXCL10//MINK1//FZD7//CDC42//CYP1B1//PRL//TREM2//RASD2//GPX1//IRF7//ZBP1//GLIPR2//NRARP//ZBED3//DDX60//DHX58//IFNB1//PML//SIGLEC1//STAP1//SH3BGRL
GO:0010647	positive regulation of cell communication	Biological process	48	1116	410	16119	1.69095	0.000240964	0.0117491	3.61805	HGF//NTF3//PROK2//CD74//CDK1//STAP1//SH3BGRL//CAT//HES1//CD180//EIF2AK2//PAK1//RSAD2//CNTF//IL13//TRIM22//LGALS9//ZC3HAV1//CASP1//TRIM5//TNFSF10//VAPA//CLEC6A//ERBB2//TPD52L1//PMAIP1//ADRB1//CXCL10//MINK1//FZD7//CDC42//CYP1B1//PRL//RETN//SYDE1//TREM2//RASD2//GPX1//IRF7//ZBP1//GLIPR2//NRARP//ZBED3//DDX60//DHX58//IFNB1//PML//SIGLEC1
GO:0065009	regulation of molecular function	Biological process	89	2451	410	16119	1.42758	0.000245031	0.0118417	3.61078	CDKN1B//CDKN3//SERTAD1//HERC5//CCNA1//EIF2AK2//CDK1//HGF//NTF3//PROK2//CD74//FABP4//UBASH3B//PMAIP1//PML//CASP1//TNFSF10//CALR//ADRB1//PRKAR2B//S1PR4//RGS2//CARD16//BIRC5//LCN1//SPINK6//CARD17//SERPINI1//PTTG1//FN1//CYP1B1//ZNF675//CAT//KLF4//AIM2//IFIT2//TGFBR2//IQGAP2//ERBB2//KALRN//DNAJC24//RIN2//GRTP1//ARHGAP15//SYDE1//TXNIP//GCHFR//IFI6//GPX1//NAIP//MYC//TPD52L1//HES1//PITX2//NEK2//SP100//CD…
GO:0007165	signal transduction	Biological process	169	5319	410	16119	1.24914	0.000252952	0.0121173	3.59696	CNTLN//CCR5//IL18//MYC//CDK1//EIF2AK2//HGF//NTF3//PROK2//CD74//IFI6//PMAIP1//CLEC7A//TRIM5//IRF7//TLR8//CD86//S1PR4//ZBTB33//RSPO4//PITX2//ZBED3//FZD7//ERBB2//STAP1//FCGR1A//FYB//STMN1//NPR1//MINK1//PRKAR2B//STAC//IFITM1//KALRN//CDKN1B//PML//PSMB9//SP100//CALR//IGSF6//CHRM4//IFNB1//CXCL10//LY6E//CLEC4A//CLEC1B//PRL//NRG4//AREG//CDC42//TGFBR2//KLF10//GPR64//CYSLTR1//OR8G1//GPR171//OR5D13//OR5D16//…
GO:0050794	regulation of cellular process	Biological process	273	9385	410	16119	1.14362	0.00026643	0.0126519	3.57442	CDKN1B//CDKN3//SERTAD1//HERC5//CCNA1//BACH1//RRM2//TYMS//CDK1//IKZF1//HEXIM1//TXNIP//ZNF675//HES1//IRF8//IRF7//NRARP//MYB//MYC//NFATC2//PITX2//HDAC8//YLPM1//PRDM16//SP100//STAT1//GCFC2//NR2F2//KLF10//CALR//KLF4//CNTLN//CCR5//IL18//EIF2AK2//HGF//NTF3//PROK2//CD74//RBFOX2//IFI6//PMAIP1//RAMP3//PML//ZBED3//ERBB2//PAK1//CAMP//MINK1//TGFBR2//CLEC7A//TRIM5//TLR8//CD86//CXCL10//FHL1//S1PR4//LIN54//MX2//…
GO:0042542	response to hydrogen peroxide	Biological process	10	102	410	16119	3.85438	0.000269393	0.0126824	3.56961	GPX1//CAT//CYP1B1//KLF4//CDK1//HGF//HP//TXNIP//AREG//STAT1
GO:0048523	negative regulation of cellular process	Biological process	115	3362	410	16119	1.34479	0.000275204	0.0127811	3.56034	IKZF1//HEXIM1//TXNIP//ZNF675//HES1//IRF8//IRF7//NRARP//MYB//MYC//NFATC2//PITX2//HDAC8//YLPM1//BACH1//PRDM16//SP100//STAT1//GCFC2//NR2F2//KLF10//CALR//KLF4//ZBED3//CD74//FABP4//UBASH3B//CDKN1B//PML//PSMB9//CDKN3//BARD1//KIF20B//BUB1B//CDK1//GCLC//GPX1//HGF//BIRC5//AMIGO2//NAIP//EIF2AK2//PROK2//CAT//TNFRSF18//CYP1B1//CCL23//IFITM1//APOBEC3H//APOBEC3G//ABCG1//FZD7//FHL1//RGS2//ZBTB33//RAMP3//SCMH1//…
GO:0032496	response to lipopolysaccharide	Biological process	16	230	410	16119	2.73493	0.000276171	0.0127811	3.55882	IL18//STAT1//TRIM5//CD180//CCR5//CMPK2//IRF8//CXCL10//CAMP//CD86//HNRNPA0//CNR2//CTSG//IL13//PRL//CASP1
GO:0050863	regulation of T cell activation	Biological process	17	254	410	16119	2.63129	0.00028332	0.0130018	3.54772	TNFSF13B//HLA-DRB4//PAK1//CD86//CDC42//ERBB2//ADK//HES1//IL18//IFNB1//NRARP//CD74//HLA-DMA//MYB//PTPN22//IKZF1//TGFBR2
GO:0001525	angiogenesis	Biological process	22	384	410	16119	2.2524	0.000352916	0.0160606	3.45233	NRARP//PITX2//TGFBR2//CDC42//CXCL10//NPR1//PML//STAT1//ERBB2//SP100//CYP1B1//CAMP//GPX1//KLF4//ENPEP//FN1//IL18//PROK2//CEACAM1//NOX5//APOLD1//HS6ST1
GO:0060338	regulation of type I interferon-mediated signaling pathway	Biological process	6	38	410	16119	6.20757	0.000361587	0.0163192	3.44179	IRF7//ZBP1//USP18//IFNA16//IFNB1//STAT1
GO:0048514	blood vessel morphogenesis	Biological process	25	465	410	16119	2.11369	0.000372715	0.0166836	3.42862	CYP1B1//ENPEP//FN1//IL18//PROK2//CEACAM1//NOX5//APOLD1//HS6ST1//NRARP//PITX2//TGFBR2//CDC42//CXCL10//NPR1//PML//STAT1//HES1//ERBB2//SP100//CAMP//FOXC1//GPX1//KLF4//NR2F2
GO:0051716	cellular response to stimulus	Biological process	195	6342	410	16119	1.20882	0.000376356	0.0167096	3.4244	CNTLN//CCR5//IL18//MYC//CDK1//EIF2AK2//HGF//NTF3//PROK2//CD74//RAD51AP1//RAD51C//IFI6//PMAIP1//CLEC7A//TRIM5//IRF7//TLR8//CD86//CCL23//CXCL10//S1PR4//ZBTB33//RSPO4//PITX2//ZBED3//FZD7//TNFSF13B//IQGAP2//CHRM4//RHPN1//CNTF//CSF3R//STX2//ERBB2//ALCAM//FCGR1A//FLNB//FYB//STAP1//DAPP1//HLA-DRB4//SP110//IL13//STMN1//LGALS9//LSP1//GPR85//PRKAR2B//STAC//NR2F2//CASP1//TNK1//TNFSF10//TNFRSF18//INPP4B//KAL…
GO:0002697	regulation of immune effector process	Biological process	17	261	410	16119	2.56072	0.000388463	0.017108	3.41065	FCGR1A//DDX58//PML//APOBEC3G//AIM2//IL13//TRIL//EIF2AK2//DHX58//MYB//CD86//HERC5//CD74//DDX60//ZC3HAV1//IFNB1//RSAD2
GO:1902106	negative regulation of leukocyte differentiation	Biological process	8	71	410	16119	4.42982	0.000429095	0.0187463	3.36745	PRDM16//C1QC//IFNB1//NRARP//CD74//MYC//ZNF675//INPP4B
GO:0000083	regulation of transcription involved in G1/S transition of mitotic cell cycle	Biological process	5	26	410	16119	7.56051	0.00043958	0.019052	3.35696	BACH1//RRM2//TYMS//CCNA1//CDK1
GO:0043933	macromolecular complex subunit organization	Biological process	62	1592	410	16119	1.5311	0.000443379	0.0190653	3.35322	RPSA//ANLN//GCFC2//CALR//HLA-DMA//HLA-DRB4//OIP5//TSPYL4//ASF1A//CENPH//HIST2H2BE//RNF8//CDC42//H3F3B//NFE2//RPL10//RPL34//RPL37A//HES1//PML//KCNQ5//CD74//CDK1//PFDN6//CCT6B//STMN1//CENPJ//AUNIP//NDC80//SPC25//CYP1B1//FOXC1//ELN//MAPT//CDKN1B//RGS2//XAF1//PMAIP1//AIM2//GFM2//NDUFAF4//FN1//FBLIM1//ABCG1//DYX1C1//KCTD1//ACAT1//KCTD15//CPSF7//CAT//NEK2//TUBB2B//OAS1//SAMHD1//RRM2//GCHFR//PAK1//IRF8/…
GO:0002230	positive regulation of defense response to virus by host	Biological process	4	15	410	16119	10.4839	0.000450646	0.0192264	3.34616	DDX58//PML//APOBEC3G//AIM2
GO:0052547	regulation of peptidase activity	Biological process	21	366	410	16119	2.25576	0.000468814	0.0198465	3.329	CDKN1B//PMAIP1//PML//CASP1//TNFSF10//CARD16//BIRC5//LCN1//SPINK6//CARD17//SERPINI1//PTTG1//FN1//IFI6//GPX1//HGF//NAIP//KLF4//MYC//TPD52L1//AIM2
GO:0044763	single-organism cellular process	Biological process	324	11582	410	16119	1.0998	0.000484737	0.0203627	3.31449	ACSBG1//NDC80//BIRC5//NEK2//SPC25//PTTG1//TUBB2B//CDKN1B//CDKN3//SERTAD1//HERC5//CCNA1//MYB//PSMB9//RRM2//TYMS//CDK1//BACH1//LIN54//PRKAR2B//CENPJ//TPD52L1//GCLC//MAT2B//CNTLN//CCR5//IL18//MYC//EIF2AK2//HGF//NTF3//PROK2//CD74//MAPT//KIF20A//HDAC8//CENPH//BUB1B//GINS1//ANLN//FBXO4//SP100//RAD51AP1//RAD51C//LST1//NOX5//PITX2//TGFBR2//ASF1A//CAT//DYX1C1//NR2F2//IKZF1//IFI6//PMAIP1//GPX1//RASD2//PCSK…
GO:2000116	regulation of cysteine-type endopeptidase activity	Biological process	14	196	410	16119	2.80819	0.000503817	0.0210026	3.29773	CDKN1B//PMAIP1//PML//CASP1//TNFSF10//IFI6//GPX1//HGF//BIRC5//NAIP//KLF4//MYC//TPD52L1//AIM2
GO:0002237	response to molecule of bacterial origin	Biological process	16	244	410	16119	2.57801	0.000531381	0.0219839	3.27459	IL18//STAT1//TRIM5//CD180//HNRNPA0//CNR2//CTSG//IL13//PRL//CASP1//CCR5//CMPK2//IRF8//CXCL10//CAMP//CD86
GO:1902531	regulation of intracellular signal transduction	Biological process	57	1442	410	16119	1.55405	0.000537648	0.0220759	3.2695	EIF2AK2//CDK1//HGF//NTF3//PROK2//CD74//C3ORF58//KLF4//CAT//IQGAP2//ADRB1//ERBB2//KALRN//RIN2//GRTP1//ARHGAP15//SYDE1//MYC//IFNA16//IFNB1//DHX58//IL18//CNTF//HES1//IL13//TRIM22//LGALS9//ZC3HAV1//CASP1//TRIM5//TNFSF10//VAPA//CLEC6A//STAT1//TPD52L1//RGS2//PAK1//ZNF675//PDCD4//PMAIP1//RASD2//CXCL10//MINK1//FZD7//CDC42//CYP1B1//PRL//TNK1//TREM2//DEPDC1B//ARHGAP18//INPP4B//GPX1//GLIPR2//SEZ6L2//DDX60//…
GO:0001818	negative regulation of cytokine production	Biological process	12	154	410	16119	3.06348	0.000579737	0.0236264	3.23677	DDX58//HERC5//RNF125//IFIH1//UBA7//DHX58//UBE2L6//ISG15//HLA-DRB4//IL13//KLF4//IFNB1
GO:0097305	response to alcohol	Biological process	17	271	410	16119	2.46623	0.000596342	0.0241231	3.2245	CDKN1B//TXNIP//GPX1//AREG//PRL//NR2F2//CALR//CXCL10//ADH6//IL13//ATP5G2//SLC2A4//TYMS//CDK1//CCR5//TGFBR2//RAMP3
GO:0052548	regulation of endopeptidase activity	Biological process	20	349	410	16119	2.25299	0.000645497	0.0259196	3.19011	CDKN1B//PMAIP1//PML//CASP1//TNFSF10//CARD16//BIRC5//LCN1//SPINK6//CARD17//SERPINI1//PTTG1//IFI6//GPX1//HGF//NAIP//KLF4//MYC//TPD52L1//AIM2
GO:0002683	negative regulation of immune system process	Biological process	15	225	410	16119	2.62098	0.000663216	0.0264367	3.17834	CD86//GPX1//HLA-DRB4//EIF2AK2//MNDA//CNR2//ERBB2//BPIFB1//DHX58//IFNB1//NRARP//CD74//LST1//PTPN22//PADI2
GO:0030099	myeloid cell differentiation	Biological process	18	300	410	16119	2.35888	0.000701353	0.0276656	3.15406	RBFOX2//EXOC6//CLEC1B//PIR//CDC42//PRDM16//C1QC//TGFBR2//CD86//ISG15//IRF7//MYC//IKZF1//ZNF675//INPP4B//KLF10//IRF8//PML
GO:0071222	cellular response to lipopolysaccharide	Biological process	10	115	410	16119	3.41866	0.000704179	0.0276656	3.15232	IL18//STAT1//TRIM5//CD180//CCR5//CMPK2//IRF8//CXCL10//CAMP//CD86
GO:0044699	single-organism process	Biological process	352	12851	410	16119	1.07686	0.000736791	0.0287401	3.13266	ACSBG1//NDC80//BIRC5//NEK2//SPC25//PTTG1//TUBB2B//CDKN1B//CDKN3//SERTAD1//HERC5//CCNA1//MYB//PSMB9//RRM2//TYMS//CDK1//BACH1//LIN54//PRKAR2B//CENPJ//TPD52L1//GCLC//MAT2B//CNTLN//CCR5//IL18//MYC//EIF2AK2//HGF//NTF3//PROK2//CD74//MAPT//KIF20A//HDAC8//CENPH//BUB1B//GINS1//ANLN//FBXO4//SP100//RAD51AP1//RAD51C//LST1//NOX5//FOXC1//LECT2//TRAPPC2//KLF10//IFITM1//RSAD2//CYP1B1//ENPEP//FN1//CEACAM1//APOLD1…
GO:0045580	regulation of T cell differentiation	Biological process	9	96	410	16119	3.68575	0.000751291	0.0290979	3.12419	ERBB2//IFNB1//NRARP//CD74//HLA-DMA//MYB//CD86//IKZF1//TGFBR2
GO:0071216	cellular response to biotic stimulus	Biological process	11	137	410	16119	3.15665	0.000758472	0.0291691	3.12006	IL18//STAT1//TRIM5//CD180//CCR5//CMPK2//IRF8//CXCL10//CAMP//CD86//TXNIP
GO:0030522	intracellular receptor signaling pathway	Biological process	17	278	410	16119	2.40413	0.000793305	0.0302954	3.10056	PADI2//RBFOX2//CALR//DYX1C1//PAK1//TXNIP//CASP1//AIM2//DDX58//IFIH1//IRF7//DHX58//PML//SP100//DDX60//ZC3HAV1//NR2F2
GO:0042092	type 2 immune response	Biological process	5	30	410	16119	6.55244	0.000875989	0.0332207	3.0575	CD74//CD86//IFNB1//RSAD2//IL18
GO:0048518	positive regulation of biological process	Biological process	136	4225	410	16119	1.26551	0.000902416	0.0339868	3.04459	EIF2AK2//CDK1//HGF//NTF3//PROK2//CD74//FCGR1A//RAMP3//ERBB2//PAK1//CAMP//NRARP//ADRB1//MYC//STAT1//TGFBR2//TRIM5//AIM2//CLEC7A//IRF7//TLR8//CD86//TREM2//TAP2//TNFSF13B//IL13//CXCL10//NPR1//C1QA//C1QC//PADI2//CDKN1B//PML//PSMB9//CALR//CNTF//NUDT16//CRIP2//SERTAD1//HMX2//HES1//BIRC5//AREG//SCPEP1//STAP1//SH3BGRL//CYP1B1//ADK//IL18//PLSCR1//CDC42//GLIPR2//NOX5//RETN//MSR1//ABCG1//PMAIP1//HP//RAD51C/…
GO:0043281	regulation of cysteine-type endopeptidase activity involved in apoptotic process	Biological process	13	185	410	16119	2.76265	0.000921022	0.0342157	3.03573	CDKN1B//PMAIP1//PML//CASP1//TNFSF10//IFI6//GPX1//HGF//BIRC5//NAIP//KLF4//MYC//TPD52L1
GO:0050870	positive regulation of T cell activation	Biological process	13	185	410	16119	2.76265	0.000921022	0.0342157	3.03573	TNFSF13B//HLA-DRB4//PAK1//CD86//CDC42//ADK//HES1//IL18//HLA-DMA//CD74//MYB//IKZF1//TGFBR2
GO:0065003	macromolecular complex assembly	Biological process	49	1219	410	16119	1.58033	0.000946424	0.0348811	3.02391	RPSA//ANLN//GCFC2//CALR//HLA-DMA//HLA-DRB4//OIP5//TSPYL4//ASF1A//CENPH//HIST2H2BE//H3F3B//HES1//PML//KCNQ5//CD74//CDK1//PFDN6//CCT6B//CENPJ//ELN//MAPT//STMN1//CDKN1B//RGS2//XAF1//CDC42//PMAIP1//AIM2//NDUFAF4//FN1//FBLIM1//DYX1C1//KCTD1//ACAT1//KCTD15//CPSF7//CAT//NEK2//TUBB2B//OAS1//SAMHD1//RRM2//GCHFR//IRF8//TRIM22//TRIM34//TRIM5//EIF2AK2
GO:0032101	regulation of response to external stimulus	Biological process	28	581	410	16119	1.89468	0.00095171	0.0348811	3.0215	FCGR1A//DDX58//PML//APOBEC3G//AIM2//CXCL10//GPX1//HLA-DRB4//STX2//EIF2AK2//TRIM5//CD180//DHX58//TGFBR2//HERC5//CASP1//CNR2//AOAH//KLF4//FABP4//IL18//NTF3//CD74//UBASH3B//DDX60//ZC3HAV1//PADI2//CALR
GO:0030217	T cell differentiation	Biological process	13	186	410	16119	2.7478	0.000967958	0.0352401	3.01414	FZD7//ERBB2//RSAD2//CD74//HLA-DMA//MINK1//IFNB1//NRARP//MYB//CD86//IKZF1//TGFBR2//PTPN22
GO:0072358	cardiovascular system development	Biological process	37	848	410	16119	1.71538	0.000982361	0.0352939	3.00773	CYP1B1//ENPEP//FN1//IL18//PROK2//CEACAM1//NOX5//APOLD1//HS6ST1//TGFBR2//NRARP//PITX2//FZD7//FOXC1//CDC42//HES1//HEXIM1//CRIP1//ERBB2//ITGA4//PCSK5//CXCL10//NPR1//PML//STAT1//SP100//CAMP//NR2F2//ACADM//CALR//LY6E//CDK1//C3ORF58//GPX1//NFE2//ADRB1//KLF4
GO:0072359	circulatory system development	Biological process	37	848	410	16119	1.71538	0.000982361	0.0352939	3.00773	CYP1B1//ENPEP//FN1//IL18//PROK2//CEACAM1//NOX5//APOLD1//HS6ST1//TGFBR2//NRARP//PITX2//FZD7//FOXC1//CDC42//HES1//HEXIM1//CRIP1//ERBB2//ITGA4//PCSK5//CXCL10//NPR1//PML//STAT1//SP100//CAMP//NR2F2//ACADM//CALR//LY6E//CDK1//C3ORF58//GPX1//NFE2//ADRB1//KLF4
GO:0009966	regulation of signal transduction	Biological process	83	2352	410	16119	1.38738	0.00101014	0.0360516	2.99562	EIF2AK2//CDK1//HGF//NTF3//PROK2//CD74//RAMP3//RGS2//STAP1//SH3BGRL//ZNF675//C3ORF58//KLF4//CAT//LECT2//PRDM16//TGFBR2//HES1//TRIM5//CD180//IQGAP2//ADRB1//ERBB2//KALRN//RIN2//GRTP1//ARHGAP15//SYDE1//MYC//IFNA16//IFNB1//CALR//DYX1C1//PAK1//IRF7//BPIFB1//RSAD2//RGS13//RGS18//DHX58//CDC42//IL18//CNTF//IL13//TRIM22//LGALS9//ZC3HAV1//CASP1//TNFSF10//VAPA//CLEC6A//STAT1//TPD52L1//PDCD4//PMAIP1//RASD2//C…
GO:0009394	2'-deoxyribonucleotide metabolic process	Biological process	5	31	410	16119	6.34107	0.0010229	0.0360516	2.99017	ADK//SAMHD1//CMPK2//TYMS//NUDT16
GO:0051172	negative regulation of nitrogen compound metabolic process	Biological process	45	1097	410	16119	1.61272	0.00102326	0.0360516	2.99002	IKZF1//HEXIM1//TXNIP//ZNF675//HES1//IRF8//IRF7//NRARP//MYB//MYC//NFATC2//PITX2//HDAC8//YLPM1//BACH1//PRDM16//SP100//STAT1//GCFC2//NR2F2//KLF10//CALR//KLF4//ZBTB33//RAMP3//CDKN1B//FABP4//SCMH1//RBFOX2//PDCD4//GCLC//KCTD1//BIRC5//PML//PSPC1//ARID5B//EED//HESX1//BARD1//ASF1A//TRIM14//GLA//APOBEC3H//APOBEC3G//NUDT16
GO:0071219	cellular response to molecule of bacterial origin	Biological process	10	121	410	16119	3.24914	0.001045	0.0365817	2.98088	IL18//STAT1//TRIM5//CD180//CCR5//CMPK2//IRF8//CXCL10//CAMP//CD86
GO:0033993	response to lipid	Biological process	31	673	410	16119	1.81093	0.00107696	0.0372907	2.9678	IL18//STAT1//TRIM5//CD180//CDKN1B//TXNIP//GPX1//AREG//PRL//NR2F2//CALR//HNRNPA0//CNR2//CTSG//IL13//CASP1//SP100//KLF4//TYMS//PITX2//CXCL10//TGFBR2//ACSBG1//CCR5//CMPK2//IRF8//CAMP//CD86//FZD7//RAMP3//ABCG1
GO:0051251	positive regulation of lymphocyte activation	Biological process	15	236	410	16119	2.49881	0.00107891	0.0372907	2.96701	TNFSF13B//IL13//NFATC2//CD74//HLA-DRB4//PAK1//CD86//CDC42//IL18//ADK//HES1//HLA-DMA//MYB//IKZF1//TGFBR2
GO:0044092	negative regulation of molecular function	Biological process	39	914	410	16119	1.67754	0.00108978	0.0374296	2.96266	FABP4//UBASH3B//RGS2//CARD16//BIRC5//LCN1//SPINK6//CARD17//SERPINI1//PTTG1//CYP1B1//ZNF675//CAT//KLF4//AIM2//IFIT2//CDKN1B//TXNIP//IQGAP2//GCHFR//IFI6//GPX1//HGF//NAIP//NEK2//SP100//PDCD4//HEXIM1//NR2F2//CNR2//GLA//HP//PSMB9//BUB1B//PML//PKIB//ITGA4//PRKAR2B//CCL23
GO:1902679	negative regulation of RNA biosynthetic process	Biological process	40	947	410	16119	1.6606	0.00113944	0.0388386	2.94331	IKZF1//HEXIM1//TXNIP//ZNF675//HES1//IRF8//IRF7//NRARP//MYB//MYC//NFATC2//PITX2//HDAC8//YLPM1//BACH1//PRDM16//SP100//STAT1//GCFC2//NR2F2//KLF10//CALR//KLF4//ZBTB33//RAMP3//CDKN1B//FABP4//SCMH1//RBFOX2//PDCD4//GCLC//KCTD1//BIRC5//PML//PSPC1//ARID5B//EED//HESX1//ASF1A//TRIM14
GO:0001568	blood vessel development	Biological process	26	531	410	16119	1.92501	0.00114503	0.0388386	2.94118	CYP1B1//ENPEP//FN1//IL18//PROK2//CEACAM1//NOX5//APOLD1//HS6ST1//NRARP//PITX2//TGFBR2//CDC42//CXCL10//NPR1//PML//STAT1//HES1//ERBB2//SP100//CAMP//NR2F2//FOXC1//GPX1//NFE2//KLF4
GO:0002753	cytoplasmic pattern recognition receptor signaling pathway	Biological process	6	47	410	16119	5.01889	0.00116023	0.0391113	2.93545	DDX58//IFIH1//IRF7//DHX58//DDX60//ZC3HAV1
GO:0001991	regulation of systemic arterial blood pressure by circulatory renin-angiotensin	Biological process	4	19	410	16119	8.27677	0.00118056	0.0391869	2.92791	PCSK5//CTSG//ENPEP//ADRB1
GO:0009200	deoxyribonucleoside triphosphate metabolic process	Biological process	4	19	410	16119	8.27677	0.00118056	0.0391869	2.92791	ADK//SAMHD1//TYMS//NUDT16
GO:0045619	regulation of lymphocyte differentiation	Biological process	10	123	410	16119	3.19631	0.00118482	0.0391869	2.92635	ERBB2//IKZF3//IFNB1//NRARP//CD74//HLA-DMA//MYB//CD86//IKZF1//TGFBR2
GO:0001944	vasculature development	Biological process	27	561	410	16119	1.89215	0.00119118	0.0391869	2.92402	CYP1B1//ENPEP//FN1//IL18//PROK2//CEACAM1//NOX5//APOLD1//HS6ST1//TGFBR2//NRARP//PITX2//FOXC1//CDC42//CXCL10//NPR1//PML//STAT1//HES1//ERBB2//SP100//CAMP//NR2F2//GPX1//NFE2//KLF4//FZD7
GO:0045934	negative regulation of nucleobase-containing compound metabolic process	Biological process	44	1075	410	16119	1.60916	0.00121664	0.039785	2.91484	IKZF1//HEXIM1//TXNIP//ZNF675//HES1//IRF8//IRF7//NRARP//MYB//MYC//NFATC2//PITX2//HDAC8//YLPM1//BACH1//PRDM16//SP100//STAT1//GCFC2//NR2F2//KLF10//CALR//KLF4//ZBTB33//RAMP3//CDKN1B//FABP4//SCMH1//RBFOX2//PDCD4//GCLC//KCTD1//BIRC5//PML//PSPC1//ARID5B//EED//HESX1//BARD1//ASF1A//TRIM14//APOBEC3H//APOBEC3G//NUDT16
GO:0042127	regulation of cell proliferation	Biological process	52	1334	410	16119	1.5325	0.0013038	0.0423814	2.88479	STAT1//NR2F2//NRARP//MYC//TGFBR2//HES1//CDKN1B//TNFSF13B//CNTF//NUDT16//CRIP2//SERTAD1//HMX2//BIRC5//CXCL10//AREG//NTF3//CALR//CAMP//CD86//CDKN3//CYP1B1//PML//EIF2AK2//CCL23//KLF10//IFITM1//KLF4//IKZF3//MNDA//IL13//NFATC2//CD74//PTPN22//IL18//ERBB2//GPX1//ADK//HLA-DRB4//PMAIP1//RETN//NPR1//LST1//PRL//CDK1//FZD7//PAK1//CDC42//SHCBP1//PITX2//TXNIP//RBFOX2
GO:0019692	deoxyribose phosphate metabolic process	Biological process	5	33	410	16119	5.95676	0.00137051	0.0442779	2.86312	ADK//SAMHD1//CMPK2//TYMS//NUDT16
GO:0002573	myeloid leukocyte differentiation	Biological process	12	170	410	16119	2.77515	0.00137836	0.0442779	2.86064	PIR//CDC42//PRDM16//C1QC//TGFBR2//CD86//IRF7//MYC//IKZF1//ZNF675//INPP4B//KLF10
GO:0045892	negative regulation of transcription, DNA-templated	Biological process	39	928	410	16119	1.65223	0.00143874	0.0459471	2.84202	IKZF1//HEXIM1//TXNIP//ZNF675//HES1//IRF8//IRF7//NRARP//MYB//MYC//NFATC2//PITX2//HDAC8//YLPM1//BACH1//PRDM16//SP100//STAT1//GCFC2//NR2F2//KLF10//CALR//KLF4//ASF1A//ZBTB33//RAMP3//CDKN1B//FABP4//SCMH1//RBFOX2//PDCD4//GCLC//KCTD1//BIRC5//PML//PSPC1//ARID5B//EED//HESX1
GO:0000278	mitotic cell cycle	Biological process	38	899	410	16119	1.6618	0.00149256	0.0473888	2.82607	NDC80//NEK2//CDKN1B//CDKN3//MYB//PSMB9//RRM2//TYMS//CCNA1//CDK1//BACH1//LIN54//BIRC5//PRKAR2B//CENPJ//TPD52L1//ANLN//PML//STMN1//SPC25//OIP5//HGF//PBK//BUB1B//YEATS4//FAM83D//RNF8//PTTG1//KIF20B//CDC42//RAD51C//FHL1//FOXC1//HES1//KIF20A//HDAC8//CENPH//GINS1
GO:0050790	regulation of catalytic activity	Biological process	73	2041	410	16119	1.40616	0.00150157	0.0473991	2.82346	CDKN1B//CDKN3//SERTAD1//HERC5//CCNA1//EIF2AK2//CDK1//HGF//NTF3//PROK2//CD74//FABP4//UBASH3B//PMAIP1//PML//CASP1//TNFSF10//CALR//ADRB1//PRKAR2B//S1PR4//RGS2//CARD16//BIRC5//LCN1//SPINK6//CARD17//SERPINI1//PTTG1//FN1//TGFBR2//IQGAP2//ERBB2//KALRN//DNAJC24//RIN2//GRTP1//ARHGAP15//SYDE1//TXNIP//GCHFR//IFI6//GPX1//NAIP//KLF4//MYC//TPD52L1//PAK1//ZNF675//PDCD4//CHML//DEPDC1B//RGS13//RGS18//ARHGAP18//CD…
GO:0042221	response to chemical	Biological process	119	3661	410	16119	1.27791	0.00155526	0.048812	2.8082	CAT//CD74//CNR2//CCR5//CCL23//CXCL10//HSPB7//CYP4F8//ADH6//CYP1B1//GCLC//MAT2B//CYP39A1//NCEH1//SULT1A1//LECT2//LSP1//PROK2//GPX1//CALR//MYC//PML//TGFBR2//KLF10//ERBB2//ALCAM//NTF3//PAK1//TREM2//CDK1//CDC42//PRL//STAT1//TYMS//CDKN1B//NRG4//PRKAR2B//SHCBP1//CD86//TXNIP//NFATC2//TRPM6//MTL5//ABCG1//H3F3B//ACAT1//PITX2//RMI1//AGRP//CLEC7A//CRIP1//S100P//ZNF675//USP18//CSF3R//FCGR1A//FLNB//IFI6//IL1R…
GO:0039531	regulation of viral-induced cytoplasmic pattern recognition receptor signaling pathway	Biological process	3	10	410	16119	11.7944	0.00171594	0.0532428	2.7655	DHX58//DDX60//ZC3HAV1
GO:0051450	myoblast proliferation	Biological process	3	10	410	16119	11.7944	0.00171594	0.0532428	2.7655	PITX2//GPX1//HGF
GO:0032648	regulation of interferon-beta production	Biological process	5	35	410	16119	5.61638	0.00179821	0.0554803	2.74516	DDX58//IRF7//ZC3HAV1//IFIH1//TLR8
GO:0007049	cell cycle	Biological process	58	1555	410	16119	1.4664	0.00191018	0.0586039	2.71893	NDC80//NEK2//CDKN1B//CDKN3//SERTAD1//HERC5//CCNA1//MYB//PSMB9//RRM2//TYMS//CDK1//BACH1//LIN54//BIRC5//PRKAR2B//CENPJ//TPD52L1//KIF20A//HDAC8//SPC25//CENPH//BUB1B//PTTG1//GINS1//ANLN//NOX5//MX2//CDK17//KIAA0101//PML//MYC//BARD1//CALR//KIF20B//AUNIP//STMN1//RAD51C//OIP5//HGF//PBK//YEATS4//FAM83D//RNF8//CDC42//SYDE1//FHL1//BRCC3//HEXIM1//NR2F2//PDCD4//FOXC1//HES1//NUDT16//IKZF1//TXNIP//HACE1//RGS2
GO:0030098	lymphocyte differentiation	Biological process	16	276	410	16119	2.27911	0.00194241	0.0592599	2.71166	IKZF1//IFNA16//IFNB1//ITGA4//MYB//PTPN22//FZD7//ERBB2//RSAD2//CD74//HLA-DMA//MINK1//IKZF3//NRARP//CD86//TGFBR2
GO:0070301	cellular response to hydrogen peroxide	Biological process	7	70	410	16119	3.93146	0.0019765	0.0599649	2.7041	GPX1//CAT//HGF//HP//CYP1B1//KLF4//CDK1
GO:0023052	signaling	Biological process	177	5845	410	16119	1.19054	0.00207002	0.0615895	2.68403	CNTLN//CCR5//IL18//MYC//CDK1//EIF2AK2//HGF//NTF3//PROK2//CD74//IFI6//PMAIP1//RAMP3//RASD2//CLEC7A//TRIM5//IRF7//TLR8//CD86//ENPEP//IL13//CXCL10//AREG//NFE2//PCSK5//CCL23//KLF10//C1QA//TNFSF10//S1PR4//ZBTB33//RSPO4//PITX2//ZBED3//FZD7//TNFSF13B//IQGAP2//CHRM4//RHPN1//CNTF//CSF3R//STX2//ERBB2//ALCAM//FCGR1A//FLNB//FYB//STAP1//DAPP1//HLA-DRB4//SP110//STMN1//LGALS9//LSP1//GPR85//PRKAR2B//STAC//NR2F2/…
GO:0044700	single organism signaling	Biological process	177	5845	410	16119	1.19054	0.00207002	0.0615895	2.68403	CNTLN//CCR5//IL18//MYC//CDK1//EIF2AK2//HGF//NTF3//PROK2//CD74//IFI6//PMAIP1//RAMP3//RASD2//CLEC7A//TRIM5//IRF7//TLR8//CD86//ENPEP//IL13//CXCL10//AREG//NFE2//PCSK5//CCL23//KLF10//C1QA//TNFSF10//S1PR4//ZBTB33//RSPO4//PITX2//ZBED3//FZD7//TNFSF13B//IQGAP2//CHRM4//RHPN1//CNTF//CSF3R//STX2//ERBB2//ALCAM//FCGR1A//FLNB//FYB//STAP1//DAPP1//HLA-DRB4//SP110//STMN1//LGALS9//LSP1//GPR85//PRKAR2B//STAC//NR2F2/…
GO:0001819	positive regulation of cytokine production	Biological process	16	278	410	16119	2.26271	0.00208936	0.0615895	2.67999	CYP1B1//IRF7//DHX58//ZBP1//EIF2AK2//IL13//IL18//DDX58//ZC3HAV1//IFIH1//IRF8//AIM2//CASP1//CD74//DDX60//RSAD2
GO:0002833	positive regulation of response to biotic stimulus	Biological process	4	22	410	16119	7.14812	0.00209772	0.0615895	2.67825	CD180//DDX60//DHX58//ZC3HAV1
GO:0031113	regulation of microtubule polymerization	Biological process	4	22	410	16119	7.14812	0.00209772	0.0615895	2.67825	STMN1//CDKN1B//MAPT//RGS2
GO:0032728	positive regulation of interferon-beta production	Biological process	4	22	410	16119	7.14812	0.00209772	0.0615895	2.67825	DDX58//IRF7//ZC3HAV1//IFIH1
GO:0035556	intracellular signal transduction	Biological process	81	2345	410	16119	1.35799	0.00216797	0.0633117	2.66395	CNTLN//CCR5//IL18//MYC//CDK1//EIF2AK2//HGF//NTF3//PROK2//CD74//CDKN1B//PML//PSMB9//SP100//ZNF675//TLR8//MINK1//STAT1//HES1//PRL//IQGAP2//RAB42//RASD2//REM1//RIN2//DEPDC1B//ARHGAP15//SYDE1//KALRN//ARHGAP18//CDC42//ADRB1//CRIP1//CYP1B1//GPX1//ERBB2//C3ORF58//KLF4//CAT//HACE1//DDX58//IFIH1//IRF7//DHX58//CNTF//IL13//PMAIP1//TRIM22//LGALS9//ZC3HAV1//CASP1//TRIM5//TNFSF10//VAPA//CLEC6A//TPD52L1//RGS2//…
GO:0030888	regulation of B cell proliferation	Biological process	6	53	410	16119	4.45071	0.00218307	0.0634135	2.66093	MNDA//TNFSF13B//IL13//NFATC2//CD74//IKZF3
GO:0051246	regulation of protein metabolic process	Biological process	70	1970	410	16119	1.39697	0.00224737	0.064936	2.64832	CDKN1B//CDKN3//SERTAD1//HERC5//CCNA1//EIF2AK2//CDK1//HGF//NTF3//PROK2//CD74//PML//ZBED3//ERBB2//PAK1//CAMP//CTSG//ENPEP//RGS2//FABP4//UBASH3B//PMAIP1//CASP1//TNFSF10//CALR//DYX1C1//GPX1//CARD16//BIRC5//LCN1//SPINK6//CARD17//SERPINI1//PTTG1//FN1//RASD2//GCLC//ISG15//FBXO4//TGFBR2//KLF4//CDC42//IFNA16//IFNB1//PRKAR2B//SAMD9L//CNTF//HES1//IL13//CD86//IFI6//NAIP//MYC//TPD52L1//ZNF675//PDCD4//TLR8//BA…
GO:0002696	positive regulation of leukocyte activation	Biological process	15	255	410	16119	2.31263	0.00231021	0.0655394	2.63635	TNFSF13B//IL13//NFATC2//CD74//HLA-DRB4//PAK1//CD86//CDC42//IL18//ADK//HES1//HLA-DMA//MYB//IKZF1//TGFBR2
GO:0009215	purine deoxyribonucleoside triphosphate metabolic process	Biological process	3	11	410	16119	10.7222	0.00231512	0.0655394	2.63543	ADK//SAMHD1//NUDT16
GO:0031116	positive regulation of microtubule polymerization	Biological process	3	11	410	16119	10.7222	0.00231512	0.0655394	2.63543	CDKN1B//MAPT//RGS2
GO:0032608	interferon-beta production	Biological process	5	37	410	16119	5.31279	0.00231626	0.0655394	2.63521	DDX58//IRF7//ZC3HAV1//IFIH1//TLR8
GO:0032501	multicellular organismal process	Biological process	194	6510	410	16119	1.17159	0.00234135	0.0659079	2.63053	FOXC1//LECT2//TRAPPC2//KLF10//IFITM1//RSAD2//CYP1B1//ENPEP//FN1//IL18//PROK2//CEACAM1//NOX5//APOLD1//HS6ST1//ACSBG1//TGFBR2//NRARP//PITX2//ASF1A//CAT//MYC//GPX1//LY6E//MYB//BTF3//DYX1C1//TUBB2B//MAPT//NR2F2//IKZF1//FABP4//NFATC2//EIF2AK2//PCSK5//ARID5B//NEK2//G2E3//GINS1//HGF//KIF20B//HES1//ACADM//ACAT1//BARD1//LCN1//LYZ//FZD7//ELN//ITGA4//ADRB1//CTSG//RMI1//CDC42//APOBEC3H//SAMD9L//ANLN//HERC6//…
GO:0002828	regulation of type 2 immune response	Biological process	4	23	410	16119	6.83733	0.00248894	0.0693474	2.60399	CD74//CD86//IFNB1//RSAD2
GO:0043949	regulation of cAMP-mediated signaling	Biological process	4	23	410	16119	6.83733	0.00248894	0.0693474	2.60399	ADRB1//CXCL10//RGS2//RASD2
GO:0002762	negative regulation of myeloid leukocyte differentiation	Biological process	5	38	410	16119	5.17298	0.00261242	0.0724185	2.58296	PRDM16//C1QC//MYC//ZNF675//INPP4B
GO:0006954	inflammatory response	Biological process	26	566	410	16119	1.80597	0.00277101	0.0762754	2.55736	FCGR1A//HLA-DRB4//GPX1//FN1//HP//PLSCR1//CASP1//CNR2//AOAH//KLF4//FABP4//IL18//HNRNPA0//CCR5//IL13//CXCL10//CD180//LYZ//NAIP//TLR8//PROK2//CCL23//CLEC7A//SIGLEC1//AIM2//TRIL
GO:0045444	fat cell differentiation	Biological process	11	161	410	16119	2.68609	0.00277949	0.0762754	2.55603	HES1//FABP4//PRDM16//ADRB1//NUDT7//RGS2//SLC2A4//GPX1//RETN//ARID5B//KLF4
GO:0007154	cell communication	Biological process	178	5919	410	16119	1.1823	0.00279361	0.0762796	2.55383	CNTLN//CCR5//IL18//MYC//CDK1//EIF2AK2//HGF//NTF3//PROK2//CD74//IFI6//PMAIP1//RASD2//CLEC7A//TRIM5//IRF7//TLR8//CD86//ENPEP//IL13//CXCL10//AREG//NFE2//PCSK5//CCL23//KLF10//C1QA//TNFSF10//S1PR4//ZBTB33//RSPO4//PITX2//ZBED3//FZD7//TNFSF13B//IQGAP2//CHRM4//RHPN1//CNTF//CSF3R//STX2//ERBB2//ALCAM//FCGR1A//FLNB//FYB//STAP1//DAPP1//HLA-DRB4//SP110//STMN1//LGALS9//LSP1//GPR85//PRKAR2B//STAC//NR2F2//CASP1/…
GO:0051054	positive regulation of DNA metabolic process	Biological process	9	116	410	16119	3.05027	0.0028356	0.0770408	2.54736	BRCC3//RNF8//AREG//CALR//CDK1//CDC42//HGF//MYC//NUDT16
GO:0001961	positive regulation of cytokine-mediated signaling pathway	Biological process	4	24	410	16119	6.55244	0.00292749	0.0786145	2.5335	IRF7//ZBP1//TREM2//CD74
GO:0006144	purine nucleobase metabolic process	Biological process	5	39	410	16119	5.04034	0.00293509	0.0786145	2.53238	CECR1//ADK//GMPR//GPX1//CAT
GO:0051240	positive regulation of multicellular organismal process	Biological process	27	598	410	16119	1.77508	0.00293671	0.0786145	2.53214	EIF2AK2//ADRB1//NPR1//SCPEP1//PROK2//CYP1B1//ADK//RETN//IRF7//DHX58//ZBP1//IL13//IL18//DDX58//ZC3HAV1//IFIH1//IRF8//AIM2//IKZF1//CASP1//CDK1//PML//RGS2//CD74//MYC//DDX60//RSAD2
GO:0009306	protein secretion	Biological process	13	211	410	16119	2.42223	0.00297781	0.0793258	2.5261	PCSK5//TNFSF13B//NOX5//AIM2//TLR8//RSAD2//IL13//CLEC4E//CLEC6A//CASP1//ADRB1//HLA-DRB4//CXCL10
GO:0002579	positive regulation of antigen processing and presentation	Biological process	3	12	410	16119	9.82866	0.00302894	0.0799085	2.51871	TREM2//TAP2//CD74
GO:0035458	cellular response to interferon-beta	Biological process	3	12	410	16119	9.82866	0.00302894	0.0799085	2.51871	IFNB1//STAT1//AIM2
GO:0032355	response to estradiol	Biological process	8	96	410	16119	3.27622	0.00308834	0.0810837	2.51028	RAMP3//CDKN1B//TXNIP//GPX1//AREG//PRL//NR2F2//CALR
GO:0050867	positive regulation of cell activation	Biological process	15	264	410	16119	2.23379	0.00321141	0.0839117	2.4933	TNFSF13B//IL13//NFATC2//CD74//HLA-DRB4//PAK1//CD86//CDC42//IL18//ADK//HES1//HLA-DMA//MYB//IKZF1//TGFBR2
GO:0046785	microtubule polymerization	Biological process	5	40	410	16119	4.91433	0.00328558	0.0854408	2.48339	CENPJ//MAPT//STMN1//CDKN1B//RGS2
GO:0044707	single-multicellular organism process	Biological process	187	6286	410	16119	1.16956	0.00336252	0.0870272	2.47333	FOXC1//LECT2//TRAPPC2//KLF10//IFITM1//RSAD2//CYP1B1//ENPEP//FN1//IL18//PROK2//CEACAM1//NOX5//APOLD1//HS6ST1//ACSBG1//TGFBR2//NRARP//PITX2//ASF1A//CAT//MYC//GPX1//LY6E//MYB//BTF3//DYX1C1//TUBB2B//MAPT//NR2F2//IKZF1//FABP4//NFATC2//EIF2AK2//PCSK5//ARID5B//NEK2//G2E3//GINS1//HGF//KIF20B//HES1//ACADM//ACAT1//BARD1//LCN1//LYZ//FZD7//ELN//ITGA4//ADRB1//CTSG//RMI1//CDC42//APOBEC3H//SAMD9L//ANLN//HERC6//…
GO:0060760	positive regulation of response to cytokine stimulus	Biological process	4	25	410	16119	6.29034	0.00341605	0.0879955	2.46648	CD74//IRF7//ZBP1//TREM2
GO:0002761	regulation of myeloid leukocyte differentiation	Biological process	8	98	410	16119	3.20936	0.00350833	0.0899483	2.4549	PRDM16//C1QC//IRF7//MYC//IKZF1//ZNF675//INPP4B//KLF10
GO:0002695	negative regulation of leukocyte activation	Biological process	9	120	410	16119	2.9486	0.00356042	0.0908573	2.4485	MNDA//CNR2//ERBB2//HLA-DRB4//IFNB1//NRARP//CD74//LST1//PTPN22
GO:0043086	negative regulation of catalytic activity	Biological process	31	729	410	16119	1.67182	0.00366541	0.0931013	2.43588	FABP4//UBASH3B//RGS2//CARD16//BIRC5//LCN1//SPINK6//CARD17//SERPINI1//PTTG1//CDKN1B//GCHFR//IFI6//GPX1//HGF//NAIP//KLF4//ZNF675//PDCD4//HEXIM1//NR2F2//CNR2//GLA//HP//PSMB9//BUB1B//PML//PKIB//PRKAR2B//TXNIP//IQGAP2
GO:2000113	negative regulation of cellular macromolecule biosynthetic process	Biological process	41	1044	410	16119	1.54397	0.00374015	0.0942869	2.42711	IKZF1//HEXIM1//TXNIP//ZNF675//HES1//IRF8//IRF7//NRARP//MYB//MYC//NFATC2//PITX2//HDAC8//YLPM1//BACH1//PRDM16//SP100//STAT1//GCFC2//NR2F2//KLF10//CALR//KLF4//ZBTB33//RAMP3//CDKN1B//FABP4//SCMH1//RBFOX2//PDCD4//GCLC//KCTD1//BIRC5//PML//PSPC1//ARID5B//EED//HESX1//EIF2AK2//ASF1A//RNF8
GO:0033002	muscle cell proliferation	Biological process	9	121	410	16119	2.92423	0.00376255	0.0942869	2.42452	IL13//RETN//STAT1//TGFBR2//NPR1//KLF4//C3ORF58//FOXC1//CDK1
GO:1901700	response to oxygen-containing compound	Biological process	46	1206	410	16119	1.49956	0.00376388	0.0942869	2.42436	CAT//GPX1//CDK1//CDKN1B//TXNIP//TGFBR2//RMI1//CLEC7A//IL18//STAT1//TRIM5//CD180//AREG//PRL//NR2F2//CALR//HNRNPA0//CNR2//CTSG//IL13//CASP1//SP100//KLF4//TYMS//AGRP//RETN//TNFSF10//PAK1//SLC2A4//CXCL10//HLA-DRB4//HP//ADH6//ATP5G2//CYP1B1//CCR5//CMPK2//IRF8//CAMP//CD86//FZD7//SLC29A1//PRKAR2B//RAMP3//HGF//KLF10
GO:0002460	adaptive immune response based on somatic recombination of immune receptors built from immunoglobulin superfamily domains	Biological process	13	217	410	16119	2.35525	0.0037828	0.0943283	2.42219	FCGR1A//HLA-DRB4//TNFSF13B//C1QA//C1QC//HLA-DMA//IRF7//TLR8//CD74//IL18//RNF8//IFNB1//RSAD2
GO:0016477	cell migration	Biological process	40	1015	410	16119	1.54935	0.00393317	0.097308	2.40526	DYX1C1//TUBB2B//MAPT//PITX2//NR2F2//CCR5//CCL23//CXCL10//ITGA4//FOXC1//SP100//GLIPR2//TGFBR2//ARID5B//RETN//RBFOX2//DDX58//MINK1//HACE1//HGF//NTF3//CYP1B1//IFITM1//CSF3R//CDC42//GPX1//S100P//FN1//CD84//CD74//KLF4//PADI2//CALR//KIF20B//ENPEP//HES1//NFATC2//CEACAM1//PARP9//CDK1
GO:0003081	regulation of systemic arterial blood pressure by renin-angiotensin	Biological process	4	26	410	16119	6.04841	0.00395723	0.097308	2.40261	PCSK5//CTSG//ENPEP//ADRB1
GO:0050691	regulation of defense response to virus by host	Biological process	4	26	410	16119	6.04841	0.00395723	0.097308	2.40261	DDX58//PML//APOBEC3G//AIM2
GO:0016064	immunoglobulin mediated immune response	Biological process	9	122	410	16119	2.90026	0.00397357	0.097308	2.40082	FCGR1A//HLA-DRB4//C1QA//C1QC//RNF8//HLA-DMA//IRF7//TLR8//CD74
GO:0042325	regulation of phosphorylation	Biological process	44	1146	410	16119	1.50946	0.00407105	0.0992501	2.39029	CDKN1B//CDKN3//SERTAD1//HERC5//CCNA1//EIF2AK2//CDK1//HGF//NTF3//PROK2//CD74//PML//ZBED3//ERBB2//PAK1//CAMP//FABP4//UBASH3B//CALR//TGFBR2//MYC//CDC42//IFNA16//IFNB1//PRKAR2B//AREG//FZD7//CNTF//HES1//IL13//TPD52L1//RGS2//TRIM5//ZNF675//PDCD4//KLF4//HEXIM1//NR2F2//CXCL10//MINK1//TREM2//GLIPR2//PKIB//BARD1
GO:0071900	regulation of protein serine/threonine kinase activity	Biological process	20	409	410	16119	1.92248	0.00418047	0.101465	2.37877	CDKN1B//CDKN3//SERTAD1//HERC5//CCNA1//HGF//NTF3//PROK2//CD74//CDK1//ERBB2//TPD52L1//RGS2//PAK1//ZNF675//PDCD4//HEXIM1//NR2F2//PKIB//PRKAR2B
GO:0000086	G2/M transition of mitotic cell cycle	Biological process	11	171	410	16119	2.52901	0.00440131	0.106352	2.35642	BACH1//CCNA1//RAD51C//FHL1//LIN54//BIRC5//NEK2//PRKAR2B//CENPJ//TPD52L1//CDK1
GO:0044702	single organism reproductive process	Biological process	41	1057	410	16119	1.52498	0.00462792	0.111335	2.33461	FOXC1//ACSBG1//NR2F2//SPIN4//DZIP1//GPR64//CCT6B//SCMH1//RAD51C//RGS2//PROK2//WIPF3//CALR//CABS1//CCNA1//PTTG1//MTL5//RNF8//STX2//CDK1//PCSK5//TGFBR2//SLC29A1//PRL//FZD7//RNF38//PITX2//ARID5B//TNFSF10//NOX5//DNAJC19//AGRP//RSPO3//ITGA4//HES1//NFE2//HS6ST1//CRIP1//AREG//CDKN1B//RETN
GO:0019724	B cell mediated immunity	Biological process	9	125	410	16119	2.83065	0.00466257	0.111677	2.33137	FCGR1A//HLA-DRB4//C1QA//C1QC//HLA-DMA//IRF7//TLR8//CD74//RNF8
GO:0051250	negative regulation of lymphocyte activation	Biological process	8	103	410	16119	3.05356	0.00475244	0.113332	2.32308	MNDA//ERBB2//HLA-DRB4//IFNB1//NRARP//CD74//LST1//PTPN22
GO:0044839	cell cycle G2/M phase transition	Biological process	11	173	410	16119	2.49977	0.00480152	0.113689	2.31862	LIN54//BIRC5//NEK2//PRKAR2B//CENPJ//TPD52L1//CCNA1//CDK1//BACH1//RAD51C//FHL1
GO:0045582	positive regulation of T cell differentiation	Biological process	6	62	410	16119	3.80464	0.0048297	0.113689	2.31608	MYB//CD86//IKZF1//TGFBR2//HLA-DMA//CD74
GO:0010558	negative regulation of macromolecule biosynthetic process	Biological process	42	1092	410	16119	1.5121	0.00482985	0.113689	2.31607	IKZF1//HEXIM1//TXNIP//ZNF675//HES1//IRF8//IRF7//NRARP//MYB//MYC//NFATC2//PITX2//HDAC8//YLPM1//BACH1//PRDM16//SP100//STAT1//GCFC2//NR2F2//KLF10//CALR//KLF4//ZBTB33//RAMP3//CDKN1B//FABP4//SCMH1//RBFOX2//PDCD4//GCLC//KCTD1//BIRC5//PML//PSPC1//ARID5B//EED//HESX1//EIF2AK2//ASF1A//TRIM14//RNF8
GO:0030162	regulation of proteolysis	Biological process	23	503	410	16119	1.79769	0.00502517	0.117779	2.29885	CDKN1B//PMAIP1//PML//CASP1//TNFSF10//DYX1C1//GPX1//CARD16//BIRC5//LCN1//SPINK6//CARD17//SERPINI1//PTTG1//FN1//GCLC//IFI6//HGF//NAIP//KLF4//MYC//TPD52L1//AIM2
GO:0023051	regulation of signaling	Biological process	87	2633	410	16119	1.29904	0.00512963	0.119713	2.28991	EIF2AK2//CDK1//HGF//NTF3//PROK2//CD74//RAMP3//PRKAR2B//RGS2//STAP1//SH3BGRL//ZNF675//C3ORF58//KLF4//CAT//LECT2//PRDM16//TGFBR2//HES1//TRIM5//CD180//CNR2//IQGAP2//ADRB1//ERBB2//KALRN//RIN2//GRTP1//ARHGAP15//SYDE1//MYC//IFNA16//IFNB1//CALR//DYX1C1//PAK1//IRF7//BPIFB1//RSAD2//HLA-DRB4//RGS13//RGS18//DHX58//CDC42//IL18//CNTF//IL13//TRIM22//LGALS9//ZC3HAV1//CASP1//TNFSF10//VAPA//CLEC6A//STAT1//TPD52L1…
GO:0009890	negative regulation of biosynthetic process	Biological process	44	1162	410	16119	1.48868	0.00521186	0.121115	2.28301	IKZF1//HEXIM1//TXNIP//ZNF675//HES1//IRF8//IRF7//NRARP//MYB//MYC//NFATC2//PITX2//HDAC8//YLPM1//BACH1//PRDM16//SP100//STAT1//GCFC2//NR2F2//KLF10//CALR//KLF4//ZBTB33//RAMP3//CDKN1B//FABP4//SCMH1//RBFOX2//PDCD4//GCLC//KCTD1//BIRC5//PML//PSPC1//ARID5B//EED//HESX1//EIF2AK2//ASF1A//TRIM14//GLA//RNF8//GCHFR
GO:0080135	regulation of cellular response to stress	Biological process	19	389	410	16119	1.92025	0.00523824	0.121212	2.28081	RAD51AP1//MYC//EIF2AK2//PAK1//ZNF675//PDCD4//PMAIP1//CD74//BRCC3//RNF8//MINK1//TPD52L1//FZD7//CDC42//HGF//GPX1//HP//PML//NUDT16
GO:0031324	negative regulation of cellular metabolic process	Biological process	58	1630	410	16119	1.39893	0.00533593	0.122952	2.27279	IKZF1//HEXIM1//TXNIP//ZNF675//HES1//IRF8//IRF7//NRARP//MYB//MYC//NFATC2//PITX2//HDAC8//YLPM1//BACH1//PRDM16//SP100//STAT1//GCFC2//NR2F2//KLF10//CALR//KLF4//ZBED3//FABP4//UBASH3B//ZBTB33//RAMP3//CDKN1B//SCMH1//RBFOX2//PDCD4//GCLC//KCTD1//BIRC5//PML//PSPC1//ARID5B//EED//HESX1//EIF2AK2//RASD2//ISG15//BARD1//ASF1A//TRIM14//RGS2//GLA//APOBEC3H//APOBEC3G//RNF8//NTF3//PSMB9//BUB1B//PKIB//NUDT16//HP//PRK…
GO:1903047	mitotic cell cycle process	Biological process	32	780	410	16119	1.61291	0.00539719	0.123841	2.26783	NDC80//NEK2//CDKN1B//CDKN3//MYB//PSMB9//RRM2//TYMS//CCNA1//CDK1//BACH1//LIN54//BIRC5//PRKAR2B//CENPJ//TPD52L1//ANLN//PML//STMN1//SPC25//OIP5//HGF//PBK//BUB1B//YEATS4//FAM83D//RNF8//PTTG1//KIF20B//CDC42//RAD51C//FHL1
GO:0010646	regulation of cell communication	Biological process	87	2639	410	16119	1.29609	0.00545571	0.12466	2.26315	EIF2AK2//CDK1//HGF//NTF3//PROK2//CD74//PRKAR2B//RAMP3//RGS2//STAP1//SH3BGRL//ZNF675//C3ORF58//KLF4//CAT//LECT2//PRDM16//TGFBR2//HES1//TRIM5//CD180//CNR2//IQGAP2//ADRB1//ERBB2//KALRN//RIN2//GRTP1//ARHGAP15//SYDE1//MYC//IFNA16//IFNB1//CALR//DYX1C1//PAK1//IRF7//BPIFB1//RSAD2//HLA-DRB4//RGS13//RGS18//DHX58//CDC42//IL18//CNTF//IL13//TRIM22//LGALS9//ZC3HAV1//CASP1//TNFSF10//VAPA//CLEC6A//STAT1//TPD52L1…
GO:0060711	labyrinthine layer development	Biological process	5	45	410	16119	4.36829	0.00550113	0.125174	2.25955	RSPO3//ITGA4//HES1//NFE2//HS6ST1
GO:2000026	regulation of multicellular organismal development	Biological process	49	1331	410	16119	1.44735	0.00554736	0.125702	2.25591	TGFBR2//CD86//HES1//STAT1//GLIPR2//RBFOX2//CDK1//DMRT2//CXCL10//NPR1//PML//NFE2//PRDM16//C1QC//ERBB2//GPX1//KLF4//FZD7//IKZF3//IFNB1//NRARP//CD74//HLA-DMA//APOLD1//MYB//ISG15//IRF7//MYC//IKZF1//FUOM//CALR//ZNF675//INPP4B//KLF10//NTF3//SP100//CYP1B1//CAMP//FN1//MAPT//CNTF//HGF//CDKN1B//ADRB1//IL13//EIF2AK2//FOXC1//RETN//KIF20B
GO:0002250	adaptive immune response	Biological process	14	254	410	16119	2.16695	0.00565575	0.127628	2.24751	FCGR1A//HLA-DRB4//TNFSF13B//IRF7//C1QA//C1QC//HLA-DMA//TLR8//CD74//IL18//RNF8//IFNB1//RSAD2//IFNA16
GO:0008284	positive regulation of cell proliferation	Biological process	31	752	410	16119	1.62068	0.00572798	0.128726	2.242	NRARP//MYC//STAT1//TGFBR2//TNFSF13B//IL13//NFATC2//CD74//IL18//ADK//HES1//CD86//RETN//ERBB2//PRL//CDK1//FZD7//CDC42//PITX2//CDKN1B//CNTF//NUDT16//CRIP2//SERTAD1//HMX2//BIRC5//CXCL10//AREG//NTF3//CALR//CAMP
GO:0031112	positive regulation of microtubule polymerization or depolymerization	Biological process	3	15	410	16119	7.86293	0.00591948	0.131408	2.22772	CDKN1B//MAPT//RGS2
GO:0043101	purine-containing compound salvage	Biological process	3	15	410	16119	7.86293	0.00591948	0.131408	2.22772	CECR1//ADK//GMPR
GO:0071285	cellular response to lithium ion	Biological process	3	15	410	16119	7.86293	0.00591948	0.131408	2.22772	CDKN1B//FABP4//CALR
GO:0050866	negative regulation of cell activation	Biological process	9	130	410	16119	2.72178	0.0060136	0.132957	2.22087	MNDA//CNR2//ERBB2//HLA-DRB4//IFNB1//NRARP//CD74//LST1//PTPN22
GO:0046635	positive regulation of alpha-beta T cell activation	Biological process	5	46	410	16119	4.27333	0.00604591	0.133132	2.21854	MYB//CD86//IKZF1//TGFBR2//IL18
GO:0006796	phosphate-containing compound metabolic process	Biological process	112	3551	410	16119	1.24	0.00614569	0.134786	2.21143	CDKN1B//CDKN3//SERTAD1//HERC5//CCNA1//CCR5//IL18//MYC//CDK1//EIF2AK2//HGF//NTF3//PROK2//CD74//PML//ZBED3//ERBB2//PAK1//CAMP//OAS1//OAS2//CMPK2//ADK//NPR1//RASD2//DNM3//GBP3//REM1//TUBB2B//MX2//GFM2//CDC42//GPX1//CAT//KIF20A//ABCD3//RAD51C//TAP2//KIF20B//ABCG1//SAMHD1//TYMS//TRPM6//FYB//BIRC5//NEK2//MINK1//CDK17//PBK//BUB1B//TGFBR2//TNK1//KALRN//XRCC6BP1//FABP4//UBASH3B//PPM1K//PTPN22//DAPP1//NCEH…
GO:0000302	response to reactive oxygen species	Biological process	10	155	410	16119	2.53643	0.00634921	0.138139	2.19728	TXNIP//GPX1//HP//AREG//STAT1//CAT//CYP1B1//KLF4//CDK1//HGF
GO:0045637	regulation of myeloid cell differentiation	Biological process	10	155	410	16119	2.53643	0.00634921	0.138139	2.19728	RBFOX2//PRDM16//C1QC//ISG15//IRF7//MYC//IKZF1//ZNF675//INPP4B//KLF10
GO:0042981	regulation of apoptotic process	Biological process	47	1275	410	16119	1.44925	0.00641886	0.139101	2.19254	CD74//CDKN1B//PMAIP1//PML//CASP1//TNFSF10//GCLC//GPX1//HGF//BIRC5//AMIGO2//MYC//NAIP//EIF2AK2//PSMB9//BARD1//PROK2//CAT//TNFRSF18//CDK1//TXNIP//ADRB1//CYP1B1//IFIT2//MNDA//ADAMTSL4//ING3//KALRN//IFI6//KLF4//TPD52L1//CNTF//NTF3//CDC42//SIGLEC1//SP100//FOXC1//IRF7//IFNB1//G2E3//CARD16//IKZF3//FBXO10//CARD17//IFIH1//STAT1//CALR
GO:0051336	regulation of hydrolase activity	Biological process	44	1177	410	16119	1.46971	0.00651854	0.140679	2.18585	CDKN1B//PMAIP1//PML//CASP1//TNFSF10//CALR//PRKAR2B//S1PR4//RGS2//CARD16//BIRC5//LCN1//SPINK6//CARD17//SERPINI1//PTTG1//FN1//IQGAP2//ADRB1//ERBB2//KALRN//DNAJC24//RIN2//GRTP1//ARHGAP15//NTF3//SYDE1//GCHFR//IFI6//GPX1//HGF//NAIP//KLF4//MYC//TPD52L1//CHML//DEPDC1B//RGS13//RGS18//ARHGAP18//OAS1//OAS3//PLSCR1//AIM2
GO:0009112	nucleobase metabolic process	Biological process	6	66	410	16119	3.57406	0.00655946	0.140679	2.18313	ADK//GMPR//GPX1//CAT//TYMS//CECR1
GO:0006793	phosphorus metabolic process	Biological process	113	3595	410	16119	1.23576	0.00656895	0.140679	2.1825	CDKN1B//CDKN3//SERTAD1//HERC5//CCNA1//CCR5//IL18//MYC//CDK1//EIF2AK2//HGF//NTF3//PROK2//CD74//PML//ZBED3//ERBB2//PAK1//CAMP//SUCLG2//OAS1//OAS2//CMPK2//ADK//NPR1//RASD2//DNM3//GBP3//REM1//TUBB2B//MX2//GFM2//CDC42//GPX1//CAT//KIF20A//ABCD3//RAD51C//TAP2//KIF20B//ABCG1//SAMHD1//TYMS//TRPM6//FYB//BIRC5//NEK2//MINK1//CDK17//PBK//BUB1B//TGFBR2//TNK1//KALRN//XRCC6BP1//FABP4//UBASH3B//PPM1K//PTPN22//DAP…
GO:0055017	cardiac muscle tissue growth	Biological process	5	47	410	16119	4.18241	0.00662754	0.140706	2.17865	C3ORF58//FOXC1//TGFBR2//CDK1//ADRB1
GO:0006333	chromatin assembly or disassembly	Biological process	9	132	410	16119	2.68054	0.00663141	0.140706	2.17839	OIP5//TSPYL4//ASF1A//CENPH//HIST2H2BE//H3F3B//NFE2//PADI2//HDAC8
GO:0051052	regulation of DNA metabolic process	Biological process	14	259	410	16119	2.12512	0.00668179	0.140706	2.17511	RAD51AP1//MYC//YLPM1//PML//BRCC3//RNF8//AREG//CALR//CDK1//CDC42//APOBEC3H//APOBEC3G//HGF//NUDT16
GO:0060674	placenta blood vessel development	Biological process	4	30	410	16119	5.24195	0.00669767	0.140706	2.17408	HES1//NFE2//HS6ST1//NR2F2
GO:0031327	negative regulation of cellular biosynthetic process	Biological process	43	1146	410	16119	1.47516	0.00669904	0.140706	2.17399	IKZF1//HEXIM1//TXNIP//ZNF675//HES1//IRF8//IRF7//NRARP//MYB//MYC//NFATC2//PITX2//HDAC8//YLPM1//BACH1//PRDM16//SP100//STAT1//GCFC2//NR2F2//KLF10//CALR//KLF4//ZBTB33//RAMP3//CDKN1B//FABP4//SCMH1//RBFOX2//PDCD4//GCLC//KCTD1//BIRC5//PML//PSPC1//ARID5B//EED//HESX1//EIF2AK2//ASF1A//TRIM14//GLA//RNF8
GO:0048731	system development	Biological process	121	3891	410	16119	1.22258	0.0067306	0.140827	2.17195	FOXC1//LECT2//TRAPPC2//KLF10//CYP1B1//ENPEP//FN1//IL18//PROK2//CEACAM1//NOX5//APOLD1//HS6ST1//ACSBG1//TGFBR2//NRARP//PITX2//CAT//MYC//DYX1C1//TUBB2B//MAPT//NR2F2//IKZF1//PCSK5//ARID5B//HGF//KIF20B//HES1//ACADM//ACAT1//FZD7//CDC42//APOBEC3H//SAMD9L//ANLN//HERC6//CD86//STAT1//ELN//STX2//FHL1//NAIP//NTF3//KALRN//STMN1//ERBB2//ALCAM//PAK1//TREM2//CDK1//DNM3//IL1RAPL2//SERPINI1//H3F3B//HMX2//HESX1//HE…
GO:0048732	gland development	Biological process	19	399	410	16119	1.87213	0.00681843	0.14212	2.16632	HGF//HES1//ACADM//ACAT1//ARID5B//SLC29A1//PRL//LY6E//FOXC1//GPX1//IKZF1//MYB//PML//PITX2//TGFBR2//AREG//CDC42//CRIP1//CDKN1B
GO:0010629	negative regulation of gene expression	Biological process	40	1050	410	16119	1.4977	0.00690801	0.143192	2.16065	IKZF1//HEXIM1//TXNIP//ZNF675//HES1//IRF8//IRF7//NRARP//MYB//MYC//NFATC2//PITX2//HDAC8//YLPM1//BACH1//PRDM16//SP100//STAT1//GCFC2//NR2F2//KLF10//CALR//KLF4//SCMH1//ZBTB33//RAMP3//CDKN1B//FABP4//RBFOX2//PDCD4//GCLC//KCTD1//BIRC5//PML//PSPC1//ARID5B//EED//HESX1//ASF1A//CDC42
GO:0006508	proteolysis	Biological process	49	1347	410	16119	1.43015	0.0069223	0.143192	2.15975	UBA7//UBE2L6//ISG15//FBXO10//HERC5//HERC6//HACE1//USP18//FBXO4//RNF8//CDKN1B//PMAIP1//PML//CASP1//TNFSF10//DYX1C1//GPX1//CARD16//BIRC5//LCN1//SPINK6//CARD17//SERPINI1//PTTG1//FN1//PSMB9//BUB1B//CDK1//GCLC//IFI6//HGF//NAIP//KLF4//MYC//TPD52L1//AIM2//NUDT16//CTSG//ENPEP//METAP1D//GCA//LAP3//PCSK5//ADAMTSL4//SCPEP1//PGA3//PGA4//BRCC3//XRCC6BP1
GO:0002449	lymphocyte mediated immunity	Biological process	12	208	410	16119	2.26815	0.00709436	0.145145	2.14909	FCGR1A//HLA-DRB4//C1QA//C1QC//CLEC2A//HLA-DMA//IRF7//TLR8//CD74//RNF8//IFNB1//RSAD2
GO:0000079	regulation of cyclin-dependent protein serine/threonine kinase activity	Biological process	7	88	410	16119	3.1273	0.00710065	0.145145	2.1487	CDKN1B//HEXIM1//NR2F2//CDKN3//SERTAD1//HERC5//CCNA1
GO:0009151	purine deoxyribonucleotide metabolic process	Biological process	3	16	410	16119	7.37149	0.00714962	0.145145	2.14572	ADK//SAMHD1//NUDT16
GO:0032204	regulation of telomere maintenance	Biological process	3	16	410	16119	7.37149	0.00714962	0.145145	2.14572	PML//MYC//YLPM1
GO:0051882	mitochondrial depolarization	Biological process	3	16	410	16119	7.37149	0.00714962	0.145145	2.14572	GCLC//IFI6//CASP1
GO:0048738	cardiac muscle tissue development	Biological process	10	158	410	16119	2.48827	0.00723732	0.146381	2.14042	CDC42//ACADM//CALR//PITX2//FOXC1//LY6E//CDK1//C3ORF58//TGFBR2//ADRB1
GO:0044248	cellular catabolic process	Biological process	82	2490	410	16119	1.2947	0.0072683	0.146466	2.13857	RPSA//RPL10//RPL34//RPL37A//UBA7//UBE2L6//ISG15//FBXO10//HERC5//HERC6//HACE1//EXOSC9//RAD51C//ISG20//CECR1//RASD2//DNM3//GBP3//REM1//TUBB2B//MX2//GFM2//CDC42//GPX1//CAT//KIF20A//ABCD3//TAP2//KIF20B//ABCG1//SAMHD1//OAS2//NUDT16//USP18//FBXO4//RNF8//IBA57//KMO//ECH1//ACADM//SMPDL3A//DYX1C1//ACAT1//APOBEC3H//APOBEC3G//PMAIP1//MAPT//NUDT7//LYZ//ABHD10//FABP4//PON2//CYP39A1//PSMB9//BUB1B//PTTG1//CDK1/…
GO:0031399	regulation of protein modification process	Biological process	45	1218	410	16119	1.45251	0.00731725	0.14691	2.13565	CDKN1B//CDKN3//SERTAD1//HERC5//CCNA1//EIF2AK2//CDK1//HGF//NTF3//PROK2//CD74//PML//ZBED3//ERBB2//PAK1//CAMP//FABP4//UBASH3B//CALR//RASD2//GCLC//ISG15//FBXO4//TGFBR2//CDC42//IFNA16//IFNB1//PRKAR2B//CNTF//HES1//IL13//TPD52L1//RGS2//ZNF675//PDCD4//HEXIM1//NR2F2//CXCL10//TREM2//PSMB9//BUB1B//MYB//EED//PKIB//NFE2
GO:0043067	regulation of programmed cell death	Biological process	47	1285	410	16119	1.43797	0.00738116	0.147378	2.13188	CD74//CDKN1B//PMAIP1//PML//CASP1//TNFSF10//GCLC//GPX1//HGF//BIRC5//AMIGO2//MYC//NAIP//EIF2AK2//PSMB9//BARD1//PROK2//CAT//TNFRSF18//CDK1//CARD16//IKZF3//FBXO10//CARD17//IFIH1//STAT1//CALR//TXNIP//ADRB1//CYP1B1//IFIT2//MNDA//ADAMTSL4//ING3//KALRN//IFI6//KLF4//TPD52L1//CNTF//NTF3//CDC42//SIGLEC1//SP100//FOXC1//IRF7//IFNB1//G2E3
GO:0010605	negative regulation of macromolecule metabolic process	Biological process	57	1622	410	16119	1.38159	0.00739452	0.147378	2.13109	IKZF1//HEXIM1//TXNIP//ZNF675//HES1//IRF8//IRF7//NRARP//MYB//MYC//NFATC2//PITX2//HDAC8//YLPM1//BACH1//PRDM16//SP100//STAT1//GCFC2//NR2F2//KLF10//CALR//KLF4//ZBED3//FABP4//UBASH3B//CDC42//SCMH1//ZBTB33//RAMP3//CDKN1B//RBFOX2//PDCD4//GCLC//KCTD1//BIRC5//PML//PSPC1//ARID5B//EED//HESX1//EIF2AK2//RASD2//ISG15//BARD1//ASF1A//TRIM14//RGS2//APOBEC3H//APOBEC3G//RNF8//NTF3//PSMB9//BUB1B//PKIB//NUDT16//PRKAR…
GO:0051241	negative regulation of multicellular organismal process	Biological process	18	374	410	16119	1.89215	0.0075031	0.148998	2.12476	RGS2//KLF4//NFE2//DDX58//HERC5//RNF125//IFIH1//UBA7//DHX58//UBE2L6//ISG15//HLA-DRB4//ADRB1//CNTF//TGFBR2//IL13//STAT1//IFNB1
GO:0046638	positive regulation of alpha-beta T cell differentiation	Biological process	4	31	410	16119	5.07286	0.00753837	0.149156	2.12272	MYB//CD86//IKZF1//TGFBR2
GO:0043154	negative regulation of cysteine-type endopeptidase activity involved in apoptotic process	Biological process	6	68	410	16119	3.46894	0.00757528	0.149345	2.1206	IFI6//GPX1//HGF//BIRC5//NAIP//KLF4
GO:0006302	double-strand break repair	Biological process	9	135	410	16119	2.62098	0.00764809	0.150238	2.11645	RAD51AP1//RAD51C//RNF8//XRCC6BP1//PML//NUDT16//DTX3L//BRCC3//PARP9
GO:0019538	protein metabolic process	Biological process	142	4688	410	16119	1.19084	0.00777997	0.152281	2.10902	CDKN1B//CDKN3//SERTAD1//HERC5//CCNA1//EIF2AK2//CDK1//HGF//NTF3//PROK2//CD74//FBXO4//G2E3//PSMB9//LRSAM1//UBA7//UBE2L6//ISG15//FBXO10//HERC6//HACE1//PML//ZBED3//ERBB2//PAK1//CAMP//CTSG//ENPEP//PFDN6//CCT6B//DNAJC19//DNAJC21//TUBB2B//CALR//C1QA//C1QC//METAP1D//TRIM22//RNF38//KBTBD13//RNF125//BARD1//FARSB//RPSA//RPL10//RPL34//RPL37A//MRPL24//MRPL33//RGS2//PCSK5//TRPM6//FYB//BIRC5//NEK2//NPR1//MINK1/…
GO:0032103	positive regulation of response to external stimulus	Biological process	11	185	410	16119	2.33763	0.00784614	0.153028	2.10534	FCGR1A//CXCL10//CD180//FABP4//IL18//NTF3//CD74//DDX60//DHX58//ZC3HAV1//CALR
GO:0055086	nucleobase-containing small molecule metabolic process	Biological process	57	1628	410	16119	1.3765	0.00795921	0.154681	2.09913	ADK//GMPR//GPX1//CAT//CECR1//OAS1//OAS2//CMPK2//NPR1//RASD2//DNM3//GBP3//REM1//TUBB2B//MX2//GFM2//CDC42//KIF20A//ABCD3//RAD51C//TAP2//KIF20B//ABCG1//SAMHD1//TYMS//MAT2B//FLAD1//ATP5S//ADRB1//NUDT7//RRM2//APOBEC3H//APOBEC3G//GSR//ATP5G2//LDHB//CXCL10//IQGAP2//ERBB2//KALRN//DNAJC24//RIN2//GRTP1//ARHGAP15//NTF3//SYDE1//IPCEF1//KMO//NUDT16//CHML//DEPDC1B//RGS2//RGS13//RGS18//ARHGAP18//SULT1A1//PLSCR1
GO:0009987	cellular process	Biological process	376	14171	410	16119	1.04314	0.00811188	0.157089	2.09088	RPSA//ACSBG1//RRM2//RMI1//KIAA0101//CDK1//NDC80//BIRC5//NEK2//SPC25//PTTG1//MYC//TUBB2B//CDKN1B//CDKN3//SERTAD1//HERC5//CCNA1//MYB//PSMB9//TYMS//BACH1//LIN54//PRKAR2B//CENPJ//TPD52L1//ANLN//GCLC//MAT2B//IKZF1//HEXIM1//TXNIP//ZNF675//HES1//IRF8//IRF7//NRARP//NFATC2//PITX2//HDAC8//YLPM1//PRDM16//SP100//STAT1//GCFC2//NR2F2//KLF10//CALR//KLF4//CNTLN//CCR5//IL18//RPL10//RPL34//RPL37A//EIF2AK2//HGF//NT…
GO:0050671	positive regulation of lymphocyte proliferation	Biological process	8	113	410	16119	2.78334	0.00822699	0.158755	2.08476	TNFSF13B//IL13//NFATC2//CD74//IL18//ADK//HES1//CD86
GO:0048513	organ development	Biological process	92	2861	410	16119	1.26422	0.00836117	0.159341	2.07773	FOXC1//ACSBG1//CAT//MYC//IKZF1//PCSK5//ARID5B//HGF//HES1//ACADM//ACAT1//NR2F2//PITX2//TGFBR2//APOBEC3H//SAMD9L//ANLN//HERC6//CYP1B1//CDC42//STAT1//ELN//STX2//FHL1//H3F3B//HMX2//NTF3//FZD7//HESX1//HEXIM1//CRIP1//ERBB2//ITGA4//CXCL10//FLNB//SLC29A1//PRL//CDSN//RNF38//TNFSF10//KLF4//GLIPR2//RBFOX2//SEZ6L2//PADI2//CRIP2//IRF8//PML//IFNA16//IFNB1//MYB//TXNIP//IVL//PTPN22//EXOC6//CLEC1B//PIR//KLF10//LY…
GO:0048522	positive regulation of cellular process	Biological process	117	3770	410	16119	1.22011	0.00839015	0.159341	2.07623	EIF2AK2//CDK1//HGF//NTF3//PROK2//CD74//RAMP3//ERBB2//PAK1//CAMP//NRARP//MYC//STAT1//TGFBR2//CXCL10//PADI2//CDKN1B//PML//PSMB9//CALR//ADRB1//TNFSF13B//CNTF//NUDT16//CRIP2//SERTAD1//HMX2//HES1//BIRC5//AREG//CD86//STAP1//SH3BGRL//GLIPR2//NOX5//MSR1//PMAIP1//HP//RAD51C//CAT//RETN//FOXC1//IRF7//MYB//NFATC2//NFE2//PRDM16//SP100//NR2F2//YEATS4//FZD7//KLF4//H3F3B//EXOSC9//NPR1//IL13//MAPT//RGS2//CDC42//H…
GO:0006915	apoptotic process	Biological process	59	1702	410	16119	1.36285	0.00851082	0.159341	2.07003	IFI6//PMAIP1//CD74//CDKN1B//PML//CASP1//TNFSF10//MAPT//GCLC//GPX1//HGF//BIRC5//AMIGO2//MYC//NAIP//EIF2AK2//PSMB9//BARD1//PROK2//CAT//TNFRSF18//CDK1//CRIP1//CYP1B1//IFIT2//CARD16//IKZF3//FBXO10//CARD17//IFIH1//STAT1//CALR//TXNIP//ADRB1//MNDA//ADAMTSL4//ING3//KALRN//KLF4//TPD52L1//CNTF//NTF3//CDC42//SIGLEC1//SP100//FOXC1//TGFBR2//IRF7//IFNB1//G2E3//PDCD4//PAK1//PLSCR1//XAF1//BUB1B//NOX5//FAM188A//T…
GO:0002577	regulation of antigen processing and presentation	Biological process	3	17	410	16119	6.93788	0.00851996	0.159341	2.06956	TREM2//TAP2//CD74
GO:0030852	regulation of granulocyte differentiation	Biological process	3	17	410	16119	6.93788	0.00851996	0.159341	2.06956	PRDM16//C1QC//IKZF1
GO:0044126	regulation of growth of symbiont in host	Biological process	3	17	410	16119	6.93788	0.00851996	0.159341	2.06956	CTSG//IRF8//CAMP
GO:0044130	negative regulation of growth of symbiont in host	Biological process	3	17	410	16119	6.93788	0.00851996	0.159341	2.06956	CTSG//IRF8//CAMP
GO:0044144	modulation of growth of symbiont involved in interaction with host	Biological process	3	17	410	16119	6.93788	0.00851996	0.159341	2.06956	CTSG//IRF8//CAMP
GO:0044146	negative regulation of growth of symbiont involved in interaction with host	Biological process	3	17	410	16119	6.93788	0.00851996	0.159341	2.06956	CTSG//IRF8//CAMP
GO:0032946	positive regulation of mononuclear cell proliferation	Biological process	8	114	410	16119	2.75892	0.00865771	0.160816	2.0626	TNFSF13B//IL13//NFATC2//CD74//IL18//ADK//HES1//CD86
GO:0071901	negative regulation of protein serine/threonine kinase activity	Biological process	8	114	410	16119	2.75892	0.00865771	0.160816	2.0626	RGS2//ZNF675//PDCD4//CDKN1B//HEXIM1//NR2F2//PRKAR2B//PKIB
GO:2000117	negative regulation of cysteine-type endopeptidase activity	Biological process	6	70	410	16119	3.36983	0.00869991	0.161052	2.06049	IFI6//GPX1//HGF//BIRC5//NAIP//KLF4
GO:0006336	DNA replication-independent nucleosome assembly	Biological process	4	33	410	16119	4.76541	0.00942155	0.172655	2.02588	OIP5//CENPH//ASF1A//H3F3B
GO:0034724	DNA replication-independent nucleosome organization	Biological process	4	33	410	16119	4.76541	0.00942155	0.172655	2.02588	ASF1A//H3F3B//OIP5//CENPH
GO:0045930	negative regulation of mitotic cell cycle	Biological process	4	33	410	16119	4.76541	0.00942155	0.172655	2.02588	FHL1//CDKN1B//FOXC1//PML
GO:0010941	regulation of cell death	Biological process	48	1337	410	16119	1.41145	0.0094763	0.173077	2.02336	CD74//CDKN1B//PMAIP1//PML//CASP1//TNFSF10//GCLC//GPX1//HGF//BIRC5//AMIGO2//MYC//NAIP//EIF2AK2//PSMB9//BARD1//PROK2//CAT//TNFRSF18//CDK1//HP//CARD16//IKZF3//FBXO10//CARD17//IFIH1//STAT1//CALR//TXNIP//ADRB1//CYP1B1//IFIT2//MNDA//ADAMTSL4//ING3//KALRN//IFI6//KLF4//TPD52L1//CNTF//NTF3//CDC42//SIGLEC1//SP100//FOXC1//IRF7//IFNB1//G2E3
GO:0009411	response to UV	Biological process	8	116	410	16119	2.71135	0.00956949	0.173618	2.01911	GPX1//CAT//IVL//MYC//CRIP1//PMAIP1//PML//KIAA0101
GO:0051701	interaction with host	Biological process	8	116	410	16119	2.71135	0.00956949	0.173618	2.01911	EIF2AK2//TAP2//TYMS//CCR5//IFITM1//TRIM5//TLR8//CAMP
GO:0010951	negative regulation of endopeptidase activity	Biological process	12	217	410	16119	2.17408	0.00977085	0.176684	2.01007	IFI6//GPX1//HGF//BIRC5//NAIP//KLF4//CARD16//LCN1//SPINK6//CARD17//SERPINI1//PTTG1
GO:0072234	metanephric nephron tubule development	Biological process	3	18	410	16119	6.55244	0.0100338	0.17938	1.99854	ACAT1//HES1//STAT1
GO:0072243	metanephric nephron epithelium development	Biological process	3	18	410	16119	6.55244	0.0100338	0.17938	1.99854	ACAT1//HES1//STAT1
GO:0034728	nucleosome organization	Biological process	8	117	410	16119	2.68818	0.0100513	0.17938	1.99778	OIP5//TSPYL4//ASF1A//CENPH//HIST2H2BE//RNF8//H3F3B//NFE2
GO:0070665	positive regulation of leukocyte proliferation	Biological process	8	117	410	16119	2.68818	0.0100513	0.17938	1.99778	TNFSF13B//IL13//NFATC2//CD74//IL18//ADK//HES1//CD86
GO:0012501	programmed cell death	Biological process	59	1720	410	16119	1.34858	0.0104958	0.186702	1.97898	IFI6//PMAIP1//CD74//ADRB1//FBXO10//PDCD4//BIRC5//MAPT//PAK1//PLSCR1//PML//ADAMTSL4//XAF1//G2E3//PSMB9//STAT1//BUB1B//TGFBR2//NOX5//FAM188A//CASP1//TCHP//TNFSF10//TNFRSF18//AIM2//CDK1//CDKN1B//GCLC//GPX1//HGF//AMIGO2//MYC//NAIP//EIF2AK2//BARD1//PROK2//CAT//CRIP1//CYP1B1//IFIT2//CARD16//IKZF3//CARD17//IFIH1//CALR//TXNIP//MNDA//ING3//KALRN//KLF4//TPD52L1//CNTF//NTF3//CDC42//SIGLEC1//SP100//FOXC1//IR…
GO:0046425	regulation of JAK-STAT cascade	Biological process	7	95	410	16119	2.89687	0.0106373	0.188228	1.97317	IFNA16//IFNB1//CNTF//HES1//IL13//CYP1B1//PRL
GO:0001932	regulation of protein phosphorylation	Biological process	36	948	410	16119	1.49296	0.0106505	0.188228	1.97263	CDKN1B//CDKN3//SERTAD1//HERC5//CCNA1//EIF2AK2//CDK1//HGF//NTF3//PROK2//CD74//ZBED3//ERBB2//PAK1//CAMP//FABP4//UBASH3B//CALR//TGFBR2//CDC42//IFNA16//IFNB1//PRKAR2B//CNTF//HES1//IL13//TPD52L1//RGS2//ZNF675//PDCD4//HEXIM1//NR2F2//CXCL10//TREM2//PKIB//PML
GO:0016310	phosphorylation	Biological process	62	1826	410	16119	1.33489	0.0107676	0.189683	1.96788	CDKN1B//CDKN3//SERTAD1//HERC5//CCNA1//CCR5//IL18//MYC//CDK1//EIF2AK2//HGF//NTF3//PROK2//CD74//PML//ZBED3//ERBB2//PAK1//CAMP//CMPK2//TRPM6//FYB//BIRC5//NEK2//NPR1//MINK1//CDK17//PBK//BUB1B//TGFBR2//TNK1//KALRN//XRCC6BP1//FABP4//UBASH3B//CALR//CNTLN//CDC42//IFNA16//IFNB1//PRKAR2B//BARD1//AREG//FZD7//CNTF//HES1//IL13//TPD52L1//RGS2//TRIM5//ZNF675//PDCD4//KLF4//HEXIM1//NR2F2//CXCL10//TREM2//GLIPR2//P…
GO:0060419	heart growth	Biological process	5	53	410	16119	3.70893	0.0109588	0.192431	1.96024	C3ORF58//FOXC1//TGFBR2//CDK1//ADRB1
GO:0022414	reproductive process	Biological process	43	1181	410	16119	1.43144	0.0110237	0.19295	1.95767	FOXC1//ACSBG1//NR2F2//SPIN4//DZIP1//GPR64//CCT6B//SCMH1//RAD51C//RGS2//PROK2//WIPF3//CALR//CABS1//CCNA1//PTTG1//MTL5//RNF8//STX2//CDK1//PRL//PSG6//PCSK5//TGFBR2//SLC29A1//FZD7//RNF38//PITX2//ARID5B//TNFSF10//NOX5//DNAJC19//AGRP//FUOM//RSPO3//ITGA4//HES1//NFE2//HS6ST1//CRIP1//AREG//CDKN1B//RETN
GO:0019222	regulation of metabolic process	Biological process	176	6025	410	16119	1.14844	0.0111515	0.194563	1.95267	CDKN1B//CDKN3//SERTAD1//HERC5//CCNA1//BACH1//RRM2//TYMS//CDK1//IKZF1//HEXIM1//TXNIP//ZNF675//HES1//IRF8//IRF7//NRARP//MYB//MYC//NFATC2//PITX2//HDAC8//YLPM1//PRDM16//SP100//STAT1//GCFC2//NR2F2//KLF10//CALR//KLF4//EIF2AK2//HGF//NTF3//PROK2//CD74//RBFOX2//RAMP3//PML//ZBED3//ERBB2//PAK1//CAMP//CTSG//ENPEP//ADRB1//ACADM//PADI2//EED//ZNF705G//TRIM22//DMRT2//ZNF273//ZNF573//LIN54//ZNF714//TFEC//FOXC1//Z…
GO:0045621	positive regulation of lymphocyte differentiation	Biological process	6	74	410	16119	3.18767	0.0112995	0.195894	1.94694	HLA-DMA//CD74//MYB//CD86//IKZF1//TGFBR2
GO:0050868	negative regulation of T cell activation	Biological process	6	74	410	16119	3.18767	0.0112995	0.195894	1.94694	ERBB2//HLA-DRB4//IFNB1//NRARP//CD74//PTPN22
GO:0040007	growth	Biological process	33	856	410	16119	1.51563	0.011558	0.198976	1.93712	GINS1//FZD7//ERBB2//H3F3B//EXOSC9//CDKN1B//FHL1//NPR1//PML//TCHP//TNK1//CTSG//IRF8//CAMP//RMI1//ARID5B//CDC42//LY6E//ING3//YEATS4//PRL//ADRB1//IKZF1//GPX1//TGFBR2//FN1//MAPT//FOXC1//TYMS//C3ORF58//CDK1//AREG//CNTF
GO:0009409	response to cold	Biological process	4	35	410	16119	4.4931	0.0115866	0.198976	1.93604	ADRB1//GMPR//ACADM//CXCL10
GO:0030890	positive regulation of B cell proliferation	Biological process	4	35	410	16119	4.4931	0.0115866	0.198976	1.93604	TNFSF13B//IL13//NFATC2//CD74
GO:0002227	innate immune response in mucosa	Biological process	3	19	410	16119	6.20757	0.0116937	0.199561	1.93205	CAMP//HIST2H2BE//BPIFB1
GO:0060716	labyrinthine layer blood vessel development	Biological process	3	19	410	16119	6.20757	0.0116937	0.199561	1.93205	HES1//NFE2//HS6ST1
GO:0001836	release of cytochrome c from mitochondria	Biological process	5	54	410	16119	3.64024	0.0118317	0.201287	1.92695	PMAIP1//TNFSF10//GPX1//HGF//IFI6
GO:0032481	positive regulation of type I interferon production	Biological process	6	75	410	16119	3.14517	0.0120267	0.203968	1.91985	DDX58//IRF7//ZC3HAV1//IFIH1//DHX58//ZBP1
GO:2001020	regulation of response to DNA damage stimulus	Biological process	8	121	410	16119	2.59931	0.0121602	0.205594	1.91506	RAD51AP1//PMAIP1//CD74//BRCC3//RNF8//PML//NUDT16//MYC
GO:0015031	protein transport	Biological process	49	1391	410	16119	1.38492	0.0122686	0.206787	1.9112	PCSK5//TXNIP//PML//FYB//CALR//RPSA//RPL10//RPL34//RPL37A//DNAJC19//TIMM9//RAMP3//CHML//STX2//GGA3//STAP1//CD74//HES1//PRL//CXCL10//TAP2//CDK1//ABCG1//FZD7//IL18//MSR1//DDX58//BARD1//SP100//TNFSF13B//NOX5//AIM2//TLR8//RSAD2//IL13//CLEC4E//CLEC6A//CASP1//LRSAM1//CDC42//ADRB1//HLA-DRB4//KIF20A//CCT6B//HLA-DMA//MX2//EXOC6//BTF3//SFT2D3
GO:0070507	regulation of microtubule cytoskeleton organization	Biological process	7	98	410	16119	2.80819	0.01249	0.209677	1.90344	MAPT//STMN1//CDKN1B//RGS2//CENPJ//NEK2//CDC42
GO:0022402	cell cycle process	Biological process	42	1157	410	16119	1.42715	0.0125169	0.209677	1.9025	NDC80//NEK2//CDKN1B//CDKN3//MYB//PSMB9//RRM2//TYMS//CCNA1//CDK1//BACH1//LIN54//BIRC5//PRKAR2B//CENPJ//TPD52L1//ANLN//KIF20A//NOX5//PML//MYC//BARD1//CALR//KIF20B//AUNIP//STMN1//SPC25//HDAC8//RAD51C//OIP5//HGF//PBK//BUB1B//YEATS4//FAM83D//RNF8//PTTG1//CDC42//SYDE1//FHL1//BRCC3//NUDT16
GO:0002440	production of molecular mediator of immune response	Biological process	8	122	410	16119	2.57801	0.0127347	0.211591	1.89501	HLA-DRB4//IL13//TRIL//RNF8//TNFSF13B//CD74//IFNB1//RSAD2
GO:0032886	regulation of microtubule-based process	Biological process	8	122	410	16119	2.57801	0.0127347	0.211591	1.89501	MAPT//STMN1//CDKN1B//RGS2//CENPJ//NEK2//CDC42//ERBB2
GO:0010466	negative regulation of peptidase activity	Biological process	12	225	410	16119	2.09678	0.0127553	0.211591	1.89431	CARD16//BIRC5//LCN1//SPINK6//CARD17//SERPINI1//PTTG1//IFI6//GPX1//HGF//NAIP//KLF4
GO:0048660	regulation of smooth muscle cell proliferation	Biological process	6	76	410	16119	3.10379	0.0127862	0.211591	1.89326	IL13//RETN//STAT1//TGFBR2//NPR1//KLF4
GO:0009892	negative regulation of metabolic process	Biological process	60	1773	410	16119	1.33044	0.0129019	0.212861	1.88935	IKZF1//HEXIM1//TXNIP//ZNF675//HES1//IRF8//IRF7//NRARP//MYB//MYC//NFATC2//PITX2//HDAC8//YLPM1//BACH1//PRDM16//SP100//STAT1//GCFC2//NR2F2//KLF10//CALR//KLF4//ZBED3//FABP4//UBASH3B//GCHFR//CDC42//SCMH1//ZBTB33//RAMP3//CDKN1B//RBFOX2//PDCD4//GCLC//KCTD1//BIRC5//PML//PSPC1//ARID5B//EED//HESX1//EIF2AK2//RASD2//ISG15//BARD1//ASF1A//TRIM14//RGS2//GLA//APOBEC3H//APOBEC3G//RNF8//NTF3//PSMB9//BUB1B//PKIB//N…
GO:0048870	cell motility	Biological process	40	1095	410	16119	1.43615	0.013327	0.218554	1.87527	DYX1C1//TUBB2B//MAPT//PITX2//NR2F2//CCR5//CCL23//CXCL10//ITGA4//FOXC1//SP100//GLIPR2//TGFBR2//ARID5B//RETN//ENPEP//HES1//NFATC2//CEACAM1//PARP9//CDK1//RBFOX2//DDX58//MINK1//HACE1//HGF//NTF3//CYP1B1//IFITM1//CSF3R//CDC42//GPX1//S100P//FN1//CD84//CD74//KLF4//PADI2//CALR//KIF20B
GO:0051674	localization of cell	Biological process	40	1095	410	16119	1.43615	0.013327	0.218554	1.87527	DYX1C1//TUBB2B//MAPT//PITX2//NR2F2//CCR5//CCL23//CXCL10//ITGA4//FOXC1//SP100//GLIPR2//TGFBR2//ARID5B//RETN//ENPEP//HES1//NFATC2//CEACAM1//PARP9//CDK1//RBFOX2//DDX58//MINK1//HACE1//HGF//NTF3//CYP1B1//IFITM1//CSF3R//CDC42//GPX1//S100P//FN1//CD84//CD74//KLF4//PADI2//CALR//KIF20B
GO:0045061	thymic T cell selection	Biological process	3	20	410	16119	5.8972	0.0135021	0.220764	1.8696	HLA-DMA//CD74//MINK1
GO:0032844	regulation of homeostatic process	Biological process	15	311	410	16119	1.8962	0.0137055	0.222277	1.8631	CD74//NPR1//FHL1//PML//RBFOX2//CCR5//MYC//YLPM1//HLA-DRB4//ISG15//UBASH3B//IL13//CXCL10//GCLC//IFI6
GO:0006282	regulation of DNA repair	Biological process	5	56	410	16119	3.51024	0.0137168	0.222277	1.86275	RAD51AP1//BRCC3//RNF8//PML//NUDT16
GO:2001022	positive regulation of response to DNA damage stimulus	Biological process	5	56	410	16119	3.51024	0.0137168	0.222277	1.86275	PMAIP1//BRCC3//RNF8//NUDT16//MYC
GO:0001990	regulation of systemic arterial blood pressure by hormone	Biological process	4	37	410	16119	4.25023	0.0140475	0.225628	1.8524	PCSK5//CTSG//ENPEP//ADRB1
GO:0009132	nucleoside diphosphate metabolic process	Biological process	4	37	410	16119	4.25023	0.0140475	0.225628	1.8524	CMPK2//RRM2//NUDT16//NUDT7
GO:0060038	cardiac muscle cell proliferation	Biological process	4	37	410	16119	4.25023	0.0140475	0.225628	1.8524	TGFBR2//CDK1//C3ORF58//FOXC1
GO:0031400	negative regulation of protein modification process	Biological process	18	400	410	16119	1.76916	0.0142576	0.22833	1.84595	ZBED3//FABP4//UBASH3B//RASD2//GCLC//ISG15//RGS2//ZNF675//PDCD4//CDKN1B//HEXIM1//NR2F2//NTF3//PSMB9//BUB1B//PKIB//PML//PRKAR2B
GO:0007067	mitotic nuclear division	Biological process	17	371	410	16119	1.80148	0.0144318	0.230444	1.84068	NDC80//NEK2//KIF20B//CDC42//BUB1B//ANLN//BIRC5//OIP5//HGF//PBK//SPC25//YEATS4//FAM83D//CCNA1//RNF8//PTTG1//CDK1
GO:0034614	cellular response to reactive oxygen species	Biological process	7	101	410	16119	2.72478	0.0145645	0.230748	1.8367	GPX1//CAT//CYP1B1//KLF4//CDK1//HGF//HP
GO:1901575	organic substance catabolic process	Biological process	84	2634	410	16119	1.25377	0.0145661	0.230748	1.83666	RPSA//RPL10//RPL34//RPL37A//UBA7//UBE2L6//ISG15//FBXO10//HERC5//HERC6//HACE1//EXOSC9//RAD51C//ISG20//ENPEP//ADRB1//LDHB//CECR1//RASD2//DNM3//GBP3//REM1//TUBB2B//MX2//GFM2//CDC42//GPX1//CAT//KIF20A//ABCD3//TAP2//KIF20B//ABCG1//SAMHD1//OAS2//NUDT16//USP18//FBXO4//RNF8//IBA57//KMO//ECH1//ACADM//SMPDL3A//CYP39A1//DYX1C1//ACAT1//APOBEC3H//APOBEC3G//PMAIP1//NUDT7//NCEH1//GLA//ABHD10//FABP4//LRSAM1//PSM…
GO:0010212	response to ionizing radiation	Biological process	8	125	410	16119	2.51614	0.0145776	0.230748	1.83631	PMAIP1//BRCC3//GPX1//CXCL10//MYC//PML//RAD51AP1//RNF8
GO:0019220	regulation of phosphate metabolic process	Biological process	60	1786	410	16119	1.32076	0.014855	0.23446	1.82813	CDKN1B//CDKN3//SERTAD1//HERC5//CCNA1//EIF2AK2//CDK1//HGF//NTF3//PROK2//CD74//PML//ZBED3//ERBB2//PAK1//CAMP//FABP4//UBASH3B//CALR//ADRB1//CXCL10//NPR1//TGFBR2//IQGAP2//KALRN//DNAJC24//RIN2//GRTP1//ARHGAP15//SYDE1//MYC//IPCEF1//CDC42//IFNA16//IFNB1//PRKAR2B//BARD1//AREG//FZD7//CNTF//HES1//IL13//TPD52L1//RGS2//TRIM5//ZNF675//PDCD4//CHML//DEPDC1B//RGS13//RGS18//ARHGAP18//KLF4//HEXIM1//NR2F2//MINK1//T…
GO:0032880	regulation of protein localization	Biological process	22	524	410	16119	1.65061	0.0152019	0.235182	1.8181	CDK1//FZD7//IL18//DDX58//BARD1//SP100//TLR8//RSAD2//IL13//CLEC4E//CLEC6A//CASP1//AIM2//NEK2//CDC42//KIF20B//HDAC8//RAMP3//ADRB1//PMAIP1//TREM2//HLA-DRB4
GO:0048659	smooth muscle cell proliferation	Biological process	6	79	410	16119	2.98592	0.0152654	0.235182	1.81629	IL13//RETN//STAT1//TGFBR2//NPR1//KLF4
GO:0045765	regulation of angiogenesis	Biological process	10	177	410	16119	2.22117	0.0152807	0.235182	1.81586	CXCL10//NPR1//PML//STAT1//CYP1B1//TGFBR2//CAMP//KLF4//ERBB2//SP100
GO:0030520	intracellular estrogen receptor signaling pathway	Biological process	4	38	410	16119	4.13838	0.0153928	0.235182	1.81268	DYX1C1//PAK1//PADI2//RBFOX2
GO:0002861	regulation of inflammatory response to antigenic stimulus	Biological process	3	21	410	16119	5.61638	0.0154606	0.235182	1.81077	FCGR1A//GPX1//HLA-DRB4
GO:0008210	estrogen metabolic process	Biological process	3	21	410	16119	5.61638	0.0154606	0.235182	1.81077	HSD3B1//CYP1B1//SULT1A1
GO:0008608	attachment of spindle microtubules to kinetochore	Biological process	3	21	410	16119	5.61638	0.0154606	0.235182	1.81077	NEK2//CDC42//NDC80
GO:0044110	growth involved in symbiotic interaction	Biological process	3	21	410	16119	5.61638	0.0154606	0.235182	1.81077	CTSG//IRF8//CAMP
GO:0044116	growth of symbiont involved in interaction with host	Biological process	3	21	410	16119	5.61638	0.0154606	0.235182	1.81077	CTSG//IRF8//CAMP
GO:0044117	growth of symbiont in host	Biological process	3	21	410	16119	5.61638	0.0154606	0.235182	1.81077	CTSG//IRF8//CAMP
GO:0045341	MHC class I biosynthetic process	Biological process	3	21	410	16119	5.61638	0.0154606	0.235182	1.81077	IFNA16//IFNB1//PML
GO:0045343	regulation of MHC class I biosynthetic process	Biological process	3	21	410	16119	5.61638	0.0154606	0.235182	1.81077	IFNA16//IFNB1//PML
GO:0045736	negative regulation of cyclin-dependent protein serine/threonine kinase activity	Biological process	3	21	410	16119	5.61638	0.0154606	0.235182	1.81077	CDKN1B//HEXIM1//NR2F2
GO:0008104	protein localization	Biological process	62	1862	410	16119	1.30908	0.015856	0.240527	1.79981	PCSK5//TXNIP//PML//FYB//CALR//RPSA//RPL10//RPL34//RPL37A//DNAJC19//TIMM9//RAMP3//CHML//STX2//GGA3//STAP1//CD74//FLNB//HES1//PRL//NDC80//CXCL10//KIF20A//CCT6B//HLA-DMA//MX2//EXOC6//BTF3//SFT2D3//TAP2//BIRC5//CDK1//ADRB1//CNTLN//ABCG1//BUB1B//CDC42//FZD7//IL18//MSR1//DDX58//ITGA4//PAK1//BARD1//SP100//TNFSF13B//NOX5//AIM2//TLR8//RSAD2//IL13//CLEC4E//CLEC6A//CASP1//NEK2//LRSAM1//KIF20B//VAPA//HDAC8//…
GO:0065008	regulation of biological quality	Biological process	95	3042	410	16119	1.22777	0.015915	0.240753	1.79819	FBXO4//SP100//GPX1//TNFSF13B//BARD1//LCN1//LYZ//ADRB1//PCSK5//CTSG//ENPEP//CD74//NPR1//FHL1//FN1//SCG3//H3F3B//HGF//IFNA16//IFNB1//ITGA4//MYB//NFE2//PRKAR2B//RAD51C//CD84//CDC42//CALR//GCLC//GSR//SEPW1//HSD3B1//HSD3B2//CCL23//INPP4B//MTL5//MYC//FLNB//CD52//CYSLTR1//CCR5//PROK2//S1PR4//SLC29A1//PRL//CYP1B1//SULT1A1//FBLIM1//ARHGAP15//LST1//PLSCR1//NDC80//SCPEP1//PML//RBFOX2//MSR1//ABCG1//PMAIP1//S…
GO:0002443	leukocyte mediated immunity	Biological process	13	260	410	16119	1.96573	0.0160067	0.241471	1.7957	FCGR1A//HLA-DRB4//C1QA//C1QC//CLEC2A//HLA-DMA//IRF7//TLR8//CD74//RNF8//CTSG//IFNB1//RSAD2
GO:0045859	regulation of protein kinase activity	Biological process	27	685	410	16119	1.54963	0.0164382	0.247298	1.78415	CDKN1B//CDKN3//SERTAD1//HERC5//CCNA1//EIF2AK2//CDK1//HGF//NTF3//PROK2//CD74//FABP4//UBASH3B//CALR//TGFBR2//PRKAR2B//ERBB2//TPD52L1//RGS2//PAK1//ZNF675//PDCD4//HEXIM1//NR2F2//PKIB//CXCL10//CDC42
GO:0080090	regulation of primary metabolic process	Biological process	159	5434	410	16119	1.15035	0.0166385	0.249624	1.77888	CDKN1B//CDKN3//SERTAD1//HERC5//CCNA1//BACH1//RRM2//TYMS//CDK1//IKZF1//HEXIM1//TXNIP//ZNF675//HES1//IRF8//IRF7//NRARP//MYB//MYC//NFATC2//PITX2//HDAC8//YLPM1//PRDM16//SP100//STAT1//GCFC2//NR2F2//KLF10//CALR//KLF4//EIF2AK2//HGF//NTF3//PROK2//CD74//RBFOX2//PML//ZBED3//ERBB2//PAK1//CAMP//CTSG//ENPEP//ACADM//PADI2//ZNF705G//TRIM22//DMRT2//ZNF273//ZNF573//LIN54//ZNF714//TFEC//FOXC1//ZNF454//ZBTB44//HMX2…
GO:0045931	positive regulation of mitotic cell cycle	Biological process	4	39	410	16119	4.03227	0.0168166	0.251182	1.77426	RAD51C//HES1//BIRC5//CDK1
GO:0006468	protein phosphorylation	Biological process	48	1383	410	16119	1.3645	0.0168344	0.251182	1.7738	CDKN1B//CDKN3//SERTAD1//HERC5//CCNA1//EIF2AK2//CDK1//HGF//NTF3//PROK2//CD74//PML//ZBED3//ERBB2//PAK1//CAMP//FABP4//UBASH3B//CALR//TGFBR2//TNK1//CDC42//IFNA16//IFNB1//PRKAR2B//CNTF//HES1//IL13//TPD52L1//RGS2//ZNF675//PDCD4//HEXIM1//NR2F2//CXCL10//NEK2//MINK1//TREM2//PKIB//TRPM6//FYB//BIRC5//NPR1//CDK17//PBK//BUB1B//KALRN//XRCC6BP1
GO:0046427	positive regulation of JAK-STAT cascade	Biological process	5	59	410	16119	3.33175	0.0169073	0.251582	1.77193	CNTF//HES1//IL13//CYP1B1//PRL
GO:0051174	regulation of phosphorus metabolic process	Biological process	60	1799	410	16119	1.31122	0.0170468	0.252033	1.76836	CDKN1B//CDKN3//SERTAD1//HERC5//CCNA1//EIF2AK2//CDK1//HGF//NTF3//PROK2//CD74//PML//ZBED3//ERBB2//PAK1//CAMP//FABP4//UBASH3B//CALR//ADRB1//CXCL10//NPR1//TGFBR2//IQGAP2//KALRN//DNAJC24//RIN2//GRTP1//ARHGAP15//SYDE1//MYC//IPCEF1//CDC42//IFNA16//IFNB1//PRKAR2B//BARD1//AREG//FZD7//CNTF//HES1//IL13//TPD52L1//RGS2//TRIM5//ZNF675//PDCD4//CHML//DEPDC1B//RGS13//RGS18//ARHGAP18//KLF4//HEXIM1//NR2F2//MINK1//T…
GO:0051726	regulation of cell cycle	Biological process	31	816	410	16119	1.49357	0.0170519	0.252033	1.76823	CDKN1B//CDKN3//SERTAD1//HERC5//CCNA1//PML//PSMB9//MYC//BARD1//CALR//KIF20B//NEK2//CDC42//BUB1B//CDK1//ANLN//RAD51C//FHL1//BIRC5//HEXIM1//NR2F2//PDCD4//FOXC1//HES1//CENPJ//HDAC8//NUDT16//LIN54//MX2//CDK17//KIAA0101
GO:2000021	regulation of ion homeostasis	Biological process	9	154	410	16119	2.29761	0.017076	0.252033	1.76761	NPR1//FHL1//PML//CCR5//UBASH3B//IL13//CXCL10//GCLC//IFI6
GO:0007249	I-kappaB kinase/NF-kappaB signaling	Biological process	12	235	410	16119	2.00756	0.0174142	0.256332	1.7591	IL18//TRIM22//LGALS9//ZC3HAV1//CASP1//TRIM5//TNFSF10//VAPA//CLEC6A//STAT1//ZNF675//TLR8
GO:0007275	multicellular organismal development	Biological process	133	4459	410	16119	1.17265	0.0174918	0.256486	1.75717	FOXC1//LECT2//TRAPPC2//KLF10//CYP1B1//ENPEP//FN1//IL18//PROK2//CEACAM1//NOX5//APOLD1//HS6ST1//ACSBG1//TGFBR2//NRARP//PITX2//CAT//MYC//LY6E//MYB//BTF3//DYX1C1//TUBB2B//MAPT//NR2F2//IKZF1//PCSK5//ARID5B//NEK2//G2E3//GINS1//HGF//KIF20B//HES1//ACADM//ACAT1//FZD7//CDC42//APOBEC3H//SAMD9L//ANLN//HERC6//CD86//STAT1//ELN//STX2//FHL1//NAIP//NTF3//KALRN//STMN1//ERBB2//ALCAM//PAK1//TREM2//CDK1//DNM3//IL1RAP…
GO:0060255	regulation of macromolecule metabolic process	Biological process	149	5062	410	16119	1.15723	0.0175186	0.256486	1.7565	CDKN1B//CDKN3//SERTAD1//HERC5//CCNA1//BACH1//RRM2//TYMS//CDK1//IKZF1//HEXIM1//TXNIP//ZNF675//HES1//IRF8//IRF7//NRARP//MYB//MYC//NFATC2//PITX2//HDAC8//YLPM1//PRDM16//SP100//STAT1//GCFC2//NR2F2//KLF10//CALR//KLF4//EIF2AK2//HGF//NTF3//PROK2//CD74//RBFOX2//RAMP3//PML//ZBED3//ERBB2//PAK1//CAMP//CTSG//ENPEP//PADI2//EED//ZNF705G//TRIM22//DMRT2//ZNF273//ZNF573//LIN54//ZNF714//TFEC//FOXC1//ZNF454//ZBTB44/…
GO:0042744	hydrogen peroxide catabolic process	Biological process	3	22	410	16119	5.36109	0.0175705	0.256558	1.75521	HP//GPX1//CAT
GO:0002768	immune response-regulating cell surface receptor signaling pathway	Biological process	16	350	410	16119	1.79724	0.0176561	0.25712	1.75311	FYB//HLA-DRB4//PAK1//CDKN1B//NRG4//ERBB2//NFATC2//CD86//CDK1//FCGR1A//FCGR3A//WIPF3//CDC42//MNDA//PTPN22//PLSCR1
GO:0070201	regulation of establishment of protein localization	Biological process	19	440	410	16119	1.69768	0.0177936	0.258433	1.74974	CDK1//FZD7//IL18//DDX58//BARD1//SP100//TLR8//RSAD2//IL13//CLEC4E//CLEC6A//CASP1//AIM2//RAMP3//CDC42//ADRB1//PMAIP1//HLA-DRB4//KIF20B
GO:0043331	response to dsRNA	Biological process	5	60	410	16119	3.27622	0.0180712	0.261769	1.74301	DDX58//IFNA16//IFNB1//STAT1//PMAIP1
GO:0043330	response to exogenous dsRNA	Biological process	4	40	410	16119	3.93146	0.01832	0.263972	1.73707	IFNB1//DDX58//IFNA16//STAT1
GO:0090199	regulation of release of cytochrome c from mitochondria	Biological process	4	40	410	16119	3.93146	0.01832	0.263972	1.73707	PMAIP1//TNFSF10//GPX1//HGF
GO:2001236	regulation of extrinsic apoptotic signaling pathway	Biological process	9	156	410	16119	2.26815	0.018417	0.264671	1.73478	SP100//GPX1//HGF//PMAIP1//GCLC//PML//SIGLEC1//TNFSF10//IFI6
GO:0045471	response to ethanol	Biological process	7	106	410	16119	2.59625	0.0185503	0.265887	1.73165	ADH6//IL13//ATP5G2//PRL//SLC2A4//TYMS//CDK1
GO:0045184	establishment of protein localization	Biological process	51	1495	410	16119	1.34117	0.0186877	0.267095	1.72844	PCSK5//TXNIP//PML//FYB//CALR//RPSA//RPL10//RPL34//RPL37A//DNAJC19//TIMM9//RAMP3//CHML//STX2//GGA3//STAP1//CD74//HES1//PRL//CXCL10//KIF20A//CCT6B//HLA-DMA//MX2//EXOC6//BTF3//SFT2D3//TAP2//CDK1//ABCG1//FZD7//IL18//MSR1//DDX58//BARD1//SP100//TNFSF13B//NOX5//AIM2//TLR8//RSAD2//IL13//CLEC4E//CLEC6A//CASP1//LRSAM1//KIF20B//CDC42//ADRB1//PMAIP1//HLA-DRB4
GO:0040008	regulation of growth	Biological process	23	566	410	16119	1.59759	0.0187324	0.267095	1.72741	RMI1//ADRB1//ERBB2//H3F3B//EXOSC9//CDKN1B//FHL1//NPR1//PML//TCHP//TNK1//CTSG//IRF8//CAMP//PRL//IKZF1//TGFBR2//FN1//MAPT//FOXC1//CDK1//ING3//YEATS4
GO:0043549	regulation of kinase activity	Biological process	28	726	410	16119	1.51627	0.0190657	0.271141	1.71975	CDKN1B//CDKN3//SERTAD1//HERC5//CCNA1//EIF2AK2//CDK1//HGF//NTF3//PROK2//CD74//FABP4//UBASH3B//CALR//TGFBR2//PRKAR2B//ERBB2//TPD52L1//RGS2//PAK1//ZNF675//PDCD4//KLF4//CDC42//HEXIM1//NR2F2//CXCL10//PKIB
GO:0046634	regulation of alpha-beta T cell activation	Biological process	5	61	410	16119	3.22251	0.0192869	0.272865	1.71474	MYB//CD86//IKZF1//TGFBR2//IL18
GO:0051817	modification of morphology or physiology of other organism involved in symbiotic interaction	Biological process	5	61	410	16119	3.22251	0.0192869	0.272865	1.71474	EIF2AK2//TYMS//CAMP//TLR8//CTSG
GO:0007259	JAK-STAT cascade	Biological process	8	132	410	16119	2.38271	0.0196203	0.27489	1.70729	HES1//PRL//CNTF//IL13//CYP1B1//STAT1
GO:0043403	skeletal muscle tissue regeneration	Biological process	3	23	410	16119	5.128	0.0198328	0.27489	1.70262	FZD7//TGFBR2//GPX1
GO:0045581	negative regulation of T cell differentiation	Biological process	3	23	410	16119	5.128	0.0198328	0.27489	1.70262	IFNB1//NRARP//CD74
GO:0046466	membrane lipid catabolic process	Biological process	3	23	410	16119	5.128	0.0198328	0.27489	1.70262	SMPDL3A//GLA//CYP1B1
GO:0051354	negative regulation of oxidoreductase activity	Biological process	3	23	410	16119	5.128	0.0198328	0.27489	1.70262	CNR2//GLA//HP
GO:0072170	metanephric tubule development	Biological process	3	23	410	16119	5.128	0.0198328	0.27489	1.70262	ACAT1//HES1//STAT1
GO:1900408	negative regulation of cellular response to oxidative stress	Biological process	3	23	410	16119	5.128	0.0198328	0.27489	1.70262	HGF//GPX1//HP
GO:1902883	negative regulation of response to oxidative stress	Biological process	3	23	410	16119	5.128	0.0198328	0.27489	1.70262	HGF//GPX1//HP
GO:0043170	macromolecule metabolic process	Biological process	230	8217	410	16119	1.10045	0.0200291	0.276908	1.69834	RRM2//RMI1//KIAA0101//CDK1//CDKN1B//CDKN3//SERTAD1//HERC5//CCNA1//BACH1//TYMS//IKZF1//HEXIM1//TXNIP//ZNF675//HES1//IRF8//IRF7//NRARP//MYB//MYC//NFATC2//PITX2//HDAC8//YLPM1//PRDM16//SP100//STAT1//GCFC2//NR2F2//KLF10//CALR//KLF4//RPSA//RPL10//RPL34//RPL37A//EIF2AK2//HGF//NTF3//PROK2//CD74//FBXO4//G2E3//PSMB9//LRSAM1//UBA7//UBE2L6//ISG15//FBXO10//HERC6//HACE1//EXOSC9//RBFOX2//HNRNPA0//CPSF7//RAD51AP…
GO:0006469	negative regulation of protein kinase activity	Biological process	10	185	410	16119	2.12512	0.0201645	0.278077	1.69541	RGS2//ZNF675//PDCD4//CDKN1B//HEXIM1//NR2F2//PKIB//PRKAR2B//FABP4//UBASH3B
GO:0050708	regulation of protein secretion	Biological process	9	160	410	16119	2.21145	0.0213259	0.293353	1.67109	TLR8//RSAD2//IL13//CLEC4E//CLEC6A//CASP1//AIM2//ADRB1//HLA-DRB4
GO:0033209	tumor necrosis factor-mediated signaling pathway	Biological process	4	42	410	16119	3.74425	0.0215705	0.294491	1.66614	ZNF675//STAT1//TNFRSF18//AIM2
GO:0043502	regulation of muscle adaptation	Biological process	4	42	410	16119	3.74425	0.0215705	0.294491	1.66614	ADK//RGS2//KLF4//ADRB1
GO:0046637	regulation of alpha-beta T cell differentiation	Biological process	4	42	410	16119	3.74425	0.0215705	0.294491	1.66614	MYB//CD86//IKZF1//TGFBR2
GO:0030163	protein catabolic process	Biological process	25	638	410	16119	1.54054	0.0218389	0.296446	1.66077	UBA7//UBE2L6//ISG15//FBXO10//HERC5//HERC6//HACE1//ENPEP//USP18//FBXO4//RNF8//DYX1C1//GPX1//PMAIP1//PSMB9//BUB1B//PTTG1//CDK1//GCLC//SAMD9L//CDC42//PML//CDKN1B//BARD1//LRSAM1
GO:0016525	negative regulation of angiogenesis	Biological process	5	63	410	16119	3.12021	0.0218766	0.296446	1.66002	KLF4//CXCL10//NPR1//PML//STAT1
GO:0042311	vasodilation	Biological process	5	63	410	16119	3.12021	0.0218766	0.296446	1.66002	ADRB1//SCPEP1//NPR1//RGS2//GPX1
GO:0043627	response to estrogen	Biological process	9	161	410	16119	2.19771	0.022102	0.29876	1.65557	CDKN1B//TXNIP//GPX1//AREG//PRL//NR2F2//CALR//RAMP3//TGFBR2
GO:0036336	dendritic cell migration	Biological process	3	24	410	16119	4.91433	0.0222478	0.29925	1.65271	CCR5//CALR//CDC42
GO:2000779	regulation of double-strand break repair	Biological process	3	24	410	16119	4.91433	0.0222478	0.29925	1.65271	RAD51AP1//NUDT16//PML
GO:0040011	locomotion	Biological process	49	1442	410	16119	1.33593	0.0223534	0.299691	1.65066	DYX1C1//TUBB2B//MAPT//PITX2//NR2F2//CCR5//CCL23//CXCL10//ITGA4//LECT2//LSP1//PROK2//ERBB2//ALCAM//NTF3//PAK1//TREM2//CDK1//CDC42//FOXC1//SP100//GLIPR2//TGFBR2//ARID5B//RETN//ENPEP//HES1//NFATC2//CEACAM1//PARP9//RBFOX2//DDX58//MINK1//HACE1//HGF//CYP1B1//IFITM1//CSF3R//CHRM4//GPX1//S100P//TRIM5//FN1//CD84//CD74//KLF4//PADI2//CALR//KIF20B
GO:0009056	catabolic process	Biological process	89	2865	410	16119	1.22129	0.0223904	0.299691	1.64994	RPSA//RPL10//RPL34//RPL37A//UBA7//UBE2L6//ISG15//FBXO10//HERC5//HERC6//HACE1//EXOSC9//RAD51C//ISG20//ENPEP//ADRB1//LDHB//CECR1//RASD2//DNM3//GBP3//REM1//TUBB2B//MX2//GFM2//CDC42//GPX1//CAT//KIF20A//ABCD3//TAP2//KIF20B//ABCG1//SAMHD1//OAS2//NUDT16//USP18//FBXO4//RNF8//IBA57//KMO//ECH1//ACADM//SMPDL3A//CYP39A1//DYX1C1//ACAT1//APOBEC3H//APOBEC3G//PMAIP1//MAPT//NUDT7//NCEH1//GLA//LYZ//ABHD10//FABP4//…
GO:0009410	response to xenobiotic stimulus	Biological process	9	162	410	16119	2.18415	0.0228982	0.305738	1.6402	CYP4F8//ADH6//CYP1B1//GCLC//MAT2B//CYP39A1//NCEH1//SULT1A1//GPX1
GO:0051338	regulation of transferase activity	Biological process	31	836	410	16119	1.45784	0.0230068	0.30644	1.63814	CDKN1B//CDKN3//SERTAD1//HERC5//CCNA1//EIF2AK2//CDK1//HGF//NTF3//PROK2//CD74//FABP4//UBASH3B//CALR//TGFBR2//PRKAR2B//ERBB2//TPD52L1//RGS2//PAK1//ZNF675//PDCD4//KLF4//CDC42//HEXIM1//NR2F2//CXCL10//PSMB9//BUB1B//PML//PKIB
GO:0031348	negative regulation of defense response	Biological process	7	111	410	16119	2.4793	0.0232455	0.306586	1.63366	GPX1//HLA-DRB4//EIF2AK2//DHX58//CNR2//AOAH//KLF4
GO:0001709	cell fate determination	Biological process	4	43	410	16119	3.65718	0.0233196	0.306586	1.63228	NTF3//KLF4//HES1//CDC42
GO:0010332	response to gamma radiation	Biological process	4	43	410	16119	3.65718	0.0233196	0.306586	1.63228	GPX1//CXCL10//MYC//PML
GO:0051881	regulation of mitochondrial membrane potential	Biological process	4	43	410	16119	3.65718	0.0233196	0.306586	1.63228	PMAIP1//CASP1//GCLC//IFI6
GO:0070098	chemokine-mediated signaling pathway	Biological process	4	43	410	16119	3.65718	0.0233196	0.306586	1.63228	PADI2//TREM2//CCR5//CXCL10
GO:0045595	regulation of cell differentiation	Biological process	44	1274	410	16119	1.35781	0.0233546	0.306586	1.63163	STAT1//GLIPR2//RBFOX2//MSR1//ABCG1//CDK1//FZD7//KLF4//PRDM16//C1QC//ERBB2//HES1//KLF10//IKZF3//IFNB1//NRARP//CD74//HLA-DMA//APOLD1//MYB//CD86//ISG15//IRF7//MYC//IKZF1//FUOM//CALR//AREG//HGF//IFITM1//ZNF675//INPP4B//NTF3//FN1//MAPT//CNTF//TGFBR2//CDC42//PML//ADRB1//IL13//EIF2AK2//FOXC1//KIF20B
GO:0042326	negative regulation of phosphorylation	Biological process	14	304	410	16119	1.81054	0.024051	0.31497	1.61887	ZBED3//FABP4//UBASH3B//MYC//RGS2//ZNF675//PDCD4//CDKN1B//HEXIM1//NR2F2//NTF3//KLF4//PKIB//PRKAR2B
GO:0008637	apoptotic mitochondrial changes	Biological process	7	112	410	16119	2.45716	0.0242744	0.315634	1.61485	IFI6//PMAIP1//TNFSF10//GPX1//HGF//GCLC//IFIT2
GO:0043254	regulation of protein complex assembly	Biological process	12	247	410	16119	1.91002	0.0245731	0.315634	1.60954	ELN//MAPT//STMN1//CDKN1B//RGS2//XAF1//CDC42//PMAIP1//AIM2//FBLIM1//IRF8//EIF2AK2
GO:0001892	embryonic placenta development	Biological process	6	88	410	16119	2.68054	0.0246583	0.315634	1.60804	RSPO3//NR2F2//ITGA4//HES1//NFE2//HS6ST1
GO:0032088	negative regulation of NF-kappaB transcription factor activity	Biological process	5	65	410	16119	3.0242	0.0246821	0.315634	1.60762	CYP1B1//ZNF675//CAT//KLF4//AIM2
GO:0034446	substrate adhesion-dependent cell spreading	Biological process	5	65	410	16119	3.0242	0.0246821	0.315634	1.60762	CALR//CDC42//FN1//ITGA4//FZD7
GO:0048644	muscle organ morphogenesis	Biological process	5	65	410	16119	3.0242	0.0246821	0.315634	1.60762	PITX2//FOXC1//LY6E//CNTF//ARID5B
GO:0010226	response to lithium ion	Biological process	3	25	410	16119	4.71776	0.0248158	0.315634	1.60527	CDKN1B//FABP4//CALR
GO:0010611	regulation of cardiac muscle hypertrophy	Biological process	3	25	410	16119	4.71776	0.0248158	0.315634	1.60527	ADK//RGS2//ADRB1
GO:0010952	positive regulation of peptidase activity	Biological process	8	138	410	16119	2.27911	0.0248417	0.315634	1.60482	CDKN1B//PMAIP1//PML//CASP1//TNFSF10//MYC//AIM2//FN1
GO:0044271	cellular nitrogen compound biosynthetic process	Biological process	119	3985	410	16119	1.17401	0.0248497	0.315634	1.60468	BACH1//RRM2//TYMS//CCNA1//CDK1//IKZF1//HEXIM1//TXNIP//ZNF675//HES1//IRF8//IRF7//NRARP//MYB//MYC//NFATC2//PITX2//HDAC8//YLPM1//PRDM16//SP100//STAT1//GCFC2//NR2F2//KLF10//CALR//KLF4//TWISTNB//FOXC1//TAF4B//BTF3//CPSF7//PIR//PTTG1//OAS1//OAS2//CMPK2//ADK//NPR1//PADI2//ZBTB33//ZNF705G//TRIM22//DMRT2//ZNF273//ZNF573//LIN54//ZNF714//ERBB2//TFEC//IKZF3//SCMH1//ASF1A//KCTD1//ZNF454//ZBTB44//SERTAD1//HMX2…
GO:0006139	nucleobase-containing compound metabolic process	Biological process	175	6109	410	16119	1.12622	0.0249515	0.315634	1.6029	RRM2//RMI1//KIAA0101//CDK1//BACH1//TYMS//CCNA1//IKZF1//HEXIM1//TXNIP//ZNF675//HES1//IRF8//IRF7//NRARP//MYB//MYC//NFATC2//PITX2//HDAC8//YLPM1//PRDM16//SP100//STAT1//GCFC2//NR2F2//KLF10//CALR//KLF4//RPSA//RPL10//RPL34//RPL37A//EXOSC9//RBFOX2//HNRNPA0//CPSF7//FBXO4//RAD51AP1//RAD51C//ISG20//TWISTNB//FOXC1//TAF4B//BTF3//PIR//PTTG1//OIP5//TSPYL4//ASF1A//CENPH//HIST2H2BE//ADK//GMPR//GPX1//CAT//CECR1//O…
GO:0007052	mitotic spindle organization	Biological process	4	44	410	16119	3.57406	0.0251523	0.315634	1.59942	NEK2//NDC80//STMN1//SPC25
GO:0014855	striated muscle cell proliferation	Biological process	4	44	410	16119	3.57406	0.0251523	0.315634	1.59942	C3ORF58//FOXC1//TGFBR2//CDK1
GO:0019933	cAMP-mediated signaling	Biological process	4	44	410	16119	3.57406	0.0251523	0.315634	1.59942	RASD2//ADRB1//CXCL10//RGS2
GO:0044238	primary metabolic process	Biological process	275	10052	410	16119	1.07556	0.025242	0.315634	1.59788	ACSBG1//RRM2//RMI1//KIAA0101//CDK1//CDKN1B//CDKN3//SERTAD1//HERC5//CCNA1//BACH1//TYMS//GCLC//MAT2B//IKZF1//HEXIM1//TXNIP//ZNF675//HES1//IRF8//IRF7//NRARP//MYB//MYC//NFATC2//PITX2//HDAC8//YLPM1//PRDM16//SP100//STAT1//GCFC2//NR2F2//KLF10//CALR//KLF4//RPSA//RPL10//RPL34//RPL37A//EIF2AK2//HGF//NTF3//PROK2//CD74//FBXO4//G2E3//PSMB9//LRSAM1//UBA7//UBE2L6//ISG15//FBXO10//HERC6//HACE1//EXOSC9//RBFOX2//HN…
GO:0002664	regulation of T cell tolerance induction	Biological process	2	10	410	16119	7.86293	0.0253733	0.315634	1.59562	TGFBR2//CD86
GO:0034501	protein localization to kinetochore	Biological process	2	10	410	16119	7.86293	0.0253733	0.315634	1.59562	BUB1B//CDK1
GO:0039692	single stranded viral RNA replication via double stranded DNA intermediate	Biological process	2	10	410	16119	7.86293	0.0253733	0.315634	1.59562	APOBEC3H//APOBEC3G
GO:0045059	positive thymic T cell selection	Biological process	2	10	410	16119	7.86293	0.0253733	0.315634	1.59562	HLA-DMA//CD74
GO:0046133	pyrimidine ribonucleoside catabolic process	Biological process	2	10	410	16119	7.86293	0.0253733	0.315634	1.59562	APOBEC3H//APOBEC3G
GO:0051988	regulation of attachment of spindle microtubules to kinetochore	Biological process	2	10	410	16119	7.86293	0.0253733	0.315634	1.59562	NEK2//CDC42
GO:1902337	regulation of apoptotic process involved in morphogenesis	Biological process	2	10	410	16119	7.86293	0.0253733	0.315634	1.59562	PML//FOXC1
GO:0032269	negative regulation of cellular protein metabolic process	Biological process	21	520	410	16119	1.58771	0.0254608	0.316003	1.59413	ZBED3//FABP4//UBASH3B//EIF2AK2//CALR//RASD2//GCLC//ISG15//PML//RGS2//ZNF675//PDCD4//CDKN1B//HEXIM1//NR2F2//RNF8//NTF3//PSMB9//BUB1B//PKIB//PRKAR2B
GO:0023014	signal transduction by phosphorylation	Biological process	24	616	410	16119	1.53174	0.0258141	0.319661	1.58814	CCR5//IL18//MYC//CDK1//EIF2AK2//HGF//NTF3//PROK2//CD74//MINK1//ERBB2//TPD52L1//RGS2//TRIM5//PAK1//ZNF675//PDCD4//FZD7//CDC42//KLF4//GLIPR2//TREM2//CNTLN//TGFBR2
GO:0043623	cellular protein complex assembly	Biological process	17	397	410	16119	1.6835	0.0258969	0.319961	1.58675	ANLN//CALR//HLA-DMA//HLA-DRB4//PFDN6//CCT6B//CENPJ//ELN//MAPT//STMN1//CDKN1B//RGS2//NDUFAF4//DYX1C1//TUBB2B//CENPH//EIF2AK2
GO:0051301	cell division	Biological process	28	746	410	16119	1.47562	0.0260369	0.320964	1.58441	NDC80//NEK2//ANLN//KIF20A//BIRC5//NOX5//RAD51C//OIP5//HGF//PBK//SPC25//BUB1B//YEATS4//FAM83D//CCNA1//RNF8//PTTG1//KIF20B//CDK1//CDC42//SYDE1//SAMD9L//CALR//FZD7//CAT//TXNIP//MYC//CENPJ
GO:1901342	regulation of vasculature development	Biological process	10	193	410	16119	2.03703	0.0261024	0.321048	1.58332	CXCL10//NPR1//PML//STAT1//ERBB2//SP100//CYP1B1//TGFBR2//CAMP//KLF4
GO:0008219	cell death	Biological process	63	1948	410	16119	1.27147	0.0262053	0.321589	1.58161	IFI6//PMAIP1//CD74//ADRB1//FBXO10//PDCD4//BIRC5//MAPT//PAK1//PLSCR1//PML//ADAMTSL4//XAF1//G2E3//PSMB9//STAT1//BUB1B//TGFBR2//NOX5//FAM188A//CASP1//TCHP//TNFSF10//TNFRSF18//AIM2//CDK1//CDKN1B//GCLC//GPX1//HGF//AMIGO2//MYC//NAIP//EIF2AK2//BARD1//PROK2//CAT//CRIP1//CYP1B1//IFIT2//HP//CARD16//IKZF3//CARD17//IFIH1//CALR//TXNIP//MNDA//ING3//KALRN//KLF4//TPD52L1//CNTF//NTF3//CDC42//SIGLEC1//SP100//FOXC1…
GO:0032872	regulation of stress-activated MAPK cascade	Biological process	9	166	410	16119	2.13152	0.0262884	0.321885	1.58024	MYC//EIF2AK2//PAK1//ZNF675//PDCD4//MINK1//TPD52L1//FZD7//CDC42
GO:0019439	aromatic compound catabolic process	Biological process	50	1493	410	16119	1.31663	0.0267014	0.326211	1.57347	RPSA//RPL10//RPL34//RPL37A//EXOSC9//RAD51C//ISG20//CECR1//RASD2//DNM3//GBP3//REM1//TUBB2B//MX2//GFM2//CDC42//GPX1//CAT//KIF20A//ABCD3//TAP2//KIF20B//ABCG1//SAMHD1//OAS2//NUDT16//KMO//APOBEC3H//APOBEC3G//NUDT7//IQGAP2//ADRB1//ERBB2//KALRN//DNAJC24//RIN2//GRTP1//ARHGAP15//NTF3//SYDE1//IPCEF1//CHML//DEPDC1B//RGS2//RGS13//RGS18//ARHGAP18//ZC3HAV1//PLSCR1//PON2
GO:0003013	circulatory system process	Biological process	17	399	410	16119	1.67506	0.027002	0.327775	1.5686	ADRB1//PCSK5//CTSG//ENPEP//ELN//CXCL10//NFE2//STAT1//HSPB7//NPR1//SCPEP1//GPX1//FOXC1//GCLC//CDC42//RGS2//RAMP3
GO:0003044	regulation of systemic arterial blood pressure mediated by a chemical signal	Biological process	4	45	410	16119	3.49463	0.0270695	0.327775	1.56752	ADRB1//PCSK5//CTSG//ENPEP
GO:0048661	positive regulation of smooth muscle cell proliferation	Biological process	4	45	410	16119	3.49463	0.0270695	0.327775	1.56752	IL13//RETN//STAT1//TGFBR2
GO:1902041	regulation of extrinsic apoptotic signaling pathway via death domain receptors	Biological process	4	45	410	16119	3.49463	0.0270695	0.327775	1.56752	GPX1//HGF//PMAIP1//SP100
GO:0070302	regulation of stress-activated protein kinase signaling cascade	Biological process	9	167	410	16119	2.11875	0.0271885	0.327973	1.56561	MYC//EIF2AK2//PAK1//ZNF675//PDCD4//MINK1//TPD52L1//FZD7//CDC42
GO:0016265	death	Biological process	63	1952	410	16119	1.26886	0.027206	0.327973	1.56534	IFI6//PMAIP1//CD74//ADRB1//FBXO10//PDCD4//BIRC5//MAPT//PAK1//PLSCR1//PML//ADAMTSL4//XAF1//G2E3//PSMB9//STAT1//BUB1B//TGFBR2//NOX5//FAM188A//CASP1//TCHP//TNFSF10//TNFRSF18//AIM2//CDK1//CDKN1B//GCLC//GPX1//HGF//AMIGO2//MYC//NAIP//EIF2AK2//BARD1//PROK2//CAT//SERPINI1//LRSAM1//VAPA//CRIP1//CYP1B1//IFIT2//HP//CARD16//IKZF3//CARD17//IFIH1//CALR//TXNIP//MNDA//ING3//KALRN//KLF4//TPD52L1//CNTF//NTF3//CDC4…
GO:0051348	negative regulation of transferase activity	Biological process	13	280	410	16119	1.82532	0.0274023	0.329612	1.56221	FABP4//UBASH3B//CDKN1B//RGS2//ZNF675//PDCD4//HEXIM1//NR2F2//PSMB9//BUB1B//PML//PKIB//PRKAR2B
GO:0014743	regulation of muscle hypertrophy	Biological process	3	26	410	16119	4.5363	0.0275365	0.329908	1.56009	ADK//RGS2//ADRB1
GO:1902107	positive regulation of leukocyte differentiation	Biological process	7	115	410	16119	2.39306	0.0275477	0.329908	1.55991	HLA-DMA//CD74//MYB//CD86//IKZF1//KLF10//TGFBR2
GO:0009142	nucleoside triphosphate biosynthetic process	Biological process	5	67	410	16119	2.93393	0.027709	0.33039	1.55738	ADK//TYMS//ATP5S//ATP5G2//CMPK2
GO:0045638	negative regulation of myeloid cell differentiation	Biological process	5	67	410	16119	2.93393	0.027709	0.33039	1.55738	PRDM16//C1QC//MYC//ZNF675//INPP4B
GO:0006979	response to oxidative stress	Biological process	14	311	410	16119	1.76979	0.0284636	0.338254	1.54571	CAT//GPX1//CYP1B1//PML//TXNIP//HP//AREG//STAT1//KLF4//CDK1//HGF//IPCEF1//GCLC//PON2
GO:0050864	regulation of B cell activation	Biological process	6	91	410	16119	2.59217	0.0284924	0.338254	1.54527	IKZF3//MNDA//TNFSF13B//IL13//NFATC2//CD74
GO:0061077	chaperone-mediated protein folding	Biological process	4	46	410	16119	3.41866	0.0290718	0.344384	1.53653	HLA-DMA//CD74//DNAJC24//CALR
GO:0007568	aging	Biological process	11	225	410	16119	1.92205	0.0293801	0.34664	1.53195	PDCD4//CDK1//CAT//PML//CALR//ADRB1//GPX1//RETN//TGFBR2//TYMS//CD86
GO:0009117	nucleotide metabolic process	Biological process	52	1572	410	16119	1.30048	0.0293892	0.34664	1.53181	OAS1//OAS2//CMPK2//ADK//NPR1//RASD2//DNM3//GBP3//REM1//TUBB2B//MX2//GFM2//CDC42//GPX1//CAT//KIF20A//ABCD3//RAD51C//TAP2//KIF20B//ABCG1//SAMHD1//TYMS//FLAD1//ATP5S//ADRB1//RRM2//NUDT7//ATP5G2//LDHB//CXCL10//IQGAP2//ERBB2//KALRN//DNAJC24//RIN2//GRTP1//ARHGAP15//NTF3//SYDE1//IPCEF1//KMO//NUDT16//CHML//DEPDC1B//RGS2//RGS13//RGS18//ARHGAP18//SULT1A1//PLSCR1//GMPR
GO:0001933	negative regulation of protein phosphorylation	Biological process	12	254	410	16119	1.85738	0.0296368	0.348442	1.52817	FABP4//UBASH3B//RGS2//ZNF675//PDCD4//CDKN1B//HEXIM1//NR2F2//NTF3//PKIB//PRKAR2B//ZBED3
GO:0010035	response to inorganic substance	Biological process	16	373	410	16119	1.68642	0.0296706	0.348442	1.52767	MTL5//CRIP1//GPX1//CDKN1B//CDK1//TXNIP//HP//AREG//STAT1//CAT//CYP1B1//KLF4//CD86//FABP4//CALR//HGF
GO:0008152	metabolic process	Biological process	303	11218	410	16119	1.06189	0.0297334	0.348442	1.52676	ACSBG1//RRM2//RMI1//KIAA0101//CDK1//CDKN1B//CDKN3//SERTAD1//HERC5//CCNA1//BACH1//TYMS//GCLC//MAT2B//IKZF1//HEXIM1//TXNIP//ZNF675//HES1//IRF8//IRF7//NRARP//MYB//MYC//NFATC2//PITX2//HDAC8//YLPM1//PRDM16//SP100//STAT1//GCFC2//NR2F2//KLF10//CALR//KLF4//CCR5//IL18//RPSA//RPL10//RPL34//RPL37A//EIF2AK2//HGF//NTF3//PROK2//CD74//FBXO4//G2E3//PSMB9//LRSAM1//UBA7//UBE2L6//ISG15//FBXO10//HERC6//HACE1//EXOSC9…
GO:0006338	chromatin remodeling	Biological process	7	117	410	16119	2.35216	0.0298891	0.349517	1.52449	RNF8//PADI2//OIP5//CENPH//SCMH1//MYB//MYC
GO:0033673	negative regulation of kinase activity	Biological process	10	198	410	16119	1.98559	0.0303963	0.349886	1.51718	FABP4//UBASH3B//RGS2//ZNF675//PDCD4//CDKN1B//HEXIM1//NR2F2//PKIB//PRKAR2B
GO:0030224	monocyte differentiation	Biological process	3	27	410	16119	4.36829	0.0304093	0.349886	1.51699	IRF7//MYC//PIR
GO:0002517	T cell tolerance induction	Biological process	2	11	410	16119	7.14812	0.0304973	0.349886	1.51574	TGFBR2//CD86
GO:0002862	negative regulation of inflammatory response to antigenic stimulus	Biological process	2	11	410	16119	7.14812	0.0304973	0.349886	1.51574	GPX1//HLA-DRB4
GO:0032196	transposition	Biological process	2	11	410	16119	7.14812	0.0304973	0.349886	1.51574	APOBEC3H//APOBEC3G
GO:0045060	negative thymic T cell selection	Biological process	2	11	410	16119	7.14812	0.0304973	0.349886	1.51574	MINK1//CD74
GO:0051085	chaperone mediated protein folding requiring cofactor	Biological process	2	11	410	16119	7.14812	0.0304973	0.349886	1.51574	HLA-DMA//CD74
GO:0051593	response to folic acid	Biological process	2	11	410	16119	7.14812	0.0304973	0.349886	1.51574	GPX1//TYMS
GO:0072203	cell proliferation involved in metanephros development	Biological process	2	11	410	16119	7.14812	0.0304973	0.349886	1.51574	STAT1//MYC
GO:0006753	nucleoside phosphate metabolic process	Biological process	52	1577	410	16119	1.29636	0.0309166	0.353953	1.50981	OAS1//OAS2//CMPK2//ADK//NPR1//RASD2//DNM3//GBP3//REM1//TUBB2B//MX2//GFM2//CDC42//GPX1//CAT//KIF20A//ABCD3//RAD51C//TAP2//KIF20B//ABCG1//SAMHD1//TYMS//FLAD1//ATP5S//ADRB1//GMPR//NUDT7//RRM2//ATP5G2//LDHB//CXCL10//IQGAP2//ERBB2//KALRN//DNAJC24//RIN2//GRTP1//ARHGAP15//NTF3//SYDE1//IPCEF1//KMO//NUDT16//CHML//DEPDC1B//RGS2//RGS13//RGS18//ARHGAP18//SULT1A1//PLSCR1
GO:0022603	regulation of anatomical structure morphogenesis	Biological process	27	725	410	16119	1.46413	0.0310259	0.354461	1.50828	HES1//STAT1//FN1//FBLIM1//ARHGAP15//LST1//GLIPR2//DMRT2//CXCL10//NPR1//PML//KLF4//NFE2//FZD7//ERBB2//SP100//CYP1B1//TGFBR2//CAMP//MAPT//CNTF//HGF//MYC//CALR//CDC42//FOXC1//NRARP
GO:0031663	lipopolysaccharide-mediated signaling pathway	Biological process	4	47	410	16119	3.34593	0.0311596	0.355246	1.50641	TRIM5//CD180//IL18//STAT1
GO:0051100	negative regulation of binding	Biological process	6	93	410	16119	2.53643	0.0312551	0.355592	1.50508	IFIT2//NEK2//SP100//ITGA4//ZNF675//CCL23
GO:0051223	regulation of protein transport	Biological process	16	377	410	16119	1.66853	0.0322635	0.366301	1.49129	CDK1//FZD7//IL18//DDX58//BARD1//SP100//TLR8//RSAD2//IL13//CLEC4E//CLEC6A//CASP1//AIM2//CDC42//ADRB1//HLA-DRB4
GO:2001056	positive regulation of cysteine-type endopeptidase activity	Biological process	7	119	410	16119	2.31263	0.0323611	0.366648	1.48998	CDKN1B//PMAIP1//PML//CASP1//TNFSF10//MYC//AIM2
GO:0006259	DNA metabolic process	Biological process	33	928	410	16119	1.39804	0.0326178	0.367435	1.48655	RRM2//RMI1//KIAA0101//CDK1//FBXO4//SP100//RAD51AP1//RAD51C//ISG20//OIP5//TSPYL4//ASF1A//CENPH//HIST2H2BE//GINS1//BARD1//PTTG1//DTX3L//BRCC3//PARP9//RNF8//XRCC6BP1//H3F3B//MYC//YLPM1//PML//AREG//CALR//CDC42//APOBEC3H//APOBEC3G//HGF//NUDT16
GO:0000723	telomere maintenance	Biological process	5	70	410	16119	2.80819	0.0326743	0.367435	1.48579	MYC//YLPM1//PML//FBXO4//SP100
GO:0030101	natural killer cell activation	Biological process	5	70	410	16119	2.80819	0.0326743	0.367435	1.48579	IKZF1//IFNA16//IFNB1//PTPN22//IL18
GO:0006334	nucleosome assembly	Biological process	6	94	410	16119	2.50944	0.0326998	0.367435	1.48546	ASF1A//H3F3B//OIP5//CENPH//TSPYL4//HIST2H2BE
GO:0051093	negative regulation of developmental process	Biological process	25	664	410	16119	1.48022	0.0331552	0.370473	1.47945	STAT1//ABCG1//CXCL10//NPR1//PML//FZD7//KLF4//NFE2//PRDM16//C1QC//HES1//KLF10//IFNB1//NRARP//CD74//MYC//FUOM//CALR//AREG//ZNF675//INPP4B//CNTF//TGFBR2//IL13//FOXC1
GO:0002718	regulation of cytokine production involved in immune response	Biological process	4	48	410	16119	3.27622	0.0333335	0.370473	1.47712	CD74//IFNB1//RSAD2//TRIL
GO:0036473	cell death in response to oxidative stress	Biological process	4	48	410	16119	3.27622	0.0333335	0.370473	1.47712	CYP1B1//GPX1//PML//HGF
GO:0044772	mitotic cell cycle phase transition	Biological process	19	472	410	16119	1.58258	0.0334173	0.370473	1.47603	CDKN1B//CDKN3//MYB//PSMB9//RRM2//TYMS//CCNA1//CDK1//BACH1//LIN54//BIRC5//NEK2//PRKAR2B//CENPJ//TPD52L1//PML//BUB1B//RAD51C//FHL1
GO:0045739	positive regulation of DNA repair	Biological process	3	28	410	16119	4.21228	0.0334336	0.370473	1.47582	NUDT16//BRCC3//RNF8
GO:0072207	metanephric epithelium development	Biological process	3	28	410	16119	4.21228	0.0334336	0.370473	1.47582	ACAT1//HES1//STAT1
GO:0014706	striated muscle tissue development	Biological process	14	318	410	16119	1.73083	0.033445	0.370473	1.47567	PITX2//CDC42//ELN//FLNB//NR2F2//GPX1//ACADM//CALR//FOXC1//LY6E//CDK1//C3ORF58//TGFBR2//ADRB1
GO:0009266	response to temperature stimulus	Biological process	7	120	410	16119	2.29335	0.0336469	0.371721	1.47305	GCLC//ADRB1//GMPR//ACADM//CXCL10//TFEC//STAC
GO:0002429	immune response-activating cell surface receptor signaling pathway	Biological process	11	230	410	16119	1.88027	0.0336938	0.371721	1.47245	FYB//HLA-DRB4//PAK1//FCGR1A//FCGR3A//WIPF3//CDC42//MNDA//NFATC2//PTPN22//PLSCR1
GO:0034655	nucleobase-containing compound catabolic process	Biological process	48	1446	410	16119	1.30505	0.033861	0.372812	1.4703	RPSA//RPL10//RPL34//RPL37A//EXOSC9//RAD51C//ISG20//CECR1//RASD2//DNM3//GBP3//REM1//TUBB2B//MX2//GFM2//CDC42//GPX1//CAT//KIF20A//ABCD3//TAP2//KIF20B//ABCG1//SAMHD1//OAS2//NUDT16//APOBEC3H//APOBEC3G//NUDT7//IQGAP2//ADRB1//ERBB2//KALRN//DNAJC24//RIN2//GRTP1//ARHGAP15//NTF3//SYDE1//IPCEF1//CHML//DEPDC1B//RGS2//RGS13//RGS18//ARHGAP18//ZC3HAV1//PLSCR1
GO:0050793	regulation of developmental process	Biological process	57	1763	410	16119	1.27109	0.0340038	0.373631	1.46847	TGFBR2//CD86//HES1//STAT1//FN1//FBLIM1//ARHGAP15//LST1//GLIPR2//RBFOX2//MSR1//ABCG1//CDK1//DMRT2//CXCL10//NPR1//PML//FZD7//KLF4//NFE2//PRDM16//C1QC//ERBB2//GPX1//KLF10//IKZF3//IFNB1//NRARP//CD74//HLA-DMA//APOLD1//MYB//ISG15//IRF7//MYC//IKZF1//FUOM//CALR//AREG//HGF//IFITM1//ZNF675//INPP4B//NTF3//SP100//CYP1B1//CAMP//MAPT//CNTF//CDC42//CDKN1B//ADRB1//IL13//EIF2AK2//FOXC1//RETN//KIF20B
GO:0002431	Fc receptor mediated stimulatory signaling pathway	Biological process	6	95	410	16119	2.48303	0.0341871	0.373663	1.46614	FCGR1A//FCGR3A//PAK1//WIPF3//CDC42//PLSCR1
GO:0042592	homeostatic process	Biological process	44	1308	410	16119	1.32251	0.0342604	0.373663	1.46521	FBXO4//SP100//GPX1//TNFSF13B//BARD1//LCN1//LYZ//CD74//NPR1//FHL1//CALR//GCLC//GSR//SEPW1//CCL23//INPP4B//MTL5//MYC//CD52//CYSLTR1//CCR5//PROK2//S1PR4//PML//RBFOX2//TAP2//EXOC6//ADRB1//YLPM1//HLA-DRB4//OAS1//SLC2A4//RMI1//FABP4//ABCG1//PMAIP1//ZNF675//ISG15//MYB//UBASH3B//IL13//CXCL10//IFI6//SLC29A1
GO:0032200	telomere organization	Biological process	5	71	410	16119	2.76864	0.0344447	0.373663	1.46288	FBXO4//SP100//MYC//YLPM1//PML
GO:0071704	organic substance metabolic process	Biological process	281	10348	410	16119	1.06759	0.0346924	0.373663	1.45977	ACSBG1//RRM2//RMI1//KIAA0101//CDK1//CDKN1B//CDKN3//SERTAD1//HERC5//CCNA1//BACH1//TYMS//GCLC//MAT2B//IKZF1//HEXIM1//TXNIP//ZNF675//HES1//IRF8//IRF7//NRARP//MYB//MYC//NFATC2//PITX2//HDAC8//YLPM1//PRDM16//SP100//STAT1//GCFC2//NR2F2//KLF10//CALR//KLF4//RPSA//RPL10//RPL34//RPL37A//EIF2AK2//HGF//NTF3//PROK2//CD74//FBXO4//G2E3//PSMB9//LRSAM1//UBA7//UBE2L6//ISG15//FBXO10//HERC6//HACE1//EXOSC9//RBFOX2//HN…
GO:0014070	response to organic cyclic compound	Biological process	26	700	410	16119	1.46026	0.0348267	0.373663	1.45809	CDKN1B//TXNIP//GPX1//AREG//PRL//NR2F2//CALR//TYMS//CAT//CASP1//CXCL10//IL13//DDX58//IFNA16//IFNB1//STAT1//PMAIP1//TGFBR2//ACSBG1//CCR5//RAMP3//CYP1B1//IL18//KLF4//ACAT1//CDK1
GO:0061061	muscle structure development	Biological process	20	507	410	16119	1.55087	0.0354731	0.373663	1.4501	PITX2//FHL1//CXCL10//ELN//FLNB//NR2F2//ASF1A//CDC42//CNTF//ARID5B//GPX1//NTF3//ACADM//CALR//FOXC1//LY6E//CDK1//TGFBR2//ADRB1//HES1
GO:0031100	organ regeneration	Biological process	4	49	410	16119	3.20936	0.0355937	0.373663	1.44863	HGF//TGFBR2//TYMS//CDK1
GO:0051084	'de novo' posttranslational protein folding	Biological process	4	49	410	16119	3.20936	0.0355937	0.373663	1.44863	HLA-DMA//CD74//PFDN6//TUBB2B
GO:0046631	alpha-beta T cell activation	Biological process	6	96	410	16119	2.45716	0.0357175	0.373663	1.44712	RSAD2//MYB//CD86//IKZF1//TGFBR2//IL18
GO:0051270	regulation of cellular component movement	Biological process	23	604	410	16119	1.49708	0.0358483	0.373663	1.44553	CXCL10//SP100//NR2F2//GLIPR2//TGFBR2//RETN//DDX58//MINK1//PITX2//HACE1//HGF//NTF3//CYP1B1//IFITM1//CDKN1B//STMN1//MAPT//ADRB1//CD74//KLF4//PADI2//CALR//KIF20B
GO:0002003	angiotensin maturation	Biological process	2	12	410	16119	6.55244	0.035991	0.373663	1.44381	CTSG//ENPEP
GO:0002643	regulation of tolerance induction	Biological process	2	12	410	16119	6.55244	0.035991	0.373663	1.44381	TGFBR2//CD86
GO:0006705	mineralocorticoid biosynthetic process	Biological process	2	12	410	16119	6.55244	0.035991	0.373663	1.44381	HSD3B1//HSD3B2
GO:0008212	mineralocorticoid metabolic process	Biological process	2	12	410	16119	6.55244	0.035991	0.373663	1.44381	HSD3B1//HSD3B2
GO:0009650	UV protection	Biological process	2	12	410	16119	6.55244	0.035991	0.373663	1.44381	GPX1//CAT
GO:0019883	antigen processing and presentation of endogenous antigen	Biological process	2	12	410	16119	6.55244	0.035991	0.373663	1.44381	TAP2//CD74
GO:0032769	negative regulation of monooxygenase activity	Biological process	2	12	410	16119	6.55244	0.035991	0.373663	1.44381	CNR2//GLA
GO:0043383	negative T cell selection	Biological process	2	12	410	16119	6.55244	0.035991	0.373663	1.44381	MINK1//CD74
GO:0043968	histone H2A acetylation	Biological process	2	12	410	16119	6.55244	0.035991	0.373663	1.44381	ING3//YEATS4
GO:0045414	regulation of interleukin-8 biosynthetic process	Biological process	2	12	410	16119	6.55244	0.035991	0.373663	1.44381	KLF4//TLR8
GO:0045624	positive regulation of T-helper cell differentiation	Biological process	2	12	410	16119	6.55244	0.035991	0.373663	1.44381	CD86//MYB
GO:0045655	regulation of monocyte differentiation	Biological process	2	12	410	16119	6.55244	0.035991	0.373663	1.44381	MYC//IRF7
GO:0046085	adenosine metabolic process	Biological process	2	12	410	16119	6.55244	0.035991	0.373663	1.44381	CECR1//ADK
GO:0050872	white fat cell differentiation	Biological process	2	12	410	16119	6.55244	0.035991	0.373663	1.44381	FABP4//PRDM16
GO:0051818	disruption of cells of other organism involved in symbiotic interaction	Biological process	2	12	410	16119	6.55244	0.035991	0.373663	1.44381	CAMP//CTSG
GO:0051883	killing of cells in other organism involved in symbiotic interaction	Biological process	2	12	410	16119	6.55244	0.035991	0.373663	1.44381	CAMP//CTSG
GO:0052564	response to immune response of other organism involved in symbiotic interaction	Biological process	2	12	410	16119	6.55244	0.035991	0.373663	1.44381	EIF2AK2//TLR8
GO:0052572	response to host immune response	Biological process	2	12	410	16119	6.55244	0.035991	0.373663	1.44381	EIF2AK2//TLR8
GO:0071236	cellular response to antibiotic	Biological process	2	12	410	16119	6.55244	0.035991	0.373663	1.44381	CDKN1B//CRIP1
GO:0032874	positive regulation of stress-activated MAPK cascade	Biological process	5	72	410	16119	2.73018	0.0362735	0.375881	1.44041	MINK1//TPD52L1//FZD7//CDC42//EIF2AK2
GO:0006725	cellular aromatic compound metabolic process	Biological process	178	6288	410	16119	1.11291	0.0364184	0.376669	1.43868	RRM2//RMI1//KIAA0101//CDK1//BACH1//TYMS//CCNA1//IKZF1//HEXIM1//TXNIP//ZNF675//HES1//IRF8//IRF7//NRARP//MYB//MYC//NFATC2//PITX2//HDAC8//YLPM1//PRDM16//SP100//STAT1//GCFC2//NR2F2//KLF10//CALR//KLF4//RPSA//RPL10//RPL34//RPL37A//EXOSC9//RBFOX2//HNRNPA0//CPSF7//FBXO4//RAD51AP1//RAD51C//ISG20//TWISTNB//FOXC1//TAF4B//BTF3//PIR//PTTG1//OIP5//TSPYL4//ASF1A//CENPH//HIST2H2BE//SLC29A1//OAS2//OAS3//ADK//GMPR…
GO:0002702	positive regulation of production of molecular mediator of immune response	Biological process	3	29	410	16119	4.06703	0.036608	0.377201	1.43642	IL13//CD74//RSAD2
GO:0030857	negative regulation of epithelial cell differentiation	Biological process	3	29	410	16119	4.06703	0.036608	0.377201	1.43642	HES1//STAT1//IL13
GO:0016567	protein ubiquitination	Biological process	24	638	410	16119	1.47892	0.0366865	0.377297	1.43549	FBXO4//G2E3//PSMB9//LRSAM1//FBXO10//HERC5//HERC6//HACE1//DTX3L//RASD2//GCLC//ISG15//RNF8//BUB1B//CDK1//TRIM5//BARD1//PML//TRIM22//RNF38//KBTBD13//RNF125//UBA7//UBE2L6
GO:0044267	cellular protein metabolic process	Biological process	113	3819	410	16119	1.16328	0.0369704	0.379502	1.43215	CDKN1B//CDKN3//SERTAD1//HERC5//CCNA1//EIF2AK2//CDK1//HGF//NTF3//PROK2//CD74//FBXO4//G2E3//PSMB9//LRSAM1//UBA7//UBE2L6//ISG15//FBXO10//HERC6//HACE1//PML//ZBED3//ERBB2//PAK1//CAMP//PFDN6//CCT6B//DNAJC19//DNAJC21//TUBB2B//CALR//METAP1D//TRIM22//RNF38//KBTBD13//RNF125//BARD1//FARSB//RPSA//RPL10//RPL34//RPL37A//MRPL24//MRPL33//RGS2//PCSK5//TRPM6//FYB//BIRC5//NEK2//NPR1//MINK1//CDK17//PBK//BUB1B//TGFBR…
GO:0044270	cellular nitrogen compound catabolic process	Biological process	49	1491	410	16119	1.29203	0.0374831	0.383325	1.42616	RPSA//RPL10//RPL34//RPL37A//EXOSC9//RAD51C//ISG20//CECR1//RASD2//DNM3//GBP3//REM1//TUBB2B//MX2//GFM2//CDC42//GPX1//CAT//KIF20A//ABCD3//TAP2//KIF20B//ABCG1//SAMHD1//OAS2//NUDT16//KMO//APOBEC3H//APOBEC3G//NUDT7//IQGAP2//ADRB1//ERBB2//KALRN//DNAJC24//RIN2//GRTP1//ARHGAP15//NTF3//SYDE1//IPCEF1//CHML//DEPDC1B//RGS2//RGS13//RGS18//ARHGAP18//ZC3HAV1//PLSCR1
GO:0046700	heterocycle catabolic process	Biological process	49	1491	410	16119	1.29203	0.0374831	0.383325	1.42616	RPSA//RPL10//RPL34//RPL37A//EXOSC9//RAD51C//ISG20//CECR1//RASD2//DNM3//GBP3//REM1//TUBB2B//MX2//GFM2//CDC42//GPX1//CAT//KIF20A//ABCD3//TAP2//KIF20B//ABCG1//SAMHD1//OAS2//NUDT16//KMO//APOBEC3H//APOBEC3G//NUDT7//IQGAP2//ADRB1//ERBB2//KALRN//DNAJC24//RIN2//GRTP1//ARHGAP15//NTF3//SYDE1//IPCEF1//CHML//DEPDC1B//RGS2//RGS13//RGS18//ARHGAP18//ZC3HAV1//PLSCR1
GO:0071824	protein-DNA complex subunit organization	Biological process	8	150	410	16119	2.09678	0.0380518	0.385473	1.41963	OIP5//TSPYL4//ASF1A//CENPH//HIST2H2BE//RNF8//H3F3B//NFE2
GO:0031109	microtubule polymerization or depolymerization	Biological process	5	73	410	16119	2.69278	0.0381609	0.385473	1.41838	STMN1//CENPJ//MAPT//CDKN1B//RGS2
GO:0031295	T cell costimulation	Biological process	5	73	410	16119	2.69278	0.0381609	0.385473	1.41838	TNFSF13B//HLA-DRB4//PAK1//CD86//CDC42
GO:0033077	T cell differentiation in thymus	Biological process	5	73	410	16119	2.69278	0.0381609	0.385473	1.41838	ERBB2//HLA-DMA//CD74//MINK1//FZD7
GO:0050886	endocrine process	Biological process	5	73	410	16119	2.69278	0.0381609	0.385473	1.41838	PCSK5//CTSG//ENPEP//ADRB1//RETN
GO:0070304	positive regulation of stress-activated protein kinase signaling cascade	Biological process	5	73	410	16119	2.69278	0.0381609	0.385473	1.41838	EIF2AK2//MINK1//TPD52L1//FZD7//CDC42
GO:1901361	organic cyclic compound catabolic process	Biological process	50	1528	410	16119	1.28647	0.0381873	0.385473	1.41808	RPSA//RPL10//RPL34//RPL37A//EXOSC9//RAD51C//ISG20//CECR1//RASD2//DNM3//GBP3//REM1//TUBB2B//MX2//GFM2//CDC42//GPX1//CAT//KIF20A//ABCD3//TAP2//KIF20B//ABCG1//SAMHD1//OAS2//NUDT16//KMO//CYP39A1//APOBEC3H//APOBEC3G//NUDT7//IQGAP2//ADRB1//ERBB2//KALRN//DNAJC24//RIN2//GRTP1//ARHGAP15//NTF3//SYDE1//IPCEF1//CHML//DEPDC1B//RGS2//RGS13//RGS18//ARHGAP18//ZC3HAV1//PLSCR1
GO:0072521	purine-containing compound metabolic process	Biological process	48	1458	410	16119	1.29431	0.0382654	0.385549	1.41719	ADK//GMPR//GPX1//CAT//CECR1//OAS1//OAS2//NPR1//RASD2//DNM3//GBP3//REM1//TUBB2B//MX2//GFM2//CDC42//KIF20A//ABCD3//RAD51C//TAP2//KIF20B//ABCG1//SAMHD1//MAT2B//ATP5S//ADRB1//NUDT7//ATP5G2//CXCL10//IQGAP2//ERBB2//KALRN//DNAJC24//RIN2//GRTP1//ARHGAP15//NTF3//SYDE1//IPCEF1//NUDT16//CHML//DEPDC1B//RGS2//RGS13//RGS18//ARHGAP18//SULT1A1//PLSCR1
GO:0035265	organ growth	Biological process	6	98	410	16119	2.40702	0.0389088	0.391309	1.40995	FOXC1//C3ORF58//TGFBR2//CDK1//ADRB1//LY6E
GO:0034641	cellular nitrogen compound metabolic process	Biological process	183	6495	410	16119	1.10771	0.0393641	0.393726	1.4049	RRM2//RMI1//KIAA0101//CDK1//BACH1//TYMS//CCNA1//IKZF1//HEXIM1//TXNIP//ZNF675//HES1//IRF8//IRF7//NRARP//MYB//MYC//NFATC2//PITX2//HDAC8//YLPM1//PRDM16//SP100//STAT1//GCFC2//NR2F2//KLF10//CALR//KLF4//RPSA//RPL10//RPL34//RPL37A//EXOSC9//RBFOX2//HNRNPA0//CPSF7//FBXO4//RAD51AP1//RAD51C//ISG20//TWISTNB//FOXC1//TAF4B//BTF3//PIR//PTTG1//OIP5//TSPYL4//ASF1A//CENPH//HIST2H2BE//GPX1//GSR//SLC29A1//OAS2//OAS3…
GO:0043410	positive regulation of MAPK cascade	Biological process	15	356	410	16119	1.65652	0.0393875	0.393726	1.40464	HGF//NTF3//PROK2//CD74//CDK1//EIF2AK2//ERBB2//TPD52L1//PAK1//MINK1//FZD7//CDC42//GLIPR2//TREM2//TRIM5
GO:0044260	cellular macromolecule metabolic process	Biological process	204	7312	410	16119	1.09685	0.0394174	0.393726	1.40431	RRM2//RMI1//KIAA0101//CDK1//CDKN1B//CDKN3//SERTAD1//HERC5//CCNA1//BACH1//TYMS//IKZF1//HEXIM1//TXNIP//ZNF675//HES1//IRF8//IRF7//NRARP//MYB//MYC//NFATC2//PITX2//HDAC8//YLPM1//PRDM16//SP100//STAT1//GCFC2//NR2F2//KLF10//CALR//KLF4//RPSA//RPL10//RPL34//RPL37A//EIF2AK2//HGF//NTF3//PROK2//CD74//FBXO4//G2E3//PSMB9//LRSAM1//UBA7//UBE2L6//ISG15//FBXO10//HERC6//HACE1//EXOSC9//RBFOX2//HNRNPA0//CPSF7//RAD51AP…
GO:0002385	mucosal immune response	Biological process	3	30	410	16119	3.93146	0.0399314	0.393726	1.39869	CAMP//HIST2H2BE//BPIFB1
GO:0034605	cellular response to heat	Biological process	3	30	410	16119	3.93146	0.0399314	0.393726	1.39869	TFEC//CXCL10//STAC
GO:0051983	regulation of chromosome segregation	Biological process	3	30	410	16119	3.93146	0.0399314	0.393726	1.39869	NEK2//CDC42//HDAC8
GO:2000278	regulation of DNA biosynthetic process	Biological process	3	30	410	16119	3.93146	0.0399314	0.393726	1.39869	PML//HGF//MYC
GO:0031294	lymphocyte costimulation	Biological process	5	74	410	16119	2.65639	0.0401074	0.393726	1.39678	TNFSF13B//HLA-DRB4//PAK1//CD86//CDC42
GO:0033273	response to vitamin	Biological process	5	74	410	16119	2.65639	0.0401074	0.393726	1.39678	PITX2//TYMS//CAT//CXCL10//GPX1
GO:0046632	alpha-beta T cell differentiation	Biological process	5	74	410	16119	2.65639	0.0401074	0.393726	1.39678	RSAD2//MYB//CD86//IKZF1//TGFBR2
GO:0051101	regulation of DNA binding	Biological process	5	74	410	16119	2.65639	0.0401074	0.393726	1.39678	HES1//PITX2//NEK2//SP100//ZNF675
GO:0001701	in utero embryonic development	Biological process	15	357	410	16119	1.65188	0.0402018	0.393726	1.39575	NEK2//G2E3//GINS1//RSPO3//NR2F2//ITGA4//HES1//NFE2//HS6ST1//FOXC1//LY6E//MYB//PITX2//BTF3//TGFBR2
GO:0009057	macromolecule catabolic process	Biological process	36	1047	410	16119	1.35179	0.0403153	0.393726	1.39453	RPSA//RPL10//RPL34//RPL37A//UBA7//UBE2L6//ISG15//FBXO10//HERC5//HERC6//HACE1//EXOSC9//RAD51C//ISG20//ENPEP//ADRB1//OAS2//NUDT16//USP18//FBXO4//RNF8//DYX1C1//GPX1//PMAIP1//LRSAM1//PSMB9//BUB1B//PTTG1//CDK1//GCLC//SAMD9L//CDC42//PML//CDKN1B//BARD1//ZC3HAV1
GO:0031110	regulation of microtubule polymerization or depolymerization	Biological process	4	51	410	16119	3.0835	0.0403739	0.393726	1.3939	MAPT//STMN1//CDKN1B//RGS2
GO:0042398	cellular modified amino acid biosynthetic process	Biological process	4	51	410	16119	3.0835	0.0403739	0.393726	1.3939	MAT2B//PLSCR1//GCLC//PADI2
GO:0048639	positive regulation of developmental growth	Biological process	4	51	410	16119	3.0835	0.0403739	0.393726	1.3939	TGFBR2//FN1//MAPT//ADRB1
GO:1901658	glycosyl compound catabolic process	Biological process	38	1116	410	16119	1.33867	0.0404991	0.393726	1.39255	CECR1//RASD2//DNM3//GBP3//REM1//TUBB2B//MX2//GFM2//CDC42//KIF20A//ABCD3//RAD51C//TAP2//KIF20B//ABCG1//APOBEC3H//APOBEC3G//NUDT7//GLA//ABHD10//IQGAP2//ADRB1//ERBB2//KALRN//DNAJC24//RIN2//GRTP1//ARHGAP15//NTF3//SYDE1//IPCEF1//CHML//DEPDC1B//RGS2//RGS13//RGS18//ARHGAP18//PLSCR1
GO:0045995	regulation of embryonic development	Biological process	6	99	410	16119	2.38271	0.0405703	0.393726	1.39179	DMRT2//KLF4//FZD7//HES1//NRARP//CDK1
GO:0050663	cytokine secretion	Biological process	7	125	410	16119	2.20162	0.0405851	0.393726	1.39163	AIM2//TLR8//CLEC4E//CLEC6A//CASP1//HLA-DRB4//NOX5
GO:0044770	cell cycle phase transition	Biological process	19	483	410	16119	1.54654	0.0406423	0.393726	1.39102	CDKN1B//CDKN3//MYB//PSMB9//RRM2//TYMS//CCNA1//CDK1//BACH1//LIN54//BIRC5//NEK2//PRKAR2B//CENPJ//TPD52L1//PML//BUB1B//RAD51C//FHL1
GO:0000280	nuclear division	Biological process	20	515	410	16119	1.52678	0.0406632	0.393726	1.3908	NDC80//NEK2//RAD51C//OIP5//HGF//BIRC5//ANLN//PBK//SPC25//BUB1B//YEATS4//FAM83D//CCNA1//RNF8//PTTG1//KIF20B//CDK1//CDC42//SYDE1//CALR
GO:0051276	chromosome organization	Biological process	29	811	410	16119	1.40583	0.0408746	0.393872	1.38855	NDC80//NEK2//FBXO4//SP100//HDAC8//OIP5//TSPYL4//ASF1A//CENPH//HIST2H2BE//RNF8//ING3//YEATS4//H3F3B//NFE2//SCMH1//MYB//MYC//PADI2//RAD51C//SYDE1//DTX3L//IKZF1//EED//CDK1//PML//YLPM1//BRCC3//PTTG1
GO:1901657	glycosyl compound metabolic process	Biological process	44	1325	410	16119	1.30554	0.0410241	0.393872	1.38696	CECR1//RASD2//DNM3//GBP3//REM1//TUBB2B//MX2//GFM2//CDC42//KIF20A//ABCD3//RAD51C//TAP2//KIF20B//ABCG1//MAT2B//ATP5S//APOBEC3H//APOBEC3G//NUDT7//ATP5G2//GLA//ABHD10//IQGAP2//ADRB1//ERBB2//KALRN//DNAJC24//RIN2//GRTP1//ARHGAP15//NTF3//SYDE1//IPCEF1//CHML//DEPDC1B//RGS2//RGS13//RGS18//ARHGAP18//ADK//TYMS//SULT1A1//PLSCR1
GO:0002002	regulation of angiotensin levels in blood	Biological process	2	13	410	16119	6.04841	0.0418322	0.393872	1.37849	CTSG//ENPEP
GO:0007096	regulation of exit from mitosis	Biological process	2	13	410	16119	6.04841	0.0418322	0.393872	1.37849	BIRC5//ANLN
GO:0010885	regulation of cholesterol storage	Biological process	2	13	410	16119	6.04841	0.0418322	0.393872	1.37849	MSR1//ABCG1
GO:0042228	interleukin-8 biosynthetic process	Biological process	2	13	410	16119	6.04841	0.0418322	0.393872	1.37849	KLF4//TLR8
GO:0043508	negative regulation of JUN kinase activity	Biological process	2	13	410	16119	6.04841	0.0418322	0.393872	1.37849	ZNF675//PDCD4
GO:0043950	positive regulation of cAMP-mediated signaling	Biological process	2	13	410	16119	6.04841	0.0418322	0.393872	1.37849	ADRB1//CXCL10
GO:0045351	type I interferon biosynthetic process	Biological process	2	13	410	16119	6.04841	0.0418322	0.393872	1.37849	TLR8//IRF7
GO:0051782	negative regulation of cell division	Biological process	2	13	410	16119	6.04841	0.0418322	0.393872	1.37849	TXNIP//MYC
GO:0052173	response to defenses of other organism involved in symbiotic interaction	Biological process	2	13	410	16119	6.04841	0.0418322	0.393872	1.37849	EIF2AK2//TLR8
GO:0052200	response to host defenses	Biological process	2	13	410	16119	6.04841	0.0418322	0.393872	1.37849	EIF2AK2//TLR8
GO:0055015	ventricular cardiac muscle cell development	Biological process	2	13	410	16119	6.04841	0.0418322	0.393872	1.37849	PITX2//CDK1
GO:0060142	regulation of syncytium formation by plasma membrane fusion	Biological process	2	13	410	16119	6.04841	0.0418322	0.393872	1.37849	STAT1//NFE2
GO:0060177	regulation of angiotensin metabolic process	Biological process	2	13	410	16119	6.04841	0.0418322	0.393872	1.37849	CTSG//ENPEP
GO:0075136	response to host	Biological process	2	13	410	16119	6.04841	0.0418322	0.393872	1.37849	EIF2AK2//TLR8
GO:0033138	positive regulation of peptidyl-serine phosphorylation	Biological process	5	75	410	16119	2.62098	0.0421132	0.394477	1.37558	IFNA16//IFNB1//NTF3//PAK1//CDC42
GO:0042787	protein ubiquitination involved in ubiquitin-dependent protein catabolic process	Biological process	5	75	410	16119	2.62098	0.0421132	0.394477	1.37558	PML//FBXO10//HERC5//HERC6//HACE1
GO:0051297	centrosome organization	Biological process	5	75	410	16119	2.62098	0.0421132	0.394477	1.37558	CDK1//CENPJ//CNTLN//NEK2//KIAA0101
GO:0034622	cellular macromolecular complex assembly	Biological process	24	648	410	16119	1.4561	0.0426325	0.398658	1.37026	RPSA//ANLN//GCFC2//CALR//HLA-DMA//HLA-DRB4//OIP5//TSPYL4//ASF1A//CENPH//HIST2H2BE//H3F3B//PFDN6//CCT6B//CENPJ//ELN//MAPT//STMN1//CDKN1B//RGS2//NDUFAF4//DYX1C1//TUBB2B//EIF2AK2
GO:0000122	negative regulation of transcription from RNA polymerase II promoter	Biological process	23	616	410	16119	1.46792	0.0431519	0.399022	1.365	IKZF1//HEXIM1//TXNIP//ZNF675//HES1//IRF8//IRF7//NRARP//MYB//MYC//NFATC2//PITX2//HDAC8//YLPM1//BACH1//PRDM16//SP100//STAT1//GCFC2//NR2F2//KLF10//CALR//KLF4
GO:0032446	protein modification by small protein conjugation	Biological process	25	682	410	16119	1.44115	0.043274	0.399022	1.36377	FBXO4//G2E3//PSMB9//LRSAM1//FBXO10//HERC5//HERC6//HACE1//TRIM22//RNF38//KBTBD13//RNF125//BARD1//UBA7//UBE2L6//DTX3L//IFIH1//RASD2//GCLC//ISG15//RNF8//BUB1B//CDK1//TRIM5//PML
GO:0072523	purine-containing compound catabolic process	Biological process	38	1122	410	16119	1.33151	0.0433207	0.399022	1.3633	CECR1//RASD2//DNM3//GBP3//REM1//TUBB2B//MX2//GFM2//CDC42//GPX1//CAT//KIF20A//ABCD3//RAD51C//TAP2//KIF20B//ABCG1//SAMHD1//NUDT7//IQGAP2//ADRB1//ERBB2//KALRN//DNAJC24//RIN2//GRTP1//ARHGAP15//NTF3//SYDE1//IPCEF1//NUDT16//CHML//DEPDC1B//RGS2//RGS13//RGS18//ARHGAP18//PLSCR1
GO:0043123	positive regulation of I-kappaB kinase/NF-kappaB signaling	Biological process	8	154	410	16119	2.04232	0.0433365	0.399022	1.36315	TRIM22//LGALS9//ZC3HAV1//CASP1//TRIM5//TNFSF10//VAPA//CLEC6A
GO:0042742	defense response to bacterium	Biological process	9	182	410	16119	1.94413	0.0433949	0.399022	1.36256	CAMP//HIST2H2BE//CTSG//FCGR1A//HP//IRF8//IFNB1//LYZ//ISG15
GO:0000768	syncytium formation by plasma membrane fusion	Biological process	3	31	410	16119	3.80464	0.0434021	0.399022	1.36249	PITX2//STAT1//NFE2
GO:0010596	negative regulation of endothelial cell migration	Biological process	3	31	410	16119	3.80464	0.0434021	0.399022	1.36249	KLF4//SP100//NR2F2
GO:0030851	granulocyte differentiation	Biological process	3	31	410	16119	3.80464	0.0434021	0.399022	1.36249	PRDM16//C1QC//IKZF1
GO:0043486	histone exchange	Biological process	3	31	410	16119	3.80464	0.0434021	0.399022	1.36249	OIP5//CENPH//RNF8
GO:0044003	modification by symbiont of host morphology or physiology	Biological process	3	31	410	16119	3.80464	0.0434021	0.399022	1.36249	EIF2AK2//TYMS//TLR8
GO:0042129	regulation of T cell proliferation	Biological process	7	127	410	16119	2.16695	0.0436028	0.399767	1.36049	ERBB2//TNFSF13B//ADK//HES1//IL18//CD86//HLA-DRB4
GO:0038093	Fc receptor signaling pathway	Biological process	11	240	410	16119	1.80192	0.0436295	0.399767	1.36022	CDKN1B//NRG4//ERBB2//NFATC2//PAK1//CD86//CDK1//FCGR1A//FCGR3A//WIPF3//CDC42
GO:0045926	negative regulation of growth	Biological process	10	211	410	16119	1.86325	0.0438465	0.401081	1.35807	CDKN1B//FHL1//NPR1//PML//TCHP//TNK1//CTSG//IRF8//CAMP//ADRB1
GO:0030183	B cell differentiation	Biological process	6	101	410	16119	2.33552	0.0440262	0.402052	1.35629	IKZF3//IKZF1//IFNA16//IFNB1//ITGA4//MYB
GO:0002700	regulation of production of molecular mediator of immune response	Biological process	5	76	410	16119	2.58649	0.0441785	0.402769	1.35479	IL13//TRIL//CD74//IFNB1//RSAD2
GO:0060537	muscle tissue development	Biological process	14	331	410	16119	1.66285	0.0443241	0.403423	1.35336	PITX2//CDC42//ELN//FLNB//NR2F2//GPX1//ACADM//CALR//FOXC1//LY6E//CDK1//C3ORF58//TGFBR2//ADRB1
GO:0000082	G1/S transition of mitotic cell cycle	Biological process	11	241	410	16119	1.79444	0.0447231	0.405489	1.34947	BACH1//RRM2//TYMS//CCNA1//CDK1//CDKN1B//PML//PSMB9//FHL1//CDKN3//MYB
GO:0042098	T cell proliferation	Biological process	8	155	410	16119	2.02914	0.0447297	0.405489	1.3494	CD86//ERBB2//TNFSF13B//ADK//HES1//IL18//HLA-DRB4//ITGAD
GO:0048608	reproductive structure development	Biological process	17	425	410	16119	1.57259	0.0447738	0.405489	1.34898	FOXC1//ACSBG1//NR2F2//FZD7//RNF38//PITX2//ARID5B//TNFSF10//DNAJC19//RSPO3//ITGA4//HES1//NFE2//HS6ST1//CRIP1//CDKN1B//RETN
GO:0010950	positive regulation of endopeptidase activity	Biological process	7	128	410	16119	2.15002	0.0451645	0.407675	1.3452	CDKN1B//PMAIP1//PML//CASP1//TNFSF10//MYC//AIM2
GO:0050880	regulation of blood vessel size	Biological process	7	128	410	16119	2.15002	0.0451645	0.407675	1.3452	ADRB1//SCPEP1//GPX1//NPR1//RGS2//FOXC1//GCLC
GO:0019935	cyclic-nucleotide-mediated signaling	Biological process	4	53	410	16119	2.96714	0.0455012	0.410036	1.34198	RASD2//ADRB1//CXCL10//RGS2
GO:0043408	regulation of MAPK cascade	Biological process	20	522	410	16119	1.50631	0.0456429	0.410636	1.34063	EIF2AK2//CDK1//HGF//NTF3//PROK2//CD74//MYC//ERBB2//TPD52L1//RGS2//TRIM5//PAK1//ZNF675//PDCD4//MINK1//FZD7//CDC42//KLF4//GLIPR2//TREM2
GO:0006805	xenobiotic metabolic process	Biological process	8	156	410	16119	2.01614	0.046152	0.413151	1.33581	CYP4F8//ADH6//CYP1B1//GCLC//MAT2B//CYP39A1//NCEH1//SULT1A1
GO:0000226	microtubule cytoskeleton organization	Biological process	14	333	410	16119	1.65287	0.0461958	0.413151	1.3354	NDC80//KIF20A//STMN1//CENPJ//AUNIP//SPC25//CDK1//CNTLN//MAPT//CDKN1B//RGS2//NEK2//KIAA0101//CDC42
GO:0043122	regulation of I-kappaB kinase/NF-kappaB signaling	Biological process	10	213	410	16119	1.84576	0.0462251	0.413151	1.33512	IL18//TRIM22//LGALS9//ZC3HAV1//CASP1//TRIM5//TNFSF10//VAPA//CLEC6A//STAT1
GO:0051091	positive regulation of sequence-specific DNA binding transcription factor activity	Biological process	10	213	410	16119	1.84576	0.0462251	0.413151	1.33512	TRIM22//EIF2AK2//CAT//TRIM5//AIM2//TRIM14//DDX58//TRIM34//SP100//ARID5B
GO:0035150	regulation of tube size	Biological process	7	129	410	16119	2.13335	0.0467617	0.414474	1.33011	ADRB1//SCPEP1//GPX1//NPR1//FOXC1//GCLC//RGS2
GO:0044843	cell cycle G1/S phase transition	Biological process	11	243	410	16119	1.77967	0.0469662	0.414474	1.32821	CDKN1B//CDKN3//MYB//PSMB9//RRM2//TYMS//CCNA1//CDK1//BACH1//PML//FHL1
GO:0002251	organ or tissue specific immune response	Biological process	3	32	410	16119	3.68575	0.0470183	0.414474	1.32773	CAMP//HIST2H2BE//BPIFB1
GO:0051702	interaction with symbiont	Biological process	3	32	410	16119	3.68575	0.0470183	0.414474	1.32773	CAMP//CTSG//GPX1
GO:0034654	nucleobase-containing compound biosynthetic process	Biological process	113	3857	410	16119	1.15182	0.0473223	0.414474	1.32493	BACH1//RRM2//TYMS//CCNA1//CDK1//IKZF1//HEXIM1//TXNIP//ZNF675//HES1//IRF8//IRF7//NRARP//MYB//MYC//NFATC2//PITX2//HDAC8//YLPM1//PRDM16//SP100//STAT1//GCFC2//NR2F2//KLF10//CALR//KLF4//TWISTNB//FOXC1//TAF4B//BTF3//CPSF7//PIR//PTTG1//OAS1//OAS2//CMPK2//ADK//NPR1//PADI2//ZBTB33//ZNF705G//TRIM22//DMRT2//ZNF273//ZNF573//LIN54//ZNF714//ERBB2//TFEC//IKZF3//SCMH1//ASF1A//KCTD1//ZNF454//ZBTB44//SERTAD1//HMX2…
GO:0071466	cellular response to xenobiotic stimulus	Biological process	8	157	410	16119	2.00329	0.0476036	0.414474	1.32236	CYP4F8//ADH6//CYP1B1//GCLC//MAT2B//CYP39A1//NCEH1//SULT1A1
GO:0008015	blood circulation	Biological process	16	397	410	16119	1.58447	0.0477735	0.414474	1.32081	ADRB1//PCSK5//CTSG//ENPEP//HSPB7//NPR1//SCPEP1//GPX1//FOXC1//GCLC//CDC42//RGS2//ELN//CXCL10//NFE2//STAT1
GO:0006684	sphingomyelin metabolic process	Biological process	2	14	410	16119	5.61638	0.048	0.414474	1.31876	SMPDL3A//SGMS2
GO:0010155	regulation of proton transport	Biological process	2	14	410	16119	5.61638	0.048	0.414474	1.31876	IL13//NOX5
GO:0010613	positive regulation of cardiac muscle hypertrophy	Biological process	2	14	410	16119	5.61638	0.048	0.414474	1.31876	ADRB1//ADK
GO:0010878	cholesterol storage	Biological process	2	14	410	16119	5.61638	0.048	0.414474	1.31876	MSR1//ABCG1
GO:0014742	positive regulation of muscle hypertrophy	Biological process	2	14	410	16119	5.61638	0.048	0.414474	1.31876	ADK//ADRB1
GO:0033622	integrin activation	Biological process	2	14	410	16119	5.61638	0.048	0.414474	1.31876	FBLIM1//FN1
GO:0035886	vascular smooth muscle cell differentiation	Biological process	2	14	410	16119	5.61638	0.048	0.414474	1.31876	HES1//PITX2
GO:0039694	viral RNA genome replication	Biological process	2	14	410	16119	5.61638	0.048	0.414474	1.31876	APOBEC3H//APOBEC3G
GO:0039703	RNA replication	Biological process	2	14	410	16119	5.61638	0.048	0.414474	1.31876	APOBEC3H//APOBEC3G
GO:0045986	negative regulation of smooth muscle contraction	Biological process	2	14	410	16119	5.61638	0.048	0.414474	1.31876	RGS2//ADRB1
GO:0051900	regulation of mitochondrial depolarization	Biological process	2	14	410	16119	5.61638	0.048	0.414474	1.31876	IFI6//GCLC
GO:0060259	regulation of feeding behavior	Biological process	2	14	410	16119	5.61638	0.048	0.414474	1.31876	RETN//AGRP
GO:0090136	epithelial cell-cell adhesion	Biological process	2	14	410	16119	5.61638	0.048	0.414474	1.31876	CYP1B1//CDC42
GO:0061458	reproductive system development	Biological process	17	429	410	16119	1.55792	0.048114	0.414474	1.31773	FOXC1//ACSBG1//NR2F2//FZD7//RNF38//PITX2//ARID5B//TNFSF10//DNAJC19//RSPO3//ITGA4//HES1//NFE2//HS6ST1//CRIP1//CDKN1B//RETN
GO:0051235	maintenance of location	Biological process	12	274	410	16119	1.72181	0.0481908	0.414474	1.31704	CALR//FLNB//NDC80//MSR1//ABCG1//CCR5//PML//NEK2//CDC42
GO:0006458	'de novo' protein folding	Biological process	4	54	410	16119	2.9122	0.0481947	0.414474	1.317	PFDN6//TUBB2B//HLA-DMA//CD74
GO:0006809	nitric oxide biosynthetic process	Biological process	4	54	410	16119	2.9122	0.0481947	0.414474	1.317	GLA//KLF4//CYP1B1//GCHFR
GO:0035821	modification of morphology or physiology of other organism	Biological process	5	78	410	16119	2.52017	0.0484883	0.416344	1.31436	EIF2AK2//TYMS//CAMP//TLR8//CTSG
GO:0007517	muscle organ development	Biological process	14	336	410	16119	1.63811	0.0491063	0.420989	1.30886	PITX2//ELN//FLNB//NR2F2//CNTF//ARID5B//GPX1//FOXC1//LY6E//TGFBR2//CDK1//ADRB1//FHL1//CXCL10
GO:0000165	MAPK cascade	Biological process	22	592	410	16119	1.46102	0.0492383	0.421458	1.3077	EIF2AK2//CDK1//HGF//NTF3//PROK2//CD74//MINK1//MYC//ERBB2//TPD52L1//RGS2//TRIM5//PAK1//ZNF675//PDCD4//FZD7//CDC42//KLF4//GLIPR2//TREM2//CCR5//IL18
GO:0042089	cytokine biosynthetic process	Biological process	6	104	410	16119	2.26815	0.0495458	0.422182	1.30499	IL18//CD86//TLR8//IRF7//KLF4//PCSK5
GO:0050714	positive regulation of protein secretion	Biological process	6	104	410	16119	2.26815	0.0495458	0.422182	1.30499	CLEC4E//CLEC6A//CASP1//AIM2//ADRB1//IL13
GO:0009628	response to abiotic stimulus	Biological process	33	962	410	16119	1.34863	0.0495548	0.422182	1.30491	CDKN1B//PAK1//PML//APOLD1//CASP1//CAT//TXNIP//RETN//STAT1//TGFBR2//GCLC//ADRB1//GMPR//ACADM//CXCL10//PMAIP1//KIAA0101//AGRP//GPX1//KMO//BRCC3//RNF8//IVL//MYC//IL13//TLR8//TFEC//STAC//BACH1//SLC29A1//SLC2A4//RAD51AP1//CRIP1

## Sheet: CC_Control-VS-Active_Up
GO terms for Cellular Components: Control VS Active infection -Upregulated genes
#Column "GO.ID" stands for the ID of gene ontology term
#Column "Term" stands for the name of gene ontology term
#Column "Ontology" stands for the ontology of GOID belongs to
#Column "Count" stands for the number of DE genes associated with the listed GOID
#Column "Pop.Hits" stands for the number of background population genes associated with the listed GOID
#Column "List.Total" stands for the total number of DE genes
#Column "Pop.Total" stands for the total number of background population genes
#Column "Fold.Enrichment" stands for the Fold Enrichment value of the GOID, it equals (Count/Pop.Hits)/(List.Total/Pop.Total)
#Column "Pvalue" stands for the significance testing value of the GOID
#Column "FDR" stands for the false discovery rate of the GOID, using Benjamini & Hochberg (1995) method
#Column "Enrichment.Score" stands for the Enrichment Score value of the GOID, it equals (-log10(Pvalue))
#Column "GENES" stands for the DE genes associated with the GOID
GO.ID	Term	Ontology	Count	Pop.Hits	List.Total	Pop.Total	Fold.Enrichment	Pvalue	FDR	Enrichment.Score	GENES
GO:0005829	cytosol	Cellular component	103	2665	418	17280	1.59775	4.7368e-07	0.000313102	6.32452	RPL10//RPL34//RPL37A//RPSA//CCT6B//FARSB//CDKN1B//NDC80//TXNIP//CHML//USP18//ADH6//ADK//FHL1//FLNB//DDX58//FYB//NIPSNAP3A//IPCEF1//FGFR1OP2//GCHFR//DAPP1//PDCD4//GCLC//MAT2B//GMPR//GPX1//GSR//BIRC5//IRF8//IFI35//IFIT2//IL18//IRF7//STMN1//LDHB//MAPT//MSR1//MX2//NEK2//NFATC2//OAS1//OAS2//OAS3//MINK1//PAK1//HERC5//PLSCR1//PMAIP1//PML//EXOSC9//XAF1//FBLIM1//HERC6//ABHD10//ETNK1//PRKAR2B//DEPDC1B//CEN…
GO:0009897	external side of plasma membrane	Cellular component	18	222	418	17280	3.35187	8.04715e-06	0.00265958	5.09436	CCR5//ENPEP//ALCAM//FCGR1A//FCGR3A//GSR//HLA-DRB4//IL13//CXCL10//ITGA4//ANO1//SLC2A4//TGFBR2//CALR//TNFRSF18//CD86//ABCG1//CD74
GO:0098552	side of membrane	Cellular component	20	300	418	17280	2.75598	4.51512e-05	0.00994832	4.34533	CCR5//ENPEP//ALCAM//FCGR1A//FCGR3A//GSR//HLA-DRB4//IL13//CXCL10//ITGA4//ANO1//SLC2A4//TGFBR2//CALR//TNFRSF18//CD86//ABCG1//CD74//PTPN22//RGS2
GO:0005737	cytoplasm	Cellular component	271	9694	418	17280	1.15567	0.000144895	0.0239438	3.83895	GLIPR2//C3ORF58//HLA-DRB4//TLR8//HACE1//LST1//HS6ST1//ABCG1//CD74//CDC42//EXOC6//RPL10//RPL34//RPL37A//RPSA//APOBEC3H//APOBEC3G//TRIM5//CALR//MAPT//RAMP3//PEBP4//GLA//PON2//CAT//PET117//CMPK2//DNAJC19//LYRM5//PPM1K//CYP1B1//CLYBL//ECH1//IBA57//ELN//IFI6//METAP1D//DNM3//STAP1//TIMM9//HSPB7//MAT2B//GPX1//NDUFAF4//ACADM//ACAT1//LDHB//OAS1//OAS2//LAP3//PMAIP1//XAF1//ABHD10//RAD51C//RGS2//TYMS//MRPL24…
GO:0044424	intracellular part	Cellular component	333	12713	418	17280	1.08284	0.00204914	0.268977	2.68843	FBXO10//FBXO4//BARD1//BRCC3//RNF8//EXOSC9//PSMB9//HNRNPA0//NFATC2//LARP7//APOBEC3G//SSB//ZBTB33//FARSB//CDKN1B//IKZF1//CDKN3//TRIM22//IFI44//HEXIM1//TXNIP//TNFSF13B//PADI2//OIP5//DNAJC24//CCR5//CNTF//NUDT16//SCLT1//CRIP1//CEP128//DTX3L//DYX1C1//CALML6//APOBEC3H//ERBB2//FABP4//FHL1//TFEC//IKZF3//DZIP1//FOXC1//FLNB//ACSBG1//RBFOX2//DDX58//GCA//PTPN22//STAP1//GBP3//GCHFR//HSPB7//GLA//PDCD4//GCLC//FA…
GO:0044444	cytoplasmic part	Cellular component	202	7166	418	17280	1.16531	0.00244155	0.268977	2.61234	MAPT//PET117//CMPK2//DNAJC19//LYRM5//PPM1K//CYP1B1//CLYBL//ECH1//IBA57//ELN//IFI6//METAP1D//DNM3//STAP1//TIMM9//HSPB7//MAT2B//GPX1//NDUFAF4//ACADM//ACAT1//LDHB//OAS1//OAS2//LAP3//PMAIP1//PON2//XAF1//ABHD10//RAD51C//RGS2//TYMS//MRPL24//TCHP//GFM2//SUCLG2//RSAD2//MRPL33//ABCG1//CDK1//CD74//FARSB//CDKN1B//NDC80//TXNIP//CHML//USP18//ADH6//ADK//FHL1//FLNB//DDX58//FYB//NIPSNAP3A//IPCEF1//FGFR1OP2//GCHF…
GO:0005622	intracellular	Cellular component	333	12834	418	17280	1.07263	0.00540184	0.510088	2.26746	HDAC8//GLIPR2//C3ORF58//HLA-DRB4//TLR8//HACE1//LST1//HS6ST1//ABCG1//CD74//CDC42//EXOC6//FBXO10//FBXO4//BARD1//BRCC3//RNF8//EXOSC9//RPL10//RPL34//RPL37A//RPSA//H3F3B//BIRC5//NEK2//PSMB9//NDC80//OIP5//CENPH//BUB1B//SPC25//HIST1H2AD//H2AFJ//HIST2H2AC//HIST2H2BE//ASF1A//STAT1//KLF4//ING3//CEP128//AUNIP//FAM83D//APOBEC3H//APOBEC3G//TRIM5//CDSN//IVL//CALR//KRTAP13-3//FLNB//FBLIM1//EED//HNRNPA0//NFATC2/…
GO:0042613	MHC class II protein complex	Cellular component	3	16	418	17280	7.7512	0.00622505	0.514345	2.20586	HLA-DMA//HLA-DRB4//CD74
GO:0005739	mitochondrion	Cellular component	51	1535	418	17280	1.3735	0.012512	0.631488	1.90267	PMAIP1//KMO//RSAD2//DNAJC19//TIMM9//ATP5S//HSD3B1//HSD3B2//ACAT1//ABCD3//TYMS//CABS1//ATP5G2//TXNIP//CAT//PPM1K//GPX1//GSR//ACADM//FLAD1//SUCLG2//NDUFAF4//PET117//CMPK2//LYRM5//CYP1B1//CLYBL//ECH1//IBA57//ELN//IFI6//METAP1D//DNM3//STAP1//HSPB7//MAT2B//LDHB//OAS1//OAS2//LAP3//PON2//XAF1//ABHD10//RAD51C//RGS2//MRPL24//TCHP//GFM2//MRPL33//ABCG1//CDK1
GO:0005814	centriole	Cellular component	6	80	418	17280	3.10048	0.0129144	0.631488	1.88893	SCLT1//CEP128//DZIP1//BIRC5//CNTLN//CENPJ
GO:0009986	cell surface	Cellular component	25	645	418	17280	1.60231	0.0142453	0.631488	1.84633	CCR5//ENPEP//ALCAM//FCGR1A//FCGR3A//GSR//HLA-DRB4//IL13//CXCL10//ITGA4//ANO1//SLC2A4//TGFBR2//CALR//TNFRSF18//CD86//ABCG1//CD74//GPR64//RAMP3//CTSG//STX2//HLA-DMA//ITGAD//AREG
GO:0032993	protein-DNA complex	Cellular component	13	277	418	17280	1.94013	0.0177287	0.631488	1.75132	NDC80//OIP5//BIRC5//HIST1H2AD//H2AFJ//HIST2H2AC//HIST2H2BE//H3F3B//NEK2//CENPH//BUB1B//IKZF1//SPC25
GO:0000777	condensed chromosome kinetochore	Cellular component	6	86	418	17280	2.88417	0.0179289	0.631488	1.74645	BUB1B//NDC80//BIRC5//NEK2//SPC25//CENPH
GO:0005730	nucleolus	Cellular component	26	698	418	17280	1.53987	0.0198099	0.631488	1.70312	TWISTNB//ZBTB33//NUDT16//SP110//ISG20//MYC//NEK2//RSL24D1//PLSCR1//PML//EXOSC9//ING3//LY6K//PSPC1//G2E3//BARD1//RGS2//RPL34//SP100//STAT1//TAF4B//GCFC2//TYMS//OASL//RNF8//KIF20B
GO:0005758	mitochondrial intermembrane space	Cellular component	5	65	418	17280	3.17998	0.0204019	0.631488	1.69033	TIMM9//TXNIP//HSD3B1//HSD3B2//CAT
GO:0043227	membrane-bounded organelle	Cellular component	291	11202	418	17280	1.0739	0.0205994	0.631488	1.68615	STX2//FOXN2//OAS2//OAS3//CYP39A1//ANLN//SAMD9//BARD1//ABCD3//CAT//CD86//PET117//CMPK2//DNAJC19//LYRM5//PPM1K//CYP1B1//CLYBL//ECH1//IBA57//ELN//IFI6//METAP1D//DNM3//STAP1//TIMM9//HSPB7//MAT2B//GPX1//NDUFAF4//ACADM//ACAT1//LDHB//OAS1//LAP3//PMAIP1//PON2//XAF1//ABHD10//RAD51C//RGS2//TYMS//MRPL24//TCHP//GFM2//SUCLG2//RSAD2//MRPL33//ABCG1//CDK1//CD74//ACSBG1//HSD3B2//IFIT2//HACE1//NCEH1//RPL10//TRAPPC…
GO:0043230	extracellular organelle	Cellular component	80	2669	418	17280	1.23911	0.0225456	0.631488	1.64694	GPR64//CDSN//IQGAP2//FGL2//SMPDL3A//PADI2//ADH6//SCLT1//CTSG//GLIPR2//PEBP4//AGRP//ECH1//ENPEP//STX2//ALCAM//FABP4//FCGR3A//FLNB//FN1//GCA//DNM3//GLA//MAT2B//GPX1//GSR//HIST1H2AD//H3F3B//HLA-DMA//HP//ACADM//IL18//ITGA4//IVL//ACAT1//RPSA//STMN1//LCN1//LDHB//LGALS9//LSP1//LYZ//MNDA//NAIP//MINK1//LAP3//SERPINI1//PLSCR1//CNTLN//ANO1//H2AFJ//PRKAR2B//RETN//PSMB9//SCPEP1//RPL34//RPL37A//S100P//CEACAM1/…
GO:0065010	extracellular membrane-bounded organelle	Cellular component	80	2669	418	17280	1.23911	0.0225456	0.631488	1.64694	GPR64//CDSN//IQGAP2//FGL2//SMPDL3A//PADI2//ADH6//SCLT1//CTSG//GLIPR2//PEBP4//AGRP//ECH1//ENPEP//STX2//ALCAM//FABP4//FCGR3A//FLNB//FN1//GCA//DNM3//GLA//MAT2B//GPX1//GSR//HIST1H2AD//H3F3B//HLA-DMA//HP//ACADM//IL18//ITGA4//IVL//ACAT1//RPSA//STMN1//LCN1//LDHB//LGALS9//LSP1//LYZ//MNDA//NAIP//MINK1//LAP3//SERPINI1//PLSCR1//CNTLN//ANO1//H2AFJ//PRKAR2B//RETN//PSMB9//SCPEP1//RPL34//RPL37A//S100P//CEACAM1/…
GO:0070062	extracellular vesicular exosome	Cellular component	80	2669	418	17280	1.23911	0.0225456	0.631488	1.64694	GPR64//CDSN//IQGAP2//FGL2//SMPDL3A//PADI2//ADH6//SCLT1//CTSG//GLIPR2//PEBP4//AGRP//ECH1//ENPEP//STX2//ALCAM//FABP4//FCGR3A//FLNB//FN1//GCA//DNM3//GLA//MAT2B//GPX1//GSR//HIST1H2AD//H3F3B//HLA-DMA//HP//ACADM//IL18//ITGA4//IVL//ACAT1//RPSA//STMN1//LCN1//LDHB//LGALS9//LSP1//LYZ//MNDA//NAIP//MINK1//LAP3//SERPINI1//PLSCR1//CNTLN//ANO1//H2AFJ//PRKAR2B//RETN//PSMB9//SCPEP1//RPL34//RPL37A//S100P//CEACAM1/…
GO:0000786	nucleosome	Cellular component	5	67	418	17280	3.08505	0.0229478	0.631488	1.63926	H3F3B//HIST1H2AD//H2AFJ//HIST2H2AC//HIST2H2BE
GO:1990104	DNA bending complex	Cellular component	5	67	418	17280	3.08505	0.0229478	0.631488	1.63926	HIST1H2AD//H2AFJ//HIST2H2AC//HIST2H2BE//H3F3B
GO:0000779	condensed chromosome, centromeric region	Cellular component	6	91	418	17280	2.7257	0.0230158	0.631488	1.63797	NDC80//BIRC5//NEK2//SPC25//CENPH//BUB1B
GO:0015030	Cajal body	Cellular component	4	45	418	17280	3.67464	0.0230457	0.631488	1.63741	TRIM22//OIP5//HSPB7//ISG20
GO:0030312	external encapsulating structure	Cellular component	2	10	418	17280	8.26794	0.0231015	0.631488	1.63636	CAMP//SGMS2
GO:0042611	MHC protein complex	Cellular component	3	27	418	17280	4.5933	0.02674	0.631488	1.57284	HLA-DMA//HLA-DRB4//CD74
GO:0045263	proton-transporting ATP synthase complex, coupling factor F(o)	Cellular component	2	11	418	17280	7.51631	0.0277893	0.631488	1.55612	ATP5S//ATP5G2
GO:0005576	extracellular region	Cellular component	122	4330	418	17280	1.16477	0.0291936	0.631488	1.53471	FGL2//FN1//ELN//CALR//C1QA//ADAMTSL4//TNFSF13B//SMPDL3A//CNTF//CTSG//AGRP//C3ORF58//HGF//HP//IFNA16//IFNB1//IL13//IL18//CXCL10//AREG//LCN1//LECT2//LYZ//OAS3//PCSK5//CECR1//SERPINI1//RETN//CCL23//SH3BGRL//C1QC//CAMP//HIST2H2BE//FGFBP2//TNFSF10//BPIFB1//MSR1//NEK2//GPR64//CDSN//IQGAP2//PADI2//ADH6//SCLT1//GLIPR2//PEBP4//ECH1//ENPEP//STX2//ALCAM//FABP4//FCGR3A//FLNB//GCA//DNM3//GLA//MAT2B//GPX1//GSR…
GO:0071556	integral component of lumenal side of endoplasmic reticulum membrane	Cellular component	3	28	418	17280	4.42925	0.0294253	0.631488	1.53128	HLA-DRB4//CALR//CD74
GO:0098553	lumenal side of endoplasmic reticulum membrane	Cellular component	3	28	418	17280	4.42925	0.0294253	0.631488	1.53128	HLA-DRB4//CALR//CD74
GO:0098576	lumenal side of membrane	Cellular component	3	28	418	17280	4.42925	0.0294253	0.631488	1.53128	HLA-DRB4//CALR//CD74
GO:0044815	DNA packaging complex	Cellular component	5	73	418	17280	2.83149	0.0317845	0.631488	1.49778	HIST1H2AD//H2AFJ//HIST2H2AC//HIST2H2BE//H3F3B
GO:0000940	condensed chromosome outer kinetochore	Cellular component	2	12	418	17280	6.88995	0.0328217	0.631488	1.48384	NDC80//BUB1B
GO:0010369	chromocenter	Cellular component	2	12	418	17280	6.88995	0.0328217	0.631488	1.48384	OIP5//SCMH1
GO:0044427	chromosomal part	Cellular component	23	630	418	17280	1.50923	0.0333141	0.631488	1.47737	NDC80//OIP5//BIRC5//NEK2//CENPH//BUB1B//HIST1H2AD//H2AFJ//HIST2H2AC//HIST2H2BE//RAD51C//SCMH1//SPC25//RNF8//ASF1A//STAT1//KLF4//PADI2//H3F3B//ING3//FOXC1//IKZF1//EED
GO:0031970	organelle envelope lumen	Cellular component	5	74	418	17280	2.79322	0.0334373	0.631488	1.47577	TXNIP//TIMM9//HSD3B1//HSD3B2//CAT
GO:0005634	nucleus	Cellular component	171	6330	418	17280	1.11676	0.0377533	0.684214	1.42305	EED//HDAC8//BRCC3//EXOSC9//H3F3B//BIRC5//NEK2//BUB1B//ASF1A//STAT1//KLF4//ING3//NDC80//MX2//KIF20A//CDKN1B//HNRNPA0//OIP5//NUDT16//LIN54//SCMH1//HES1//IRF7//ISG20//MYC//NFATC2//NFE2//LARP7//PML//PSMB9//RAD51C//RRM2//CENPH//SP100//TAF4B//GCFC2//TYMS//CPSF7//YEATS4//HIST2H2BE//CCNA1//KIF20B//CDK1//GINS1//FOXC1//ZBTB33//TWISTNB//SP110//RSL24D1//PLSCR1//LY6K//PSPC1//G2E3//BARD1//RGS2//RPL34//OASL//RN…
GO:0005771	multivesicular body	Cellular component	3	31	418	17280	4.00062	0.0382994	0.684214	1.41681	HLA-DMA//SLC2A4//CD74
GO:0000775	chromosome, centromeric region	Cellular component	8	161	418	17280	2.05415	0.0422473	0.702228	1.3742	NDC80//NEK2//CENPH//BUB1B//IKZF1//BIRC5//SPC25//OIP5
GO:0031983	vesicle lumen	Cellular component	5	79	418	17280	2.61644	0.0424949	0.702228	1.37166	SCG3//HP//CALR//FN1//HGF
GO:0060205	cytoplasmic membrane-bounded vesicle lumen	Cellular component	5	79	418	17280	2.61644	0.0424949	0.702228	1.37166	SCG3//HP//CALR//FN1//HGF
GO:0000780	condensed nuclear chromosome, centromeric region	Cellular component	2	14	418	17280	5.90567	0.0438435	0.706843	1.35809	BUB1B//NDC80
GO:0031974	membrane-enclosed lumen	Cellular component	83	2888	418	17280	1.18809	0.0490195	0.729523	1.30963	TXNIP//TIMM9//HSD3B1//HSD3B2//CAT//SCG3//HP//CALR//PPM1K//GPX1//GSR//ACADM//ACAT1//TYMS//FLAD1//SUCLG2//AGRP//PCSK5//ABCD3//GLA//CD74//FN1//HGF//EXOSC9//H3F3B//BIRC5//HDAC8//KIF20A//CDKN1B//HNRNPA0//OIP5//NUDT16//LIN54//SCMH1//ASF1A//HES1//IRF7//ISG20//MYC//NFATC2//NFE2//LARP7//PML//ING3//PSMB9//RAD51C//RRM2//CENPH//SP100//STAT1//TAF4B//GCFC2//CPSF7//YEATS4//HIST2H2BE//EED//CCNA1//KIF20B//CDK1//G…
GO:0035267	NuA4 histone acetyltransferase complex	Cellular component	2	15	418	17280	5.51196	0.0497964	0.729523	1.3028	ING3//YEATS4

## Sheet: MF_Control-VS-Active_Up
GO terms for Molecular Functions: Control VS Active infection -Upregulated genes
#Column "GO.ID" stands for the ID of gene ontology term
#Column "Term" stands for the name of gene ontology term
#Column "Ontology" stands for the ontology of GOID belongs to
#Column "Count" stands for the number of DE genes associated with the listed GOID
#Column "Pop.Hits" stands for the number of background population genes associated with the listed GOID
#Column "List.Total" stands for the total number of DE genes
#Column "Pop.Total" stands for the total number of background population genes
#Column "Fold.Enrichment" stands for the Fold Enrichment value of the GOID, it equals (Count/Pop.Hits)/(List.Total/Pop.Total)
#Column "Pvalue" stands for the significance testing value of the GOID
#Column "FDR" stands for the false discovery rate of the GOID, using Benjamini & Hochberg (1995) method
#Column "Enrichment.Score" stands for the Enrichment Score value of the GOID, it equals (-log10(Pvalue))
#Column "GENES" stands for the DE genes associated with the GOID
GO.ID	Term	Ontology	Count	Pop.Hits	List.Total	Pop.Total	Fold.Enrichment	Pvalue	FDR	Enrichment.Score	GENES
GO:0003725	double-stranded RNA binding	Molecular function	10	52	400	15711	7.55337	6.22866e-07	0.000646535	6.20561	DDX58//OAS1//OAS2//OAS3//TLR8//DDX60//EIF2AK2//IFIH1//DHX58//OASL
GO:0005488	binding	Molecular function	352	12580	400	15711	1.09902	1.46595e-05	0.00728256	4.83388	IFIT5//SSB//HNRNPA0//RBFOX2//LARP7//PSPC1//TYMS//CPSF7//FARSB//NUDT16//GCLC//NUDT7//S100P//ATP8B4//RAD51C//IRF8//PITX2//FOXC1//MYB//MYC//NFATC2//STAT1//GCFC2//H3F3B//IRF7//BACH1//KLF4//ERBB2//KLF10//TREM2//TRIL//CD74//PROK2//CALR//ITGA4//NR2F2//FN1//ADAMTSL4//SAMHD1//ZNF705G//IKZF1//ZNF273//ZNF573//LIN54//ZNF714//ZNF675//TFEC//SCMH1//ZNF454//ZBTB44//HIST1H2AD//HES1//SP110//ZNF699//MNDA//ZNF691//T…
GO:0005515	protein binding	Molecular function	254	8384	400	15711	1.18994	2.10478e-05	0.00728256	4.67679	ERBB2//PITX2//KLF4//PROK2//CALR//ITGA4//FN1//ADAMTSL4//IQGAP2//CCR5//FLNB//LSP1//ANLN//WIPF3//STAP1//SH3BGRL//TNFSF13B//AGRP//ECH1//ALCAM//FYB//GLA//NUDT7//CXCL10//NTF3//CAT//RSPO3//TNFSF10//CD86//FZD7//IFNA16//IFNB1//IL13//IL18//AREG//CNTF//PRL//PLSCR1//STAT1//RETN//LRSAM1//STX2//REM1//NDUFAF4//RGS2//PAK1//CCL23//KIF20A//BIRC5//MAPT//KIF20B//SCLT1//HSPB7//YEATS4//HESX1//NRG4//HGF//CECR1//FOXC1//…
GO:0046983	protein dimerization activity	Molecular function	46	1035	400	15711	1.74567	0.000157781	0.0409443	3.80194	CDSN//DMRT2//NUDT16//GLIPR2//IKZF3//GCA//FGFR1OP2//FBXO4//TIMM9//GLA//HES1//BIRC5//ACAT1//CLEC2A//CECR1//PITX2//PML//ANO1//BARD1//ABCD3//APOBEC3G//CEACAM1//SP100//STAT1//NR2F2//TPD52L1//TYMS//CAT//TRIM5//RNF8//ABCG1//IKZF1//ADRB1//ERBB2//GCLC//HIST1H2AD//H3F3B//HGF//H2AFJ//TAF4B//HIST2H2AC//HIST2H2BE//SUCLG2//VAPA//TFEC//MYC
GO:0042803	protein homodimerization activity	Molecular function	31	642	400	15711	1.89658	0.000501827	0.0894128	3.29945	CDSN//DMRT2//NUDT16//GLIPR2//IKZF3//GCA//FGFR1OP2//FBXO4//TIMM9//GLA//HES1//BIRC5//ACAT1//CLEC2A//CECR1//PITX2//PML//ANO1//BARD1//ABCD3//APOBEC3G//CEACAM1//SP100//STAT1//NR2F2//TPD52L1//TYMS//CAT//TRIM5//RNF8//ABCG1
GO:0042802	identical protein binding	Molecular function	45	1061	400	15711	1.66587	0.000516837	0.0894128	3.28665	CDSN//DMRT2//NUDT16//GLIPR2//IKZF3//GCA//FGFR1OP2//FBXO4//TIMM9//GLA//HES1//BIRC5//ACAT1//CLEC2A//CECR1//PITX2//PML//ANO1//BARD1//ABCD3//APOBEC3G//CEACAM1//SP100//STAT1//NR2F2//TPD52L1//TYMS//CAT//TRIM5//RNF8//ABCG1//ERBB2//FLNB//DDX58//HGF//ACADM//LDHB//LECT2//LYZ//PON2//UHRF1BP1//EED//AIM2//CD74//CDC42
GO:0046982	protein heterodimerization activity	Molecular function	21	399	400	15711	2.06724	0.00141458	0.186547	2.84937	IKZF1//ADRB1//ERBB2//IKZF3//GCA//GCLC//HIST1H2AD//H3F3B//HGF//BIRC5//PML//ANO1//H2AFJ//BARD1//TAF4B//TPD52L1//HIST2H2AC//HIST2H2BE//SUCLG2//VAPA//ABCG1
GO:0004869	cysteine-type endopeptidase inhibitor activity	Molecular function	6	49	400	15711	4.80949	0.00145403	0.186547	2.83743	BIRC5//NAIP//CARD16//LCN1//CARD17//PTTG1
GO:0003727	single-stranded RNA binding	Molecular function	6	50	400	15711	4.7133	0.00161746	0.186547	2.79117	DDX58//IFIT5//TLR8//DDX60//IFIH1//DHX58
GO:0070566	adenylyltransferase activity	Molecular function	4	23	400	15711	6.83087	0.00249678	0.259166	2.60262	OAS1//OAS2//OAS3//FLAD1
GO:0030234	enzyme regulator activity	Molecular function	35	861	400	15711	1.59665	0.00429157	0.358686	2.36738	DNAJC24//TXNIP//GCHFR//CDKN1B//HEXIM1//PKIB//PRKAR2B//SPINK6//SERPINI1//CARD16//BIRC5//LCN1//CARD17//PTTG1//RHPN1//MINK1//RIN2//IQGAP2//CHML//DEPDC1B//RGS2//RGS13//RGS18//ARHGAP18//GRTP1//SYDE1//EIF2AK2//CXCL10//CASP1//FN1//ARHGAP15//KLF4//NAIP//MAT2B//BRCC3
GO:0004842	ubiquitin-protein transferase activity	Molecular function	15	273	400	15711	2.1581	0.00441256	0.358686	2.35531	DTX3L//RNF38//FBXO10//FBXO4//HERC5//RNF125//HERC6//G2E3//HACE1//BARD1//UBA7//TRIM5//RNF8//LRSAM1//UBE2L6
GO:0030291	protein serine/threonine kinase inhibitor activity	Molecular function	4	27	400	15711	5.81889	0.00456764	0.358686	2.34031	CDKN1B//HEXIM1//PKIB//PRKAR2B
GO:0030515	snoRNA binding	Molecular function	3	14	400	15711	8.41661	0.00483776	0.358686	2.31536	ISG20//NUDT16//NUDT7
GO:0001078	RNA polymerase II core promoter proximal region sequence-specific DNA binding transcription factor activity involved in negative regulation of transcription	Molecular function	6	63	400	15711	3.74071	0.00524735	0.363117	2.28006	HES1//NFATC2//PITX2//YLPM1//BACH1//GCFC2
GO:0019239	deaminase activity	Molecular function	4	29	400	15711	5.41759	0.00593958	0.38533	2.22624	ZBP1//CECR1//APOBEC3H//APOBEC3G
GO:0016209	antioxidant activity	Molecular function	6	67	400	15711	3.51739	0.00708214	0.432427	2.14984	CAT//GSR//IPCEF1//GPX1//HP//SEPW1
GO:0016814	hydrolase activity, acting on carbon-nitrogen (but not peptide) bonds, in cyclic amidines	Molecular function	4	34	400	15711	4.62088	0.0104992	0.605456	1.97884	ZBP1//CECR1//APOBEC3H//APOBEC3G
GO:0005126	cytokine receptor binding	Molecular function	12	225	400	15711	2.0948	0.0128269	0.700756	1.89188	CNTF//IFNA16//IFNB1//IL13//PRL//TNFSF13B//STAT1//TNFSF10//NTF3//CXCL10//CCL23//TGFBR2
GO:0000982	RNA polymerase II core promoter proximal region sequence-specific DNA binding transcription factor activity	Molecular function	11	204	400	15711	2.1179	0.0155899	0.731266	1.80716	MYB//MYC//NFATC2//PITX2//PLSCR1//KLF4//HES1//YLPM1//BACH1//GCFC2//IRF7
GO:0061134	peptidase regulator activity	Molecular function	11	205	400	15711	2.10757	0.0161121	0.731266	1.79285	SPINK6//SERPINI1//CARD16//BIRC5//LCN1//CARD17//PTTG1//CDKN1B//CASP1//FN1//NAIP
GO:0008235	metalloexopeptidase activity	Molecular function	4	39	400	15711	4.02846	0.0168656	0.731266	1.773	ENPEP//METAP1D//NUDT16//LAP3
GO:0043028	cysteine-type endopeptidase regulator activity involved in apoptotic process	Molecular function	4	39	400	15711	4.02846	0.0168656	0.731266	1.773	CDKN1B//CASP1//BIRC5//NAIP
GO:0051087	chaperone binding	Molecular function	5	59	400	15711	3.3286	0.0169643	0.731266	1.77046	CDKN1B//PFDN6//TIMM9//BIRC5//CALR
GO:0042287	MHC protein binding	Molecular function	3	22	400	15711	5.35602	0.0176124	0.731266	1.75418	TAP2//CD74//CLEC7A
GO:0016874	ligase activity	Molecular function	18	419	400	15711	1.68734	0.0218291	0.81658	1.66096	GCLC//ACSBG1//SUCLG2//FARSB//UBA7//RNF8//HERC5//UBE2L6//TRIM22//DTX3L//RNF38//RNF125//HERC6//G2E3//HACE1//BARD1//TRIM5//LRSAM1
GO:0030246	carbohydrate binding	Molecular function	13	271	400	15711	1.88416	0.0218299	0.81658	1.66095	LGALS9//FUOM//CLEC4C//CLEC4E//CLEC4D//CLEC2A//LGALS2//CLEC4A//CLEC1B//CLEC7A//SIGLEC1//CALR//CLEC6A
GO:0001227	RNA polymerase II transcription regulatory region sequence-specific DNA binding transcription factor activity involved in negative regulation of transcription	Molecular function	6	86	400	15711	2.74029	0.0223864	0.81658	1.65002	HES1//NFATC2//PITX2//YLPM1//BACH1//GCFC2
GO:0004857	enzyme inhibitor activity	Molecular function	15	331	400	15711	1.77995	0.0228139	0.81658	1.6418	CDKN1B//HEXIM1//PKIB//PRKAR2B//SPINK6//SERPINI1//CARD16//BIRC5//LCN1//CARD17//PTTG1//IQGAP2//NAIP//TXNIP//GCHFR
GO:0008270	zinc ion binding	Molecular function	42	1209	400	15711	1.36448	0.0244937	0.847481	1.61095	LIMS3L//TRIM22//DNAJC24//ADH6//DNAJC21//CRIP1//CRIP2//DTX3L//RNF38//APOBEC3H//ZNF675//ENPEP//FHL1//DDX58//SAMHD1//TIMM9//RNF175//BIRC5//SP110//OAS1//OAS2//PHF11//CECR1//PML//TRIM34//ING3//XAF1//FBLIM1//RNF125//G2E3//BARD1//APOBEC3G//IFIH1//NR2F2//DHX58//ZMAT4//CALR//TRIM5//RNF8//LRSAM1//KLF4//TRIM14
GO:0016810	hydrolase activity, acting on carbon-nitrogen (but not peptide) bonds	Molecular function	7	116	400	15711	2.37019	0.0288163	0.919134	1.54036	ZBP1//CECR1//CAT//APOBEC3H//APOBEC3G//HDAC8//PADI2
GO:0015026	coreceptor activity	Molecular function	3	27	400	15711	4.36417	0.0304795	0.919134	1.51599	RAMP3//CCR5//CD86
GO:0004000	adenosine deaminase activity	Molecular function	2	11	400	15711	7.14136	0.0305493	0.919134	1.515	ZBP1//CECR1
GO:0050661	NADP binding	Molecular function	4	47	400	15711	3.34277	0.031247	0.919134	1.50519	FMO4//GSR//NOX5//CAT
GO:0060589	nucleoside-triphosphatase regulator activity	Molecular function	14	316	400	15711	1.74014	0.0321423	0.919134	1.49292	DNAJC24//RHPN1//MINK1//RIN2//IQGAP2//CHML//DEPDC1B//RGS2//RGS13//RGS18//ARHGAP18//GRTP1//SYDE1//ARHGAP15
GO:0050660	flavin adenine dinucleotide binding	Molecular function	5	70	400	15711	2.80554	0.0327795	0.919134	1.4844	FMO4//GSR//ACADM//NOX5//KMO
GO:0046914	transition metal ion binding	Molecular function	48	1449	400	15711	1.30112	0.0352332	0.919134	1.45305	CYP4F8//CYP1B1//CYP39A1//CALR//DNAJC24//LIMS3L//TRIM22//ADH6//DNAJC21//CRIP1//CRIP2//DTX3L//RNF38//APOBEC3H//ZNF675//ENPEP//FHL1//DDX58//SAMHD1//TIMM9//RNF175//BIRC5//SP110//OAS1//OAS2//PHF11//CECR1//PML//TRIM34//ING3//XAF1//FBLIM1//RNF125//G2E3//BARD1//APOBEC3G//IFIH1//NR2F2//DHX58//ZMAT4//TRIM5//RNF8//LRSAM1//KLF4//TRIM14//NUDT16//NUDT7//LAP3
GO:0004861	cyclin-dependent protein serine/threonine kinase inhibitor activity	Molecular function	2	12	400	15711	6.54625	0.0360518	0.919134	1.44307	CDKN1B//HEXIM1
GO:0016863	intramolecular oxidoreductase activity, transposing C=C bonds	Molecular function	2	12	400	15711	6.54625	0.0360518	0.919134	1.44307	HSD3B1//HSD3B2
GO:0019864	IgG binding	Molecular function	2	12	400	15711	6.54625	0.0360518	0.919134	1.44307	FCGR1A//FCGR3A
GO:0097367	carbohydrate derivative binding	Molecular function	68	2163	400	15711	1.2348	0.0365622	0.919134	1.43697	TREM2//TRIL//CALR//FARSB//KIF20A//CCT6B//CMPK2//ADK//TRPM6//CBWD2//NLRP7//SLFNL1//ERBB2//ACSBG1//DDX58//GCLC//NAIP//NEK2//NPR1//OAS1//OAS2//OAS3//MINK1//PAK1//CDK17//ETNK1//DDX60//PBK//EIF2AK2//ABCD3//RAD51C//IFIH1//TAP2//BUB1B//TGFBR2//UBA7//DHX58//ATP8B4//FLAD1//OASL//TNK1//SUCLG2//KALRN//KIF20B//ABCG1//CDK1//TRANK1//RAB42//NUDT16//RASD2//DNM3//GBP3//REM1//TUBB2B//MX2//GFM2//CDC42//CTSG//FN1//R…
GO:0043168	anion binding	Molecular function	78	2536	400	15711	1.20806	0.0399124	0.919134	1.39889	NR2F2//FABP4//FARSB//KIF20A//CCT6B//CMPK2//ADK//TRPM6//CBWD2//NLRP7//SLFNL1//ERBB2//ACSBG1//DDX58//GCLC//NAIP//NEK2//NPR1//OAS1//OAS2//OAS3//MINK1//PAK1//CDK17//ETNK1//DDX60//PBK//EIF2AK2//ABCD3//RAD51C//IFIH1//TAP2//BUB1B//TGFBR2//UBA7//DHX58//ATP8B4//FLAD1//OASL//TNK1//SUCLG2//KALRN//KIF20B//ABCG1//CDK1//TRANK1//RAB42//NUDT16//RASD2//DNM3//GBP3//REM1//TUBB2B//MX2//GFM2//CDC42//TYMS//DAPP1//PLEK…
GO:0005164	tumor necrosis factor receptor binding	Molecular function	3	30	400	15711	3.92775	0.0400219	0.919134	1.3977	TNFSF13B//STAT1//TNFSF10
GO:0030695	GTPase regulator activity	Molecular function	13	296	400	15711	1.72503	0.0403283	0.919134	1.39439	RHPN1//MINK1//RIN2//IQGAP2//CHML//DEPDC1B//RGS2//RGS13//RGS18//ARHGAP18//GRTP1//SYDE1//ARHGAP15
GO:0005102	receptor binding	Molecular function	43	1288	400	15711	1.31128	0.0404406	0.919134	1.39318	PROK2//FZD7//RSPO3//TNFSF13B//IFNA16//IFNB1//IL13//IL18//AREG//TNFSF10//CNTF//PRL//PLSCR1//STAT1//NTF3//FN1//CALR//RETN//LRSAM1//AGRP//CXCL10//CCL23//NRG4//HGF//CECR1//TAP2//PADI2//DYX1C1//ADRB1//CDC42//TGFBR2//CLEC7A//CD74//ERBB2//OASL//S100P//ECH1//ALCAM//FYB//GLA//NUDT7//CAT//CD86
GO:0000166	nucleotide binding	Molecular function	71	2286	400	15711	1.2199	0.0412837	0.919134	1.38422	FARSB//KIF20A//CCT6B//CMPK2//ADK//TRPM6//CBWD2//NLRP7//SLFNL1//ERBB2//ACSBG1//DDX58//GCLC//NAIP//NEK2//NPR1//OAS1//OAS2//OAS3//MINK1//PAK1//CDK17//ETNK1//DDX60//PBK//EIF2AK2//ABCD3//RAD51C//IFIH1//TAP2//BUB1B//TGFBR2//UBA7//DHX58//ATP8B4//FLAD1//OASL//TNK1//SUCLG2//KALRN//KIF20B//ABCG1//CDK1//TRANK1//RAB42//NUDT16//RASD2//DNM3//GBP3//REM1//TUBB2B//MX2//GFM2//CDC42//ZBTB33//PRKAR2B//SAMHD1//FMO4//…
GO:1901265	nucleoside phosphate binding	Molecular function	71	2287	400	15711	1.21937	0.0416178	0.919134	1.38072	HNRNPA0//RBFOX2//LARP7//PSPC1//SSB//TYMS//CPSF7//FARSB//KIF20A//CCT6B//CMPK2//ADK//TRPM6//CBWD2//NLRP7//SLFNL1//ERBB2//ACSBG1//DDX58//GCLC//NAIP//NEK2//NPR1//OAS1//OAS2//OAS3//MINK1//PAK1//CDK17//ETNK1//DDX60//PBK//EIF2AK2//ABCD3//RAD51C//IFIH1//TAP2//BUB1B//TGFBR2//UBA7//DHX58//ATP8B4//FLAD1//OASL//TNK1//SUCLG2//KALRN//KIF20B//ABCG1//CDK1//TRANK1//RAB42//NUDT16//RASD2//DNM3//GBP3//REM1//TUBB2B//…
GO:0050662	coenzyme binding	Molecular function	9	182	400	15711	1.94229	0.0435855	0.942537	1.36066	FMO4//GSR//ACADM//NOX5//KMO//CAT//LDHB//GCLC//ACAT1
GO:0008430	selenium binding	Molecular function	2	14	400	15711	5.61107	0.0480799	0.985725	1.31804	GPX1//SEPW1
GO:0004860	protein kinase inhibitor activity	Molecular function	4	54	400	15711	2.90944	0.0483249	0.985725	1.31583	CDKN1B//HEXIM1//PKIB//PRKAR2B

## Sheet: BP_Control-VS-Active_Down
GO terms for Biological Process: Control VS Active infection - Downregulated genes
#Column "GO.ID" stands for the ID of gene ontology term
#Column "Term" stands for the name of gene ontology term
#Column "Ontology" stands for the ontology of GOID belongs to
#Column "Count" stands for the number of DE genes associated with the listed GOID
#Column "Pop.Hits" stands for the number of background population genes associated with the listed GOID
#Column "List.Total" stands for the total number of DE genes
#Column "Pop.Total" stands for the total number of background population genes
#Column "Fold.Enrichment" stands for the Fold Enrichment value of the GOID, it equals (Count/Pop.Hits)/(List.Total/Pop.Total)
#Column "Pvalue" stands for the significance testing value of the GOID
#Column "FDR" stands for the false discovery rate of the GOID, using Benjamini & Hochberg (1995) method
#Column "Enrichment.Score" stands for the Enrichment Score value of the GOID, it equals (-log10(Pvalue))
#Column "GENES" stands for the DE genes associated with the GOID
GO.ID	Term	Ontology	Count	Pop.Hits	List.Total	Pop.Total	Fold.Enrichment	Pvalue	FDR	Enrichment.Score	GENES
GO:0006954	inflammatory response	Biological process	41	566	450	16119	2.59473	2.42452e-08	0.000132403	7.61537	IL1A//IL1B//C3//AHCY//SAA1//SAA2//CD163//CD46//BCL6//CALCA//SEMA7A//IL22RA2//NT5E//PRKCD//TEK//IER3//TLR7//PDE2A//IL23A//GPRC5B//MAPK13//CCL3//TGM2//TLR2//LAT//IL36B//CXCL2//CXCL3//IRAK2//CCL3L3//GAL//PRKCZ//CCL2//CCL4//CCL7//CCL8//CCL17//CCL18//CXCL6//GPR68//CHST2
GO:0009611	response to wounding	Biological process	55	946	450	16119	2.08256	1.83932e-07	0.000502227	6.73534	DYSF//SYT7//C3//FGR//DOCK9//LAT//KCNMB3//GRB7//EFEMP2//ITGA5//ITGAX//ITPR3//KIF3C//MMP1//ATP2B1//SERPINB2//PDE2A//PIK3R1//PLAU//PRKCD//PRKCH//PRKCZ//TEK//TFPI//VEGFA//ACTN1//PROZ//SLC7A6//ESAM//CD48//MFN2//SAA1//EDN1//CD46//IL1B//IL24//DCN//DSP//GSN//NTRK1//BCL6//CALCA//SEMA7A//IL22RA2//NT5E//IER3//TLR7//IL23A//GPRC5B//MAPK13//CCL3//TGM2//TLR2//FERMT3//CCL2
GO:0006950	response to stress	Biological process	137	3348	450	16119	1.46575	6.07743e-07	0.00107761	6.21628	NABP1//IL1A//IL1B//WTIP//EDN1//AHCY//MMP2//PAM//PGF//PLAU//PLOD1//CCL2//CXCL12//TEK//TLR2//VEGFA//DYSF//SYT7//C3//FCN2//PRG2//IRAK1//IRAK2//TLR7//RPS6KA2//CASP8//IL23A//MMP7//PVR//DNAJB4//CREB3L3//LILRA2//INHBA//MST1R//OR2H2//CD48//SAA1//SAA2//CD163//MICA//DEFB124//PRKCD//BCL3//CXCL6//FGR//DOCK9//LAT//KCNMB3//GRB7//EFEMP2//ITGA5//ITGAX//ITPR3//KIF3C//MMP1//ATP2B1//SERPINB2//PDE2A//PIK3R1//PRKCH//…
GO:0060326	cell chemotaxis	Biological process	20	199	450	16119	3.6	7.89312e-07	0.00107761	6.10275	CCL2//CCL3//CCL7//CALCA//VEGFA//CXCL3//IL1B//SAA1//EDN1//IL23A//CXCL12//CCL4//CXCL2//CCL3L3//LEF1//CCL8//CCL17//CCL18//CXCL6//CXCL5
GO:0050900	leukocyte migration	Biological process	25	300	450	16119	2.985	1.18483e-06	0.00110923	5.92635	CCL2//CCL3//CCL7//CALCA//VEGFA//TLR2//CXCL3//IL1B//SAA1//TBX21//EDN1//IL23A//CXCL12//CCL4//GRB7//ITGA5//ITGAX//MMP1//MMP9//PIK3R1//PODXL//TEK//SLC7A6//ESAM//CD48
GO:0023051	regulation of signaling	Biological process	112	2633	450	16119	1.52368	1.60567e-06	0.00110923	5.79434	NTRK1//IL1B//IRAK1//IRAK2//PXN//REP15//LAMTOR1//STX1A//CALCA//THRA//TNFSF15//TNIK//ITPR3//MARCKS//SYT7//RGS16//FGFR2//CD46//RUNX1//SH2D3C//LAT//GRB7//SH3BGR//SH2D2A//IGFBP3//PLAU//PRKCD//IL23A//PDE4A//INHBA//CSF3//FGR//RARA//TEK//EDN1//SULF2//TLR2//APCDD1//VASN//ITGA5//VEGFA//SH3BP4//PSD4//GRIK1//AGAP9//AGAP5//BCL6//PLEKHG4B//DOCK9//PLEKHG4//TIAM2//ARHGAP35//OPHN1//RAB3IP//SGSM2//RANBP10//IL24//G…
GO:0002376	immune system process	Biological process	99	2247	450	16119	1.57818	1.70363e-06	0.00110923	5.76862	C3//FCN2//MICA//IL23A//IRAK1//IRAK2//TLR7//RPS6KA2//TLR2//CASP8//INHBA//CD46//LAT//BCL3//RUNX1//ATP11C//GCNT3//AHCY//GNL1//BCL6//CCL2//CCL3//CCL7//CALCA//VEGFA//IL1B//FGR//MMP7//PVR//CHIT1//CSF3//GEM//IL36B//CXCL2//CXCL3//IL1A//CCL3L3//PNP//ENPP2//PRG2//CCL4//CCL8//CCL17//CCL18//CXCL6//CXCL5//CXCL12//IL1R2//SEMA7A//TNFSF15//SLAMF7//ULBP3//PRKCD//KIF3C//PIK3R1//DLL1//MKNK2//NCR1//NTRK1//TBX21//ACI…
GO:0010646	regulation of cell communication	Biological process	112	2639	450	16119	1.52021	1.79544e-06	0.00110923	5.74583	NTRK1//IL1B//IRAK1//IRAK2//PXN//STX1A//CALCA//THRA//TNFSF15//TNIK//ITPR3//MARCKS//SYT7//RGS16//FGFR2//CD46//RUNX1//SH2D3C//LAT//GRB7//SH3BGR//SH2D2A//IGFBP3//PLAU//PRKCD//IL23A//PDE4A//INHBA//CSF3//FGR//RARA//TEK//SCOC//EDN1//SULF2//TLR2//APCDD1//VASN//ITGA5//VEGFA//SH3BP4//LAMTOR1//PSD4//GRIK1//AGAP9//AGAP5//BCL6//PLEKHG4B//DOCK9//PLEKHG4//TIAM2//ARHGAP35//OPHN1//RAB3IP//SGSM2//RANBP10//IL24//GH…
GO:0032879	regulation of localization	Biological process	86	1871	450	16119	1.64646	1.82806e-06	0.00110923	5.73801	STX1A//DLG4//VEGFA//TLR2//EDN1//TTLL6//THRA//IL1B//ITPR3//MARCKS//SYT7//CALCA//TEK//NRP2//STC1//PTPRR//CCL2//FGF14//C3//LAMTOR1//GRIK1//CCL3//PLAU//IGFBP3//PIK3R1//PRKCZ//INHBA//OPHN1//MMP3//MMP10//ENPP2//FGR//GRB7//ITGA5//LEF1//PODXL//CCL7//IL24//ALOX15B//APOC1//SIX4//PDE2A//UBR5//CXCL12//KCNE3//KCND1//KCNJ14//KCNJ15//KCNK13//GPR68//BCL3//TLR7//IL23A//CSF3//SYTL4//IER3//PAM//SAA1//RHBDF1//RHBDF2…
GO:0006952	defense response	Biological process	71	1459	450	16119	1.74313	2.41871e-06	0.00132086	5.61642	IL1A//IL1B//C3//FCN2//PRG2//IRAK1//IRAK2//TLR7//RPS6KA2//TLR2//CASP8//IL23A//AHCY//MMP7//PVR//SAA1//SAA2//CD163//MICA//DEFB124//PRKCD//BCL3//CXCL6//LAT//IL36B//CXCL2//CXCL3//CCL3L3//GAL//PRKCZ//BCL6//CCL2//CCL3//CCL4//CCL7//CCL8//CCL17//CCL18//CALCA//GPR68//SEMA7A//CHST2//TCIRG1//NCR1//SLAMF7//ULBP3//FGR//CD46//ADCY4//FGFR2//ITPR3//MST1R//PIK3R1//PRSS2//TRIM11//MMP2//IL22RA2//NT5E//TEK//IER3//PDE…
GO:0007267	cell-cell signaling	Biological process	60	1182	450	16119	1.81827	4.46884e-06	0.00221857	5.34981	STX1A//CACNG3//DLG4//ADCY4//FGF14//GABRB3//KCNMB3//GRIK1//GRIK3//GRM6//KCNIP2//KCND1//KCNJ14//KCNJ15//KCNK13//RPS6KA2//VAMP1//DLGAP1//GABBR2//IL1B//ITPR3//MARCKS//SYT7//SIX4//TSNARE1//INHBA//EDN1//GAL//GHRHR//GPR68//SYTL4//RARA//OPHN1//SYNJ1//FGFR2//NLGN3//CCL2//LRRC4B//NTRK1//SEZ6//PRKCZ//SYBU//ILDR1//RUNX1//EFNB2//DLGAP4//DLL1//PGF//CCL3//CCL4//CCL7//CCL8//CCL17//CCL18//CXCL6//CXCL5//STC1//TEK/…
GO:0002573	myeloid leukocyte differentiation	Biological process	17	170	450	16119	3.582	5.66417e-06	0.00249284	5.24686	LEF1//PDE2A//VEGFA//MMP9//CASP8//L3MBTL3//CSF3//RARA//RUNX1//INHBA//CALCA//GPR68//ACIN1//PIK3R1//CCL3//OCSTAMP//IL23A
GO:0006928	cellular component movement	Biological process	75	1613	450	16119	1.66553	6.37242e-06	0.00249284	5.1957	CXCL12//PAX3//LEF1//NRP2//PEX5//EFNB2//VEGFA//CCL2//CCL3//CCL7//CALCA//TLR2//RSPH9//TTLL6//OPHN1//KIF3C//KIF17//COL9A3//DLG4//ANK1//ARHGAP35//ITGA5//NTRK1//PSPN//RPS6KA2//SLIT3//SEMA7A//MYO1B//EDN1//TEK//STC1//PTPRR//PLAU//IGFBP3//PODXL//PRKCZ//RHBDF1//SORBS2//MMP3//MMP10//ENPP2//FGR//GRB7//PIK3R1//IL24//ALOX15B//CXCL3//IL1B//SAA1//IFT46//APCDD1//ITGAX//MMP1//MMP9//SLC7A6//ESAM//CD48//ACTN1//BCL6…
GO:0051047	positive regulation of secretion	Biological process	22	269	450	16119	2.92952	7.01748e-06	0.00249284	5.15382	STX1A//EDN1//GRIK1//INHBA//IL1B//CXCL12//GPR68//FGR//SYTL4//SYT7//ZNF384//IL1A//SAA1//TLR2//TNFSF15//CCL3//GAL//GHRHR//ALOX15B//ILDR1//PRKCZ//RUNX1
GO:0051050	positive regulation of transport	Biological process	38	631	450	16119	2.15715	7.385e-06	0.00249284	5.13165	STX1A//VEGFA//EDN1//FGF14//C3//GRIK1//PIK3R1//PRKCZ//INHBA//IL1B//UBR5//CXCL12//GPR68//TLR7//IL23A//TLR2//CSF3//FGR//SYTL4//SYT7//ZNF384//IL1A//SAA1//TNFSF15//CCL3//GAL//CCL4//GHRHR//ALOX15B//ILDR1//GRM6//CCL2//STC1//PRKCD//CFTR//MFGE8//RUNX1//NLGN3
GO:0016477	cell migration	Biological process	53	1015	450	16119	1.8704	7.74889e-06	0.00249284	5.11076	CXCL12//PAX3//LEF1//NRP2//PEX5//EFNB2//VEGFA//CCL2//CCL3//CCL7//CALCA//TLR2//OPHN1//EDN1//TEK//STC1//PTPRR//PLAU//IGFBP3//MMP3//MMP10//ENPP2//FGR//GRB7//ITGA5//PIK3R1//PODXL//IL24//ALOX15B//CXCL3//IL1B//SAA1//APCDD1//ITGAX//MMP1//MMP9//SLC7A6//ESAM//CD48//SIX4//CXCL2//CCL3L3//CCL4//CCL8//CCL17//CCL18//CXCL6//CXCL5//TBX21//IL23A//PRKCZ//RHBDF1//SORBS2
GO:0051179	localization	Biological process	184	5040	450	16119	1.30771	7.76015e-06	0.00249284	5.11013	BCL3//BCL6//NUMA1//CXCL12//PAX3//LEF1//NRP2//PEX5//EDN1//STX1A//CALCA//EFNB2//VEGFA//DLG4//CCL2//CCL3//CCL7//ACTN1//TLR2//MMP7//SLC7A6//TTLL6//THRA//GSN//KIF17//ZFPL1//CDAN1//DYSF//CPSF1//FYTTD1//RAB3IP//RPL12//RPL28//RPS4Y1//MTX3//PDE2A//MFN2//CFTR//CNGA3//GABRB3//SLC25A34//GRIK1//LCN15//ATP2B1//SLC12A4//SLC20A1//SLC24A4//PDZD3//GAR1//KCNMB3//KCNIP2//KCNJ15//CACNG3//CCL8//SLC12A9//ADCY4//ICA1//S…
GO:0006955	immune response	Biological process	66	1379	450	16119	1.71437	9.97905e-06	0.00302753	5.00091	C3//FCN2//MICA//IL23A//IRAK1//IRAK2//TLR7//RPS6KA2//TLR2//CASP8//CD46//BCL3//GCNT3//AHCY//GNL1//BCL6//IL1B//FGR//MMP7//PVR//CCL2//SLAMF7//ULBP3//PRKCD//LAT//PIK3R1//FGFR2//ITPR3//NCR1//CCL3//LEF1//ADCY4//MST1R//PRSS2//SAA1//TRIM11//MMP2//PRKCZ//RARA//TBX21//SOCS3//GPRC5B//SEMA7A//GAPDH//CHIT1//CSF3//GEM//IL36B//CXCL2//CXCL3//IL1A//CCL3L3//PNP//ENPP2//PRG2//CCL4//CCL7//CCL8//CCL17//CCL18//CXCL6//C…
GO:0032613	interleukin-10 production	Biological process	8	40	450	16119	7.164	1.21584e-05	0.00349458	4.91512	DLL1//IL23A//PRG2//CD46//TLR2//BCL3//PRKCZ//PRKCD
GO:0048583	regulation of response to stimulus	Biological process	122	3073	450	16119	1.42208	1.52534e-05	0.00407286	4.81663	NTRK1//IL1B//IRAK1//IRAK2//PXN//C3//FCN2//IL23A//CALCA//THRA//TLR7//RPS6KA2//TLR2//CASP8//BCL6//FGR//PVR//IER3//CD46//TNFSF15//TNIK//RGS16//FGFR2//RUNX1//SH2D3C//LAT//GRB7//SH3BGR//SH2D2A//IGFBP3//PLAU//PRKCD//EDN1//PDE4A//CCL2//INHBA//CSF3//RARA//TEK//CMYA5//MYOG//SCOC//PIK3R1//SULF2//APCDD1//VASN//ITGA5//VEGFA//SH3BP4//LAMTOR1//PSD4//AGAP9//AGAP5//PLEKHG4B//DOCK9//PLEKHG4//TIAM2//ARHGAP35//OPHN…
GO:0051049	regulation of transport	Biological process	66	1400	450	16119	1.68866	1.62068e-05	0.00407286	4.7903	STX1A//DLG4//VEGFA//EDN1//THRA//IL1B//ITPR3//MARCKS//SYT7//CALCA//FGF14//C3//LAMTOR1//GRIK1//PIK3R1//PRKCZ//INHBA//OPHN1//APOC1//PDE2A//UBR5//CXCL12//KCNE3//KCND1//KCNJ14//KCNJ15//KCNK13//GPR68//BCL3//TLR7//IL23A//TLR2//CSF3//FGR//STC1//SYTL4//IER3//PAM//SAA1//RHBDF1//RHBDF2//ZNF384//IL1A//TNFSF15//CCL3//GAL//CCL4//GHRHR//SYBU//ALOX15B//ILDR1//GRM6//CCL2//PRKCD//CASP8//BMF//CFTR//PARL//SYNJ1//NLG…
GO:0050727	regulation of inflammatory response	Biological process	20	243	450	16119	2.94815	1.66571e-05	0.00407286	4.7784	C3//CD46//IL1B//IL22RA2//NT5E//PRKCD//SAA1//TEK//IER3//TLR7//PDE2A//IL23A//GPRC5B//MAPK13//CCL3//TGM2//TLR2//BCL6//CALCA//SEMA7A
GO:0032103	positive regulation of response to external stimulus	Biological process	17	185	450	16119	3.29157	1.74206e-05	0.00407286	4.75894	C3//CCL2//SCOC//IL1B//VEGFA//CXCL12//TLR7//PDE2A//IL23A//GPRC5B//MAPK13//CCL3//TGM2//TLR2//EDN1//CCL4//CCL7
GO:0002761	regulation of myeloid leukocyte differentiation	Biological process	12	98	450	16119	4.38612	1.78994e-05	0.00407286	4.74716	RARA//RUNX1//LEF1//INHBA//CALCA//CASP8//GPR68//ACIN1//PIK3R1//CCL3//OCSTAMP//IL23A
GO:1902107	positive regulation of leukocyte differentiation	Biological process	13	115	450	16119	4.04922	1.93324e-05	0.00422296	4.71371	LEF1//RUNX1//CD46//IL23A//ATP11C//IL36B//PRKCZ//RARA//CALCA//CASP8//ACIN1//OCSTAMP//PNP
GO:0002699	positive regulation of immune effector process	Biological process	13	117	450	16119	3.98	2.32876e-05	0.00484393	4.63288	C3//IL23A//IL1B//PVR//FGR//CD46//PRKCZ//RARA//TBX21//GPRC5B//TLR2//SEMA7A//CCL2
GO:1902105	regulation of leukocyte differentiation	Biological process	18	209	450	16119	3.08498	2.39491e-05	0.00484393	4.62071	RARA//RUNX1//LEF1//BCL6//CD46//IL23A//INHBA//ATP11C//IL36B//PRKCZ//CALCA//CASP8//GPR68//ACIN1//PIK3R1//CCL3//OCSTAMP//PNP
GO:0009966	regulation of signal transduction	Biological process	97	2352	450	16119	1.47727	3.56923e-05	0.00696127	4.44743	NTRK1//IL1B//IRAK1//IRAK2//PXN//CALCA//THRA//TNFSF15//TNIK//RGS16//FGFR2//CD46//SH2D3C//LAT//GRB7//SH3BGR//SH2D2A//IGFBP3//PLAU//PRKCD//IL23A//PDE4A//INHBA//CSF3//FGR//RARA//TEK//SULF2//TLR2//APCDD1//VASN//ITGA5//VEGFA//SH3BP4//LAMTOR1//PSD4//AGAP9//AGAP5//BCL6//PLEKHG4B//DOCK9//PLEKHG4//TIAM2//ARHGAP35//OPHN1//RAB3IP//SGSM2//RANBP10//IL24//GHRHR//KANK2//WTIP//ALOX15B//RGS17//RHBDF1//EDN1//BCL3//…
GO:0001819	positive regulation of cytokine production	Biological process	21	278	450	16119	2.70583	3.71796e-05	0.0070013	4.4297	IL1A//IL1B//SULF2//C3//TLR7//TLR2//IL23A//BCL3//CALCA//CD46//RARA//PRG2//PRKCZ//IL36B//MAPK13//PIK3R1//CCL3//SAA1//GPRC5B//SEMA7A//ALOX15B
GO:0090280	positive regulation of calcium ion import	Biological process	5	15	450	16119	11.94	3.95085e-05	0.00719186	4.40331	GRM6//CCL2//CCL3//CXCL12//STC1
GO:0065007	biological regulation	Biological process	328	10364	450	16119	1.13363	5.17233e-05	0.00911165	4.28631	PKMYT1//KLF11//MAD2L2//KAT5//EDN1//FGFR2//KANK2//TFCP2L1//PAX3//LEF1//ZBTB7A//PDE2A//MBD3//RARA//BCL6//VEGFA//SETDB1//IL1B//MAPK13//CCL2//CCL3//NTRK1//IRAK1//IRAK2//PXN//PTBP1//CELF6//KCNMB3//IGFBP3//IL1A//C3//FCN2//REP15//ANKRD11//IL23A//LAMTOR1//TEK//SEMA7A//PGF//CXCL12//NRP2//PIK3R1//PRKCZ//STX1A//CALCA//RPS6KA2//NLGN3//DLG4//THRA//TLR7//TLR2//CASP8//LAT//FGR//PVR//IER3//TTLL6//YY1AP1//BTRC//G…
GO:0051094	positive regulation of developmental process	Biological process	43	824	450	16119	1.86925	5.98132e-05	0.00928597	4.2232	VEGFA//LEF1//ALOX15B//PRKCH//MYOG//THRA//RUNX1//OCSTAMP//EDN1//CD46//IL23A//ATP11C//IL36B//SOCS3//PRKCZ//RARA//INHBA//CALCA//CASP8//ACIN1//IGFBP3//GPRC5B//CXCL12//IL1A//IL1B//NTRK1//PGF//TEK//C3//SEMA7A//PNP//ZNF488//TLR2//MAN2A1//GAL//NLGN3//LRRC4B//FGFR2//BMP1//SIX4//SEZ6//EFNB2//GPR68
GO:0050729	positive regulation of inflammatory response	Biological process	10	78	450	16119	4.59231	5.99573e-05	0.00928597	4.22216	C3//IL1B//TLR7//PDE2A//IL23A//GPRC5B//MAPK13//CCL3//TGM2//TLR2
GO:0042060	wound healing	Biological process	37	669	450	16119	1.98108	6.11462e-05	0.00928597	4.21363	DYSF//SYT7//FGR//DOCK9//LAT//KCNMB3//GRB7//EFEMP2//ITGA5//ITGAX//ITPR3//KIF3C//MMP1//ATP2B1//SERPINB2//PDE2A//PIK3R1//PLAU//PRKCD//PRKCH//PRKCZ//TEK//TFPI//VEGFA//ACTN1//PROZ//SLC7A6//ESAM//CD48//MFN2//SAA1//EDN1//GSN//FERMT3//IL24//DCN//DSP
GO:0048870	cell motility	Biological process	53	1095	450	16119	1.73375	6.1215e-05	0.00928597	4.21314	CXCL12//PAX3//LEF1//NRP2//PEX5//EFNB2//VEGFA//CCL2//CCL3//CCL7//CALCA//TLR2//OPHN1//EDN1//TEK//STC1//PTPRR//PLAU//IGFBP3//PODXL//PRKCZ//RHBDF1//SORBS2//MMP3//MMP10//ENPP2//FGR//GRB7//ITGA5//PIK3R1//IL24//ALOX15B//CXCL3//IL1B//SAA1//APCDD1//ITGAX//MMP1//MMP9//SLC7A6//ESAM//CD48//SIX4//CXCL2//CCL3L3//CCL4//CCL8//CCL17//CCL18//CXCL6//CXCL5//TBX21//IL23A
GO:0051674	localization of cell	Biological process	53	1095	450	16119	1.73375	6.1215e-05	0.00928597	4.21314	CXCL12//PAX3//LEF1//NRP2//PEX5//EFNB2//VEGFA//CCL2//CCL3//CCL7//CALCA//TLR2//OPHN1//EDN1//TEK//STC1//PTPRR//PLAU//IGFBP3//PODXL//PRKCZ//RHBDF1//SORBS2//MMP3//MMP10//ENPP2//FGR//GRB7//ITGA5//PIK3R1//IL24//ALOX15B//CXCL3//IL1B//SAA1//APCDD1//ITGAX//MMP1//MMP9//SLC7A6//ESAM//CD48//SIX4//CXCL2//CCL3L3//CCL4//CCL8//CCL17//CCL18//CXCL6//CXCL5//TBX21//IL23A
GO:0002762	negative regulation of myeloid leukocyte differentiation	Biological process	7	38	450	16119	6.59842	7.52131e-05	0.0108089	4.12371	RARA//RUNX1//INHBA//GPR68//PIK3R1//CCL3//CALCA
GO:0032653	regulation of interleukin-10 production	Biological process	7	38	450	16119	6.59842	7.52131e-05	0.0108089	4.12371	DLL1//IL23A//PRG2//CD46//TLR2//BCL3//PRKCZ
GO:0010243	response to organonitrogen compound	Biological process	38	705	450	16119	1.93072	8.35578e-05	0.0117002	4.07801	TCIRG1//FGFR2//ATP6V0A4//PDK4//PIK3R1//PRKCZ//SH3BP4//MMP2//MMP3//LAMTOR1//CPEB1//SLC22A6//IRAK1//GHRHR//INPPL1//GAL//TLR2//SESN2//EPM2AIP1//IL1B//EDN1//EN1//CCL2//CFTR//CXCL12//TEK//PRKCD//SOCS3//CNGA3//AGXT//GSN//PXN//NTRK1//STC1//PDE2A//ADCY4//GABRB3//KLF11
GO:0007596	blood coagulation	Biological process	31	531	450	16119	2.09119	9.24199e-05	0.0123628	4.03423	TFPI//LAT//ITPR3//PIK3R1//PRKCD//PRKCH//PRKCZ//SAA1//VEGFA//ACTN1//EDN1//SERPINB2//PLAU//FERMT3//FGR//DOCK9//KCNMB3//GRB7//EFEMP2//ITGA5//ITGAX//KIF3C//MMP1//ATP2B1//PDE2A//TEK//PROZ//SLC7A6//ESAM//CD48//MFN2
GO:0060560	developmental growth involved in morphogenesis	Biological process	14	152	450	16119	3.29921	9.28172e-05	0.0123628	4.03237	BNC2//RARA//STC1//SEMA7A//NLGN3//CXCL12//VEGFA//SLIT3//NRP2//FGFR2//KIF26B//SIX4//GAL//PRKCZ
GO:0001817	regulation of cytokine production	Biological process	29	483	450	16119	2.15068	9.57103e-05	0.0124028	4.01904	CCL2//IL1A//IL1B//SULF2//C3//RARA//DLL1//IL23A//PRG2//TLR2//LEF1//KAT5//TLR7//BCL3//CALCA//CD46//PRKCZ//IL36B//MAPK13//PIK3R1//CCL3//BCL6//INHBA//FGR//SAA1//TNFSF15//GPRC5B//SEMA7A//ALOX15B
GO:0050817	coagulation	Biological process	31	534	450	16119	2.07944	0.000102383	0.0124028	3.98977	FGR//DOCK9//LAT//KCNMB3//GRB7//EFEMP2//ITGA5//ITGAX//ITPR3//KIF3C//MMP1//ATP2B1//SERPINB2//PDE2A//PIK3R1//PLAU//PRKCD//PRKCH//PRKCZ//TEK//TFPI//VEGFA//ACTN1//PROZ//SLC7A6//ESAM//CD48//MFN2//SAA1//EDN1//FERMT3
GO:1903034	regulation of response to wounding	Biological process	23	344	450	16119	2.39494	0.000105875	0.0124028	3.97521	C3//EDN1//CD46//IL1B//SERPINB2//PLAU//BCL6//CALCA//SEMA7A//IL22RA2//NT5E//PRKCD//SAA1//TEK//IER3//TLR7//PDE2A//IL23A//GPRC5B//MAPK13//CCL3//TGM2//TLR2
GO:0002292	T cell differentiation involved in immune response	Biological process	7	40	450	16119	6.2685	0.000105888	0.0124028	3.97515	BCL6//CD46//IL23A//LEF1//BCL3//PRKCZ//RARA
GO:0002521	leukocyte differentiation	Biological process	26	414	450	16119	2.24957	0.000106945	0.0124028	3.97084	BCL3//ATP11C//NTRK1//PIK3R1//BCL6//TBX21//LEF1//PDE2A//VEGFA//MMP9//CASP8//L3MBTL3//CSF3//RARA//RUNX1//CD46//IL23A//INHBA//IL36B//PRKCZ//CALCA//GPR68//ACIN1//CCL3//OCSTAMP//PNP
GO:0007599	hemostasis	Biological process	31	536	450	16119	2.07168	0.000109552	0.0124028	3.96038	FGR//DOCK9//LAT//KCNMB3//GRB7//EFEMP2//ITGA5//ITGAX//ITPR3//KIF3C//MMP1//ATP2B1//SERPINB2//PDE2A//PIK3R1//PLAU//PRKCD//PRKCH//PRKCZ//TEK//TFPI//VEGFA//ACTN1//PROZ//SLC7A6//ESAM//CD48//MFN2//SAA1//EDN1//FERMT3
GO:0030099	myeloid cell differentiation	Biological process	21	300	450	16119	2.5074	0.00011095	0.0124028	3.95487	ACIN1//INHBA//THRA//LEF1//PDE2A//VEGFA//MMP9//CASP8//L3MBTL3//CSF3//RARA//RUNX1//DLL1//CALCA//GPR68//PIK3R1//CCL3//OCSTAMP//IL23A//ANK1//BCL6
GO:0006935	chemotaxis	Biological process	35	638	450	16119	1.96505	0.000113558	0.0124028	3.94478	CCL2//CCL3//CCL7//CALCA//VEGFA//COL9A3//DLG4//EFNB2//ANK1//ARHGAP35//ITGA5//NTRK1//OPHN1//PSPN//RPS6KA2//SLIT3//SEMA7A//NRP2//CXCL12//CXCL3//IL1B//SAA1//CXCL2//CCL3L3//LEF1//CCL4//CCL8//CCL17//CCL18//CXCL6//CXCL5//EDN1//IL23A//ENPP2//PLAU
GO:0042330	taxis	Biological process	35	638	450	16119	1.96505	0.000113558	0.0124028	3.94478	CCL2//CCL3//CCL7//CALCA//VEGFA//CXCL2//ENPP2//PLAU//CCL8//CCL17//CCL18//CXCL6//CXCL5//CXCL12//COL9A3//DLG4//EFNB2//ANK1//ARHGAP35//ITGA5//NTRK1//OPHN1//PSPN//RPS6KA2//SLIT3//SEMA7A//NRP2//CXCL3//IL1B//SAA1//CCL3L3//LEF1//CCL4//EDN1//IL23A
GO:0002690	positive regulation of leukocyte chemotaxis	Biological process	8	54	450	16119	5.30667	0.000116869	0.0125142	3.9323	CCL2//VEGFA//EDN1//IL23A//CXCL12//CCL3//CCL4//CCL7
GO:0002443	leukocyte mediated immunity	Biological process	19	260	450	16119	2.61762	0.000133883	0.0140602	3.87328	C3//MICA//IL23A//GCNT3//BCL3//GNL1//CD46//IL1B//PVR//SLAMF7//ULBP3//PRKCD//NCR1//LAT//FGR//CCL3//BCL6//TBX21//PRKCZ
GO:0001816	cytokine production	Biological process	31	546	450	16119	2.03374	0.000152629	0.0157266	3.81636	CCL2//IL1A//IL1B//SULF2//C3//CD46//PRKCD//RARA//DLL1//IL23A//PRG2//TLR2//LEF1//KAT5//TLR7//BCL3//CALCA//PRKCZ//IL36B//MAPK13//PIK3R1//CCL3//BCL6//INHBA//FGR//SAA1//TNFSF15//GPRC5B//SEMA7A//PNP//ALOX15B
GO:0048513	organ development	Biological process	110	2861	450	16119	1.37721	0.000178615	0.0180633	3.74808	UNCX//BMP1//THRA//FANCF//SPO11//INHBA//VEGFA//ZFX//FGFR2//RARA//PGF//PSPN//PAX3//LEF1//NRP2//DCN//ODC1//SULF2//FAM101B//MAN2A1//TK1//RUNX1//APCDD1//DLL1//INPPL1//TEK//BCL3//ATP11C//DSP//BNC2//STC1//PNPLA6//EFNB2//ITGAX//CCL2//SLIT3//SMARCA1//TFCP2L1//EDN1//PAM//RPS6KA2//CASP8//SGCD//MYOG//SIX4//GHRHR//KRT83//KRT85//PLOD1//RXFP2//COL9A3//MAD2L2//VASN//SEZ6//PEX5//PHLDA1//BTBD3//SEMA7A//CXCL12//MKN…
GO:0071621	granulocyte chemotaxis	Biological process	9	73	450	16119	4.41616	0.000189479	0.0188135	3.72244	VEGFA//CCL2//CXCL3//IL1B//SAA1//CCL3//CCL7//EDN1//IL23A
GO:0051272	positive regulation of cellular component movement	Biological process	20	291	450	16119	2.46186	0.00020524	0.0200146	3.68774	TLR2//VEGFA//TTLL6//EDN1//TEK//NRP2//CCL2//FGR//GRB7//ITGA5//LEF1//PIK3R1//PODXL//CCL3//CCL7//MMP9//IL23A//CXCL12//CCL4//BCL6
GO:0009725	response to hormone	Biological process	40	793	450	16119	1.80681	0.000221742	0.0212444	3.65415	THRA//TCIRG1//FGFR2//ATP6V0A4//PDK4//PIK3R1//PRKCZ//CNGA3//PAM//RARA//CASP8//CCL2//TLR2//GHRHR//INPPL1//GAL//SESN2//EPM2AIP1//CPEB1//CFTR//PGF//SLIT3//EDN1//LEF1//NR1I3//CXCL12//TEK//IL1B//PRKCD//SOCS3//CA4//AGXT//TK1//PXN//INHBA//ADCY4//STC1//OCSTAMP//KAT5//MYOG
GO:0002763	positive regulation of myeloid leukocyte differentiation	Biological process	7	45	450	16119	5.572	0.000228554	0.0214669	3.64101	LEF1//RUNX1//CALCA//CASP8//ACIN1//OCSTAMP//IL23A
GO:0040011	locomotion	Biological process	63	1442	450	16119	1.56495	0.000231925	0.0214669	3.63465	CXCL12//PAX3//LEF1//NRP2//PEX5//EFNB2//VEGFA//CCL2//CCL3//CCL7//CALCA//TLR2//OPHN1//CXCL2//ENPP2//PLAU//CCL8//CCL17//CCL18//CXCL6//CXCL5//COL9A3//DLG4//ANK1//ARHGAP35//ITGA5//NTRK1//PSPN//RPS6KA2//SLIT3//SEMA7A//EDN1//TEK//STC1//PTPRR//IGFBP3//PODXL//PRKCZ//RHBDF1//SORBS2//MMP3//MMP10//FGR//GRB7//PIK3R1//IL24//ALOX15B//CXCL3//IL1B//SAA1//APCDD1//TRIM11//ITGAX//MMP1//MMP9//SLC7A6//ESAM//CD48//SIX4…
GO:0002449	lymphocyte mediated immunity	Biological process	16	208	450	16119	2.75538	0.000250975	0.0228429	3.60037	C3//MICA//IL23A//GCNT3//BCL3//GNL1//CD46//IL1B//PVR//SLAMF7//ULBP3//PRKCD//NCR1//BCL6//TBX21//PRKCZ
GO:0002687	positive regulation of leukocyte migration	Biological process	9	76	450	16119	4.24184	0.000258307	0.0231248	3.58786	CCL2//VEGFA//EDN1//IL23A//CXCL12//CCL3//CCL4//CCL7//TLR2
GO:0030574	collagen catabolic process	Biological process	9	77	450	16119	4.18675	0.000285403	0.0251385	3.54454	COL9A3//MMP1//MMP2//MMP3//MMP7//MMP9//MMP10//PRSS2//MMP20
GO:0030225	macrophage differentiation	Biological process	6	34	450	16119	6.32118	0.000316971	0.0274758	3.49898	INHBA//CALCA//CASP8//MMP9//VEGFA//L3MBTL3
GO:1903036	positive regulation of response to wounding	Biological process	10	96	450	16119	3.73125	0.000344102	0.0290198	3.46331	C3//IL1B//TLR7//PDE2A//IL23A//GPRC5B//MAPK13//CCL3//TGM2//TLR2
GO:0097530	granulocyte migration	Biological process	9	79	450	16119	4.08076	0.000346675	0.0290198	3.46008	VEGFA//CCL2//CXCL3//IL1B//SAA1//CCL3//CCL7//EDN1//IL23A
GO:0045064	T-helper 2 cell differentiation	Biological process	4	13	450	16119	11.0215	0.000350725	0.0290198	3.45503	BCL6//PRKCZ//RARA//BCL3
GO:0097529	myeloid leukocyte migration	Biological process	11	115	450	16119	3.42626	0.000372239	0.0299457	3.42918	CCL2//CCL3//CCL7//CALCA//VEGFA//CXCL3//IL1B//SAA1//EDN1//IL23A//CXCL12
GO:1901700	response to oxygen-containing compound	Biological process	54	1206	450	16119	1.60388	0.000374597	0.0299457	3.42644	TCIRG1//FGFR2//ATP6V0A4//PDK4//PIK3R1//PRKCZ//IL1B//SESN2//SH3BP4//MMP2//MMP3//LAMTOR1//CPEB1//SLC22A6//IRAK1//IRAK2//CCL2//CCL3//TLR2//PAM//RARA//CASP8//DCN//EDN1//GHRHR//INPPL1//GAL//EPM2AIP1//STC1//PXN//GPR68//EN1//CFTR//CXCL12//TEK//GSN//NTRK1//PRKCD//SOCS3//SLIT3//TK1//CNGA3//AGXT//SYBU//IL24//CSF3//PDE2A//RPS6KA2//CCL7//ADCY4//KAT5//MYOG//INHBA//KLF11
GO:0031347	regulation of defense response	Biological process	29	524	450	16119	1.9824	0.000378366	0.0299457	3.42209	C3//IRAK1//IRAK2//TLR7//RPS6KA2//TLR2//CASP8//IL23A//PVR//CD46//IL1B//NCR1//FGR//MMP2//BCL6//CALCA//SEMA7A//IL22RA2//NT5E//PRKCD//SAA1//TEK//IER3//PDE2A//GPRC5B//MAPK13//CCL3//TGM2//SOCS3
GO:0048518	positive regulation of biological process	Biological process	150	4225	450	16119	1.27172	0.00039837	0.031031	3.39971	NTRK1//IL1B//IRAK1//IRAK2//PXN//C3//FCN2//IL23A//TEK//VEGFA//SEMA7A//PGF//CCL2//CXCL12//NRP2//PRKCZ//STX1A//FGFR2//TLR7//RPS6KA2//TLR2//CASP8//PVR//EDN1//TTLL6//CD46//CXXC1//GHRHR//CALCA//TNFSF15//TNIK//TCIRG1//IL24//NACC2//CSF3//MATK//MST1R//ODC1//PAX3//LEF1//PTN//RARA//CXCL5//CFTR//SH2D3C//LAT//GRB7//SH3BGR//SH2D2A//SH3BP4//IL1A//SULF2//CCL3//ANK1//ALOX15B//PRKCH//FGF14//ITGA5//MYOG//THRA//INHB…
GO:0022414	reproductive process	Biological process	53	1181	450	16119	1.6075	0.000403443	0.031031	3.39422	FANCF//SPO11//INHBA//VEGFA//ZFX//RXFP2//DAZL//RPS6KA2//DCN//RARA//CXCL12//TDRD9//SLC2A14//PHC2//LIMK2//DUSP13//DAZ4//BCL6//VIPAS39//STRBP//CLGN//CD46//MFGE8//MST1R//TFCP2L1//PGF//IL1B//MMP2//MMP9//STC1//TRO//CALCA//GHRHR//PAM//MTNR1A//OR2H2//PI3//THRA//COL9A3//ALOX15B//IL1A//CFTR//FGFR2//NTRK1//EDN1//CCL2//TK1//SOCS3//LEF1//CASP8//SLIT3//ASMT//RUNX1
GO:0045637	regulation of myeloid cell differentiation	Biological process	13	155	450	16119	3.00426	0.000412289	0.0310663	3.3848	RARA//RUNX1//LEF1//DLL1//INHBA//CALCA//CASP8//GPR68//ACIN1//PIK3R1//CCL3//OCSTAMP//IL23A
GO:0050789	regulation of biological process	Biological process	310	9882	450	16119	1.12368	0.000415279	0.0310663	3.38166	PKMYT1//KLF11//MAD2L2//KAT5//EDN1//FGFR2//KANK2//TFCP2L1//PAX3//LEF1//ZBTB7A//PDE2A//MBD3//RARA//BCL6//VEGFA//SETDB1//IL1B//MAPK13//CCL2//CCL3//NTRK1//IRAK1//IRAK2//PXN//PTBP1//CELF6//IGFBP3//C3//FCN2//REP15//IL23A//LAMTOR1//TEK//SEMA7A//PGF//CXCL12//NRP2//PIK3R1//PRKCZ//STX1A//CALCA//NLGN3//DLG4//THRA//TLR7//RPS6KA2//TLR2//CASP8//FGR//PVR//TTLL6//YY1AP1//BTRC//GSN//APCDD1//TNIK//KREMEN1//LILRA2/…
GO:0048522	positive regulation of cellular process	Biological process	136	3770	450	16119	1.29218	0.000435347	0.0314461	3.36116	NTRK1//IL1B//IRAK1//IRAK2//PXN//TEK//C3//VEGFA//SEMA7A//PGF//CCL2//CXCL12//NRP2//PRKCZ//STX1A//FGFR2//TLR2//TTLL6//CXXC1//GHRHR//CALCA//TNFSF15//TNIK//TCIRG1//IL24//NACC2//CSF3//EDN1//MATK//MST1R//ODC1//PAX3//LEF1//PTN//RARA//CXCL5//SH2D3C//LAT//GRB7//SH3BGR//SH2D2A//SH3BP4//IL23A//ANK1//ALOX15B//PRKCH//ITGA5//MYOG//THRA//INHBA//APOC1//GPRC5B//FGR//BCL3//SCOC//YAF2//MAD2L2//KAT5//TBX21//ILF3//SMA…
GO:0002294	CD4-positive, alpha-beta T cell differentiation involved in immune response	Biological process	6	36	450	16119	5.97	0.000437924	0.0314461	3.3586	LEF1//BCL3//BCL6//PRKCZ//RARA//IL23A
GO:0042093	T-helper cell differentiation	Biological process	6	36	450	16119	5.97	0.000437924	0.0314461	3.3586	LEF1//BCL3//BCL6//PRKCZ//RARA//IL23A
GO:0051704	multi-organism process	Biological process	83	2081	450	16119	1.42867	0.000443389	0.0314461	3.35322	RXFP2//DAZL//RPS6KA2//IER3//PRG2//IL23A//CXCL2//TLR2//MMP7//MICA//DEFB124//PRKCD//BCL3//CXCL6//FGR//TBX21//MST1R//ODC1//CCL4//CCL8//CXCL12//RARA//TDRD9//SLC2A14//PHC2//FANCF//SPO11//LIMK2//DUSP13//DAZ4//BCL6//VIPAS39//ZFX//STRBP//CLGN//CD46//MFGE8//TFCP2L1//PGF//IL1B//MMP2//MMP9//STC1//TRO//CALCA//MTNR1A//OR2H2//PI3//THRA//CCL2//KAT5//EFNB2//CD93//ITGA5//MMP1//PIK3R1//PVR//RPL12//RPL28//RPS4Y1//U…
GO:0060341	regulation of cellular localization	Biological process	43	904	450	16119	1.70383	0.000450731	0.0315569	3.34608	STX1A//THRA//IL1B//ITPR3//MARCKS//SYT7//CALCA//INHBA//EDN1//PDE2A//UBR5//CXCL12//GPR68//BCL3//TLR7//IL23A//TLR2//CSF3//FGR//SYTL4//IER3//PAM//SAA1//RHBDF1//RHBDF2//ZNF384//IL1A//TNFSF15//CCL3//GAL//GHRHR//SYBU//PIK3R1//ALOX15B//ILDR1//TRIM40//CASP8//BMF//VEGFA//PARL//SYNJ1//PRKCZ//RUNX1
GO:1901698	response to nitrogen compound	Biological process	38	768	450	16119	1.77234	0.000462306	0.0317329	3.33507	TCIRG1//FGFR2//ATP6V0A4//PDK4//PIK3R1//PRKCZ//SH3BP4//MMP2//MMP3//LAMTOR1//CPEB1//SLC22A6//IRAK1//GHRHR//INPPL1//GAL//TLR2//SESN2//EPM2AIP1//IL1B//EDN1//EN1//CCL2//CFTR//CXCL12//TEK//PRKCD//SOCS3//CNGA3//AGXT//GSN//PXN//NTRK1//STC1//PDE2A//ADCY4//GABRB3//KLF11
GO:0044765	single-organism transport	Biological process	125	3416	450	16119	1.31074	0.000464866	0.0317329	3.33267	BCL3//BCL6//EDN1//STX1A//CALCA//DLG4//VEGFA//ACTN1//MMP7//SLC7A6//THRA//PEX5//RAB3IP//RPL12//RPL28//RPS4Y1//MTX3//PDE2A//MFN2//SLC24A4//SLC12A4//SLC20A1//PDZD3//CNGA3//GAR1//KCNMB3//KCNIP2//KCNJ15//CACNG3//CCL3//CCL8//SLC12A9//CFTR//ADCY4//ICA1//SLC22A6//SLC28A3//ANK1//MICAL3//SYT7//SYTL4//MYO1B//CD93//MFGE8//VAMP1//GHRHR//PAM//IL1B//ITPR3//MARCKS//FCN2//VIPAS39//SLC37A3//FGF14//C3//LAMTOR1//GRIK…
GO:0001666	response to hypoxia	Biological process	17	242	450	16119	2.51628	0.0004708	0.0317412	3.32716	VEGFA//VASN//IRAK1//CPEB1//STC1//WTIP//EDN1//AHCY//MMP2//PAM//PGF//PLAU//PLOD1//CCL2//CXCL12//TEK//TLR2
GO:0002688	regulation of leukocyte chemotaxis	Biological process	8	66	450	16119	4.34182	0.000481897	0.0320932	3.31705	CCL2//VEGFA//EDN1//IL23A//CXCL12//CCL3//CCL4//CCL7
GO:0044243	multicellular organismal catabolic process	Biological process	9	83	450	16119	3.8841	0.000501948	0.0330258	3.29934	COL9A3//MMP1//MMP2//MMP3//MMP7//MMP9//MMP10//PRSS2//MMP20
GO:0048545	response to steroid hormone	Biological process	22	360	450	16119	2.189	0.000518552	0.0336301	3.28521	CNGA3//PAM//RARA//CASP8//CCL2//TLR2//EDN1//LEF1//THRA//NR1I3//CFTR//GHRHR//GAL//TEK//AGXT//SLIT3//TK1//STC1//OCSTAMP//KAT5//MYOG//CA4
GO:0045638	negative regulation of myeloid cell differentiation	Biological process	8	67	450	16119	4.27701	0.000534125	0.0336301	3.27236	RARA//RUNX1//INHBA//GPR68//PIK3R1//CCL3//CALCA//DLL1
GO:0050896	response to stimulus	Biological process	252	7785	450	16119	1.15949	0.000538976	0.0336301	3.26843	IL1B//MAPK13//CCL2//CCL3//NTRK1//IRAK1//IRAK2//PXN//NABP1//IER3//IL1A//WTIP//EDN1//AHCY//MMP2//PAM//PGF//PLAU//PLOD1//CXCL12//TEK//TLR2//VEGFA//DYSF//SYT7//C3//FCN2//MICA//IL23A//THRA//PRG2//TLR7//RPS6KA2//CASP8//CXCL2//CD46//BCL3//GCNT3//GNL1//BCL6//CCL7//CALCA//FGR//MMP7//PVR//DNAJB4//CREB3L3//LILRA2//INHBA//MST1R//OR2H2//CD48//SAA1//SAA2//CD163//DEFB124//PRKCD//CXCL6//TBX21//ODC1//CCL4//CCL8//…
GO:0009605	response to external stimulus	Biological process	78	1942	450	16119	1.4387	0.00055213	0.0336301	3.25796	IER3//C3//PRG2//IL23A//CXCL2//TLR2//CCL2//CCL3//CCL7//CALCA//VEGFA//MMP7//MICA//DEFB124//PRKCD//BCL3//CXCL6//FGR//TBX21//MST1R//ODC1//CCL4//CCL8//CXCL12//ENPP2//PLAU//CCL17//CCL18//CXCL5//DCN//COL9A3//DLG4//EFNB2//ANK1//ARHGAP35//ITGA5//NTRK1//OPHN1//PSPN//RPS6KA2//SLIT3//SEMA7A//NRP2//AHCY//STC1//CNGA3//STRBP//PDK4//GRM6//CHIT1//SCOC//IL1B//TLR7//PDE2A//CASP8//EDN1//CD46//CXCL3//SAA1//IRAK1//IRA…
GO:0065008	regulation of biological quality	Biological process	113	3042	450	16119	1.33059	0.000552306	0.0336301	3.25782	KCNMB3//IL1A//IL1B//ANKRD11//STX1A//CALCA//RPS6KA2//LAT//EDN1//IER3//THRA//GSN//FGR//DOCK9//GRB7//EFEMP2//ITGA5//ITGAX//ITPR3//KIF3C//MMP1//ATP2B1//SERPINB2//PDE2A//PIK3R1//PLAU//PRKCD//PRKCH//PRKCZ//TEK//TFPI//VEGFA//ACTN1//PROZ//SLC7A6//ESAM//CD48//MFN2//QSOX1//HSD17B8//SLC24A4//CCL2//CCL3//CCL7//CCL8//CXCL12//STC1//TCIRG1//ACO1//ATP6V0A4//SLC39A13//SLC12A4//PDK4//PINX1//DLG4//SAA1//VAMP1//GHRH…
GO:0090279	regulation of calcium ion import	Biological process	5	25	450	16119	7.164	0.000555031	0.0336301	3.25568	GRM6//CCL2//CCL3//CXCL12//STC1
GO:0050708	regulation of protein secretion	Biological process	13	160	450	16119	2.91038	0.000558678	0.0336301	3.25284	RHBDF1//RHBDF2//ZNF384//SYTL4//FGR//IL1A//SAA1//TLR2//TNFSF15//CCL3//ALOX15B//PRKCZ//PAM
GO:0036293	response to decreased oxygen levels	Biological process	17	246	450	16119	2.47537	0.000567416	0.0336301	3.2461	WTIP//EDN1//AHCY//MMP2//PAM//PGF//PLAU//PLOD1//CCL2//CXCL12//TEK//TLR2//VEGFA//VASN//IRAK1//CPEB1//STC1
GO:0072676	lymphocyte migration	Biological process	7	52	450	16119	4.82192	0.000569704	0.0336301	3.24435	CCL3//CCL2//SAA1//CXCL12//CCL4//CCL7//TBX21
GO:0007275	multicellular organismal development	Biological process	156	4459	450	16119	1.25318	0.000577403	0.0336301	3.23852	EN1//MMP9//SHOX//BMP1//RUNX1//UNCX//THRA//PNPLA6//FGFR2//ITGA5//MFGE8//MMP2//CCL2//TEK//VEGFA//CASP8//NRP2//SH2D2A//FANCF//SPO11//INHBA//ZFX//EDN1//LEF1//CXCL12//RARA//PGF//PSPN//ANKRD11//MAN2A1//MBD3//PTPRR//PAX3//DLL1//MEOX1//PEX5//DCN//ODC1//SULF2//MFN2//SETDB1//FAM101B//ARHGAP35//TK1//APCDD1//CALCA//EFNB2//INPPL1//BCL3//ATP11C//DSP//BNC2//STC1//FOXI1//ITGAX//SLIT3//SEMA4B//DLG4//FGF14//GRIK1/…
GO:0050715	positive regulation of cytokine secretion	Biological process	8	68	450	16119	4.21412	0.00059084	0.0336301	3.22853	SAA1//CCL3//ALOX15B//PRKCZ//FGR//IL1A//TLR2//TNFSF15
GO:0002287	alpha-beta T cell activation involved in immune response	Biological process	6	38	450	16119	5.65579	0.000592138	0.0336301	3.22758	LEF1//BCL3//BCL6//PRKCZ//RARA//IL23A
GO:0002293	alpha-beta T cell differentiation involved in immune response	Biological process	6	38	450	16119	5.65579	0.000592138	0.0336301	3.22758	LEF1//BCL3//BCL6//PRKCZ//RARA//IL23A
GO:0030595	leukocyte chemotaxis	Biological process	12	141	450	16119	3.04851	0.000597349	0.0336301	3.22377	CCL2//CCL3//CCL7//CALCA//VEGFA//CXCL3//IL1B//SAA1//EDN1//IL23A//CXCL12//CCL4
GO:0002684	positive regulation of immune system process	Biological process	35	700	450	16119	1.791	0.000641379	0.0356864	3.19289	C3//FCN2//IL23A//IRAK1//IRAK2//TLR7//RPS6KA2//TLR2//CASP8//VEGFA//IL1B//PVR//CD46//CCL2//LAT//PIK3R1//BCL6//FGR//ITPR3//PRKCD//PNP//MMP2//ATP11C//IL36B//PRKCZ//RARA//TBX21//PRKCH//GPRC5B//SEMA7A//EDN1//CXCL12//CCL3//CCL4//CCL7
GO:0070201	regulation of establishment of protein localization	Biological process	25	440	450	16119	2.03523	0.000648671	0.0356864	3.18798	THRA//PDE2A//UBR5//BCL3//IL1B//TLR7//IL23A//TLR2//CSF3//PAM//SAA1//RHBDF1//RHBDF2//ZNF384//SYTL4//FGR//IL1A//TNFSF15//CCL3//PIK3R1//ALOX15B//CASP8//BMF//PARL//PRKCZ
GO:0050714	positive regulation of protein secretion	Biological process	10	104	450	16119	3.44423	0.000653478	0.0356864	3.18477	FGR//IL1A//SAA1//TLR2//TNFSF15//CCL3//ALOX15B//PRKCZ//ZNF384//SYTL4
GO:0009719	response to endogenous stimulus	Biological process	57	1323	450	16119	1.54327	0.000663205	0.0358591	3.17835	THRA//PRKCZ//PXN//CCL2//GDF15//TCIRG1//FGFR2//ATP6V0A4//PDK4//PIK3R1//ADCY4//ITPR3//PRKCD//SH3BP4//MMP2//MMP3//LAMTOR1//CPEB1//VASN//SLC22A6//CNGA3//PAM//RARA//CASP8//IRAK1//TLR2//GHRHR//INPPL1//GAL//SESN2//EPM2AIP1//CFTR//PGF//SLIT3//IL1B//EDN1//NTRK1//SULF2//EN1//LEF1//NR1I3//CXCL12//TEK//SOCS3//CA4//AGXT//TK1//GSN//STC1//PDE2A//INHBA//OCSTAMP//KAT5//MYOG//GABRB3//RUNX1//KLF11
GO:0000003	reproduction	Biological process	43	925	450	16119	1.66515	0.000720086	0.0379955	3.14262	FANCF//SPO11//INHBA//VEGFA//ZFX//RXFP2//DAZL//RPS6KA2//DUSP13//SYCE1L//SYCE1//MSH5//TDRD9//TEX14//RARA//CXCL12//SLC2A14//PHC2//LIMK2//DAZ4//BCL6//VIPAS39//STRBP//CLGN//CD46//MFGE8//MST1R//GHRHR//PAM//MTNR1A//OR2H2//PI3//THRA//IL1A//IL1B//STC1//CFTR//NUMA1//EDN1//CCL2//TK1//SLIT3//RUNX1
GO:0002252	immune effector process	Biological process	31	598	450	16119	1.85689	0.000723592	0.0379955	3.14051	C3//FCN2//MICA//IL23A//TLR7//TLR2//BCL3//GCNT3//GNL1//CD46//IL1B//PVR//SLAMF7//ULBP3//PRKCD//BCL6//FGR//ITPR3//PIK3R1//NCR1//LAT//CCL3//LEF1//PRKCZ//RARA//TBX21//ILF3//TRIM11//GPRC5B//SEMA7A//CCL2
GO:0051240	positive regulation of multicellular organismal process	Biological process	31	598	450	16119	1.85689	0.000723592	0.0379955	3.14051	EDN1//CFTR//CALCA//IL1A//IL1B//SULF2//C3//MYOG//TLR7//TLR2//IL23A//BCL3//CD46//RARA//PRG2//PRKCZ//IL36B//MAPK13//PIK3R1//CCL3//GHRHR//PEX5//SAA1//GAL//FGFR2//INHBA//GPRC5B//SEMA7A//SIX4//VEGFA//ALOX15B
GO:0022617	extracellular matrix disassembly	Biological process	11	125	450	16119	3.15216	0.00075666	0.0393535	3.1211	COL9A3//DCN//MMP1//MMP2//MMP3//MMP7//MMP9//MMP10//PRSS2//BMP1//MMP20
GO:1902106	negative regulation of leukocyte differentiation	Biological process	8	71	450	16119	4.03606	0.000790758	0.039958	3.10196	RARA//RUNX1//INHBA//BCL6//GPR68//PIK3R1//CCL3//CALCA
GO:0040017	positive regulation of locomotion	Biological process	19	300	450	16119	2.2686	0.000801809	0.039958	3.09593	TLR2//VEGFA//EDN1//TEK//NRP2//CCL2//FGR//GRB7//ITGA5//LEF1//PIK3R1//PODXL//CCL3//CCL7//TRIM11//CXCL12//MMP9//IL23A//CCL4
GO:0010574	regulation of vascular endothelial growth factor production	Biological process	5	27	450	16119	6.63333	0.000805497	0.039958	3.09394	IL1A//IL1B//SULF2//C3//CCL2
GO:0048247	lymphocyte chemotaxis	Biological process	5	27	450	16119	6.63333	0.000805497	0.039958	3.09394	CCL3//CCL2//CCL4//CCL7//SAA1
GO:0042127	regulation of cell proliferation	Biological process	57	1334	450	16119	1.53054	0.000808778	0.039958	3.09217	PGF//CCL2//CXCL12//TEK//VEGFA//NRP2//FGFR2//TCIRG1//IL24//NACC2//CSF3//EDN1//GHRHR//MATK//MST1R//ODC1//PAX3//LEF1//PRKCZ//PTN//RARA//CXCL5//RXFP2//BNIPL//FABP6//SH3BP4//ALOX15B//KANK2//IGFBP3//IL1A//IL1B//INHBA//INPPL1//CCL3L3//MYOG//NTRK1//PINX1//BCL6//RPS6KA2//SLIT3//TLR2//KLF11//ZNF503//EFNB2//IL23A//CD46//PNP//IRAK1//TGM2//MFN2//GAL//PRKCH//RUNX1//OCSTAMP//SMARCA1//MMP7//PLAU
GO:0030335	positive regulation of cell migration	Biological process	18	277	450	16119	2.32765	0.000813241	0.039958	3.08978	TLR2//VEGFA//EDN1//TEK//NRP2//CCL2//MMP9//IL23A//CXCL12//CCL3//CCL4//CCL7//FGR//GRB7//ITGA5//LEF1//PIK3R1//PODXL
GO:0032880	regulation of protein localization	Biological process	28	524	450	16119	1.91405	0.000819501	0.039958	3.08645	THRA//PDE2A//UBR5//BCL3//IL1B//TLR7//IL23A//TLR2//CSF3//PAM//SAA1//RHBDF1//RHBDF2//ZNF384//SYTL4//FGR//IL1A//TNFSF15//CCL3//PIK3R1//ALOX15B//TRIM40//CASP8//BMF//VEGFA//PARL//PRKCZ//SIX4
GO:1901623	regulation of lymphocyte chemotaxis	Biological process	4	16	450	16119	8.955	0.000835276	0.0403667	3.07817	CCL2//CCL3//CCL4//CCL7
GO:0051270	regulation of cellular component movement	Biological process	31	604	450	16119	1.83844	0.000851575	0.0407934	3.06978	TLR2//VEGFA//TTLL6//EDN1//TEK//NRP2//STC1//PTPRR//CCL2//PLAU//IGFBP3//MMP3//MMP10//ENPP2//FGR//GRB7//ITGA5//LEF1//PIK3R1//PODXL//CCL3//CCL7//IL24//ALOX15B//CXCL12//ACTN1//BCL6//MMP9//DSP//IL23A//CCL4
GO:0045639	positive regulation of myeloid cell differentiation	Biological process	8	72	450	16119	3.98	0.000868321	0.0412339	3.06132	LEF1//RUNX1//INHBA//CALCA//CASP8//ACIN1//OCSTAMP//IL23A
GO:0050878	regulation of body fluid levels	Biological process	33	659	450	16119	1.79372	0.000888531	0.0418299	3.05133	EDN1//FGR//DOCK9//LAT//KCNMB3//GRB7//EFEMP2//ITGA5//ITGAX//ITPR3//KIF3C//MMP1//ATP2B1//SERPINB2//PDE2A//PIK3R1//PLAU//PRKCD//PRKCH//PRKCZ//TEK//TFPI//VEGFA//ACTN1//PROZ//SLC7A6//ESAM//CD48//MFN2//GHRHR//PAM//SAA1//FERMT3
GO:0009607	response to biotic stimulus	Biological process	35	714	450	16119	1.75588	0.000909299	0.0424417	3.04129	IER3//PRG2//IL23A//CXCL2//TLR2//MICA//MMP7//PVR//DEFB124//PRKCD//BCL3//CXCL6//FGR//TBX21//MST1R//ODC1//CCL4//CCL8//CXCL12//CHIT1//CCL2//IL1B//IRAK1//IRAK2//CCL3//DCN//EDN1//CASP8//ILF3//TLR7//TRIM11//IL24//CSF3//RARA//CCL18
GO:0032101	regulation of response to external stimulus	Biological process	30	581	450	16119	1.84957	0.000934946	0.043269	3.02921	C3//IL23A//CCL2//SCOC//EDN1//CD46//IL1B//VEGFA//SERPINB2//PLAU//CXCL12//BCL6//CALCA//SEMA7A//IL22RA2//NT5E//PRKCD//SAA1//TEK//IER3//TLR7//PDE2A//GPRC5B//MAPK13//CCL3//TGM2//TLR2//EFNB2//CCL4//CCL7
GO:0051223	regulation of protein transport	Biological process	22	377	450	16119	2.09029	0.0009544	0.0437981	3.02027	THRA//PDE2A//UBR5//BCL3//IL1B//TLR7//IL23A//TLR2//CSF3//PAM//SAA1//RHBDF1//RHBDF2//ZNF384//SYTL4//FGR//IL1A//TNFSF15//CCL3//ALOX15B//PARL//PRKCZ
GO:0007566	embryo implantation	Biological process	6	42	450	16119	5.11714	0.0010242	0.0466097	2.98961	IL1B//MMP2//MMP9//STC1//TRO//CALCA
GO:0070482	response to oxygen levels	Biological process	17	260	450	16119	2.34208	0.00105141	0.0466369	2.97823	WTIP//EDN1//AHCY//MMP2//PAM//PGF//PLAU//PLOD1//CCL2//CXCL12//TEK//TLR2//VEGFA//VASN//IRAK1//CPEB1//STC1
GO:0044702	single organism reproductive process	Biological process	47	1057	450	16119	1.59275	0.00105235	0.0466369	2.97784	FANCF//SPO11//INHBA//VEGFA//ZFX//RXFP2//DAZL//RPS6KA2//DCN//RARA//CXCL12//TDRD9//SLC2A14//PHC2//LIMK2//DUSP13//DAZ4//BCL6//VIPAS39//STRBP//CLGN//CD46//MFGE8//MST1R//IL1B//MMP2//MMP9//STC1//TRO//CALCA//GHRHR//PAM//COL9A3//ALOX15B//IL1A//CFTR//NTRK1//EDN1//CCL2//TK1//FGFR2//SOCS3//LEF1//CASP8//SLIT3//ASMT//RUNX1
GO:0030155	regulation of cell adhesion	Biological process	20	331	450	16119	2.16435	0.00105433	0.0466369	2.97703	PIK3R1//BCL6//PRKCZ//PODXL//ITGA5//LEF1//KIF26B//PLAU//FERMT3//IL1B//PRSS2//SAA1//CXCL12//TGM2//VEGFA//TEK//PRKCD//MAD2L2//DLL1//GSN
GO:0045321	leukocyte activation	Biological process	32	639	450	16119	1.7938	0.00105896	0.0466369	2.97512	TLR7//TLR2//BCL3//ATP11C//SLAMF7//ULBP3//CASP8//NCR1//NTRK1//PIK3R1//BCL6//TBX21//IL23A//LEF1//CXCL12//PRKCD//IL1B//CD46//PNP//LAT//CD48//CD93//FGR//CCL3//INHBA//IL36B//PRKCZ//RARA//MICA//GAL//CCL2//EDN1
GO:0010647	positive regulation of cell communication	Biological process	49	1116	450	16119	1.57274	0.00107908	0.0468924	2.96695	IL1B//IRAK1//IRAK2//PXN//SH2D3C//LAT//GRB7//SH3BGR//SH2D2A//IL23A//INHBA//CSF3//FGR//RARA//TEK//SCOC//FGFR2//SULF2//TLR2//ITGA5//VEGFA//LAMTOR1//GRIK1//ALOX15B//IL24//GPRC5B//SLC20A1//TGM2//CASP8//EDN1//MST1R//IGFBP3//GHRHR//C3//DLL1//NTRK1//PRKCZ//DLG4//CCL2//CCL3//CCL4//PRKCH//NLGN3//ITPR3//SEMA7A//UBR5//NACC2//PRKCD//BMF
GO:2000147	positive regulation of cell motility	Biological process	18	284	450	16119	2.27028	0.00108193	0.0468924	2.9658	TLR2//VEGFA//EDN1//TEK//NRP2//CCL2//FGR//GRB7//ITGA5//LEF1//PIK3R1//PODXL//CCL3//CCL7//MMP9//IL23A//CXCL12//CCL4
GO:0070887	cellular response to chemical stimulus	Biological process	85	2206	450	16119	1.38019	0.00109495	0.0470828	2.96061	IRAK1//IRAK2//THRA//CCL2//CCL3//CCL7//CALCA//VEGFA//GSTO2//AHCY//SMOX//UGT1A6//CXXC1//PRKCZ//PXN//GDF15//TCIRG1//FGFR2//ATP6V0A4//PDK4//PIK3R1//ADCY4//ITPR3//PRKCD//IL22RA2//CSF3//IL1A//IL1B//IL1R2//SOCS3//SH3BP4//MMP2//MMP3//LAMTOR1//CPEB1//VASN//CXCL3//SAA1//ITGA5//TLR2//GHRHR//CFTR//PGF//SLIT3//PDE2A//PDE4A//GPR68//NRP2//MST1R//NTRK1//SULF2//LEF1//RARA//NR1I3//ZFYVE27//TIAM2//MAPK13//RPS6KA2//…
GO:0051234	establishment of localization	Biological process	145	4153	450	16119	1.25064	0.00111327	0.0470911	2.9534	BCL3//BCL6//NUMA1//EDN1//STX1A//CALCA//DLG4//VEGFA//ACTN1//MMP7//SLC7A6//THRA//GSN//KIF17//ZFPL1//DYSF//PEX5//CPSF1//FYTTD1//RAB3IP//RPL12//RPL28//RPS4Y1//MTX3//PDE2A//MFN2//CFTR//CNGA3//GABRB3//SLC25A34//GRIK1//LCN15//ATP2B1//SLC12A4//SLC20A1//SLC24A4//PDZD3//GAR1//KCNMB3//KCNIP2//KCNJ15//CACNG3//CCL3//CCL8//SLC12A9//ADCY4//ICA1//SLC22A6//SLC28A3//TSNARE1//VIPAS39//SYTL4//ANK1//MICAL3//SYT7//MYO…
GO:1902531	regulation of intracellular signal transduction	Biological process	60	1442	450	16119	1.49043	0.00112295	0.0470911	2.94964	NTRK1//IL1B//IRAK1//IRAK2//PXN//TNFSF15//TNIK//IL23A//PDE4A//CSF3//FGR//RARA//TEK//SH3BP4//LAMTOR1//PSD4//AGAP9//AGAP5//BCL6//PLEKHG4B//DOCK9//PLEKHG4//TIAM2//ARHGAP35//OPHN1//RAB3IP//SGSM2//RANBP10//IL24//WTIP//BCL3//TLR7//TLR2//IL22RA2//BTRC//GPRC5B//SLC20A1//TGM2//CASP8//EDN1//MST1R//VEGFA//PRKCD//LEMD2//FGFR2//IGFBP3//MAP4K4//MFN2//CCL3//CCL4//PTPRR//PRKCZ//SEMA7A//CMYA5//SEZ6//TRIM40//CXCL12…
GO:0010573	vascular endothelial growth factor production	Biological process	5	29	450	16119	6.17586	0.00113178	0.0470911	2.94624	CCL2//IL1A//IL1B//SULF2//C3
GO:0043277	apoptotic cell clearance	Biological process	5	29	450	16119	6.17586	0.00113178	0.0470911	2.94624	MFGE8//CCL2//C3//RARA//TGM2
GO:0042991	transcription factor import into nucleus	Biological process	8	75	450	16119	3.8208	0.00113826	0.0470911	2.94376	THRA//BCL3//IL1B//TLR7//IL23A//TLR2//CSF3//PIK3R1
GO:0030334	regulation of cell migration	Biological process	27	510	450	16119	1.89635	0.00115784	0.0473553	2.93635	TLR2//VEGFA//EDN1//TEK//NRP2//STC1//PTPRR//CCL2//PLAU//IGFBP3//FGR//GRB7//ITGA5//LEF1//PIK3R1//PODXL//CCL3//CCL7//IL24//ALOX15B//MMP9//IL23A//CXCL12//CCL4//MMP3//MMP10//ENPP2
GO:0048731	system development	Biological process	137	3891	450	16119	1.2612	0.00116393	0.0473553	2.93407	EN1//MMP9//SHOX//BMP1//RUNX1//UNCX//THRA//PNPLA6//FGFR2//ITGA5//MFGE8//MMP2//CCL2//TEK//VEGFA//CASP8//NRP2//SH2D2A//FANCF//SPO11//INHBA//ZFX//EDN1//LEF1//CXCL12//RARA//PGF//PSPN//PAX3//PEX5//DCN//ODC1//SULF2//FAM101B//ARHGAP35//MAN2A1//TK1//APCDD1//CALCA//EFNB2//DLL1//INPPL1//BCL3//ATP11C//DSP//BNC2//STC1//ITGAX//SLIT3//SEMA4B//DLG4//FGF14//GRIK1//OPHN1//GAL//PTN//COL9A3//ANK1//NTRK1//RPS6KA2//SE…
GO:0009617	response to bacterium	Biological process	23	408	450	16119	2.01926	0.00117066	0.0473553	2.93157	CXCL2//MMP7//MICA//DEFB124//PRG2//PRKCD//BCL3//CXCL6//FGR//TLR2//IL23A//IL1B//IRAK1//IRAK2//CCL2//CCL3//DCN//EDN1//CASP8//IL24//CSF3//RARA//CHIT1
GO:0080134	regulation of response to stress	Biological process	43	949	450	16119	1.62303	0.00119551	0.0480049	2.92245	C3//IRAK1//IRAK2//TLR7//RPS6KA2//TLR2//CASP8//IL23A//PVR//IER3//TNIK//SCOC//EDN1//CD46//IL1B//NCR1//SERPINB2//PLAU//FGR//MMP2//BRE//MAP4K4//BCL6//CALCA//SEMA7A//IL22RA2//NT5E//PRKCD//SAA1//TEK//PDE2A//GPRC5B//MAPK13//CCL3//TGM2//SOCS3//VEGFA//SESN2//CXCL12//NACC2//MMP3//ZKSCAN3//UBR5
GO:0002263	cell activation involved in immune response	Biological process	13	174	450	16119	2.67621	0.00121988	0.048242	2.91368	TLR7//TLR2//BCL3//LAT//FGR//CCL3//BCL6//CD46//IL23A//LEF1//PRKCZ//RARA//TBX21
GO:0002366	leukocyte activation involved in immune response	Biological process	13	174	450	16119	2.67621	0.00121988	0.048242	2.91368	TLR7//TLR2//BCL3//LAT//FGR//CCL3//BCL6//CD46//IL23A//LEF1//PRKCZ//RARA//TBX21
GO:0030593	neutrophil chemotaxis	Biological process	7	59	450	16119	4.24983	0.00122892	0.048242	2.91048	EDN1//IL23A//CXCL3//IL1B//SAA1//CCL2//CCL3
GO:0006810	transport	Biological process	142	4063	450	16119	1.25189	0.00123675	0.048242	2.90772	BCL3//BCL6//EDN1//STX1A//CALCA//DLG4//VEGFA//ACTN1//MMP7//SLC7A6//THRA//GSN//KIF17//ZFPL1//DYSF//PEX5//CPSF1//FYTTD1//RAB3IP//RPL12//RPL28//RPS4Y1//MTX3//PDE2A//MFN2//SLC24A4//SLC12A4//SLC20A1//PDZD3//CNGA3//GAR1//KCNMB3//KCNIP2//KCNJ15//CACNG3//CCL3//CCL8//SLC12A9//CFTR//ADCY4//ICA1//SLC22A6//SLC28A3//TSNARE1//VIPAS39//SYTL4//ANK1//MICAL3//SYT7//MYO1B//TNK2//SH3BP4//INPPL1//ILDR1//ENPP2//NLGN3//…
GO:0051046	regulation of secretion	Biological process	28	539	450	16119	1.86078	0.00125377	0.0485592	2.90178	STX1A//EDN1//IL1B//ITPR3//MARCKS//SYT7//GRIK1//INHBA//CXCL12//GPR68//FGR//SYTL4//PAM//SAA1//RHBDF1//RHBDF2//ZNF384//IL1A//TLR2//TNFSF15//CCL3//GAL//GHRHR//SYBU//ALOX15B//ILDR1//PRKCZ//RUNX1
GO:0044706	multi-multicellular organism process	Biological process	15	219	450	16119	2.45342	0.0012859	0.0494527	2.89079	TFCP2L1//PGF//RARA//IL1B//MMP2//MMP9//STC1//TRO//CALCA//THRA//PAM//EDN1//CCL2//TK1//ZFX
GO:0035556	intracellular signal transduction	Biological process	89	2345	450	16119	1.35948	0.00130806	0.0495271	2.88337	IL1B//MAPK13//CCL2//CCL3//NTRK1//IRAK1//IRAK2//PXN//KAT5//EDN1//LAT//MCTP2//BCL3//TNFSF15//TLR7//TLR2//SH2D3C//FGF14//TNIK//SOCS3//DDAH2//TNK2//RABL2A//DOCK9//TIAM2//GEM//ARHGAP35//OPHN1//BCL6//PIK3R1//IER3//PRKCD//IL23A//GAL//PDE4A//CSF3//FGR//RARA//TEK//GHRHR//PDE2A//PDZD3//ITPR3//SH3BP4//LAMTOR1//PSD4//WTIP//IL22RA2//IL24//MAD2L2//BTRC//GPRC5B//SLC20A1//TGM2//CASP8//MST1R//VEGFA//LEMD2//FGFR2/…
GO:0048010	vascular endothelial growth factor receptor signaling pathway	Biological process	6	44	450	16119	4.88455	0.00131504	0.0495271	2.88106	IL1B//ITGA5//VEGFA//PGF//CCL2//NRP2
GO:0051966	regulation of synaptic transmission, glutamatergic	Biological process	6	44	450	16119	4.88455	0.00131504	0.0495271	2.88106	GRIK1//GRIK3//NTRK1//NLGN3//GRM6//OPHN1
GO:0002548	monocyte chemotaxis	Biological process	5	30	450	16119	5.97	0.00132737	0.0496492	2.87701	CXCL12//CCL2//CCL3//CCL7//CALCA
GO:0061082	myeloid leukocyte cytokine production	Biological process	4	18	450	16119	7.96	0.00134356	0.049913	2.87174	BCL6//GPRC5B//TLR2//SEMA7A
GO:0050794	regulation of cellular process	Biological process	293	9385	450	16119	1.1183	0.00143903	0.0530981	2.84193	PKMYT1//KLF11//MAD2L2//KAT5//EDN1//FGFR2//KANK2//TFCP2L1//PAX3//LEF1//ZBTB7A//PDE2A//MBD3//RARA//BCL6//VEGFA//SETDB1//IL1B//MAPK13//CCL2//CCL3//NTRK1//IRAK1//IRAK2//PXN//PTBP1//CELF6//IGFBP3//LAMTOR1//TEK//C3//SEMA7A//PGF//CXCL12//NRP2//PIK3R1//PRKCZ//STX1A//CALCA//DLG4//THRA//TLR7//RPS6KA2//TLR2//CASP8//FGR//TTLL6//YY1AP1//BTRC//GSN//APCDD1//TNIK//KREMEN1//LILRA2//CNGA3//ADCY4//FGF14//GABRB3//GE…
GO:0032502	developmental process	Biological process	174	5162	450	16119	1.20742	0.00148404	0.0543915	2.82855	TFCP2L1//BCL6//TBCC//EN1//MMP9//SHOX//BMP1//RUNX1//UNCX//THRA//PNPLA6//FGFR2//ITGA5//MFGE8//MMP2//CCL2//TEK//VEGFA//CASP8//NRP2//SH2D2A//FANCF//SPO11//INHBA//ZFX//RXFP2//DAZL//RPS6KA2//EDN1//LEF1//CXCL12//IGFBP3//CCL3//SEMA7A//RARA//PGF//PSPN//ANKRD11//MAN2A1//MBD3//PTPRR//DLL1//PAX3//MEOX1//PEX5//DCN//ODC1//SULF2//MFN2//SETDB1//FAM101B//ARHGAP35//STC1//TK1//APCDD1//CALCA//EFNB2//INPPL1//BCL3//AT…
GO:1990266	neutrophil migration	Biological process	7	61	450	16119	4.11049	0.00149836	0.0545504	2.82438	CXCL3//IL1B//SAA1//CCL2//CCL3//EDN1//IL23A
GO:0034220	ion transmembrane transport	Biological process	38	820	450	16119	1.65995	0.00154555	0.0551906	2.81092	SLC7A6//TCIRG1//ATP6V0A4//SLC25A37//KCNE3//KCND1//KCNJ14//KCNJ15//KCNK13//SLC20A1//SLC24A4//CACNG3//ITPR3//ATP2B1//PDE2A//KCNIP2//SLC39A13//CNGA3//KCNMB3//RHCE//GRM6//CCL2//CCL3//CXCL12//STC1//ATP11C//GAR1//CFTR//GABRB3//SLC12A9//SLC12A4//GAL//DLG4//NLGN3//MMP9//GRIK1//GRIK3//SLC22A6
GO:0030851	granulocyte differentiation	Biological process	5	31	450	16119	5.77742	0.00154682	0.0551906	2.81056	LEF1//RARA//RUNX1//CSF3//L3MBTL3
GO:0034767	positive regulation of ion transmembrane transport	Biological process	5	31	450	16119	5.77742	0.00154682	0.0551906	2.81056	GRM6//CCL2//CCL3//CXCL12//STC1
GO:0043207	response to external biotic stimulus	Biological process	33	682	450	16119	1.73323	0.00156648	0.0551906	2.80508	IER3//PRG2//IL23A//CXCL2//TLR2//MMP7//MICA//DEFB124//PRKCD//BCL3//CXCL6//FGR//TBX21//MST1R//ODC1//CCL4//CCL8//CXCL12//CHIT1//CCL2//IL1B//IRAK1//IRAK2//CCL3//DCN//EDN1//CASP8//ILF3//TLR7//TRIM11//IL24//CSF3//RARA
GO:0051707	response to other organism	Biological process	33	682	450	16119	1.73323	0.00156648	0.0551906	2.80508	IER3//PRG2//IL23A//CXCL2//TLR2//MMP7//MICA//DEFB124//PRKCD//BCL3//CXCL6//FGR//TBX21//MST1R//ODC1//CCL4//CCL8//CXCL12//CHIT1//CCL2//IL1B//IRAK1//IRAK2//CCL3//DCN//EDN1//CASP8//ILF3//TLR7//TRIM11//IL24//CSF3//RARA
GO:0071417	cellular response to organonitrogen compound	Biological process	24	443	450	16119	1.94059	0.00157852	0.0552582	2.80175	TCIRG1//FGFR2//ATP6V0A4//PDK4//PIK3R1//PRKCZ//SH3BP4//MMP2//MMP3//LAMTOR1//CPEB1//GHRHR//IL1B//PRKCD//SOCS3//PXN//TLR2//NTRK1//CFTR//STC1//PDE2A//ADCY4//GABRB3//KLF11
GO:0048846	axon extension involved in axon guidance	Biological process	4	19	450	16119	7.54105	0.00166466	0.057536	2.77868	CXCL12//VEGFA//SLIT3//NRP2
GO:1902284	neuron projection extension involved in neuron projection guidance	Biological process	4	19	450	16119	7.54105	0.00166466	0.057536	2.77868	CXCL12//VEGFA//SLIT3//NRP2
GO:0023056	positive regulation of signaling	Biological process	48	1111	450	16119	1.54758	0.0016915	0.0580959	2.77173	IL1B//IRAK1//IRAK2//PXN//SH2D3C//LAT//GRB7//SH3BGR//SH2D2A//IL23A//INHBA//CSF3//FGR//RARA//TEK//FGFR2//SULF2//TLR2//ITGA5//VEGFA//LAMTOR1//GRIK1//ALOX15B//IL24//GPRC5B//SLC20A1//TGM2//CASP8//EDN1//MST1R//IGFBP3//GHRHR//C3//DLL1//NTRK1//PRKCZ//DLG4//CCL2//CCL3//CCL4//PRKCH//NLGN3//ITPR3//SEMA7A//UBR5//NACC2//PRKCD//BMF
GO:0048856	anatomical structure development	Biological process	156	4566	450	16119	1.22381	0.00172666	0.0589331	2.76279	TFCP2L1//BCL6//TBCC//EN1//MMP9//SHOX//BMP1//RUNX1//UNCX//THRA//PNPLA6//FGFR2//ITGA5//MFGE8//MMP2//CCL2//TEK//VEGFA//CASP8//NRP2//SH2D2A//FANCF//SPO11//INHBA//ZFX//RXFP2//DAZL//RPS6KA2//EDN1//LEF1//CXCL12//RARA//PGF//PSPN//ANKRD11//MAN2A1//MBD3//PTPRR//PAX3//DLL1//MEOX1//PEX5//DCN//ODC1//SULF2//MFN2//SETDB1//FAM101B//ARHGAP35//STC1//TK1//APCDD1//CALCA//EFNB2//INPPL1//BCL3//ATP11C//DSP//BNC2//STRBP…
GO:2000401	regulation of lymphocyte migration	Biological process	5	32	450	16119	5.59687	0.0017918	0.0607766	2.74671	CXCL12//CCL2//CCL3//CCL4//CCL7
GO:0071407	cellular response to organic cyclic compound	Biological process	18	298	450	16119	2.16362	0.00185103	0.062398	2.73259	LEF1//RARA//THRA//NR1I3//NTRK1//CFTR//STC1//PDE2A//OCSTAMP//KAT5//MYOG//INHBA//GABRB3//IL1B//CCL2//CCL3//CASP8//BTRC
GO:0031663	lipopolysaccharide-mediated signaling pathway	Biological process	6	47	450	16119	4.57277	0.00186453	0.0624674	2.72943	IL1B//IRAK1//IRAK2//CCL2//CCL3//TLR2
GO:0002682	regulation of immune system process	Biological process	49	1146	450	16119	1.53157	0.00187617	0.0624742	2.72673	C3//FCN2//IL23A//IRAK1//IRAK2//TLR7//RPS6KA2//TLR2//CASP8//BCL6//VEGFA//IL1B//FGR//PVR//CD46//CCL2//LAT//PIK3R1//RARA//RUNX1//LEF1//SLAMF7//FGFR2//ITPR3//PRKCD//PNP//NCR1//MMP2//INHBA//ATP11C//IL36B//PRKCZ//DLL1//CALCA//GPR68//ACIN1//CCL3//OCSTAMP//TBX21//GAL//ULBP3//PRKCH//SOCS3//GPRC5B//SEMA7A//EDN1//CXCL12//CCL4//CCL7
GO:0009888	tissue development	Biological process	66	1657	450	16119	1.42675	0.00190451	0.0629306	2.72022	UNCX//BMP1//THRA//EDN1//LEF1//CXCL12//VEGFA//FGFR2//RARA//PGF//PSPN//PAX3//NRP2//DLL1//MEOX1//FAM101B//CASP8//ARHGAP35//STC1//APCDD1//INHBA//SULF2//TFCP2L1//DSP//MATK//DCN//MYOG//SIX4//KRT83//KRT85//PLOD1//MAD2L2//VASN//PTN//ZBTB40//CCL3//ALOX15B//EN1//RUNX1//LCE3D//BTRC//ITGA5//LEMD2//MMP2//MMP9//GSN//PRKCH//IGFBP3//CNGA3//GCNT3//PXN//GAL//NTRK1//GRM6//MAN2A1//TGM2//BNC2//NUMA1//SOCS3//PDE2A//SL…
GO:0051222	positive regulation of protein transport	Biological process	15	228	450	16119	2.35658	0.00191292	0.0629306	2.7183	UBR5//IL1B//TLR7//IL23A//TLR2//CSF3//ZNF384//SYTL4//FGR//IL1A//SAA1//TNFSF15//CCL3//ALOX15B//PRKCZ
GO:0022602	ovulation cycle process	Biological process	8	82	450	16119	3.49463	0.00203065	0.0664035	2.69236	FANCF//SPO11//INHBA//VEGFA//ZFX//SLIT3//RUNX1//PAM
GO:0043367	CD4-positive, alpha-beta T cell differentiation	Biological process	6	48	450	16119	4.4775	0.00208159	0.0676641	2.6816	LEF1//BCL3//BCL6//PRKCZ//RARA//IL23A
GO:0030097	hemopoiesis	Biological process	32	667	450	16119	1.7185	0.00209971	0.0677008	2.67784	INHBA//BCL3//RUNX1//ATP11C//NTRK1//PIK3R1//BCL6//TBX21//ACIN1//THRA//LEF1//PDE2A//VEGFA//MMP9//CASP8//L3MBTL3//CSF3//RARA//FGFR2//CD46//IL23A//IL36B//PRKCZ//DLL1//CALCA//GPR68//CCL3//OCSTAMP//PNP//ANK1//TEK//MKNK2
GO:0009653	anatomical structure morphogenesis	Biological process	87	2319	450	16119	1.34383	0.00210751	0.0677008	2.67623	TFCP2L1//BCL6//TBCC//UNCX//BMP1//THRA//PNPLA6//FGFR2//ITGA5//MFGE8//MMP2//CCL2//TEK//VEGFA//CASP8//NRP2//SH2D2A//EDN1//LEF1//CXCL12//PGF//PSPN//DLL1//MEOX1//MFN2//FAM101B//ARHGAP35//PAX3//RARA//STC1//INPPL1//EFNB2//DSP//BNC2//DCN//ITGAX//SLIT3//COL9A3//DLG4//ANK1//NTRK1//OPHN1//RPS6KA2//SEMA7A//FGR//PXN//CCL3//CCL7//RAB3IP//IFT46//MAD2L2//VASN//WTIP//RUNX1//TLR2//OCSTAMP//FERMT3//RSPH9//EN1//INHB…
GO:0044703	multi-organism reproductive process	Biological process	39	865	450	16119	1.61501	0.00219449	0.0700824	2.65867	RXFP2//DAZL//RPS6KA2//RARA//CXCL12//TDRD9//SLC2A14//PHC2//FANCF//SPO11//LIMK2//DUSP13//DAZ4//BCL6//VIPAS39//ZFX//STRBP//CLGN//CD46//MFGE8//MST1R//TFCP2L1//PGF//IL1B//MMP2//MMP9//STC1//TRO//CALCA//MTNR1A//OR2H2//PI3//THRA//CFTR//PAM//EDN1//CCL2//TK1//INHBA
GO:0061081	positive regulation of myeloid leukocyte cytokine production involved in immune response	Biological process	3	10	450	16119	10.746	0.0022405	0.0707246	2.64966	GPRC5B//TLR2//SEMA7A
GO:2000425	regulation of apoptotic cell clearance	Biological process	3	10	450	16119	10.746	0.0022405	0.0707246	2.64966	MFGE8//CCL2//C3
GO:0016337	single organismal cell-cell adhesion	Biological process	19	328	450	16119	2.07494	0.00225386	0.0707375	2.64707	UNCX//BMP1//THRA//NLGN3//ITGA5//CALCA//FERMT3//LEF1//PODXL//KIF26B//ITGAX//IL1B//PRKCD//CXCL12//MAD2L2//DSP//CD93//TEK//ESAM
GO:0019932	second-messenger-mediated signaling	Biological process	13	187	450	16119	2.49016	0.00232366	0.0725114	2.63383	EDN1//LAT//MCTP2//CCL3//DDAH2//GHRHR//GAL//PDE2A//PDZD3//ITPR3//PDE4A//CCL4//CMYA5
GO:0051128	regulation of cellular component organization	Biological process	65	1641	450	16119	1.41883	0.00236167	0.0726531	2.62678	MAD2L2//IGFBP3//DLG4//VEGFA//GSN//TRIM54//PKMYT1//TEX14//CXCL12//FGR//ARHGAP35//PXN//CCL2//CCL3//CCL7//SIX4//ANK1//LEF1//VASN//NTRK1//GPRC5B//THRA//WTIP//OPHN1//PRSS2//TRIM40//SH3BP4//INHBA//BCL6//SLIT3//TRO//PRKCD//CSF3//PRKCZ//BMF//PODXL//PAM//IL1B//OCSTAMP//SEMA7A//RPS6KA2//DAZL//FGFR2//EDN1//IL1A//APOC1//TNIK//TEK//NLGN3//LRRC4B//PIK3R1//PARL//SEZ6//SH3YL1//CASP8//IER3//PEX5//UBR5//SYNJ1//MYO…
GO:0002456	T cell mediated immunity	Biological process	7	66	450	16119	3.79909	0.00237447	0.0726531	2.62443	MICA//IL23A//IL1B//PVR//PRKCZ//GNL1//CD46
GO:0044767	single-organism developmental process	Biological process	171	5110	450	16119	1.19867	0.00237499	0.0726531	2.62434	TFCP2L1//BCL6//TBCC//EN1//MMP9//SHOX//BMP1//RUNX1//UNCX//THRA//PNPLA6//FGFR2//ITGA5//MFGE8//MMP2//CCL2//TEK//VEGFA//CASP8//NRP2//SH2D2A//FANCF//SPO11//INHBA//ZFX//RXFP2//DAZL//RPS6KA2//EDN1//LEF1//CXCL12//IGFBP3//CCL3//SEMA7A//RARA//PGF//PSPN//ANKRD11//MAN2A1//MBD3//PTPRR//DLL1//PAX3//MEOX1//PEX5//DCN//ODC1//SULF2//MFN2//SETDB1//FAM101B//ARHGAP35//STC1//TK1//APCDD1//CALCA//EFNB2//INPPL1//BCL3//AT…
GO:1901701	cellular response to oxygen-containing compound	Biological process	36	784	450	16119	1.6448	0.00238141	0.0726531	2.62317	TCIRG1//FGFR2//ATP6V0A4//PDK4//PIK3R1//PRKCZ//SH3BP4//MMP2//MMP3//LAMTOR1//CPEB1//IL1B//IRAK1//IRAK2//CCL2//CCL3//TLR2//GHRHR//PXN//GPR68//PRKCD//SOCS3//SYBU//IL24//CSF3//RARA//CFTR//STC1//PDE2A//RPS6KA2//CCL7//ADCY4//KAT5//MYOG//INHBA//KLF11
GO:2000145	regulation of cell motility	Biological process	27	537	450	16119	1.80101	0.00241493	0.0730334	2.6171	TLR2//VEGFA//EDN1//TEK//NRP2//STC1//PTPRR//CCL2//PLAU//IGFBP3//MMP3//MMP10//ENPP2//FGR//GRB7//ITGA5//LEF1//PIK3R1//PODXL//CCL3//CCL7//IL24//ALOX15B//MMP9//IL23A//CXCL12//CCL4
GO:0040012	regulation of locomotion	Biological process	29	591	450	16119	1.75766	0.00242063	0.0730334	2.61607	TLR2//VEGFA//EDN1//TEK//NRP2//STC1//PTPRR//CCL2//PLAU//IGFBP3//MMP3//MMP10//ENPP2//FGR//GRB7//ITGA5//LEF1//PIK3R1//PODXL//CCL3//CCL7//IL24//ALOX15B//TRIM11//CXCL12//EFNB2//MMP9//IL23A//CCL4
GO:0032757	positive regulation of interleukin-8 production	Biological process	4	21	450	16119	6.82286	0.00245946	0.0737974	2.60916	IL1B//TLR7//TLR2//CALCA
GO:0009306	protein secretion	Biological process	14	211	450	16119	2.37668	0.00247321	0.0738045	2.60674	PAM//SAA1//RHBDF1//RHBDF2//ZNF384//SYTL4//FGR//IL1A//TLR2//TNFSF15//CCL3//PNP//ALOX15B//PRKCZ
GO:0048534	hematopoietic or lymphoid organ development	Biological process	33	703	450	16119	1.68145	0.00254033	0.0753952	2.59511	INHBA//BCL3//RUNX1//ATP11C//DLL1//MKNK2//NTRK1//PIK3R1//BCL6//TBX21//ACIN1//THRA//LEF1//PDE2A//VEGFA//MMP9//CASP8//L3MBTL3//CSF3//RARA//FGFR2//CD46//IL23A//IL36B//PRKCZ//CALCA//GPR68//CCL3//OCSTAMP//PNP//SIX4//ANK1//TEK
GO:0023052	signaling	Biological process	192	5845	450	16119	1.17664	0.00262614	0.077104	2.58068	IL1B//MAPK13//CCL2//CCL3//NTRK1//IRAK1//IRAK2//PXN//LAMTOR1//STX1A//THRA//TLR7//RPS6KA2//TLR2//CASP8//FGR//EDN1//EFNB2//FGF14//FGFR2//DLGAP4//DLL1//INHBA//PGF//CCL4//CCL7//CCL8//CCL17//CCL18//CXCL6//CXCL5//STC1//TEK//CALCA//GDF15//APCDD1//TNIK//LEF1//KREMEN1//BTRC//LILRA2//CNGA3//DLG4//ADCY4//GABRB3//GEM//ARRDC2//GNL1//ANK1//EFEMP2//KCNIP2//ITPR3//MST1R//OPHN1//PDE4A//PDE7A//PLAU//PRKCD//PRKCH//P…
GO:0044700	single organism signaling	Biological process	192	5845	450	16119	1.17664	0.00262614	0.077104	2.58068	IL1B//MAPK13//CCL2//CCL3//NTRK1//IRAK1//IRAK2//PXN//LAMTOR1//STX1A//THRA//TLR7//RPS6KA2//TLR2//CASP8//FGR//EDN1//EFNB2//FGF14//FGFR2//DLGAP4//DLL1//INHBA//PGF//CCL4//CCL7//CCL8//CCL17//CCL18//CXCL6//CXCL5//STC1//TEK//CALCA//GDF15//APCDD1//TNIK//LEF1//KREMEN1//BTRC//LILRA2//CNGA3//DLG4//ADCY4//GABRB3//GEM//ARRDC2//GNL1//ANK1//EFEMP2//KCNIP2//ITPR3//MST1R//OPHN1//PDE4A//PDE7A//PLAU//PRKCD//PRKCH//P…
GO:0034764	positive regulation of transmembrane transport	Biological process	5	35	450	16119	5.11714	0.0026972	0.0783517	2.56909	GRM6//CCL2//CCL3//CXCL12//STC1
GO:0001525	angiogenesis	Biological process	21	384	450	16119	1.95891	0.00271128	0.0783517	2.56683	EDN1//LEF1//CXCL12//VEGFA//PGF//TEK//EFNB2//CCL2//IL1A//IL1B//NTRK1//C3//RUNX1//PNPLA6//FGFR2//ITGA5//MFGE8//MMP2//CASP8//NRP2//SH2D2A
GO:0009628	response to abiotic stimulus	Biological process	42	962	450	16119	1.56387	0.00271168	0.0783517	2.56676	WTIP//EDN1//AHCY//MMP2//PAM//PGF//PLAU//PLOD1//CCL2//CXCL12//TEK//TLR2//VEGFA//DCN//MAPK13//CNGA3//STRBP//NLGN3//NTRK1//MICA//DNAJB4//CALCA//THRA//CASP8//GRM6//STX1A//KAT5//NABP1//BRE//BCL3//CCL7//MYOG//IL1B//TLR7//PDE2A//IL1A//PIK3R1//VASN//IRAK1//CPEB1//STC1//GPR68
GO:0048584	positive regulation of response to stimulus	Biological process	60	1498	450	16119	1.43471	0.00272769	0.0783996	2.5642	IL1B//IRAK1//IRAK2//PXN//C3//FCN2//IL23A//TLR7//RPS6KA2//TLR2//CASP8//PVR//CD46//SH2D3C//LAT//GRB7//SH3BGR//SH2D2A//CCL2//INHBA//CSF3//FGR//RARA//TEK//MYOG//SCOC//PIK3R1//FGFR2//SULF2//ITGA5//VEGFA//LAMTOR1//ALOX15B//ITPR3//PRKCD//IL24//GPRC5B//SLC20A1//TGM2//EDN1//MST1R//IGFBP3//GHRHR//MMP2//BRE//DLL1//NTRK1//PRKCZ//CXCL12//PDE2A//MAPK13//CCL3//CCL4//PRKCH//SEMA7A//UBR5//NACC2//MMP3//CCL7//BMF
GO:0043200	response to amino acid	Biological process	8	86	450	16119	3.33209	0.00274527	0.0784917	2.56142	SH3BP4//MMP2//MMP3//LAMTOR1//CPEB1//GSN//EDN1//CCL2
GO:0045785	positive regulation of cell adhesion	Biological process	12	169	450	16119	2.54343	0.00283713	0.0806599	2.54712	PRKCZ//ITGA5//LEF1//KIF26B//PODXL//IL1B//TEK//VEGFA//PRSS2//SAA1//CXCL12//TGM2
GO:0032870	cellular response to hormone stimulus	Biological process	25	490	450	16119	1.82755	0.00285064	0.0806599	2.54506	THRA//TCIRG1//FGFR2//ATP6V0A4//PDK4//PIK3R1//PRKCZ//GHRHR//CPEB1//LEF1//RARA//NR1I3//IL1B//PRKCD//SOCS3//PXN//INHBA//ADCY4//STC1//OCSTAMP//KAT5//MYOG//CFTR//PGF//SLIT3
GO:0045622	regulation of T-helper cell differentiation	Biological process	4	22	450	16119	6.51273	0.00294051	0.0815969	2.53158	BCL6//PRKCZ//RARA//IL23A
GO:0007155	cell adhesion	Biological process	45	1054	450	16119	1.52932	0.00294648	0.0815969	2.5307	UNCX//BMP1//THRA//ITGA5//PIK3R1//BCL6//PRKCZ//PCDH19//TRO//ESAM//NLGN3//CALCA//FERMT3//TEK//PODXL//DSP//CD93//LEF1//KIF26B//DLL1//GSN//PLAU//ITGAX//IL1B//PXN//PRSS2//SAA1//CXCL12//TGM2//VEGFA//ACTN1//PRKCD//MAD2L2//SPON1//EFNB2//INPPL1//MFGE8//OPCML//SLAMF7//PVR//CCL2//CCL4//CD99L2//SORBS2//NRP2
GO:0050921	positive regulation of chemotaxis	Biological process	8	87	450	16119	3.29379	0.00295135	0.0815969	2.52998	CCL2//VEGFA//CXCL12//EDN1//IL23A//CCL3//CCL4//CCL7
GO:1901652	response to peptide	Biological process	22	413	450	16119	1.90809	0.00298999	0.0815969	2.52433	TCIRG1//FGFR2//ATP6V0A4//PDK4//PIK3R1//PRKCZ//GHRHR//INPPL1//GAL//TLR2//SESN2//EPM2AIP1//CPEB1//CFTR//CXCL12//TEK//IL1B//PRKCD//SOCS3//PXN//ADCY4//KLF11
GO:0045597	positive regulation of cell differentiation	Biological process	29	600	450	16119	1.7313	0.00300901	0.0815969	2.52158	VEGFA//LEF1//ALOX15B//PRKCH//MYOG//THRA//RUNX1//CD46//IL23A//ATP11C//IL36B//PRKCZ//RARA//INHBA//CALCA//CASP8//ACIN1//IGFBP3//GPRC5B//CXCL12//OCSTAMP//SEMA7A//PNP//ZNF488//TLR2//MAN2A1//EFNB2//GPR68//SOCS3
GO:0010935	regulation of macrophage cytokine production	Biological process	3	11	450	16119	9.76909	0.00301722	0.0815969	2.52039	GPRC5B//TLR2//SEMA7A
GO:0032868	response to insulin	Biological process	16	263	450	16119	2.17916	0.00302332	0.0815969	2.51952	TCIRG1//FGFR2//ATP6V0A4//PDK4//PIK3R1//PRKCZ//GHRHR//CPEB1//IL1B//PRKCD//SOCS3//INPPL1//GAL//TLR2//SESN2//EPM2AIP1
GO:0008283	cell proliferation	Biological process	68	1751	450	16119	1.39107	0.00302911	0.0815969	2.51869	SETDB1//TEK//CALCA//PGF//CCL2//CXCL12//VEGFA//NRP2//FGFR2//TCIRG1//IL24//NACC2//CSF3//EDN1//GHRHR//MATK//MST1R//ODC1//PAX3//LEF1//PRKCZ//PTN//RARA//CXCL5//RXFP2//BNIPL//FABP6//SH3BP4//ALOX15B//KANK2//IGFBP3//IL1A//IL1B//INHBA//INPPL1//CCL3L3//MYOG//NTRK1//PINX1//BCL6//RPS6KA2//SLIT3//TLR2//KLF11//ZNF503//EFNB2//TK1//IL23A//BTRC//UNCX//STC1//PRKCD//CD46//PNP//MMP7//PLAU//IRAK1//TGM2//MFN2//GAL//PR…
GO:0048519	negative regulation of biological process	Biological process	128	3685	450	16119	1.24422	0.00303054	0.0815969	2.51848	MAD2L2//KAT5//EDN1//FGFR2//KANK2//TFCP2L1//PAX3//LEF1//ZBTB7A//PDE2A//MBD3//RARA//BCL6//VEGFA//KLF11//SETDB1//IGFBP3//PIK3R1//CALCA//DLG4//THRA//GSN//SOCS3//TRIM54//INHBA//NABP1//TEX14//FOXN3//IER3//PODXL//GABBR2//CDAN1//IL24//RXFP2//DDAH2//IRAK1//SERPINB2//PRKCZ//BCL3//TEK//TNFRSF10D//NACC2//BNIPL//FABP6//SH3BP4//ALOX15B//IL1A//IL1B//INPPL1//CCL3L3//MYOG//NTRK1//PINX1//RPS6KA2//SLIT3//TLR2//ZNF5…
GO:0002685	regulation of leukocyte migration	Biological process	9	107	450	16119	3.0129	0.00304788	0.0815969	2.516	TLR2//VEGFA//CCL2//EDN1//IL23A//CXCL12//CCL3//CCL4//CCL7
GO:0042993	positive regulation of transcription factor import into nucleus	Biological process	5	36	450	16119	4.975	0.0030616	0.0815969	2.51405	IL1B//TLR7//IL23A//TLR2//CSF3
GO:0050806	positive regulation of synaptic transmission	Biological process	7	69	450	16119	3.63391	0.00306306	0.0815969	2.51384	GRIK1//NTRK1//NLGN3//ITPR3//PRKCZ//DLG4//CCL2
GO:0002460	adaptive immune response based on somatic recombination of immune receptors built from immunoglobulin superfamily domains	Biological process	14	217	450	16119	2.31097	0.00319061	0.0845822	2.49613	C3//MICA//IL23A//GCNT3//BCL3//GNL1//CD46//BCL6//IL1B//PRKCD//LEF1//TBX21//PVR//PRKCZ
GO:0022610	biological adhesion	Biological process	45	1059	450	16119	1.5221	0.00321858	0.0849113	2.49234	UNCX//BMP1//THRA//ITGA5//PIK3R1//BCL6//PRKCZ//SPON1//EFNB2//INPPL1//ITGAX//MFGE8//OPCML//PODXL//SLAMF7//PVR//PXN//CCL2//CCL4//CXCL12//CD99L2//SORBS2//NRP2//PCDH19//TRO//ESAM//NLGN3//CALCA//FERMT3//TEK//DSP//CD93//LEF1//KIF26B//DLL1//GSN//PLAU//IL1B//PRSS2//SAA1//TGM2//VEGFA//ACTN1//PRKCD//MAD2L2
GO:0040007	growth	Biological process	38	856	450	16119	1.59014	0.00324148	0.0851045	2.48926	EDN1//LAMTOR1//MAD2L2//IGFBP3//SETDB1//BNC2//RARA//STC1//SIX4//LEF1//PRSS2//TRIM40//SH3BP4//INHBA//BCL6//SLIT3//TRO//TLR2//EN1//FGFR2//ANKRD11//ZFX//KAT5//SOCS3//BNIPL//GHRHR//PEX5//GSN//SEMA7A//ALOX15B//TFCP2L1//NLGN3//CXCL12//VEGFA//NRP2//KIF26B//GAL//PRKCZ
GO:0048523	negative regulation of cellular process	Biological process	118	3362	450	16119	1.25722	0.00328635	0.0858697	2.48329	MAD2L2//KAT5//EDN1//FGFR2//KANK2//TFCP2L1//PAX3//LEF1//ZBTB7A//PDE2A//MBD3//RARA//BCL6//VEGFA//KLF11//SETDB1//IGFBP3//PIK3R1//CALCA//DLG4//GSN//SOCS3//TRIM54//INHBA//NABP1//TEX14//FOXN3//IER3//PODXL//GABBR2//CDAN1//IL24//RXFP2//DDAH2//IRAK1//SERPINB2//PRKCZ//BCL3//TEK//TNFRSF10D//NACC2//BNIPL//FABP6//SH3BP4//ALOX15B//IL1A//IL1B//INPPL1//CCL3L3//MYOG//NTRK1//PINX1//RPS6KA2//SLIT3//TLR2//ZNF503//ZK…
GO:0042698	ovulation cycle	Biological process	8	89	450	16119	3.21978	0.00339953	0.0880352	2.46858	FANCF//SPO11//INHBA//VEGFA//ZFX//PAM//SLIT3//RUNX1
GO:2000026	regulation of multicellular organismal development	Biological process	54	1331	450	16119	1.45325	0.00342338	0.0880352	2.46554	VEGFA//SIX4//LEF1//MAD2L2//VASN//NTRK1//GPRC5B//PAX3//CCL2//TEK//CCL3//RARA//RUNX1//ALOX15B//EDN1//BCL6//CD46//IL23A//INHBA//ATP11C//IL36B//DLL1//PRKCH//PRKCZ//CALCA//CASP8//GPR68//ACIN1//IGFBP3//MYOG//CXCL12//PIK3R1//OCSTAMP//IL1A//IL1B//PGF//C3//SEMA7A//PNP//TBX21//ZNF488//TLR2//TNIK//TRIM11//MAN2A1//GAL//NLGN3//LRRC4B//FGFR2//BMP1//MMP20//SEZ6//ASMT//EFNB2
GO:0009187	cyclic nucleotide metabolic process	Biological process	12	173	450	16119	2.48462	0.00343387	0.0880352	2.46422	ADCY4//PDE2A//PDE4A//PDE7A//GHRHR//NTRK1//CALCA//GABBR2//EDN1//RXFP2//PDZD3//MTNR1A
GO:0007268	synaptic transmission	Biological process	33	717	450	16119	1.64862	0.00344693	0.0880352	2.46257	STX1A//VAMP1//SIX4//TSNARE1//DLG4//GRIK1//GRIK3//EDN1//RARA//OPHN1//SYNJ1//FGFR2//NLGN3//CCL2//LRRC4B//GRM6//NTRK1//SEZ6//ITPR3//PRKCZ//CACNG3//ADCY4//FGF14//GABRB3//KCNMB3//KCNIP2//KCND1//KCNJ14//KCNJ15//KCNK13//RPS6KA2//DLGAP1//GABBR2
GO:0035710	CD4-positive, alpha-beta T cell activation	Biological process	6	53	450	16119	4.05509	0.00346485	0.0880352	2.46032	LEF1//BCL3//BCL6//PRKCZ//RARA//IL23A
GO:0010575	positive regulation vascular endothelial growth factor production	Biological process	4	23	450	16119	6.22957	0.00348207	0.0880352	2.45816	IL1A//IL1B//SULF2//C3
GO:0042346	positive regulation of NF-kappaB import into nucleus	Biological process	4	23	450	16119	6.22957	0.00348207	0.0880352	2.45816	IL1B//TLR7//IL23A//TLR2
GO:0002286	T cell activation involved in immune response	Biological process	7	71	450	16119	3.53155	0.00360055	0.090611	2.44363	BCL6//CD46//IL23A//LEF1//BCL3//PRKCZ//RARA
GO:0007610	behavior	Biological process	29	608	450	16119	1.70852	0.00363037	0.0909425	2.44005	NTRK1//THRA//DLG4//NLGN3//PTN//ITGA5//ITPR3//PRKCZ//MTNR1A//GRM6//GPRC5B//GAL//CALCA//STRBP//GRIK1//SEZ6//FGF14//CXCL12//CCL2//VEGFA//AHCY//RUNX1//EFNB2//ZFX//EDN1//IL23A//CCL3//CCL4//CCL7
GO:0071396	cellular response to lipid	Biological process	18	318	450	16119	2.02755	0.00371204	0.0925636	2.43039	IL1B//IRAK1//IRAK2//CCL2//CCL3//TLR2//LEF1//RARA//THRA//NR1I3//IL24//CSF3//STC1//OCSTAMP//KAT5//MYOG//INHBA//PDK4
GO:0043434	response to peptide hormone	Biological process	21	395	450	16119	1.90435	0.00376619	0.0934871	2.4241	TCIRG1//FGFR2//ATP6V0A4//PDK4//PIK3R1//PRKCZ//GHRHR//INPPL1//GAL//TLR2//SESN2//EPM2AIP1//CPEB1//IL1B//PRKCD//SOCS3//PXN//ADCY4//CFTR//CXCL12//TEK
GO:0045670	regulation of osteoclast differentiation	Biological process	6	54	450	16119	3.98	0.00380809	0.0936948	2.41929	PIK3R1//CCL3//CALCA//OCSTAMP//IL23A//GPR68
GO:0051174	regulation of phosphorus metabolic process	Biological process	69	1799	450	16119	1.37386	0.00380887	0.0936948	2.4192	PKMYT1//NTRK1//IL1B//IRAK1//IRAK2//PXN//IGFBP3//TEK//C3//VEGFA//SEMA7A//SOCS3//CXXC1//CCL2//GHRHR//CALCA//GABBR2//TNFSF15//TNIK//PDK4//IL23A//INHBA//APOC1//SH3BP4//EDN1//PDE2A//RXFP2//PDZD3//MTNR1A//PRKCZ//AGAP9//AGAP5//BCL6//PLEKHG4B//DOCK9//PLEKHG4//TIAM2//ARHGAP35//OPHN1//CMYA5//PPP4R4//RAB3IP//SGSM2//RANBP10//MAD2L2//CSF3//ADCY4//PRKCD//PPP1R14A//IL22RA2//IL24//MST1R//LEMD2//FGFR2//LAMTOR1//S…
GO:0007169	transmembrane receptor protein tyrosine kinase signaling pathway	Biological process	32	695	450	16119	1.64927	0.00392602	0.09424	2.40605	ADCY4//FGFR2//GRB7//ITPR3//PIK3R1//PRKCD//PXN//TCIRG1//ATP6V0A4//PDK4//PRKCZ//IL1B//ITGA5//VEGFA//SULF2//NRP2//PTPRR//RHBDF1//GHRHR//IGFBP3//SOCS3//PGF//CCL2//ZFYVE27//TIAM2//IRAK1//NTRK1//MAPK13//RPS6KA2//EFNB2//TEK//MST1R
GO:0001775	cell activation	Biological process	38	866	450	16119	1.57178	0.00393181	0.09424	2.40541	BCL3//TLR7//TLR2//ATP11C//SLAMF7//ULBP3//CASP8//NCR1//LAT//ITPR3//PIK3R1//PRKCD//PRKCH//PRKCZ//SAA1//VEGFA//ACTN1//NTRK1//BCL6//TBX21//IL23A//LEF1//CXCL12//IL1B//CD46//PNP//CD48//CD93//FGR//CCL3//EDN1//INHBA//IL36B//RARA//MICA//GAL//CCL2//FERMT3
GO:0046903	secretion	Biological process	40	924	450	16119	1.55065	0.00393672	0.09424	2.40487	EDN1//STX1A//VEGFA//ACTN1//MMP7//ANK1//MICAL3//CCL3//CCL8//SYT7//SYTL4//VAMP1//GHRHR//PAM//IL1B//ITPR3//MARCKS//GRIK1//TSNARE1//INHBA//GAL//CXCL12//GPR68//LAT//FGR//AGXT//SAA1//RHBDF1//RHBDF2//ZNF384//IL1A//TLR2//TNFSF15//SYBU//PNP//ALOX15B//ILDR1//SLC22A6//PRKCZ//RUNX1
GO:0010934	macrophage cytokine production	Biological process	3	12	450	16119	8.955	0.00394021	0.09424	2.40448	GPRC5B//TLR2//SEMA7A
GO:0032656	regulation of interleukin-13 production	Biological process	3	12	450	16119	8.955	0.00394021	0.09424	2.40448	LEF1//RARA//PRKCZ
GO:0033631	cell-cell adhesion mediated by integrin	Biological process	3	12	450	16119	8.955	0.00394021	0.09424	2.40448	FERMT3//PODXL//ITGA5
GO:0034762	regulation of transmembrane transport	Biological process	18	320	450	16119	2.01487	0.00396268	0.09424	2.40201	KCNE3//KCND1//KCNJ14//KCNJ15//KCNK13//LAMTOR1//GRM6//CCL2//CCL3//CXCL12//STC1//GAL//CFTR//DLG4//NLGN3//CACNG3//KCNIP2//MMP9
GO:0032940	secretion by cell	Biological process	36	809	450	16119	1.59397	0.00396909	0.09424	2.40131	STX1A//VEGFA//ACTN1//ANK1//MICAL3//CCL3//CCL8//SYT7//SYTL4//VAMP1//IL1B//ITPR3//MARCKS//TSNARE1//INHBA//EDN1//GAL//GHRHR//CXCL12//GPR68//LAT//FGR//PAM//SAA1//RHBDF1//RHBDF2//ZNF384//IL1A//TLR2//TNFSF15//SYBU//PNP//ALOX15B//ILDR1//PRKCZ//RUNX1
GO:0002720	positive regulation of cytokine production involved in immune response	Biological process	4	24	450	16119	5.97	0.00408762	0.0951981	2.38853	GPRC5B//TLR2//SEMA7A//PRKCZ
GO:0032673	regulation of interleukin-4 production	Biological process	4	24	450	16119	5.97	0.00408762	0.0951981	2.38853	LEF1//PRG2//PRKCZ//RARA
GO:0060081	membrane hyperpolarization	Biological process	4	24	450	16119	5.97	0.00408762	0.0951981	2.38853	GRIK1//NLGN3//CFTR//PRKCZ
GO:2000403	positive regulation of lymphocyte migration	Biological process	4	24	450	16119	5.97	0.00408762	0.0951981	2.38853	CXCL12//CCL3//CCL4//CCL7
GO:0098602	single organism cell adhesion	Biological process	20	372	450	16119	1.92581	0.0040966	0.0951981	2.38758	UNCX//BMP1//THRA//NLGN3//ITGA5//CALCA//FERMT3//DSP//CD93//TEK//ESAM//LEF1//PODXL//KIF26B//ITGAX//IL1B//PXN//PRKCD//CXCL12//MAD2L2
GO:0042990	regulation of transcription factor import into nucleus	Biological process	7	73	450	16119	3.43479	0.00420692	0.0973473	2.37604	THRA//BCL3//IL1B//TLR7//IL23A//TLR2//CSF3
GO:0044707	single-multicellular organism process	Biological process	203	6286	450	16119	1.15677	0.00426152	0.0981949	2.37044	EN1//MMP9//SHOX//BMP1//RUNX1//UNCX//THRA//MYOG//ATP6V0A4//STC1//PNPLA6//FGFR2//ITGA5//MFGE8//MMP2//CCL2//TEK//VEGFA//CASP8//NRP2//SH2D2A//FANCF//SPO11//INHBA//ZFX//EDN1//LEF1//CXCL12//IGFBP3//CCL3//SEMA7A//RARA//PGF//PSPN//IL1A//IL1B//ANKRD11//MAN2A1//MBD3//PTPRR//PAX3//DLL1//MEOX1//PEX5//DCN//ODC1//SULF2//MFN2//SETDB1//FAM101B//ARHGAP35//TK1//APCDD1//CALCA//EFNB2//INPPL1//TGM2//RPS6KA2//NLGN3//B…
GO:0051239	regulation of multicellular organismal process	Biological process	79	2123	450	16119	1.33292	0.00429364	0.0985192	2.36717	CALCA//VEGFA//NLGN3//EDN1//KCNIP2//THRA//SIX4//CFTR//CCL2//IL1A//IL1B//SULF2//C3//TEK//NRP2//STC1//PTPRR//LEF1//MAD2L2//VASN//APOC1//NTRK1//GPRC5B//CMYA5//MYOG//PAX3//INHBA//CCL3//RARA//RUNX1//ALOX15B//DLL1//IL23A//PRG2//TLR2//KAT5//TLR7//BCL3//CD46//PRKCZ//IL36B//MAPK13//PIK3R1//BCL6//FGFR2//GHRHR//PEX5//SERPINB2//PLAU//PDK4//ATP11C//PRKCH//CASP8//GPR68//ACIN1//IGFBP3//CXCL12//OCSTAMP//PGF//SEMA…
GO:0014070	response to organic cyclic compound	Biological process	32	700	450	16119	1.63749	0.00436488	0.0985462	2.36003	SLC22A6//CNGA3//PAM//RARA//CASP8//CCL2//TLR2//IL1B//STC1//EDN1//EN1//LEF1//THRA//NR1I3//CFTR//GHRHR//GAL//TEK//CA4//AGXT//SLIT3//TK1//GSN//CCL3//NTRK1//PDE2A//OCSTAMP//KAT5//MYOG//INHBA//BTRC//GABRB3
GO:0032755	positive regulation of interleukin-6 production	Biological process	5	39	450	16119	4.59231	0.004367	0.0985462	2.35982	IL36B//IL1B//TLR7//MAPK13//TLR2
GO:0042345	regulation of NF-kappaB import into nucleus	Biological process	5	39	450	16119	4.59231	0.004367	0.0985462	2.35982	IL1B//TLR7//IL23A//TLR2//BCL3
GO:0042348	NF-kappaB import into nucleus	Biological process	5	39	450	16119	4.59231	0.004367	0.0985462	2.35982	BCL3//IL1B//TLR7//IL23A//TLR2
GO:0033993	response to lipid	Biological process	31	673	450	16119	1.64996	0.00447142	0.100487	2.34955	IL1B//IRAK1//IRAK2//CCL2//CCL3//TLR2//CNGA3//PAM//RARA//CASP8//DCN//EDN1//STC1//LEF1//THRA//NR1I3//CFTR//GHRHR//GAL//TEK//CA4//AGXT//SLIT3//TK1//IL24//CSF3//OCSTAMP//KAT5//MYOG//INHBA//PDK4
GO:0045621	positive regulation of lymphocyte differentiation	Biological process	7	74	450	16119	3.38838	0.00453761	0.101142	2.34317	CD46//IL23A//ATP11C//IL36B//PRKCZ//RARA//PNP
GO:0046632	alpha-beta T cell differentiation	Biological process	7	74	450	16119	3.38838	0.00453761	0.101142	2.34317	LEF1//BCL3//BCL6//PRKCZ//RARA//PNP//IL23A
GO:0052652	cyclic purine nucleotide metabolic process	Biological process	10	135	450	16119	2.65333	0.00460346	0.101543	2.33692	ADCY4//GHRHR//NTRK1//CALCA//GABBR2//EDN1//PDE2A//RXFP2//PDZD3//MTNR1A
GO:0008285	negative regulation of cell proliferation	Biological process	28	591	450	16119	1.69706	0.00463133	0.101543	2.33429	EFNB2//IGFBP3//MFN2//GAL//FGFR2//IL24//RXFP2//NACC2//BNIPL//FABP6//SH3BP4//ALOX15B//KANK2//IL1A//IL1B//INHBA//INPPL1//CCL3L3//MYOG//NTRK1//PINX1//RARA//BCL6//RPS6KA2//SLIT3//TLR2//KLF11//ZNF503
GO:1901699	cellular response to nitrogen compound	Biological process	24	482	450	16119	1.78357	0.00464432	0.101543	2.33308	TCIRG1//FGFR2//ATP6V0A4//PDK4//PIK3R1//PRKCZ//SH3BP4//MMP2//MMP3//LAMTOR1//CPEB1//GHRHR//IL1B//PRKCD//SOCS3//PXN//TLR2//NTRK1//CFTR//STC1//PDE2A//ADCY4//GABRB3//KLF11
GO:0030802	regulation of cyclic nucleotide biosynthetic process	Biological process	9	114	450	16119	2.82789	0.00464856	0.101543	2.33268	GHRHR//NTRK1//CALCA//GABBR2//EDN1//PDE2A//RXFP2//PDZD3//MTNR1A
GO:0032963	collagen metabolic process	Biological process	9	114	450	16119	2.82789	0.00464856	0.101543	2.33268	COL9A3//MMP1//MMP2//MMP3//MMP7//MMP9//MMP10//PRSS2//MMP20
GO:0043114	regulation of vascular permeability	Biological process	4	25	450	16119	5.7312	0.00476049	0.103574	2.32235	ARHGAP35//PDE2A//VEGFA//TEK
GO:0019220	regulation of phosphate metabolic process	Biological process	68	1786	450	16119	1.36381	0.00483839	0.104249	2.3153	PKMYT1//NTRK1//IL1B//IRAK1//IRAK2//PXN//IGFBP3//TEK//C3//VEGFA//SEMA7A//SOCS3//CXXC1//CCL2//GHRHR//CALCA//GABBR2//TNFSF15//TNIK//IL23A//INHBA//APOC1//SH3BP4//EDN1//PDE2A//RXFP2//PDZD3//MTNR1A//PRKCZ//AGAP9//AGAP5//BCL6//PLEKHG4B//DOCK9//PLEKHG4//TIAM2//ARHGAP35//OPHN1//CMYA5//PPP4R4//RAB3IP//SGSM2//RANBP10//MAD2L2//CSF3//ADCY4//PRKCD//PPP1R14A//IL22RA2//IL24//MST1R//LEMD2//FGFR2//LAMTOR1//SH2D3C/…
GO:0009190	cyclic nucleotide biosynthetic process	Biological process	10	136	450	16119	2.63382	0.00484877	0.104249	2.31437	ADCY4//GHRHR//NTRK1//CALCA//GABBR2//EDN1//PDE2A//RXFP2//PDZD3//MTNR1A
GO:0046058	cAMP metabolic process	Biological process	10	136	450	16119	2.63382	0.00484877	0.104249	2.31437	ADCY4//PDE2A//PDE4A//PDE7A//GHRHR//NTRK1//CALCA//GABBR2//EDN1//RXFP2
GO:1990138	neuron projection extension	Biological process	7	75	450	16119	3.3432	0.00488754	0.104294	2.31091	SEMA7A//NLGN3//CXCL12//VEGFA//SLIT3//NRP2//PRKCZ
GO:0007154	cell communication	Biological process	192	5919	450	16119	1.16193	0.00488907	0.104294	2.31077	IL1B//MAPK13//CCL2//CCL3//NTRK1//IRAK1//IRAK2//PXN//STX1A//THRA//TLR7//RPS6KA2//TLR2//CASP8//FGR//EDN1//EFNB2//FGF14//FGFR2//DLGAP4//DLL1//INHBA//PGF//CCL4//CCL7//CCL8//CCL17//CCL18//CXCL6//CXCL5//STC1//TEK//CALCA//GDF15//APCDD1//TNIK//LEF1//KREMEN1//BTRC//LILRA2//CNGA3//DLG4//ADCY4//GABRB3//GEM//ARRDC2//GNL1//ANK1//EFEMP2//KCNIP2//ITPR3//MST1R//OPHN1//PDE4A//PDE7A//PLAU//PRKCD//PRKCH//PRKCZ//TRI…
GO:0071222	cellular response to lipopolysaccharide	Biological process	9	115	450	16119	2.8033	0.00492241	0.104387	2.30782	IL1B//IRAK1//IRAK2//CCL2//CCL3//TLR2//IL24//CSF3//RARA
GO:0006811	ion transport	Biological process	55	1386	450	16119	1.42143	0.00496461	0.104387	2.30412	EDN1//SLC7A6//CNGA3//GAR1//SLC24A4//KCNMB3//KCNIP2//KCNJ15//SLC12A4//CACNG3//CCL3//CCL8//SLC12A9//SLC22A6//CALCA//FGF14//STX1A//GRIK1//ANK1//CNNM2//CFTR//CA4//FABP6//TCIRG1//ATP6V0A4//IL1B//REP15//CXCL12//APOC1//GABRB3//ATP11C//GRIK3//ATP2B1//SLC25A37//KCNE3//KCND1//KCNJ14//KCNK13//SLC20A1//SLCO4A1//STC1//AGXT//CCL4//ITPR3//PDE2A//SLC39A13//RHCE//GRM6//CCL2//PRKCD//GAL//DLG4//NLGN3//MMP9//PDZD3
GO:0008347	glial cell migration	Biological process	3	13	450	16119	8.26615	0.00501705	0.104387	2.29955	APCDD1//CCL2//CCL3
GO:0032616	interleukin-13 production	Biological process	3	13	450	16119	8.26615	0.00501705	0.104387	2.29955	LEF1//RARA//PRKCZ
GO:0032753	positive regulation of interleukin-4 production	Biological process	3	13	450	16119	8.26615	0.00501705	0.104387	2.29955	PRG2//PRKCZ//RARA
GO:0034349	glial cell apoptotic process	Biological process	3	13	450	16119	8.26615	0.00501705	0.104387	2.29955	PRKCD//PRKCH//CCL2
GO:0002706	regulation of lymphocyte mediated immunity	Biological process	8	95	450	16119	3.01642	0.00506546	0.104387	2.29538	C3//IL23A//IL1B//PVR//NCR1//BCL6//TBX21//PRKCZ
GO:0008585	female gonad development	Biological process	8	95	450	16119	3.01642	0.00506546	0.104387	2.29538	FANCF//SPO11//INHBA//VEGFA//ZFX//SLIT3//RUNX1//COL9A3
GO:0022407	regulation of cell-cell adhesion	Biological process	8	95	450	16119	3.01642	0.00506546	0.104387	2.29538	LEF1//PODXL//KIF26B//FERMT3//IL1B//PRKCD//CXCL12//MAD2L2
GO:0018108	peptidyl-tyrosine phosphorylation	Biological process	17	304	450	16119	2.00309	0.00533314	0.109124	2.27302	IL23A//IL22RA2//IL24//TNK2//CSF3//ITGA5//VEGFA//PRKCD//PRKCZ//GPRC5B//FGFR2//FGR//MATK//MST1R//NTRK1//PXN//TEK
GO:0046883	regulation of hormone secretion	Biological process	14	230	450	16119	2.18035	0.0053353	0.109124	2.27284	IL1B//ITPR3//MARCKS//STX1A//SYT7//INHBA//EDN1//GPR68//SYTL4//GAL//GHRHR//SYBU//ILDR1//RUNX1
GO:0002520	immune system development	Biological process	33	739	450	16119	1.59954	0.00542457	0.110172	2.26564	INHBA//BCL3//RUNX1//ATP11C//DLL1//MKNK2//NTRK1//PIK3R1//BCL6//TBX21//ACIN1//THRA//LEF1//PDE2A//VEGFA//MMP9//CASP8//L3MBTL3//CSF3//RARA//FGFR2//CD46//IL23A//IL36B//PRKCZ//CALCA//GPR68//CCL3//OCSTAMP//PNP//SIX4//ANK1//TEK
GO:0022408	negative regulation of cell-cell adhesion	Biological process	5	41	450	16119	4.36829	0.00543141	0.110172	2.26509	PRKCD//CXCL12//MAD2L2//LEF1//PODXL
GO:0046627	negative regulation of insulin receptor signaling pathway	Biological process	4	26	450	16119	5.51077	0.00550393	0.110172	2.25933	IL1B//PRKCD//PRKCZ//SOCS3
GO:0030808	regulation of nucleotide biosynthetic process	Biological process	9	117	450	16119	2.75538	0.00550757	0.110172	2.25904	GHRHR//NTRK1//CALCA//GABBR2//EDN1//PDE2A//RXFP2//PDZD3//MTNR1A
GO:0050920	regulation of chemotaxis	Biological process	9	117	450	16119	2.75538	0.00550757	0.110172	2.25904	CCL2//VEGFA//CXCL12//EDN1//IL23A//CCL3//CCL4//CCL7//EFNB2
GO:1900371	regulation of purine nucleotide biosynthetic process	Biological process	9	117	450	16119	2.75538	0.00550757	0.110172	2.25904	GHRHR//NTRK1//CALCA//GABBR2//EDN1//PDE2A//RXFP2//PDZD3//MTNR1A
GO:0018212	peptidyl-tyrosine modification	Biological process	17	306	450	16119	1.99	0.00568603	0.113326	2.24519	IL23A//TNK2//FGFR2//FGR//MATK//MST1R//NTRK1//PRKCD//PXN//TEK//IL22RA2//IL24//CSF3//ITGA5//VEGFA//PRKCZ//GPRC5B
GO:0031349	positive regulation of defense response	Biological process	16	281	450	16119	2.03957	0.00571312	0.113452	2.24313	C3//IRAK1//IRAK2//TLR7//RPS6KA2//TLR2//CASP8//PVR//IL1B//MMP2//PDE2A//IL23A//GPRC5B//MAPK13//CCL3//TGM2
GO:0046649	lymphocyte activation	Biological process	26	546	450	16119	1.70571	0.00585432	0.115716	2.23252	BCL3//ATP11C//SLAMF7//ULBP3//CASP8//NCR1//NTRK1//PIK3R1//BCL6//TBX21//IL23A//LEF1//CXCL12//PRKCD//IL1B//CD46//PNP//LAT//CD48//INHBA//IL36B//PRKCZ//RARA//MICA//GAL//CCL2
GO:0034765	regulation of ion transmembrane transport	Biological process	17	307	450	16119	1.98352	0.00586948	0.115716	2.2314	GRM6//CCL2//CCL3//CXCL12//STC1//GAL//CFTR//DLG4//NLGN3//CACNG3//KCNIP2//MMP9//KCNE3//KCND1//KCNJ14//KCNJ15//KCNK13
GO:0010941	regulation of cell death	Biological process	53	1337	450	16119	1.41994	0.00591872	0.116267	2.22777	BCL6//CASP8//TNFSF15//IL24//RXFP2//DDAH2//IRAK1//SERPINB2//LEF1//PIK3R1//PRKCZ//RARA//BCL3//TEK//VEGFA//TNFRSF10D//IER3//SOCS3//ACTN1//NOS1AP//THRA//PRKCD//PRKCH//CCL2//EDN1//FGFR2//PHLDA1//ACIN1//TIAM2//IGFBP3//MMP9//GAL//RPS6KA2//TGM2//KLF11//NTRK1//KANK2//GABRB3//SIX4//CCL3//BMF//PARL//CSF3//CXCL12//NACC2//MMP3//ITGA5//PDK4//ACSL5//TRAF1//IL1A//IL1B//INHBA
GO:0046637	regulation of alpha-beta T cell differentiation	Biological process	5	42	450	16119	4.26429	0.00602698	0.117969	2.2199	BCL6//PRKCZ//RARA//PNP//IL23A
GO:0046545	development of primary female sexual characteristics	Biological process	8	98	450	16119	2.92408	0.00610283	0.118594	2.21447	FANCF//SPO11//INHBA//VEGFA//ZFX//COL9A3//SLIT3//RUNX1
GO:0002703	regulation of leukocyte mediated immunity	Biological process	9	119	450	16119	2.70908	0.00614512	0.118594	2.21147	C3//IL23A//IL1B//PVR//NCR1//FGR//BCL6//TBX21//PRKCZ
GO:0060191	regulation of lipase activity	Biological process	9	119	450	16119	2.70908	0.00614512	0.118594	2.21147	ADCY4//ITPR3//NTRK1//PRKCD//FGFR2//PRKCZ//CMYA5//PPP4R4//APOC1
GO:0071495	cellular response to endogenous stimulus	Biological process	40	949	450	16119	1.5098	0.00614577	0.118594	2.21142	THRA//PRKCZ//PXN//CCL2//GDF15//TCIRG1//FGFR2//ATP6V0A4//PDK4//PIK3R1//ADCY4//ITPR3//PRKCD//SH3BP4//MMP2//MMP3//LAMTOR1//CPEB1//VASN//GHRHR//CFTR//PGF//SLIT3//NTRK1//SULF2//LEF1//RARA//NR1I3//IL1B//SOCS3//TLR2//STC1//PDE2A//INHBA//OCSTAMP//KAT5//MYOG//GABRB3//RUNX1//KLF11
GO:0030224	monocyte differentiation	Biological process	4	27	450	16119	5.30667	0.00632105	0.121547	2.19921	GPR68//ACIN1//PDE2A//VEGFA
GO:0050804	regulation of synaptic transmission	Biological process	14	235	450	16119	2.13396	0.00641958	0.123008	2.19249	STX1A//GRIK1//EDN1//RARA//DLG4//CCL2//GRM6//OPHN1//GRIK3//NTRK1//NLGN3//ITPR3//PRKCZ//SYNJ1
GO:0009266	response to temperature stimulus	Biological process	9	120	450	16119	2.6865	0.00648448	0.123386	2.18813	MICA//DNAJB4//CCL2//CXCL12//CALCA//THRA//CASP8//IL1A//NTRK1
GO:0044259	multicellular organismal macromolecule metabolic process	Biological process	9	120	450	16119	2.6865	0.00648448	0.123386	2.18813	COL9A3//MMP1//MMP2//MMP3//MMP7//MMP9//MMP10//PRSS2//MMP20
GO:0035239	tube morphogenesis	Biological process	18	336	450	16119	1.91893	0.00651512	0.123538	2.18608	EDN1//LEF1//CXCL12//VEGFA//PGF//PSPN//CASP8//ARHGAP35//PAX3//RARA//DLL1//PXN//BTRC//FGFR2//TGM2//KIF26B//SIX4//PODXL
GO:0048469	cell maturation	Biological process	10	142	450	16119	2.52254	0.00654375	0.123652	2.18417	RXFP2//DAZL//RPS6KA2//TFCP2L1//L3MBTL3//KCNIP2//CFTR//GAL//GHRHR//VEGFA
GO:0002228	natural killer cell mediated immunity	Biological process	5	43	450	16119	4.16512	0.00666701	0.124687	2.17607	PVR//MICA//SLAMF7//ULBP3//NCR1
GO:0042267	natural killer cell mediated cytotoxicity	Biological process	5	43	450	16119	4.16512	0.00666701	0.124687	2.17607	PVR//NCR1//MICA//SLAMF7//ULBP3
GO:0045428	regulation of nitric oxide biosynthetic process	Biological process	5	43	450	16119	4.16512	0.00666701	0.124687	2.17607	EDN1//DDAH2//IL1B//TLR2//NOS1AP
GO:0002697	regulation of immune effector process	Biological process	15	261	450	16119	2.05862	0.00674138	0.125379	2.17125	C3//IL23A//IL1B//PVR//CD46//BCL6//NCR1//FGR//PRKCZ//RARA//TBX21//GPRC5B//TLR2//SEMA7A//CCL2
GO:0043067	regulation of programmed cell death	Biological process	51	1285	450	16119	1.42165	0.00674997	0.125379	2.1707	BCL6//CASP8//TNFSF15//IL24//RXFP2//DDAH2//IRAK1//SERPINB2//LEF1//PIK3R1//PRKCZ//RARA//BCL3//TEK//VEGFA//TNFRSF10D//IER3//SOCS3//ACTN1//NOS1AP//THRA//PRKCD//PRKCH//CCL2//EDN1//FGFR2//PHLDA1//ACIN1//TIAM2//IGFBP3//MMP9//GAL//RPS6KA2//TGM2//KLF11//NTRK1//KANK2//GABRB3//SIX4//CCL3//BMF//PARL//CXCL12//NACC2//ITGA5//PDK4//ACSL5//TRAF1//IL1A//IL1B//INHBA
GO:0048869	cellular developmental process	Biological process	119	3470	450	16119	1.22841	0.00682975	0.126157	2.16559	TFCP2L1//BCL6//TBCC//RXFP2//DAZL//RPS6KA2//VEGFA//IGFBP3//LEF1//CCL3//SEMA7A//DLL1//PAX3//NRP2//PEX5//CXCL12//FGFR2//FAM101B//STC1//SULF2//RARA//INHBA//BCL3//RUNX1//ATP11C//SPO11//STRBP//COL9A3//DLG4//EFNB2//ANK1//ARHGAP35//ITGA5//NTRK1//OPHN1//PSPN//SLIT3//OPCML//FGR//PXN//CCL2//CCL7//RAB3IP//IFT46//MAD2L2//VASN//ALOX15B//PRKCH//MYOG//THRA//GPRC5B//ZNF488//GSN//EDN1//PHLDA1//UNCX//KIF17//WTIP//S…
GO:0071219	cellular response to molecule of bacterial origin	Biological process	9	121	450	16119	2.6643	0.00683804	0.126157	2.16507	IL1B//IRAK1//IRAK2//CCL2//CCL3//TLR2//IL24//CSF3//RARA
GO:0022411	cellular component disassembly	Biological process	22	444	450	16119	1.77486	0.00694369	0.127675	2.15841	GSN//MICAL3//RPL12//RPL28//RPS4Y1//DSP//ACIN1//PRKCD//CASP8//TRIM54//COL9A3//DCN//MMP1//MMP2//MMP3//MMP7//MMP9//MMP10//PRSS2//BMP1//MMP20//SYNJ1
GO:0043370	regulation of CD4-positive, alpha-beta T cell differentiation	Biological process	4	28	450	16119	5.11714	0.00721483	0.131334	2.14177	BCL6//PRKCZ//RARA//IL23A
GO:0070528	protein kinase C signaling	Biological process	4	28	450	16119	5.11714	0.00721483	0.131334	2.14177	SEZ6//VEGFA//PRKCH//PRKCZ
GO:1900077	negative regulation of cellular response to insulin stimulus	Biological process	4	28	450	16119	5.11714	0.00721483	0.131334	2.14177	IL1B//PRKCD//PRKCZ//SOCS3
GO:0045766	positive regulation of angiogenesis	Biological process	8	101	450	16119	2.83723	0.00729413	0.131593	2.13703	VEGFA//IL1A//IL1B//NTRK1//PGF//TEK//C3//RUNX1
GO:0048520	positive regulation of behavior	Biological process	8	101	450	16119	2.83723	0.00729413	0.131593	2.13703	CCL2//VEGFA//CXCL12//EDN1//IL23A//CCL3//CCL4//CCL7
GO:0048729	tissue morphogenesis	Biological process	25	528	450	16119	1.69602	0.00730132	0.131593	2.1366	EDN1//LEF1//CXCL12//VEGFA//PGF//PSPN//CASP8//ARHGAP35//PAX3//RARA//DLL1//DSP//STC1//FGFR2//RUNX1//ITGA5//INHBA//PXN//BTRC//TGM2//SOCS3//KIF26B//SIX4//PODXL//GCNT3
GO:0071310	cellular response to organic substance	Biological process	66	1757	450	16119	1.34554	0.00742475	0.133377	2.12932	IRAK1//IRAK2//THRA//CXXC1//CCL2//PRKCZ//PXN//GDF15//TCIRG1//FGFR2//ATP6V0A4//PDK4//PIK3R1//ADCY4//ITPR3//PRKCD//IL22RA2//CSF3//IL1A//IL1B//IL1R2//SOCS3//SH3BP4//MMP2//MMP3//LAMTOR1//CPEB1//VASN//ITGA5//VEGFA//CCL3//TLR2//GHRHR//CFTR//PGF//SLIT3//GPR68//PDE2A//NRP2//MST1R//NTRK1//SULF2//LEF1//RARA//NR1I3//ZFYVE27//TIAM2//MAPK13//RPS6KA2//SYBU//CXCL12//EDN1//IL24//STC1//GAPDH//OCSTAMP//CCL7//MYOG//…
GO:0010033	response to organic substance	Biological process	84	2331	450	16119	1.29081	0.00746375	0.133638	2.12704	IRAK1//IRAK2//THRA//CXCL2//TLR2//DNAJB4//CREB3L3//CXXC1//CCL2//PRKCZ//PXN//GDF15//TCIRG1//FGFR2//ATP6V0A4//PDK4//PIK3R1//ADCY4//ITPR3//PRKCD//IL1B//SESN2//IL22RA2//CSF3//IL1A//IL1R2//SOCS3//SH3BP4//MMP2//MMP3//LAMTOR1//CPEB1//VASN//ITGA5//VEGFA//SLC22A6//CCL3//CNGA3//PAM//RARA//CASP8//DCN//EDN1//GHRHR//INPPL1//GAL//EPM2AIP1//CFTR//PGF//SLIT3//STC1//GPR68//PDE2A//NRP2//MST1R//NTRK1//SULF2//EN1//LE…
GO:0045582	positive regulation of T cell differentiation	Biological process	6	62	450	16119	3.46645	0.00752504	0.134295	2.12349	CD46//IL23A//PRKCZ//RARA//PNP//IL36B
GO:0045619	regulation of lymphocyte differentiation	Biological process	9	123	450	16119	2.62098	0.00758935	0.134468	2.1198	BCL6//CD46//IL23A//INHBA//ATP11C//IL36B//PRKCZ//RARA//PNP
GO:0032634	interleukin-5 production	Biological process	3	15	450	16119	7.164	0.00765783	0.134468	2.11589	LEF1//RARA//PRKCZ
GO:0032674	regulation of interleukin-5 production	Biological process	3	15	450	16119	7.164	0.00765783	0.134468	2.11589	LEF1//RARA//PRKCZ
GO:0051767	nitric-oxide synthase biosynthetic process	Biological process	3	15	450	16119	7.164	0.00765783	0.134468	2.11589	CCL2//TLR2//EDN1
GO:0051769	regulation of nitric-oxide synthase biosynthetic process	Biological process	3	15	450	16119	7.164	0.00765783	0.134468	2.11589	CCL2//TLR2//EDN1
GO:0016265	death	Biological process	72	1952	450	16119	1.32123	0.00791424	0.138525	2.10159	BCL6//IL24//BNIPL//DSP//FGFR2//PHLDA1//ACIN1//ALOX15B//KANK2//GSN//IGFBP3//IL1A//IL1B//PAX3//PRKCD//TLR2//TRAF1//CASP8//KLF11//TNFRSF10D//IER3//BMF//BRE//TNFSF15//RXFP2//DDAH2//IRAK1//SERPINB2//LEF1//PIK3R1//PRKCZ//RARA//BCL3//TEK//VEGFA//SOCS3//PNPLA6//ZFYVE27//BEAN1//FGF14//POLG//PRX//SYNJ1//MFN2//NTRK1//RPS6KA2//ACTN1//NOS1AP//THRA//PRKCH//CCL2//EDN1//TIAM2//MMP9//GAL//TGM2//GABRB3//SIX4//CCL3…
GO:0009967	positive regulation of signal transduction	Biological process	43	1054	450	16119	1.46135	0.00797361	0.139118	2.09834	IL1B//IRAK1//IRAK2//PXN//IL23A//INHBA//CSF3//FGR//RARA//TEK//FGFR2//SULF2//TLR2//ITGA5//VEGFA//LAMTOR1//ALOX15B//IL24//GPRC5B//SLC20A1//TGM2//CASP8//EDN1//MST1R//IGFBP3//GHRHR//C3//DLL1//NTRK1//PRKCZ//CCL3//CCL4//PRKCH//SEMA7A//UBR5//NACC2//PRKCD//BMF//SH2D3C//LAT//GRB7//SH3BGR//SH2D2A
GO:0071230	cellular response to amino acid stimulus	Biological process	5	45	450	16119	3.98	0.00808704	0.140647	2.09221	SH3BP4//MMP2//MMP3//LAMTOR1//CPEB1
GO:0001938	positive regulation of endothelial cell proliferation	Biological process	6	63	450	16119	3.41143	0.00812644	0.140884	2.0901	PGF//CCL2//CXCL12//TEK//VEGFA//NRP2
GO:0002702	positive regulation of production of molecular mediator of immune response	Biological process	4	29	450	16119	4.94069	0.00818812	0.141058	2.08682	GPRC5B//TLR2//SEMA7A//PRKCZ
GO:0071391	cellular response to estrogen stimulus	Biological process	4	29	450	16119	4.94069	0.00818812	0.141058	2.08682	KAT5//MYOG//OCSTAMP//RARA
GO:0022412	cellular process involved in reproduction in multicellular organism	Biological process	14	242	450	16119	2.07223	0.00822642	0.141272	2.08479	RXFP2//DAZL//RPS6KA2//RARA//CXCL12//SPO11//STRBP//IL1A//IL1B//INHBA//CFTR//ZFX//SLIT3//RUNX1
GO:0050663	cytokine secretion	Biological process	9	125	450	16119	2.57904	0.00840207	0.143836	2.07561	FGR//IL1A//SAA1//TLR2//TNFSF15//CCL3//PNP//ALOX15B//PRKCZ
GO:0060562	epithelial tube morphogenesis	Biological process	17	319	450	16119	1.9089	0.0084705	0.144554	2.07209	EDN1//LEF1//CXCL12//VEGFA//PGF//PSPN//CASP8//ARHGAP35//PAX3//RARA//DLL1//PXN//BTRC//FGFR2//KIF26B//SIX4//PODXL
GO:0043062	extracellular structure organization	Biological process	19	372	450	16119	1.82952	0.00860809	0.146266	2.06509	COL9A3//DCN//MMP1//MMP2//MMP3//MMP7//MMP9//MMP10//PRSS2//BMP1//MMP20//EFEMP2//ITGA5//ITGAX//PLOD1//BCL3//ACTN1//SULF2//TEX14
GO:0048468	cell development	Biological process	67	1801	450	16119	1.33256	0.00864832	0.146266	2.06307	RXFP2//DAZL//RPS6KA2//PAX3//LEF1//NRP2//FGFR2//FAM101B//STC1//VEGFA//SULF2//RARA//TFCP2L1//CXCL12//SPO11//STRBP//COL9A3//DLG4//EFNB2//ANK1//ARHGAP35//ITGA5//NTRK1//OPHN1//PSPN//SLIT3//SEMA7A//OPCML//MAD2L2//VASN//GPRC5B//ZNF488//GSN//EDN1//ZFYVE27//TLR2//PXN//TEK//FERMT3//IL1A//IL1B//L3MBTL3//KCNIP2//DLL1//IGFBP3//MYOG//CNGA3//CFTR//GHRHR//ZFX//EN1//NLGN3//BTBD3//TNIK//BCL6//RUNX1//TRIM11//MAN2A1…
GO:0009887	organ morphogenesis	Biological process	36	851	450	16119	1.5153	0.00865117	0.146266	2.06293	UNCX//BMP1//THRA//DLL1//INPPL1//TEK//VEGFA//FGFR2//RARA//DSP//BNC2//STC1//RUNX1//FOXI1//SIX4//EDN1//EYA4//ANKRD11//LEF1//INHBA//PAM//CNGA3//MFN2//MAN2A1//MMP2//PAX3//GCNT3//MMP20//KIF26B//SLC24A4//PNPLA6//DCN//EFNB2//ITGAX//CCL2//SLIT3
GO:0006953	acute-phase response	Biological process	5	46	450	16119	3.89348	0.00887021	0.149507	2.05207	IL1A//IL1B//SAA1//SAA2//CD163
GO:0042981	regulation of apoptotic process	Biological process	50	1275	450	16119	1.40471	0.00907295	0.152046	2.04225	BCL6//CASP8//TNFSF15//IL24//RXFP2//DDAH2//IRAK1//SERPINB2//LEF1//PIK3R1//PRKCZ//RARA//BCL3//TEK//VEGFA//TNFRSF10D//IER3//SOCS3//THRA//PRKCD//PRKCH//CCL2//EDN1//FGFR2//PHLDA1//ACIN1//TIAM2//IGFBP3//MMP9//GAL//RPS6KA2//TGM2//KLF11//GABRB3//NTRK1//SIX4//CCL3//BMF//PARL//CXCL12//NACC2//ITGA5//PDK4//ACSL5//TRAF1//IL1A//IL1B//INHBA//ACTN1//NOS1AP
GO:0048588	developmental cell growth	Biological process	8	105	450	16119	2.72914	0.0091453	0.152046	2.0388	SEMA7A//NLGN3//CXCL12//VEGFA//SLIT3//NRP2//GAL//PRKCZ
GO:0030154	cell differentiation	Biological process	112	3269	450	16119	1.22724	0.00916843	0.152046	2.0377	RXFP2//DAZL//RPS6KA2//VEGFA//IGFBP3//LEF1//CCL3//SEMA7A//DLL1//PAX3//NRP2//PEX5//CXCL12//FGFR2//FAM101B//STC1//SULF2//RARA//TFCP2L1//INHBA//BCL3//RUNX1//ATP11C//SPO11//STRBP//COL9A3//DLG4//EFNB2//ANK1//ARHGAP35//ITGA5//NTRK1//OPHN1//PSPN//SLIT3//OPCML//MAD2L2//VASN//ALOX15B//PRKCH//MYOG//THRA//GPRC5B//ZNF488//GSN//EDN1//PHLDA1//UNCX//KIF17//PSD4//SMARCA1//PIK3R1//BCL6//DSP//TBX21//ACIN1//PDE2A//M…
GO:0030949	positive regulation of vascular endothelial growth factor receptor signaling pathway	Biological process	3	16	450	16119	6.71625	0.00923227	0.152046	2.03469	IL1B//ITGA5//VEGFA
GO:0051482	positive regulation of cytosolic calcium ion concentration involved in phospholipase C-activating G-protein coupled signaling pathway	Biological process	3	16	450	16119	6.71625	0.00923227	0.152046	2.03469	EDN1//TGM2//CALCA
GO:2000463	positive regulation of excitatory postsynaptic membrane potential	Biological process	3	16	450	16119	6.71625	0.00923227	0.152046	2.03469	DLG4//NLGN3//PRKCZ
GO:0032633	interleukin-4 production	Biological process	4	30	450	16119	4.776	0.00924362	0.152046	2.03416	LEF1//PRG2//PRKCZ//RARA
GO:0042092	type 2 immune response	Biological process	4	30	450	16119	4.776	0.00924362	0.152046	2.03416	BCL6//BCL3//PRKCZ//RARA
GO:0097305	response to alcohol	Biological process	15	271	450	16119	1.98266	0.00936933	0.153651	2.02829	PAM//RARA//CASP8//STC1//EDN1//GSN//NTRK1//CCL2//SLIT3//TK1//CCL3//CCL7//KAT5//MYOG//INHBA
GO:0048589	developmental growth	Biological process	16	297	450	16119	1.9297	0.009496	0.155159	2.02246	SETDB1//BNC2//RARA//STC1//SIX4//GSN//SEMA7A//NLGN3//CXCL12//VEGFA//SLIT3//NRP2//FGFR2//KIF26B//GAL//PRKCZ
GO:0065009	regulation of molecular function	Biological process	87	2451	450	16119	1.27146	0.0095181	0.155159	2.02145	PKMYT1//NTRK1//IL1B//IRAK1//IRAK2//PXN//SOCS3//CASP8//TNFSF15//CXXC1//CCL2//GHRHR//CALCA//GABBR2//ADCY4//ITPR3//PRKCD//TNIK//PLAU//FGFR2//IL23A//SERPINB2//PI3//TFPI//C3//PAPLN//SH3BP4//PDZD3//PRKCZ//TRIM40//TEX14//CSF3//VEGFA//AGAP9//AGAP5//BCL6//PLEKHG4B//DOCK9//PLEKHG4//TIAM2//ARHGAP35//OPHN1//CMYA5//PPP4R4//RAB3IP//SGSM2//RANBP10//APOC1//IGFBP3//CCL3//CCL8//TNK2//PINLYP//PTN//PPP1R14A//IL24//L…
GO:0006171	cAMP biosynthetic process	Biological process	8	106	450	16119	2.7034	0.00965836	0.156339	2.0151	GHRHR//NTRK1//CALCA//GABBR2//EDN1//PDE2A//RXFP2//ADCY4
GO:0050707	regulation of cytokine secretion	Biological process	8	106	450	16119	2.7034	0.00965836	0.156339	2.0151	FGR//IL1A//SAA1//TLR2//TNFSF15//CCL3//ALOX15B//PRKCZ
GO:0060079	regulation of excitatory postsynaptic membrane potential	Biological process	5	47	450	16119	3.81064	0.00970422	0.156339	2.01304	DLG4//NLGN3//PRKCZ//SEZ6//GRIK1
GO:0006576	cellular biogenic amine metabolic process	Biological process	9	128	450	16119	2.51859	0.00974303	0.156339	2.01131	CCBL1//ODC1//SMOX//MRI1//APOC1//ENPP2//ASMT//PNPLA6//PRKCD
GO:0010562	positive regulation of phosphorus metabolic process	Biological process	36	858	450	16119	1.50294	0.00976221	0.156339	2.01045	NTRK1//IL1B//IRAK1//IRAK2//PXN//TEK//C3//VEGFA//SEMA7A//CXXC1//CCL2//GHRHR//CALCA//TNFSF15//TNIK//IL23A//INHBA//RXFP2//MTNR1A//PRKCZ//SGSM2//MAD2L2//CSF3//ADCY4//PRKCD//IL24//EDN1//MST1R//FGFR2//IGFBP3//LAMTOR1//TNK2//ITGA5//GPRC5B//RARA//CCL3
GO:0045937	positive regulation of phosphate metabolic process	Biological process	36	858	450	16119	1.50294	0.00976221	0.156339	2.01045	NTRK1//IL1B//IRAK1//IRAK2//PXN//TEK//C3//VEGFA//SEMA7A//CXXC1//CCL2//GHRHR//CALCA//TNFSF15//TNIK//IL23A//INHBA//RXFP2//MTNR1A//PRKCZ//SGSM2//MAD2L2//CSF3//ADCY4//PRKCD//IL24//EDN1//MST1R//FGFR2//IGFBP3//LAMTOR1//TNK2//ITGA5//GPRC5B//RARA//CCL3
GO:0061138	morphogenesis of a branching epithelium	Biological process	12	199	450	16119	2.16	0.0102042	0.162939	1.99122	EDN1//LEF1//CXCL12//VEGFA//PGF//PSPN//PXN//FGFR2//BTRC//TGM2//SOCS3//SIX4
GO:0002718	regulation of cytokine production involved in immune response	Biological process	5	48	450	16119	3.73125	0.0105906	0.167905	1.97508	BCL6//GPRC5B//TLR2//SEMA7A//PRKCZ
GO:0071347	cellular response to interleukin-1	Biological process	5	48	450	16119	3.73125	0.0105906	0.167905	1.97508	IRAK1//IRAK2//EDN1//CCL2//CCL3
GO:0032501	multicellular organismal process	Biological process	206	6510	450	16119	1.13347	0.0106074	0.167905	1.97439	EN1//MMP9//SHOX//BMP1//RUNX1//UNCX//THRA//MYOG//ATP6V0A4//STC1//PNPLA6//FGFR2//ITGA5//MFGE8//MMP2//CCL2//TEK//VEGFA//CASP8//NRP2//SH2D2A//FANCF//SPO11//INHBA//ZFX//RXFP2//DAZL//RPS6KA2//EDN1//LEF1//CXCL12//IGFBP3//CCL3//SEMA7A//RARA//PGF//PSPN//IL1A//IL1B//ANKRD11//MAN2A1//MBD3//PTPRR//PAX3//DLL1//MEOX1//PEX5//DCN//ODC1//SULF2//MFN2//SETDB1//FAM101B//ARHGAP35//TK1//APCDD1//CALCA//EFNB2//INPPL1//T…
GO:0007215	glutamate receptor signaling pathway	Biological process	6	67	450	16119	3.20776	0.0108797	0.171567	1.96338	GRIK3//GRM6//GRIK1//DLG4//NLGN3//CACNG3
GO:0008219	cell death	Biological process	71	1948	450	16119	1.30555	0.0109016	0.171567	1.96251	BCL6//IL24//BNIPL//DSP//FGFR2//PHLDA1//ACIN1//ALOX15B//KANK2//GSN//IGFBP3//IL1A//IL1B//PAX3//PRKCD//TLR2//TRAF1//CASP8//KLF11//TNFRSF10D//IER3//BMF//BRE//TNFSF15//RXFP2//DDAH2//IRAK1//SERPINB2//LEF1//PIK3R1//PRKCZ//RARA//BCL3//TEK//VEGFA//SOCS3//NTRK1//RPS6KA2//ACTN1//NOS1AP//THRA//PRKCH//CCL2//EDN1//TIAM2//MMP9//GAL//TGM2//GABRB3//SIX4//CCL3//GAPDH//SLIT3//PARL//INHBA//MKNK2//CSF3//CXCL12//NACC2…
GO:0030852	regulation of granulocyte differentiation	Biological process	3	17	450	16119	6.32118	0.0109817	0.17233	1.95933	RARA//RUNX1//LEF1
GO:0030799	regulation of cyclic nucleotide metabolic process	Biological process	9	131	450	16119	2.46092	0.0112395	0.17587	1.94925	GHRHR//NTRK1//CALCA//GABBR2//EDN1//PDE2A//RXFP2//PDZD3//MTNR1A
GO:0006897	endocytosis	Biological process	24	520	450	16119	1.65323	0.0113621	0.177077	1.94454	CALCA//DLG4//VEGFA//ILDR1//ENPP2//NLGN3//CD163//CD93//MFGE8//FCN2//OPHN1//FGR//ITPR3//PIK3R1//PRKCD//RARA//TGM2//APOC1//SYNJ1//TNK2//CCL2//C3//SH3BP4//INPPL1
GO:0042221	response to chemical	Biological process	123	3661	450	16119	1.20346	0.0113814	0.177077	1.9438	IRAK1//IRAK2//THRA//CXCL2//TLR2//CCL2//CCL3//CCL7//CALCA//VEGFA//DNAJB4//CREB3L3//KCNMB3//KCNIP2//GSTO2//AHCY//SMOX//UGT1A6//ENPP2//PLAU//CCL8//CCL17//CCL18//CXCL6//CXCL5//CXCL12//CXXC1//PRKCZ//PXN//GDF15//COL9A3//DLG4//EFNB2//ANK1//ARHGAP35//ITGA5//NTRK1//OPHN1//PSPN//RPS6KA2//SLIT3//SEMA7A//NRP2//STC1//TCIRG1//FGFR2//ATP6V0A4//PDK4//PIK3R1//ADCY4//ITPR3//PRKCD//CFTR//EDN1//INHBA//MMP7//PNP//PAM…
GO:0007229	integrin-mediated signaling pathway	Biological process	7	88	450	16119	2.84932	0.0115011	0.178116	1.93926	FGR//LAT//ITGA5//ITGAX//PXN//FERMT3//SEMA7A
GO:0021700	developmental maturation	Biological process	13	227	450	16119	2.05137	0.0115303	0.178116	1.93816	RXFP2//DAZL//RPS6KA2//MMP2//TFCP2L1//DLG4//L3MBTL3//KCNIP2//CFTR//GHRHR//VEGFA//GAL//SEZ6
GO:0043269	regulation of ion transport	Biological process	23	493	450	16119	1.67112	0.011596	0.178116	1.93569	CALCA//FGF14//GRIK1//IL1B//CXCL12//KCNE3//KCND1//KCNJ14//KCNJ15//KCNK13//STC1//CCL3//CCL4//GRM6//CCL2//PRKCD//GAL//CFTR//DLG4//NLGN3//CACNG3//KCNIP2//MMP9
GO:0045429	positive regulation of nitric oxide biosynthetic process	Biological process	4	32	450	16119	4.4775	0.0116113	0.178116	1.93512	EDN1//DDAH2//IL1B//TLR2
GO:2000514	regulation of CD4-positive, alpha-beta T cell activation	Biological process	4	32	450	16119	4.4775	0.0116113	0.178116	1.93512	BCL6//PRKCZ//RARA//IL23A
GO:0002250	adaptive immune response	Biological process	14	254	450	16119	1.97433	0.0122391	0.18722	1.91225	C3//MICA//IL23A//GCNT3//BCL3//GNL1//CD46//BCL6//IL1B//PRKCD//LEF1//TBX21//PVR//PRKCZ
GO:1900180	regulation of protein localization to nucleus	Biological process	10	156	450	16119	2.29615	0.0122748	0.187242	1.91099	THRA//PDE2A//UBR5//BCL3//IL1B//TLR7//IL23A//TLR2//CSF3//TRIM40
GO:0044236	multicellular organismal metabolic process	Biological process	9	133	450	16119	2.42391	0.0123286	0.187539	1.90909	COL9A3//MMP1//MMP2//MMP3//MMP7//MMP9//MMP10//PRSS2//MMP20
GO:0046660	female sex differentiation	Biological process	8	111	450	16119	2.58162	0.0125504	0.190382	1.90134	FANCF//SPO11//INHBA//VEGFA//ZFX//COL9A3//SLIT3//RUNX1
GO:0048705	skeletal system morphogenesis	Biological process	12	205	450	16119	2.09678	0.0126992	0.192106	1.89622	UNCX//BMP1//THRA//INPPL1//TEK//BNC2//RARA//STC1//FGFR2//SIX4//MMP2//ANKRD11
GO:0030100	regulation of endocytosis	Biological process	10	157	450	16119	2.28153	0.0127951	0.192898	1.89296	DLG4//VEGFA//APOC1//FGR//SYNJ1//TNK2//MFGE8//CCL2//C3//OPHN1
GO:0007567	parturition	Biological process	3	18	450	16119	5.97	0.0129093	0.192898	1.8891	EDN1//CCL2//TK1
GO:0042401	cellular biogenic amine biosynthetic process	Biological process	3	18	450	16119	5.97	0.0129093	0.192898	1.8891	SMOX//ODC1//ASMT
GO:0002711	positive regulation of T cell mediated immunity	Biological process	4	33	450	16119	4.34182	0.0129282	0.192898	1.88846	IL23A//PVR//PRKCZ//IL1B
GO:0030803	negative regulation of cyclic nucleotide biosynthetic process	Biological process	4	33	450	16119	4.34182	0.0129282	0.192898	1.88846	GABBR2//EDN1//PDE2A//PDZD3
GO:0007165	signal transduction	Biological process	171	5319	450	16119	1.15157	0.0132699	0.197458	1.87713	IL1B//MAPK13//CCL2//CCL3//NTRK1//IRAK1//IRAK2//PXN//THRA//TLR7//RPS6KA2//TLR2//CASP8//FGR//APCDD1//TNIK//LEF1//KREMEN1//BTRC//MST1R//TEK//ASB9//ADCY4//LAT//MKNK2//CAPS//NCR1//MAP4K4//KAT5//CXXC1//TNK2//EDN1//GEM//INHBA//STC1//PDZD3//FGFR2//GRB7//ITPR3//PIK3R1//PRKCD//PRKCZ//GDF15//PTN//MRGPRX4//OR5P2//OR6S1//OR52E8//OR6M1//OR7A10//ENPP2//GPRC5B//CCL17//CXCL12//C3//OR2H2//GPR68//GPR61//GABBR2//MTN…
GO:0007159	leukocyte cell-cell adhesion	Biological process	5	51	450	16119	3.51176	0.0135781	0.201123	1.86716	IL1B//CXCL12//ITGA5//CALCA//FERMT3
GO:0030001	metal ion transport	Biological process	31	730	450	16119	1.52112	0.0135899	0.201123	1.86679	SLC24A4//KCNMB3//KCNIP2//KCNJ15//SLC12A4//CACNG3//CCL3//CCL8//CALCA//FGF14//CNNM2//TCIRG1//REP15//ATP6V0A4//SLC25A37//SLC20A1//KCNE3//CCL4//ITPR3//ATP2B1//PDE2A//SLC39A13//CNGA3//KCND1//KCNJ14//KCNK13//GRM6//CCL2//CXCL12//STC1//GAL
GO:0070374	positive regulation of ERK1 and ERK2 cascade	Biological process	8	113	450	16119	2.53593	0.0138689	0.204389	1.85796	FGFR2//NTRK1//PRKCZ//RARA//CCL3//TEK//VEGFA//SEMA7A
GO:0050795	regulation of behavior	Biological process	10	159	450	16119	2.25283	0.0138854	0.204389	1.85744	CCL2//VEGFA//CXCL12//EFNB2//EDN1//IL23A//CCL3//CCL4//CCL7//DLG4
GO:0009408	response to heat	Biological process	6	71	450	16119	3.02704	0.0142356	0.208774	1.84662	IL1A//MICA//DNAJB4//CCL2//CXCL12//CALCA
GO:0002009	morphogenesis of an epithelium	Biological process	20	419	450	16119	1.70979	0.0142598	0.208774	1.84589	EDN1//LEF1//CXCL12//VEGFA//PGF//PSPN//CASP8//ARHGAP35//PAX3//RARA//DLL1//FGFR2//ITGA5//PXN//BTRC//TGM2//SOCS3//KIF26B//SIX4//PODXL
GO:0032722	positive regulation of chemokine production	Biological process	4	34	450	16119	4.21412	0.0143366	0.208779	1.84355	IL1B//ALOX15B//TLR7//TLR2
GO:0044060	regulation of endocrine process	Biological process	4	34	450	16119	4.21412	0.0143366	0.208779	1.84355	INHBA//GAL//IL1B//RUNX1
GO:0051716	cellular response to stimulus	Biological process	200	6342	450	16119	1.12961	0.0144014	0.209165	1.8416	IL1B//MAPK13//CCL2//CCL3//NTRK1//IRAK1//IRAK2//PXN//NABP1//THRA//TLR7//RPS6KA2//TLR2//CASP8//CCL7//CALCA//VEGFA//FGR//APCDD1//TNIK//LEF1//KREMEN1//BTRC//LILRA2//CNGA3//DLG4//ADCY4//FGF14//GABRB3//GEM//ARRDC2//GNL1//ANK1//EFEMP2//KCNIP2//ITPR3//MST1R//OPHN1//PDE4A//PDE7A//PGF//PLAU//PRKCD//PRKCH//PRKCZ//TRIM54//RARA//CCL4//CCL8//CCL18//CXCL6//CXCL5//CXCL12//SLC20A1//TEK//C3//TRAF1//TNFRSF10D//SH2D…
GO:0002790	peptide secretion	Biological process	13	234	450	16119	1.99	0.0145455	0.209808	1.83727	MMP7//IL1B//ITPR3//MARCKS//STX1A//SYT7//EDN1//GAL//GHRHR//GPR68//SYTL4//SYBU//ILDR1
GO:0032677	regulation of interleukin-8 production	Biological process	5	52	450	16119	3.44423	0.014688	0.209808	1.83304	IL1B//TLR7//TLR2//CALCA//BCL3
GO:0060350	endochondral bone morphogenesis	Biological process	5	52	450	16119	3.44423	0.014688	0.209808	1.83304	INPPL1//TEK//BNC2//RARA//STC1
GO:0071216	cellular response to biotic stimulus	Biological process	9	137	450	16119	2.35314	0.0147402	0.209808	1.8315	IL1B//IRAK1//IRAK2//CCL2//CCL3//TLR2//IL24//CSF3//RARA
GO:0031323	regulation of cellular metabolic process	Biological process	173	5404	450	16119	1.14672	0.0148821	0.209808	1.82734	PKMYT1//KLF11//MAD2L2//KAT5//EDN1//FGFR2//KANK2//TFCP2L1//PAX3//LEF1//ZBTB7A//PDE2A//MBD3//RARA//BCL6//VEGFA//SETDB1//NTRK1//IL1B//IRAK1//IRAK2//PXN//PTBP1//CELF6//LAMTOR1//IGFBP3//TEK//C3//SEMA7A//DLG4//IER3//ZSCAN30//ZNF263//KLF8//ZNF491//WTIP//ZFP28//ZNF785//EYA4//ZNF844//TBX21//CXXC1//UNCX//ZNF662//GTF2IRD2B//BNC2//YY1AP1//MAPK13//RFX2//VIPAS39//SHOX//RFX8//ZFPL1//ZFX//ZNF45//ZNF222//ZNF134//…
GO:0006813	potassium ion transport	Biological process	11	185	450	16119	2.12984	0.0149567	0.209808	1.82516	KCNE3//KCNIP2//CNGA3//KCNMB3//KCND1//KCNJ14//KCNJ15//KCNK13//GAL//SLC24A4//SLC12A4
GO:1901566	organonitrogen compound biosynthetic process	Biological process	29	677	450	16119	1.53439	0.014984	0.209808	1.82437	ADCY4//SMOX//ANK1//SUCLA2//GHRHR//NTRK1//CALCA//GABBR2//CCBL1//ST3GAL1//CHST2//AGXT//MRI1//ASMT//DCN//CHST15//IL1B//EDN1//PDE2A//RXFP2//PDZD3//MTNR1A//ODC1//PNP//TK1//NT5E//PLOD1//AHCY//PRKCD
GO:0003416	endochondral bone growth	Biological process	3	19	450	16119	5.65579	0.0150177	0.209808	1.8234	RARA//STC1//BNC2
GO:0006198	cAMP catabolic process	Biological process	3	19	450	16119	5.65579	0.0150177	0.209808	1.8234	PDE2A//PDE4A//PDE7A
GO:0009309	amine biosynthetic process	Biological process	3	19	450	16119	5.65579	0.0150177	0.209808	1.8234	SMOX//ODC1//ASMT
GO:0032733	positive regulation of interleukin-10 production	Biological process	3	19	450	16119	5.65579	0.0150177	0.209808	1.8234	CD46//IL23A//TLR2
GO:0045649	regulation of macrophage differentiation	Biological process	3	19	450	16119	5.65579	0.0150177	0.209808	1.8234	INHBA//CALCA//CASP8
GO:0045671	negative regulation of osteoclast differentiation	Biological process	3	19	450	16119	5.65579	0.0150177	0.209808	1.8234	PIK3R1//CCL3//CALCA
GO:0060713	labyrinthine layer morphogenesis	Biological process	3	19	450	16119	5.65579	0.0150177	0.209808	1.8234	FGFR2//SOCS3//LEF1
GO:0043627	response to estrogen	Biological process	10	161	450	16119	2.22484	0.0150438	0.209808	1.82264	PAM//RARA//CASP8//OCSTAMP//KAT5//MYOG//CFTR//GHRHR//GAL//TEK
GO:0001763	morphogenesis of a branching structure	Biological process	12	210	450	16119	2.04686	0.0151147	0.209808	1.8206	EDN1//LEF1//CXCL12//VEGFA//PGF//PSPN//PXN//FGFR2//BTRC//TGM2//SOCS3//SIX4
GO:0001909	leukocyte mediated cytotoxicity	Biological process	6	72	450	16119	2.985	0.0151757	0.209808	1.81885	MICA//IL23A//PVR//SLAMF7//ULBP3//NCR1
GO:0048675	axon extension	Biological process	6	72	450	16119	2.985	0.0151757	0.209808	1.81885	SEMA7A//CXCL12//VEGFA//SLIT3//NRP2//NLGN3
GO:0051928	positive regulation of calcium ion transport	Biological process	6	72	450	16119	2.985	0.0151757	0.209808	1.81885	GRM6//CCL2//CCL3//CXCL12//STC1//CCL4
GO:0046887	positive regulation of hormone secretion	Biological process	7	93	450	16119	2.69613	0.0152607	0.210265	1.81643	INHBA//GPR68//GAL//GHRHR//ILDR1//RUNX1//EDN1
GO:0042476	odontogenesis	Biological process	8	115	450	16119	2.49183	0.0152857	0.210265	1.81571	ANKRD11//LEF1//EDN1//MMP20//SLC24A4//FGFR2//INHBA//PAM
GO:0000165	MAPK cascade	Biological process	26	592	450	16119	1.57318	0.0155213	0.21297	1.80907	NTRK1//IL1B//IRAK1//IRAK2//PXN//SH2D3C//FGF14//TNIK//EDN1//MST1R//VEGFA//PRKCD//LEMD2//FGFR2//IGFBP3//LAMTOR1//MAP4K4//RPS6KA2//PTPRR//PRKCZ//RARA//CCL3//TEK//SEMA7A//MAPK13//CCL2
GO:0030809	negative regulation of nucleotide biosynthetic process	Biological process	4	35	450	16119	4.09371	0.0158384	0.215411	1.80029	GABBR2//EDN1//PDE2A//PDZD3
GO:0043551	regulation of phosphatidylinositol 3-kinase activity	Biological process	4	35	450	16119	4.09371	0.0158384	0.215411	1.80029	FGR//TEK//PIK3R1//RARA
GO:1900372	negative regulation of purine nucleotide biosynthetic process	Biological process	4	35	450	16119	4.09371	0.0158384	0.215411	1.80029	GABBR2//EDN1//PDE2A//PDZD3
GO:0019935	cyclic-nucleotide-mediated signaling	Biological process	5	53	450	16119	3.37925	0.015857	0.215411	1.79978	GHRHR//GAL//PDE2A//PDZD3//PDE4A
GO:0072073	kidney epithelium development	Biological process	9	139	450	16119	2.31928	0.0160687	0.217745	1.79402	FGFR2//RARA//PGF//PSPN//DLL1//PODXL//KIF26B//SIX4//VEGFA
GO:0050886	endocrine process	Biological process	6	73	450	16119	2.94411	0.0161579	0.218412	1.79161	RPS6KA2//EDN1//INHBA//GAL//IL1B//RUNX1
GO:0048646	anatomical structure formation involved in morphogenesis	Biological process	39	980	450	16119	1.42549	0.0162937	0.219704	1.78798	PNPLA6//FGFR2//ITGA5//MFGE8//MMP2//CCL2//TEK//VEGFA//CASP8//NRP2//SH2D2A//EDN1//LEF1//CXCL12//DLL1//MEOX1//MFN2//ARHGAP35//PAX3//RARA//PGF//EFNB2//RAB3IP//IFT46//TLR2//OCSTAMP//RSPH9//INHBA//MMP9//IL1A//IL1B//NTRK1//C3//RUNX1//TGM2//KIF26B//SIX4//PODXL//MYOG
GO:0016049	cell growth	Biological process	19	398	450	16119	1.71	0.0166242	0.223608	1.77926	MAD2L2//IGFBP3//LEF1//PRSS2//TRIM40//SH3BP4//INHBA//BCL6//SLIT3//TRO//SEMA7A//NLGN3//CXCL12//VEGFA//NRP2//GAL//PRKCZ//EDN1//LAMTOR1
GO:0030198	extracellular matrix organization	Biological process	18	371	450	16119	1.7379	0.0167775	0.224571	1.77527	COL9A3//DCN//MMP1//MMP2//MMP3//MMP7//MMP9//MMP10//PRSS2//BMP1//MMP20//SULF2//EFEMP2//ITGA5//ITGAX//PLOD1//BCL3//ACTN1
GO:0050793	regulation of developmental process	Biological process	64	1763	450	16119	1.30033	0.0167781	0.224571	1.77526	VEGFA//FGR//ARHGAP35//PXN//CCL2//CCL3//CCL7//SIX4//FGFR2//LEF1//MAD2L2//VASN//ALOX15B//PRKCH//MYOG//THRA//NTRK1//GPRC5B//PAX3//TEK//WTIP//RARA//RUNX1//OCSTAMP//EDN1//BCL6//CD46//IL23A//INHBA//ATP11C//IL36B//UNCX//SOCS3//DLL1//PRKCZ//CALCA//CASP8//GPR68//ACIN1//IGFBP3//CXCL12//PIK3R1//IL1A//IL1B//PGF//C3//SEMA7A//PNP//TBX21//ZNF488//TLR2//TNIK//TRIM11//MAN2A1//PTBP1//GAL//NLGN3//LRRC4B//BMP1//MMP2…
GO:0001541	ovarian follicle development	Biological process	5	54	450	16119	3.31667	0.0170865	0.226131	1.76735	FANCF//SPO11//INHBA//VEGFA//ZFX
GO:0006809	nitric oxide biosynthetic process	Biological process	5	54	450	16119	3.31667	0.0170865	0.226131	1.76735	NOS1AP//EDN1//DDAH2//IL1B//TLR2
GO:0060078	regulation of postsynaptic membrane potential	Biological process	5	54	450	16119	3.31667	0.0170865	0.226131	1.76735	SEZ6//GRIK1//NLGN3//DLG4//PRKCZ
GO:0042307	positive regulation of protein import into nucleus	Biological process	6	74	450	16119	2.90432	0.0171833	0.226131	1.76489	UBR5//IL1B//TLR7//IL23A//TLR2//CSF3
GO:0043069	negative regulation of programmed cell death	Biological process	29	685	450	16119	1.51647	0.0172896	0.226131	1.76222	BCL6//IL24//RXFP2//DDAH2//IRAK1//SERPINB2//LEF1//PIK3R1//PRKCZ//RARA//BCL3//TEK//VEGFA//TNFRSF10D//IER3//SOCS3//PRKCD//PRKCH//CCL2//EDN1//FGFR2//GABRB3//NTRK1//SIX4//CASP8//CXCL12//ITGA5//PDK4//KANK2
GO:0006595	polyamine metabolic process	Biological process	3	20	450	16119	5.373	0.0173087	0.226131	1.76174	SMOX//ODC1//MRI1
GO:0035929	steroid hormone secretion	Biological process	3	20	450	16119	5.373	0.0173087	0.226131	1.76174	INHBA//GAL//RUNX1
GO:0043921	modulation by host of viral transcription	Biological process	3	20	450	16119	5.373	0.0173087	0.226131	1.76174	CCL3//CCL4//LEF1
GO:0046688	response to copper ion	Biological process	3	20	450	16119	5.373	0.0173087	0.226131	1.76174	IL1A//PAM//TK1
GO:0052472	modulation by host of symbiont transcription	Biological process	3	20	450	16119	5.373	0.0173087	0.226131	1.76174	CCL3//CCL4//LEF1
GO:0007129	synapsis	Biological process	4	36	450	16119	3.98	0.0174355	0.226165	1.75856	SYCE1L//SYCE1//MSH5//SPO11
GO:0032760	positive regulation of tumor necrosis factor production	Biological process	4	36	450	16119	3.98	0.0174355	0.226165	1.75856	IL23A//PIK3R1//CCL3//TLR2
GO:0046626	regulation of insulin receptor signaling pathway	Biological process	4	36	450	16119	3.98	0.0174355	0.226165	1.75856	IL1B//PRKCD//PRKCZ//SOCS3
GO:0060348	bone development	Biological process	9	141	450	16119	2.28638	0.017483	0.226244	1.75738	INPPL1//TEK//BNC2//RARA//STC1//FGFR2//ANKRD11//SULF2//SETDB1
GO:0030817	regulation of cAMP biosynthetic process	Biological process	7	96	450	16119	2.61187	0.017896	0.229953	1.74724	GHRHR//NTRK1//CALCA//GABBR2//EDN1//PDE2A//RXFP2
GO:0045580	regulation of T cell differentiation	Biological process	7	96	450	16119	2.61187	0.017896	0.229953	1.74724	BCL6//CD46//IL23A//IL36B//PRKCZ//RARA//PNP
GO:0046631	alpha-beta T cell activation	Biological process	7	96	450	16119	2.61187	0.017896	0.229953	1.74724	LEF1//BCL3//BCL6//PRKCZ//RARA//PNP//IL23A
GO:0032680	regulation of tumor necrosis factor production	Biological process	6	75	450	16119	2.8656	0.0182525	0.232854	1.73868	RARA//IL23A//PIK3R1//CCL3//TLR2//BCL3
GO:0035249	synaptic transmission, glutamatergic	Biological process	6	75	450	16119	2.8656	0.0182525	0.232854	1.73868	GRIK1//GRM6//OPHN1//GRIK3//NTRK1//NLGN3
GO:0002040	sprouting angiogenesis	Biological process	5	55	450	16119	3.25636	0.0183776	0.232854	1.73571	EFNB2//VEGFA//LEF1//PGF//TEK
GO:0002824	positive regulation of adaptive immune response based on somatic recombination of immune receptors built from immunoglobulin superfamily domains	Biological process	5	55	450	16119	3.25636	0.0183776	0.232854	1.73571	C3//IL23A//IL1B//PVR//PRKCZ
GO:0021879	forebrain neuron differentiation	Biological process	5	55	450	16119	3.25636	0.0183776	0.232854	1.73571	NRP2//FGFR2//UNCX//PHLDA1//LEF1
GO:0070509	calcium ion import	Biological process	5	55	450	16119	3.25636	0.0183776	0.232854	1.73571	GRM6//CCL2//CCL3//CXCL12//STC1
GO:0032504	multicellular organism reproduction	Biological process	31	748	450	16119	1.48452	0.0185163	0.234069	1.73245	FANCF//SPO11//INHBA//VEGFA//ZFX//RXFP2//DAZL//RPS6KA2//RARA//CXCL12//TDRD9//SLC2A14//PHC2//LIMK2//DUSP13//DAZ4//BCL6//VIPAS39//STRBP//GHRHR//PAM//THRA//IL1A//IL1B//STC1//CFTR//EDN1//CCL2//TK1//SLIT3//RUNX1
GO:0042306	regulation of protein import into nucleus	Biological process	9	143	450	16119	2.25441	0.0189861	0.237281	1.72156	THRA//PDE2A//UBR5//BCL3//IL1B//TLR7//IL23A//TLR2//CSF3
GO:0008406	gonad development	Biological process	12	217	450	16119	1.98083	0.0190627	0.237281	1.71982	FANCF//SPO11//INHBA//VEGFA//ZFX//RXFP2//COL9A3//NTRK1//RARA//SLIT3//ASMT//RUNX1
GO:0030800	negative regulation of cyclic nucleotide metabolic process	Biological process	4	37	450	16119	3.87243	0.0191295	0.237281	1.7183	GABBR2//EDN1//PDE2A//PDZD3
GO:0045604	regulation of epidermal cell differentiation	Biological process	4	37	450	16119	3.87243	0.0191295	0.237281	1.7183	DLL1//ALOX15B//PRKCH//GAL
GO:0060986	endocrine hormone secretion	Biological process	4	37	450	16119	3.87243	0.0191295	0.237281	1.7183	INHBA//GAL//IL1B//RUNX1
GO:0002285	lymphocyte activation involved in immune response	Biological process	8	120	450	16119	2.388	0.0192826	0.237281	1.71484	BCL3//BCL6//CD46//IL23A//LEF1//PRKCZ//RARA//TBX21
GO:0071383	cellular response to steroid hormone stimulus	Biological process	8	120	450	16119	2.388	0.0192826	0.237281	1.71484	LEF1//RARA//THRA//NR1I3//STC1//OCSTAMP//KAT5//MYOG
GO:0001952	regulation of cell-matrix adhesion	Biological process	6	76	450	16119	2.82789	0.0193663	0.237281	1.71295	PIK3R1//BCL6//PRKCZ//TEK//VEGFA//PLAU
GO:0002700	regulation of production of molecular mediator of immune response	Biological process	6	76	450	16119	2.82789	0.0193663	0.237281	1.71295	BCL6//TBX21//GPRC5B//TLR2//SEMA7A//PRKCZ
GO:0030316	osteoclast differentiation	Biological process	6	76	450	16119	2.82789	0.0193663	0.237281	1.71295	PIK3R1//CCL3//CALCA//OCSTAMP//IL23A//GPR68
GO:0032640	tumor necrosis factor production	Biological process	6	76	450	16119	2.82789	0.0193663	0.237281	1.71295	RARA//IL23A//PIK3R1//CCL3//TLR2//BCL3
GO:0048660	regulation of smooth muscle cell proliferation	Biological process	6	76	450	16119	2.82789	0.0193663	0.237281	1.71295	EDN1//FGFR2//IRAK1//TGM2//IGFBP3//MFN2
GO:0003006	developmental process involved in reproduction	Biological process	26	604	450	16119	1.54192	0.0194754	0.237281	1.71051	FANCF//SPO11//INHBA//VEGFA//ZFX//RXFP2//DAZL//RPS6KA2//DCN//RARA//CXCL12//STRBP//COL9A3//ALOX15B//IL1A//IL1B//STC1//CFTR//FGFR2//NTRK1//SOCS3//LEF1//CASP8//SLIT3//ASMT//RUNX1
GO:0016043	cellular component organization	Biological process	158	4923	450	16119	1.14962	0.0195368	0.237281	1.70915	GEM//NUMA1//GAPDH//PRKCZ//RANBP10//TFCP2L1//BCL6//TBCC//MAD2L2//IGFBP3//TTLL6//DYSF//SYT7//FGFR2//FAM101B//LEF1//STC1//DLG4//VEGFA//DSP//MYO1B//ACTN1//GSN//MICAL3//OPHN1//WTIP//TNIK//ANK1//PXN//CCL2//CCL3//CCL7//MAN2A1//CDAN1//PEX5//POLG//KAT5//SMARCA1//MBD3//RPL12//RPL28//RPS4Y1//CLGN//SH3BGR//TRAF1//SLC7A6//RAB3IP//MTX3//PDE2A//MFN2//MFGE8//ACIN1//PRKCD//CASP8//PINX1//INPPL1//SORBS2//TRIM54//LA…
GO:0044763	single-organism cellular process	Biological process	343	11582	450	16119	1.06081	0.0195777	0.237281	1.70824	PEX5//DDAH2//TRIM54//PKMYT1//INHBA//KLF11//NUMA1//BTRC//AHCY//MRI1//IL1B//MAPK13//CCL2//CCL3//NTRK1//IRAK1//IRAK2//PXN//GAPDH//PRKCZ//RANBP10//NABP1//TFCP2L1//BCL6//TBCC//EDN1//RXFP2//DAZL//RPS6KA2//LAMTOR1//MAD2L2//IGFBP3//VEGFA//TTLL6//LEF1//SEMA7A//CXCL12//PAM//ACSL5//DLL1//PAX3//NRP2//FGFR2//FAM101B//STC1//STX1A//CALCA//EFNB2//SULF2//RARA//DLG4//THRA//TLR7//TLR2//CASP8//BCL3//RUNX1//ATP11C//C…
GO:0048754	branching morphogenesis of an epithelial tube	Biological process	10	168	450	16119	2.13214	0.0196696	0.237281	1.7062	EDN1//LEF1//CXCL12//VEGFA//PGF//PSPN//BTRC//FGFR2//SIX4//PXN
GO:0002275	myeloid cell activation involved in immune response	Biological process	5	56	450	16119	3.19821	0.0197313	0.237281	1.70484	TLR7//TLR2//LAT//FGR//CCL3
GO:0002708	positive regulation of lymphocyte mediated immunity	Biological process	5	56	450	16119	3.19821	0.0197313	0.237281	1.70484	C3//IL23A//IL1B//PVR//PRKCZ
GO:0032637	interleukin-8 production	Biological process	5	56	450	16119	3.19821	0.0197313	0.237281	1.70484	IL1B//TLR7//TLR2//CALCA//BCL3
GO:0051783	regulation of nuclear division	Biological process	9	144	450	16119	2.23875	0.0197718	0.237281	1.70395	PKMYT1//MAD2L2//TEX14//RPS6KA2//DAZL//FGFR2//EDN1//IL1A//IL1B
GO:0009214	cyclic nucleotide catabolic process	Biological process	3	21	450	16119	5.11714	0.0197835	0.237281	1.7037	PDE2A//PDE4A//PDE7A
GO:0052312	modulation of transcription in other organism involved in symbiotic interaction	Biological process	3	21	450	16119	5.11714	0.0197835	0.237281	1.7037	CCL3//CCL4//LEF1
GO:0008284	positive regulation of cell proliferation	Biological process	31	752	450	16119	1.47662	0.0197842	0.237281	1.70368	PGF//CCL2//CXCL12//TEK//VEGFA//NRP2//FGFR2//BCL6//IL23A//IL1B//CD46//PNP//EDN1//IRAK1//TGM2//PRKCH//LEF1//OCSTAMP//TCIRG1//IL24//NACC2//CSF3//GHRHR//MATK//MST1R//ODC1//PAX3//PRKCZ//PTN//RARA//CXCL5
GO:0001657	ureteric bud development	Biological process	7	98	450	16119	2.55857	0.0198213	0.237281	1.70287	PGF//PSPN//KIF26B//SIX4//VEGFA//FGFR2//RARA
GO:0002237	response to molecule of bacterial origin	Biological process	13	244	450	16119	1.90844	0.0198567	0.237281	1.70209	IL1B//IRAK1//IRAK2//CCL2//CCL3//TLR2//DCN//EDN1//CASP8//IL24//CSF3//RARA//CXCL2
GO:0001503	ossification	Biological process	17	351	450	16119	1.73487	0.0200551	0.239128	1.69778	IGFBP3//LEF1//CCL3//SEMA7A//MMP2//INPPL1//TEK//CALCA//FGFR2//PTN//ZBTB40//MMP9//MYOG//ATP6V0A4//BMP1//STC1//THRA
GO:0033002	muscle cell proliferation	Biological process	8	121	450	16119	2.36826	0.0201636	0.239898	1.69543	MYOG//TK1//EDN1//FGFR2//IRAK1//TGM2//IGFBP3//MFN2
GO:0006909	phagocytosis	Biological process	11	194	450	16119	2.03103	0.0205401	0.243847	1.6874	MFGE8//FCN2//FGR//ITPR3//PIK3R1//PRKCD//RARA//TGM2//CCL2//C3//CD93
GO:0022603	regulation of anatomical structure morphogenesis	Biological process	30	725	450	16119	1.48221	0.0206931	0.244177	1.68417	FGR//ARHGAP35//PXN//CCL2//CCL3//CCL7//VEGFA//LEF1//MAD2L2//VASN//PAX3//TEK//WTIP//OCSTAMP//EDN1//IL1A//IL1B//NTRK1//PGF//C3//RUNX1//SEMA7A//TNIK//CXCL12//FGFR2//NLGN3//MMP20//SIX4//MYOG//GAL
GO:0050790	regulation of catalytic activity	Biological process	72	2041	450	16119	1.26362	0.0208047	0.244177	1.68184	PKMYT1//NTRK1//IL1B//IRAK1//IRAK2//PXN//SOCS3//CASP8//TNFSF15//CXXC1//CCL2//GHRHR//CALCA//GABBR2//ADCY4//ITPR3//PRKCD//TNIK//FGFR2//IL23A//SERPINB2//PI3//TFPI//C3//PAPLN//SH3BP4//PDZD3//PRKCZ//VEGFA//AGAP9//AGAP5//BCL6//PLEKHG4B//DOCK9//PLEKHG4//TIAM2//ARHGAP35//OPHN1//CMYA5//PPP4R4//RAB3IP//SGSM2//RANBP10//APOC1//IGFBP3//CCL3//CCL8//TNK2//PINLYP//PTN//PPP1R14A//IL24//LEF1//EDN1//MST1R//SH2D3C//P…
GO:0001935	endothelial cell proliferation	Biological process	7	99	450	16119	2.53273	0.0208362	0.244177	1.68118	PGF//CCL2//CXCL12//TEK//VEGFA//NRP2//CALCA
GO:0030218	erythrocyte differentiation	Biological process	7	99	450	16119	2.53273	0.0208362	0.244177	1.68118	L3MBTL3//INHBA//ANK1//BCL6//VEGFA//ACIN1//THRA
GO:0072163	mesonephric epithelium development	Biological process	7	99	450	16119	2.53273	0.0208362	0.244177	1.68118	FGFR2//RARA//PGF//PSPN//KIF26B//SIX4//VEGFA
GO:0072164	mesonephric tubule development	Biological process	7	99	450	16119	2.53273	0.0208362	0.244177	1.68118	FGFR2//RARA//PGF//PSPN//KIF26B//SIX4//VEGFA
GO:0006040	amino sugar metabolic process	Biological process	4	38	450	16119	3.77053	0.0209218	0.24437	1.6794	CHIT1//CHST2//GFPT2//ST3GAL1
GO:0001501	skeletal system development	Biological process	20	436	450	16119	1.64312	0.0209422	0.24437	1.67898	UNCX//BMP1//THRA//INPPL1//TEK//SULF2//BNC2//RARA//STC1//FGFR2//SIX4//ANKRD11//KIAA1217//EDN1//MMP2//SETDB1//EN1//MMP9//SHOX//RUNX1
GO:0002440	production of molecular mediator of immune response	Biological process	8	122	450	16119	2.34885	0.0210729	0.245371	1.67628	GCNT3//MMP7//BCL6//TBX21//GPRC5B//TLR2//SEMA7A//PRKCZ
GO:0002367	cytokine production involved in immune response	Biological process	5	57	450	16119	3.14211	0.0211488	0.245731	1.67471	BCL6//GPRC5B//TLR2//SEMA7A//PRKCZ
GO:0048514	blood vessel morphogenesis	Biological process	21	465	450	16119	1.61768	0.0212971	0.246929	1.67168	PNPLA6//FGFR2//ITGA5//MFGE8//MMP2//CCL2//TEK//VEGFA//CASP8//NRP2//SH2D2A//EDN1//LEF1//CXCL12//PGF//EFNB2//IL1A//IL1B//NTRK1//C3//RUNX1
GO:0045137	development of primary sexual characteristics	Biological process	12	221	450	16119	1.94498	0.0216396	0.250014	1.66475	FANCF//SPO11//INHBA//VEGFA//ZFX//RXFP2//COL9A3//NTRK1//RARA//SLIT3//ASMT//RUNX1
GO:0010518	positive regulation of phospholipase activity	Biological process	6	78	450	16119	2.75538	0.0217311	0.250014	1.66292	ADCY4//ITPR3//NTRK1//PRKCD//PRKCZ//FGFR2
GO:0051781	positive regulation of cell division	Biological process	6	78	450	16119	2.75538	0.0217311	0.250014	1.66292	FGFR2//IL1A//IL1B//PGF//PTN//VEGFA
GO:0060548	negative regulation of cell death	Biological process	30	728	450	16119	1.4761	0.0217463	0.250014	1.66261	BCL6//IL24//RXFP2//DDAH2//IRAK1//SERPINB2//LEF1//PIK3R1//PRKCZ//RARA//BCL3//TEK//VEGFA//TNFRSF10D//IER3//SOCS3//PRKCD//PRKCH//CCL2//EDN1//FGFR2//KANK2//GABRB3//NTRK1//SIX4//CASP8//CSF3//CXCL12//ITGA5//PDK4
GO:0071804	cellular potassium ion transport	Biological process	9	147	450	16119	2.19306	0.0222698	0.254276	1.65228	KCNIP2//KCNE3//CNGA3//KCNMB3//KCND1//KCNJ14//KCNJ15//KCNK13//GAL
GO:0071805	potassium ion transmembrane transport	Biological process	9	147	450	16119	2.19306	0.0222698	0.254276	1.65228	KCNIP2//GAL//KCNE3//CNGA3//KCNMB3//KCND1//KCNJ14//KCNJ15//KCNK13
GO:0001502	cartilage condensation	Biological process	3	22	450	16119	4.88455	0.0224429	0.254276	1.64892	UNCX//BMP1//THRA
GO:0001556	oocyte maturation	Biological process	3	22	450	16119	4.88455	0.0224429	0.254276	1.64892	RXFP2//DAZL//RPS6KA2
GO:0048246	macrophage chemotaxis	Biological process	3	22	450	16119	4.88455	0.0224429	0.254276	1.64892	CCL2//SAA1//CCL3
GO:0060384	innervation	Biological process	3	22	450	16119	4.88455	0.0224429	0.254276	1.64892	NTRK1//GABRB3//SULF2
GO:0060669	embryonic placenta morphogenesis	Biological process	3	22	450	16119	4.88455	0.0224429	0.254276	1.64892	FGFR2//SOCS3//LEF1
GO:0002705	positive regulation of leukocyte mediated immunity	Biological process	5	58	450	16119	3.08793	0.0226311	0.255348	1.6453	C3//IL23A//IL1B//PVR//PRKCZ
GO:0002821	positive regulation of adaptive immune response	Biological process	5	58	450	16119	3.08793	0.0226311	0.255348	1.6453	C3//IL23A//IL1B//PVR//PRKCZ
GO:0022008	neurogenesis	Biological process	49	1314	450	16119	1.33575	0.0227533	0.256197	1.64296	PEX5//CXCL12//VEGFA//FGFR2//COL9A3//DLG4//EFNB2//ANK1//ARHGAP35//ITGA5//NTRK1//OPHN1//PSPN//RPS6KA2//SLIT3//SEMA7A//NRP2//OPCML//GPRC5B//ZNF488//GSN//PAX3//LEF1//PHLDA1//UNCX//PSD4//SMARCA1//ZFYVE27//TLR2//APCDD1//CCL2//CCL3//KCNIP2//DLL1//RARA//CNGA3//EN1//NLGN3//SIX4//BTBD3//TNIK//RUNX1//TRIM11//MAN2A1//GABRB3//PRKCH//SEZ6//PRKCZ//KIF17
GO:0010623	developmental programmed cell death	Biological process	4	39	450	16119	3.67385	0.0228138	0.256346	1.6418	IL1A//IL1B//LEF1//NTRK1
GO:0042327	positive regulation of phosphorylation	Biological process	31	761	450	16119	1.45916	0.0228892	0.256346	1.64037	NTRK1//IL1B//IRAK1//IRAK2//PXN//TEK//C3//VEGFA//SEMA7A//CXXC1//CCL2//TNFSF15//TNIK//IL23A//INHBA//CALCA//PRKCZ//MAD2L2//CSF3//ADCY4//IL24//EDN1//MST1R//FGFR2//IGFBP3//LAMTOR1//TNK2//ITGA5//GPRC5B//RARA//CCL3
GO:0051092	positive regulation of NF-kappaB transcription factor activity	Biological process	8	124	450	16119	2.31097	0.022978	0.256346	1.63869	IL1B//IRAK1//IRAK2//NTRK1//PRKCH//PRKCZ//TLR2//TRAF1
GO:0048659	smooth muscle cell proliferation	Biological process	6	79	450	16119	2.72051	0.0229835	0.256346	1.63858	EDN1//FGFR2//IRAK1//TGM2//IGFBP3//MFN2
GO:0019222	regulation of metabolic process	Biological process	189	6025	450	16119	1.12365	0.0230012	0.256346	1.63825	PKMYT1//KLF11//MAD2L2//KAT5//EDN1//FGFR2//KANK2//TFCP2L1//PAX3//LEF1//ZBTB7A//PDE2A//MBD3//RARA//BCL6//VEGFA//SETDB1//NTRK1//IL1B//IRAK1//IRAK2//PXN//PTBP1//CELF6//LAMTOR1//IGFBP3//TEK//C3//SEMA7A//DLG4//IER3//ZSCAN30//ZNF263//KLF8//ZNF491//WTIP//ZFP28//ZNF785//EYA4//ZNF844//TBX21//CXXC1//UNCX//ZNF662//GTF2IRD2B//BNC2//YY1AP1//MAPK13//RFX2//VIPAS39//SHOX//RFX8//ZFPL1//ZFX//ZNF45//ZNF222//ZNF134//…
GO:0030098	lymphocyte differentiation	Biological process	14	276	450	16119	1.81696	0.0233704	0.259402	1.63133	BCL3//ATP11C//NTRK1//PIK3R1//BCL6//TBX21//LEF1//CD46//IL23A//INHBA//IL36B//PRKCZ//RARA//PNP
GO:0046879	hormone secretion	Biological process	14	276	450	16119	1.81696	0.0233704	0.259402	1.63133	IL1B//ITPR3//MARCKS//STX1A//SYT7//INHBA//EDN1//GAL//GHRHR//GPR68//SYTL4//SYBU//ILDR1//RUNX1
GO:0007565	female pregnancy	Biological process	10	173	450	16119	2.07052	0.0235589	0.260964	1.62784	IL1B//MMP2//MMP9//STC1//TRO//CALCA//PAM//TFCP2L1//PGF//RARA
GO:0002822	regulation of adaptive immune response based on somatic recombination of immune receptors built from immunoglobulin superfamily domains	Biological process	7	102	450	16119	2.45824	0.0240968	0.265848	1.61804	C3//IL23A//BCL6//IL1B//TBX21//PVR//PRKCZ
GO:0042108	positive regulation of cytokine biosynthetic process	Biological process	5	59	450	16119	3.03559	0.024179	0.265848	1.61656	TLR2//TLR7//IL1B//BCL3//IL1A
GO:0023014	signal transduction by phosphorylation	Biological process	26	616	450	16119	1.51188	0.024184	0.265848	1.61647	IL1B//MAPK13//CCL2//CCL3//NTRK1//IRAK1//IRAK2//PXN//SH2D3C//FGF14//TNIK//EDN1//MST1R//VEGFA//PRKCD//LEMD2//FGFR2//IGFBP3//LAMTOR1//MAP4K4//RPS6KA2//PTPRR//PRKCZ//RARA//TEK//SEMA7A
GO:0007167	enzyme linked receptor protein signaling pathway	Biological process	38	977	450	16119	1.3932	0.0241945	0.265848	1.61628	MST1R//NTRK1//TEK//IRAK1//PDZD3//ADCY4//FGFR2//GRB7//ITPR3//PIK3R1//PRKCD//PXN//PRKCZ//CCL2//GDF15//PTN//TCIRG1//ATP6V0A4//PDK4//INHBA//LEF1//VASN//IL1B//ITGA5//VEGFA//SULF2//NRP2//PTPRR//RHBDF1//GHRHR//IGFBP3//SOCS3//PGF//ZFYVE27//TIAM2//MAPK13//RPS6KA2//EFNB2
GO:0071706	tumor necrosis factor superfamily cytokine production	Biological process	6	80	450	16119	2.6865	0.0242836	0.266074	1.61469	RARA//IL23A//PIK3R1//CCL3//TLR2//BCL3
GO:0001822	kidney development	Biological process	13	251	450	16119	1.85522	0.0243613	0.266074	1.6133	FGFR2//RARA//PGF//PSPN//SULF2//GCNT3//DLL1//PODXL//SIX4//KIF26B//VEGFA//DCN//ODC1
GO:0015833	peptide transport	Biological process	13	251	450	16119	1.85522	0.0243613	0.266074	1.6133	MMP7//IL1B//ITPR3//MARCKS//STX1A//SYT7//EDN1//GAL//GHRHR//GPR68//SYTL4//SYBU//ILDR1
GO:0006468	protein phosphorylation	Biological process	51	1383	450	16119	1.32091	0.024439	0.266154	1.61192	PKMYT1//NTRK1//IL1B//IRAK1//IRAK2//PXN//IGFBP3//TEK//C3//VEGFA//SEMA7A//SOCS3//CXXC1//CCL2//TNFSF15//TLR7//TLR2//TNIK//IL23A//INHBA//PRKCZ//MAPK13//RPS6KA2//PRKCD//TNK2//FGFR2//FGR//MATK//MST1R//CALCA//IL24//MAD2L2//CSF3//ADCY4//IL22RA2//EDN1//ITGA5//GPRC5B//SESN2//MKNK2//ILF3//LIMK2//PDK4//PIK3R1//PRKCH//TEX14//RARA//CCL3//CCL8//ST3GAL1//MAP4K4
GO:0007568	aging	Biological process	12	225	450	16119	1.9104	0.0244661	0.266154	1.61143	GHRHR//TFCP2L1//EDN1//PRKCD//ZKSCAN3//DCN//GSN//KRT83//NTRK1//POLG//CCL2//CALCA
GO:0006915	apoptotic process	Biological process	61	1702	450	16119	1.2838	0.0245419	0.266448	1.61009	BCL6//CASP8//TNFSF15//DSP//ACIN1//GSN//PRKCD//IL24//RXFP2//DDAH2//IRAK1//SERPINB2//LEF1//PIK3R1//PRKCZ//RARA//BCL3//TEK//VEGFA//TNFRSF10D//IER3//SOCS3//RPS6KA2//ACTN1//NOS1AP//THRA//PRKCH//CCL2//EDN1//PHLDA1//TIAM2//IGFBP3//MMP9//GAL//TGM2//KLF11//BMF//GABRB3//NTRK1//SIX4//CCL3//GAPDH//SLIT3//PARL//INHBA//MKNK2//IL1A//IL1B//CXCL12//NACC2//ITGA5//PDK4//ACSL5//TRAF1//BNIPL//FGFR2//ALOX15B//KANK2//P…
GO:0000060	protein import into nucleus, translocation	Biological process	4	40	450	16119	3.582	0.0248066	0.267197	1.60543	PDE2A//UBR5//BCL3//BCL6
GO:0001569	patterning of blood vessels	Biological process	4	40	450	16119	3.582	0.0248066	0.267197	1.60543	LEF1//EDN1//CXCL12//VEGFA
GO:0022409	positive regulation of cell-cell adhesion	Biological process	4	40	450	16119	3.582	0.0248066	0.267197	1.60543	PODXL//IL1B//LEF1//KIF26B
GO:0048599	oocyte development	Biological process	4	40	450	16119	3.582	0.0248066	0.267197	1.60543	RXFP2//DAZL//RPS6KA2//ZFX
GO:0071840	cellular component organization or biogenesis	Biological process	160	5027	450	16119	1.14008	0.0249264	0.267958	1.60334	GNL1//GEM//NUMA1//GAPDH//PRKCZ//RANBP10//TFCP2L1//BCL6//TBCC//MAD2L2//IGFBP3//TTLL6//DYSF//SYT7//FGFR2//FAM101B//LEF1//STC1//DLG4//VEGFA//DSP//MYO1B//ACTN1//GSN//MICAL3//OPHN1//WTIP//TNIK//ANK1//PXN//CCL2//CCL3//CCL7//MAN2A1//CDAN1//PEX5//POLG//KAT5//SMARCA1//MBD3//GAR1//RPL12//RPL28//RPS4Y1//CLGN//SH3BGR//TRAF1//SLC7A6//RAB3IP//MTX3//PDE2A//MFN2//MFGE8//ACIN1//PRKCD//CASP8//PINX1//INPPL1//SORBS2…
GO:0001823	mesonephros development	Biological process	7	103	450	16119	2.43437	0.0252574	0.27077	1.59761	FGFR2//RARA//PGF//PSPN//KIF26B//SIX4//VEGFA
GO:0002828	regulation of type 2 immune response	Biological process	3	23	450	16119	4.67217	0.0252871	0.27077	1.5971	BCL6//PRKCZ//RARA
GO:0032368	regulation of lipid transport	Biological process	6	81	450	16119	2.65333	0.0256319	0.273925	1.59122	LAMTOR1//IL1B//APOC1//GAL//PRKCD//RUNX1
GO:0043270	positive regulation of ion transport	Biological process	9	151	450	16119	2.13497	0.0259419	0.27653	1.586	FGF14//GRIK1//IL1B//CXCL12//CCL3//CCL4//GRM6//CCL2//STC1
GO:0030072	peptide hormone secretion	Biological process	12	227	450	16119	1.89357	0.0259769	0.27653	1.58541	IL1B//ITPR3//MARCKS//STX1A//SYT7//GAL//GHRHR//GPR68//SYTL4//SYBU//ILDR1//EDN1
GO:0009892	negative regulation of metabolic process	Biological process	63	1773	450	16119	1.27279	0.0263024	0.279451	1.58	MAD2L2//KAT5//EDN1//FGFR2//KANK2//TFCP2L1//PAX3//LEF1//ZBTB7A//PDE2A//MBD3//RARA//BCL6//VEGFA//KLF11//SETDB1//IGFBP3//DLG4//SOCS3//GABBR2//CDAN1//ZKSCAN3//INPPL1//CD46//CCL3//SLIT3//ZNF503//MMP3//APOC1//ZNF263//YAF2//FOXN3//ZNF488//NACC2//ARHGAP35//ILF3//BCL3//THRA//ZNF12//CALCA//TRIM11//BTRC//NR1I3//GAPDH//GRB7//PDZD3//TDRD9//PTBP1//RECQL5//WTIP//TRIM40//INHBA//IL1B//PRKCD//LEMD2//CCL4//IER3//AC…
GO:0016192	vesicle-mediated transport	Biological process	43	1139	450	16119	1.35229	0.0266617	0.282717	1.57411	CALCA//DLG4//VEGFA//ACTN1//DYSF//ANK1//MICAL3//CCL3//CCL8//SYT7//SYTL4//MYO1B//RAB3IP//TNK2//SH3BP4//INPPL1//ILDR1//ENPP2//NLGN3//CD163//CD93//MFGE8//FCN2//TSNARE1//STX1A//OPHN1//SGSM2//VAMP1//FGR//ITPR3//PIK3R1//PRKCD//RARA//TGM2//LAT//APOC1//SYNJ1//FGFR2//CCL2//C3//GSN//KIF17//ZFPL1
GO:0009914	hormone transport	Biological process	14	281	450	16119	1.78463	0.0267156	0.282741	1.57323	IL1B//ITPR3//MARCKS//STX1A//SYT7//INHBA//EDN1//GAL//GHRHR//GPR68//SYTL4//SYBU//ILDR1//RUNX1
GO:0043550	regulation of lipid kinase activity	Biological process	4	41	450	16119	3.49463	0.0269012	0.283059	1.57023	PIK3R1//RARA//FGR//TEK
GO:0070192	chromosome organization involved in meiosis	Biological process	4	41	450	16119	3.49463	0.0269012	0.283059	1.57023	SPO11//SYCE1L//SYCE1//MSH5
GO:1900543	negative regulation of purine nucleotide metabolic process	Biological process	4	41	450	16119	3.49463	0.0269012	0.283059	1.57023	GABBR2//EDN1//PDE2A//PDZD3
GO:0032649	regulation of interferon-gamma production	Biological process	6	82	450	16119	2.62098	0.0270291	0.283798	1.56817	RARA//IL1B//IL23A//BCL3//INHBA//TLR7
GO:0051249	regulation of lymphocyte activation	Biological process	16	336	450	16119	1.70571	0.0270754	0.283798	1.56742	BCL6//PIK3R1//SLAMF7//IL23A//IL1B//CD46//PNP//INHBA//ATP11C//IL36B//PRKCZ//RARA//TBX21//GAL//LAT//CCL2
GO:0002696	positive regulation of leukocyte activation	Biological process	13	255	450	16119	1.82612	0.0272529	0.285111	1.56459	BCL6//PIK3R1//IL23A//IL1B//CD46//PNP//FGR//ATP11C//IL36B//PRKCZ//RARA//TBX21//CCL2
GO:0046634	regulation of alpha-beta T cell activation	Biological process	5	61	450	16119	2.93607	0.0274754	0.286341	1.56106	BCL6//PRKCZ//RARA//PNP//IL23A
GO:0051817	modification of morphology or physiology of other organism involved in symbiotic interaction	Biological process	5	61	450	16119	2.93607	0.0274754	0.286341	1.56106	CCL3//CCL4//LEF1//TLR7//TLR2
GO:0046822	regulation of nucleocytoplasmic transport	Biological process	10	178	450	16119	2.01236	0.0279757	0.290479	1.55322	THRA//PDE2A//UBR5//BCL3//IL1B//TLR7//IL23A//TLR2//CSF3//IER3
GO:0044093	positive regulation of molecular function	Biological process	56	1554	450	16119	1.29081	0.0279787	0.290479	1.55317	NTRK1//IL1B//IRAK1//IRAK2//PXN//CASP8//TNFSF15//CXXC1//CCL2//GHRHR//CALCA//ADCY4//ITPR3//PRKCD//TNIK//FGFR2//IL23A//PRKCZ//CSF3//VEGFA//PLEKHG4B//DOCK9//PLEKHG4//TIAM2//ARHGAP35//OPHN1//RAB3IP//SGSM2//RANBP10//APOC1//IGFBP3//CCL3//CCL8//IL24//EDN1//MST1R//SH2D3C//PSD4//RGS17//LAMTOR1//RGS16//AGAP9//AGAP5//FGR//TEK//PRKCH//TLR2//TRAF1//RARA//BTRC//GPRC5B//MMP9//GAL//CFTR//EPM2AIP1//NLGN3
GO:0040008	regulation of growth	Biological process	24	566	450	16119	1.51887	0.0282016	0.291757	1.54973	MAD2L2//IGFBP3//SIX4//LEF1//PRSS2//TRIM40//SH3BP4//INHBA//BCL6//SLIT3//TRO//TLR2//BNIPL//FGFR2//GHRHR//PEX5//SEMA7A//ALOX15B//TFCP2L1//CXCL12//VEGFA//GAL//KAT5//SOCS3
GO:0032897	negative regulation of viral transcription	Biological process	3	24	450	16119	4.4775	0.0283156	0.291757	1.54797	CCL3//CCL4//TRIM11
GO:0045838	positive regulation of membrane potential	Biological process	3	24	450	16119	4.4775	0.0283156	0.291757	1.54797	DLG4//NLGN3//PRKCZ
GO:0048016	inositol phosphate-mediated signaling	Biological process	3	24	450	16119	4.4775	0.0283156	0.291757	1.54797	CMYA5//EDN1//ITPR3
GO:0032496	response to lipopolysaccharide	Biological process	12	230	450	16119	1.86887	0.0283694	0.291757	1.54715	IL1B//IRAK1//IRAK2//CCL2//CCL3//TLR2//IL24//CSF3//RARA//DCN//EDN1//CASP8
GO:0048489	synaptic vesicle transport	Biological process	6	83	450	16119	2.5894	0.0284759	0.291757	1.54552	TSNARE1//STX1A//DLG4//OPHN1//SYNJ1//FGFR2
GO:0097480	establishment of synaptic vesicle localization	Biological process	6	83	450	16119	2.5894	0.0284759	0.291757	1.54552	TSNARE1//STX1A//DLG4//OPHN1//SYNJ1//FGFR2
GO:0034101	erythrocyte homeostasis	Biological process	7	106	450	16119	2.36547	0.0289672	0.296236	1.53809	ACIN1//INHBA//THRA//L3MBTL3//ANK1//BCL6//VEGFA
GO:0009994	oocyte differentiation	Biological process	4	42	450	16119	3.41143	0.0290985	0.296839	1.53613	RXFP2//DAZL//RPS6KA2//ZFX
GO:0042110	T cell activation	Biological process	18	395	450	16119	1.6323	0.0291349	0.296839	1.53559	TBX21//PIK3R1//LEF1//IL23A//CXCL12//IL1B//CD46//PNP//BCL6//BCL3//IL36B//PRKCZ//RARA//MICA//LAT//CCL2//CASP8//CD48
GO:0012501	programmed cell death	Biological process	61	1720	450	16119	1.27036	0.0295979	0.298489	1.52874	BCL6//IL24//BNIPL//DSP//FGFR2//PHLDA1//ACIN1//ALOX15B//KANK2//GSN//IGFBP3//IL1A//IL1B//PAX3//PRKCD//TLR2//TRAF1//CASP8//KLF11//TNFRSF10D//IER3//BMF//BRE//TNFSF15//RXFP2//DDAH2//IRAK1//SERPINB2//LEF1//PIK3R1//PRKCZ//RARA//BCL3//TEK//VEGFA//SOCS3//NTRK1//RPS6KA2//ACTN1//NOS1AP//THRA//PRKCH//CCL2//EDN1//TIAM2//MMP9//GAL//TGM2//GABRB3//SIX4//CCL3//GAPDH//SLIT3//PARL//INHBA//MKNK2//CXCL12//NACC2//ITGA…
GO:0070372	regulation of ERK1 and ERK2 cascade	Biological process	9	155	450	16119	2.07987	0.0300234	0.298489	1.52254	PTPRR//FGFR2//NTRK1//PRKCZ//RARA//CCL3//TEK//VEGFA//SEMA7A
GO:0001660	fever generation	Biological process	2	10	450	16119	7.164	0.0301696	0.298489	1.52043	IL1B//IL1A
GO:0002418	immune response to tumor cell	Biological process	2	10	450	16119	7.164	0.0301696	0.298489	1.52043	PVR//MICA
GO:0006491	N-glycan processing	Biological process	2	10	450	16119	7.164	0.0301696	0.298489	1.52043	MGAT4B//MAN2A1
GO:0010831	positive regulation of myotube differentiation	Biological process	2	10	450	16119	7.164	0.0301696	0.298489	1.52043	MYOG//THRA
GO:0019934	cGMP-mediated signaling	Biological process	2	10	450	16119	7.164	0.0301696	0.298489	1.52043	PDE2A//PDZD3
GO:0030854	positive regulation of granulocyte differentiation	Biological process	2	10	450	16119	7.164	0.0301696	0.298489	1.52043	LEF1//RUNX1
GO:0032604	granulocyte macrophage colony-stimulating factor production	Biological process	2	10	450	16119	7.164	0.0301696	0.298489	1.52043	IL1B//IL23A
GO:0032645	regulation of granulocyte macrophage colony-stimulating factor production	Biological process	2	10	450	16119	7.164	0.0301696	0.298489	1.52043	IL1B//IL23A
GO:0043116	negative regulation of vascular permeability	Biological process	2	10	450	16119	7.164	0.0301696	0.298489	1.52043	ARHGAP35//PDE2A
GO:0045618	positive regulation of keratinocyte differentiation	Biological process	2	10	450	16119	7.164	0.0301696	0.298489	1.52043	ALOX15B//PRKCH
GO:0050961	detection of temperature stimulus involved in sensory perception	Biological process	2	10	450	16119	7.164	0.0301696	0.298489	1.52043	NTRK1//CALCA
GO:0050965	detection of temperature stimulus involved in sensory perception of pain	Biological process	2	10	450	16119	7.164	0.0301696	0.298489	1.52043	NTRK1//CALCA
GO:0051967	negative regulation of synaptic transmission, glutamatergic	Biological process	2	10	450	16119	7.164	0.0301696	0.298489	1.52043	GRIK1//GRIK3
GO:0048608	reproductive structure development	Biological process	19	425	450	16119	1.60136	0.0301714	0.298489	1.5204	FANCF//SPO11//INHBA//VEGFA//ZFX//DCN//RXFP2//COL9A3//ALOX15B//RARA//STC1//NTRK1//FGFR2//SOCS3//LEF1//CASP8//SLIT3//ASMT//RUNX1
GO:0060429	epithelium development	Biological process	39	1025	450	16119	1.36291	0.0304832	0.301028	1.51594	EDN1//LEF1//CXCL12//VEGFA//FGFR2//RARA//PGF//PSPN//DLL1//MEOX1//CASP8//ARHGAP35//PAX3//STC1//APCDD1//INHBA//TFCP2L1//DSP//KRT83//KRT85//PLOD1//ALOX15B//EN1//RUNX1//LCE3D//BTRC//ITGA5//PRKCH//PXN//GAL//NTRK1//TGM2//NUMA1//THRA//SOCS3//PDE2A//PODXL//KIF26B//SIX4
GO:0043491	protein kinase B signaling	Biological process	8	131	450	16119	2.18748	0.030597	0.301607	1.51432	CSF3//MST1R//RARA//CCL3//TEK//IL1B//CCL2//SESN2
GO:0042886	amide transport	Biological process	13	260	450	16119	1.791	0.0312119	0.307114	1.50568	MMP7//IL1B//ITPR3//MARCKS//STX1A//SYT7//EDN1//GAL//GHRHR//GPR68//SYTL4//SYBU//ILDR1
GO:0007618	mating	Biological process	4	43	450	16119	3.33209	0.0313992	0.307451	1.50308	MTNR1A//PI3//THRA//OR2H2
GO:0070098	chemokine-mediated signaling pathway	Biological process	4	43	450	16119	3.33209	0.0313992	0.307451	1.50308	SLIT3//EDN1//CCL2//CXCL12
GO:0050728	negative regulation of inflammatory response	Biological process	6	85	450	16119	2.52847	0.0315203	0.307451	1.50141	IL22RA2//NT5E//PRKCD//SAA1//TEK//IER3
GO:0072655	establishment of protein localization to mitochondrion	Biological process	6	85	450	16119	2.52847	0.0315203	0.307451	1.50141	MTX3//PDE2A//MFN2//CASP8//BMF//PARL
GO:0043276	anoikis	Biological process	3	25	450	16119	4.2984	0.0315276	0.307451	1.50131	ITGA5//PDK4//BMF
GO:0042107	cytokine metabolic process	Biological process	7	108	450	16119	2.32167	0.0316352	0.30795	1.49983	TLR2//BCL3//INHBA//TLR7//IL1B//IL1A//TNFSF15
GO:0042742	defense response to bacterium	Biological process	10	182	450	16119	1.96813	0.031911	0.309531	1.49606	MMP7//FGR//TLR2//IL23A//MICA//DEFB124//PRG2//PRKCD//BCL3//CXCL6
GO:0051321	meiotic cell cycle	Biological process	10	182	450	16119	1.96813	0.031911	0.309531	1.49606	DUSP13//SPO11//SYCE1L//SYCE1//MSH5//TDRD9//TEX14//DAZL//RPS6KA2//NUMA1
GO:0055085	transmembrane transport	Biological process	45	1217	450	16119	1.32449	0.0321705	0.311495	1.49254	SLC7A6//SLC28A3//TCIRG1//ATP6V0A4//PEX5//GABRB3//ATP11C//GRIK1//GRIK3//ATP2B1//SLC22A6//SLC25A37//KCNE3//KCND1//KCNJ14//KCNJ15//KCNK13//SLC20A1//SLC24A4//LAMTOR1//CACNG3//ITPR3//PDE2A//KCNIP2//SLC39A13//CNGA3//KCNMB3//RHCE//GRM6//CCL2//CCL3//CXCL12//STC1//GAR1//CFTR//SLC12A9//SLC12A4//GAL//DLG4//NLGN3//MMP9//SLC2A14//ADCY4//SLCO4A1//SLC37A3
GO:0048609	multicellular organismal reproductive process	Biological process	29	723	450	16119	1.43676	0.032355	0.312727	1.49006	FANCF//SPO11//INHBA//VEGFA//ZFX//RXFP2//DAZL//RPS6KA2//RARA//CXCL12//TDRD9//SLC2A14//PHC2//LIMK2//DUSP13//DAZ4//BCL6//VIPAS39//STRBP//GHRHR//PAM//THRA//STC1//CFTR//EDN1//CCL2//TK1//SLIT3//RUNX1
GO:0007249	I-kappaB kinase/NF-kappaB signaling	Biological process	12	235	450	16119	1.82911	0.0327059	0.315256	1.48537	TLR7//TLR2//BCL3//IL1B//IL23A//BTRC//IRAK1//GPRC5B//SLC20A1//TGM2//CASP8//IRAK2
GO:0061458	reproductive system development	Biological process	19	429	450	16119	1.58643	0.0327321	0.315256	1.48503	FANCF//SPO11//INHBA//VEGFA//ZFX//DCN//RXFP2//COL9A3//ALOX15B//RARA//STC1//FGFR2//NTRK1//SOCS3//LEF1//CASP8//SLIT3//ASMT//RUNX1
GO:0060675	ureteric bud morphogenesis	Biological process	5	64	450	16119	2.79844	0.0329326	0.316194	1.48237	PGF//PSPN//KIF26B//SIX4//VEGFA
GO:0001936	regulation of endothelial cell proliferation	Biological process	6	86	450	16119	2.49907	0.033119	0.316194	1.47992	PGF//CCL2//CXCL12//TEK//VEGFA//NRP2
GO:0014065	phosphatidylinositol 3-kinase signaling	Biological process	6	86	450	16119	2.49907	0.033119	0.316194	1.47992	CSF3//FGR//RARA//TEK//EDN1//PIK3R1
GO:0060349	bone morphogenesis	Biological process	6	86	450	16119	2.49907	0.033119	0.316194	1.47992	INPPL1//TEK//BNC2//RARA//STC1//FGFR2
GO:0097479	synaptic vesicle localization	Biological process	6	86	450	16119	2.49907	0.033119	0.316194	1.47992	TSNARE1//STX1A//DLG4//OPHN1//SYNJ1//FGFR2
GO:0051251	positive regulation of lymphocyte activation	Biological process	12	236	450	16119	1.82136	0.0336272	0.319382	1.47331	BCL6//PIK3R1//IL23A//IL1B//CD46//PNP//ATP11C//IL36B//PRKCZ//RARA//TBX21//CCL2
GO:0019933	cAMP-mediated signaling	Biological process	4	44	450	16119	3.25636	0.0338038	0.319382	1.47103	PDE4A//GHRHR//GAL//PDE2A
GO:0035987	endodermal cell differentiation	Biological process	4	44	450	16119	3.25636	0.0338038	0.319382	1.47103	INHBA//ITGA5//MMP2//MMP9
GO:0045980	negative regulation of nucleotide metabolic process	Biological process	4	44	450	16119	3.25636	0.0338038	0.319382	1.47103	GABBR2//EDN1//PDE2A//PDZD3
GO:0050994	regulation of lipid catabolic process	Biological process	4	44	450	16119	3.25636	0.0338038	0.319382	1.47103	APOC1//IL1B//PRKCD//THRA
GO:0060324	face development	Biological process	4	44	450	16119	3.25636	0.0338038	0.319382	1.47103	ANKRD11//MMP2//LEF1//RARA
GO:0071702	organic substance transport	Biological process	76	2225	450	16119	1.22351	0.0343363	0.322689	1.46425	BCL3//BCL6//EDN1//MMP7//SLC7A6//THRA//PEX5//CPSF1//FYTTD1//RAB3IP//RPL12//RPL28//RPS4Y1//MTX3//PDE2A//MFN2//SLC22A6//SLC28A3//TSNARE1//VIPAS39//STX1A//SYTL4//IL1B//ITPR3//MARCKS//SYT7//SLC37A3//C3//LAMTOR1//GRIK1//SCAMP4//NACAD//SNX19//KIF17//RHBDF1//RHBDF2//COG8//CFTR//CA4//FABP6//SLC2A14//PIK3R1//PRKCZ//GAL//GHRHR//APOC1//UBR5//TCIRG1//REP15//ATP6V0A4//CXCL12//GPR68//TLR7//IL23A//TLR2//INHBA//C…
GO:0051172	negative regulation of nitrogen compound metabolic process	Biological process	41	1097	450	16119	1.33876	0.0344514	0.322689	1.46279	MAD2L2//KAT5//EDN1//FGFR2//KANK2//TFCP2L1//PAX3//LEF1//ZBTB7A//PDE2A//MBD3//RARA//BCL6//VEGFA//KLF11//SETDB1//GABBR2//CDAN1//APOC1//ZNF263//YAF2//FOXN3//ZNF488//NACC2//ARHGAP35//ILF3//BCL3//THRA//ZNF12//CALCA//ZKSCAN3//TRIM11//BTRC//NR1I3//PDZD3//PTBP1//RECQL5//CCL3//CCL4//ACIN1//UBR5
GO:0008360	regulation of cell shape	Biological process	7	110	450	16119	2.27945	0.0344631	0.322689	1.46265	FGR//ARHGAP35//PXN//CCL2//CCL3//CCL7//VEGFA
GO:0050867	positive regulation of cell activation	Biological process	13	264	450	16119	1.76386	0.0346671	0.322689	1.46008	BCL6//PIK3R1//IL23A//IL1B//CD46//PNP//FGR//ATP11C//IL36B//PRKCZ//RARA//TBX21//CCL2
GO:0010517	regulation of phospholipase activity	Biological process	6	87	450	16119	2.47034	0.0347695	0.322689	1.4588	ADCY4//ITPR3//NTRK1//PRKCD//FGFR2//PRKCZ
GO:0060193	positive regulation of lipase activity	Biological process	6	87	450	16119	2.47034	0.0347695	0.322689	1.4588	ADCY4//ITPR3//NTRK1//PRKCD//FGFR2//PRKCZ
GO:0021872	forebrain generation of neurons	Biological process	5	65	450	16119	2.75538	0.034891	0.322689	1.45729	NRP2//FGFR2//LEF1//PHLDA1//UNCX
GO:0032732	positive regulation of interleukin-1 production	Biological process	3	26	450	16119	4.13308	0.034922	0.322689	1.4569	CALCA//SAA1//CCL3
GO:0036465	synaptic vesicle recycling	Biological process	3	26	450	16119	4.13308	0.034922	0.322689	1.4569	DLG4//OPHN1//SYNJ1
GO:0045684	positive regulation of epidermis development	Biological process	3	26	450	16119	4.13308	0.034922	0.322689	1.4569	ALOX15B//PRKCH//GAL
GO:0045773	positive regulation of axon extension	Biological process	3	26	450	16119	4.13308	0.034922	0.322689	1.4569	CXCL12//VEGFA//SEMA7A
GO:0048488	synaptic vesicle endocytosis	Biological process	3	26	450	16119	4.13308	0.034922	0.322689	1.4569	DLG4//SYNJ1//OPHN1
GO:0051155	positive regulation of striated muscle cell differentiation	Biological process	3	26	450	16119	4.13308	0.034922	0.322689	1.4569	MYOG//THRA//EFNB2
GO:0002819	regulation of adaptive immune response	Biological process	7	111	450	16119	2.25892	0.035938	0.327775	1.44445	C3//IL23A//BCL6//IL1B//TBX21//PVR//PRKCZ
GO:0030814	regulation of cAMP metabolic process	Biological process	7	111	450	16119	2.25892	0.035938	0.327775	1.44445	GHRHR//NTRK1//CALCA//GABBR2//EDN1//PDE2A//RXFP2
GO:0001553	luteinization	Biological process	2	11	450	16119	6.51273	0.0362035	0.327775	1.44125	INHBA//RUNX1
GO:0006596	polyamine biosynthetic process	Biological process	2	11	450	16119	6.51273	0.0362035	0.327775	1.44125	ODC1//SMOX
GO:0032494	response to peptidoglycan	Biological process	2	11	450	16119	6.51273	0.0362035	0.327775	1.44125	TLR2//IRAK1
GO:0045651	positive regulation of macrophage differentiation	Biological process	2	11	450	16119	6.51273	0.0362035	0.327775	1.44125	CALCA//CASP8
GO:0045663	positive regulation of myoblast differentiation	Biological process	2	11	450	16119	6.51273	0.0362035	0.327775	1.44125	IGFBP3//MYOG
GO:0046475	glycerophospholipid catabolic process	Biological process	2	11	450	16119	6.51273	0.0362035	0.327775	1.44125	APOC1//ENPP2
GO:0051770	positive regulation of nitric-oxide synthase biosynthetic process	Biological process	2	11	450	16119	6.51273	0.0362035	0.327775	1.44125	CCL2//TLR2
GO:2000833	positive regulation of steroid hormone secretion	Biological process	2	11	450	16119	6.51273	0.0362035	0.327775	1.44125	GAL//RUNX1
GO:0030217	T cell differentiation	Biological process	10	186	450	16119	1.92581	0.0362206	0.327775	1.44104	LEF1//BCL6//CD46//IL23A//BCL3//IL36B//PRKCZ//RARA//PNP//TBX21
GO:0048661	positive regulation of smooth muscle cell proliferation	Biological process	4	45	450	16119	3.184	0.0363128	0.327775	1.43994	EDN1//FGFR2//IRAK1//TGM2
GO:0060711	labyrinthine layer development	Biological process	4	45	450	16119	3.184	0.0363128	0.327775	1.43994	FGFR2//SOCS3//LEF1//CASP8
GO:1900076	regulation of cellular response to insulin stimulus	Biological process	4	45	450	16119	3.184	0.0363128	0.327775	1.43994	IL1B//PRKCD//PRKCZ//SOCS3
GO:0046824	positive regulation of nucleocytoplasmic transport	Biological process	6	88	450	16119	2.44227	0.036472	0.328326	1.43804	UBR5//IL1B//TLR7//IL23A//TLR2//CSF3
GO:0072001	renal system development	Biological process	13	266	450	16119	1.7506	0.036494	0.328326	1.43778	FGFR2//RARA//PGF//PSPN//DCN//ODC1//SULF2//VEGFA//GCNT3//DLL1//PODXL//SIX4//KIF26B
GO:0035295	tube development	Biological process	24	581	450	16119	1.47966	0.0365926	0.328672	1.43661	EDN1//LEF1//CXCL12//VEGFA//FGFR2//RARA//PGF//PSPN//CASP8//ARHGAP35//PAX3//DLL1//CFTR//EN1//MAN2A1//TK1//PXN//BTRC//NUMA1//THRA//TGM2//KIF26B//SIX4//PODXL
GO:0002274	myeloid leukocyte activation	Biological process	8	136	450	16119	2.10706	0.0369975	0.331219	1.43183	TLR7//TLR2//CD93//PRKCD//LAT//FGR//CCL3//CD48
GO:0035148	tube formation	Biological process	8	136	450	16119	2.10706	0.0369975	0.331219	1.43183	CASP8//ARHGAP35//PAX3//RARA//TGM2//SIX4//PODXL//VEGFA
GO:0043122	regulation of I-kappaB kinase/NF-kappaB signaling	Biological process	11	213	450	16119	1.84986	0.0371425	0.331972	1.43013	BCL3//IL1B//TLR7//IL23A//TLR2//IRAK1//GPRC5B//SLC20A1//TGM2//CASP8//BTRC
GO:0050730	regulation of peptidyl-tyrosine phosphorylation	Biological process	10	187	450	16119	1.91551	0.0373582	0.333355	1.42761	IL23A//IL22RA2//IL24//TNK2//CSF3//ITGA5//VEGFA//PRKCD//PRKCZ//GPRC5B
GO:0051302	regulation of cell division	Biological process	12	240	450	16119	1.791	0.0374978	0.334055	1.42599	PKMYT1//MAD2L2//TEX14//RPS6KA2//DAZL//FGFR2//EDN1//IL1A//IL1B//PGF//PTN//VEGFA
GO:0044699	single-organism process	Biological process	374	12851	450	16119	1.04246	0.0377362	0.335631	1.42324	PEX5//DDAH2//BCL3//BCL6//TRIM54//PKMYT1//INHBA//KLF11//NUMA1//BTRC//AHCY//MRI1//IL1B//MAPK13//CCL2//CCL3//NTRK1//IRAK1//IRAK2//PXN//GAPDH//PRKCZ//RANBP10//NABP1//TFCP2L1//TBCC//EN1//MMP9//SHOX//BMP1//RUNX1//UNCX//THRA//MYOG//ATP6V0A4//STC1//EDN1//PNPLA6//FGFR2//ITGA5//MFGE8//MMP2//TEK//VEGFA//CASP8//NRP2//SH2D2A//FANCF//SPO11//ZFX//RXFP2//DAZL//RPS6KA2//LAMTOR1//MAD2L2//IGFBP3//LEF1//CXCL12//TTLL…
GO:1900542	regulation of purine nucleotide metabolic process	Biological process	27	673	450	16119	1.43706	0.037932	0.336824	1.42099	GHRHR//NTRK1//CALCA//GABBR2//SH3BP4//EDN1//PDE2A//RXFP2//PDZD3//MTNR1A//AGAP9//AGAP5//BCL6//PLEKHG4B//DOCK9//PLEKHG4//TIAM2//ARHGAP35//OPHN1//RAB3IP//SGSM2//RANBP10//SH2D3C//PSD4//RGS17//LAMTOR1//RGS16
GO:0006812	cation transport	Biological process	36	949	450	16119	1.35882	0.0380985	0.337753	1.41909	EDN1//SLC24A4//KCNMB3//KCNIP2//KCNJ15//SLC12A4//CACNG3//CCL3//CCL8//CALCA//FGF14//ANK1//CNNM2//TCIRG1//ATP6V0A4//REP15//CXCL12//SLC25A37//SLC20A1//KCNE3//CCL4//ITPR3//ATP2B1//PDE2A//SLC39A13//CNGA3//KCND1//KCNJ14//KCNK13//RHCE//GRM6//CCL2//STC1//ATP11C//GAR1//GAL
GO:0070585	protein localization to mitochondrion	Biological process	6	89	450	16119	2.41483	0.0382271	0.338199	1.41763	MTX3//PDE2A//MFN2//CASP8//BMF//PARL
GO:0030947	regulation of vascular endothelial growth factor receptor signaling pathway	Biological process	3	27	450	16119	3.98	0.0384971	0.338199	1.41457	IL1B//ITGA5//VEGFA
GO:0048821	erythrocyte development	Biological process	3	27	450	16119	3.98	0.0384971	0.338199	1.41457	L3MBTL3//ANK1//BCL6
GO:1901222	regulation of NIK/NF-kappaB signaling	Biological process	3	27	450	16119	3.98	0.0384971	0.338199	1.41457	IRAK1//TNFSF15//TRIM40
GO:0019216	regulation of lipid metabolic process	Biological process	12	241	450	16119	1.78357	0.0385127	0.338199	1.4144	PDK4//C3//LAMTOR1//APOC1//GAL//PIK3R1//RARA//FGR//TEK//IL1B//THRA//PRKCD
GO:0090276	regulation of peptide hormone secretion	Biological process	10	188	450	16119	1.90532	0.0385203	0.338199	1.41431	IL1B//ITPR3//MARCKS//STX1A//SYT7//GPR68//SYTL4//GHRHR//SYBU//ILDR1
GO:0045934	negative regulation of nucleobase-containing compound metabolic process	Biological process	40	1075	450	16119	1.33284	0.0386339	0.338498	1.41303	MAD2L2//KAT5//EDN1//FGFR2//KANK2//TFCP2L1//PAX3//LEF1//ZBTB7A//PDE2A//MBD3//RARA//BCL6//VEGFA//KLF11//SETDB1//GABBR2//CDAN1//ZNF263//YAF2//FOXN3//ZNF488//NACC2//ARHGAP35//ILF3//BCL3//THRA//ZNF12//CALCA//ZKSCAN3//TRIM11//BTRC//NR1I3//PDZD3//PTBP1//RECQL5//CCL3//CCL4//ACIN1//UBR5
GO:0002709	regulation of T cell mediated immunity	Biological process	4	46	450	16119	3.11478	0.0389263	0.338498	1.40976	IL23A//IL1B//PVR//PRKCZ
GO:0033627	cell adhesion mediated by integrin	Biological process	4	46	450	16119	3.11478	0.0389263	0.338498	1.40976	PLAU//ITGA5//FERMT3//PODXL
GO:0042044	fluid transport	Biological process	4	46	450	16119	3.11478	0.0389263	0.338498	1.40976	CFTR//ADCY4//PDZD3//EDN1
GO:0045921	positive regulation of exocytosis	Biological process	4	46	450	16119	3.11478	0.0389263	0.338498	1.40976	FGR//SYT7//STX1A//SYTL4
GO:0046635	positive regulation of alpha-beta T cell activation	Biological process	4	46	450	16119	3.11478	0.0389263	0.338498	1.40976	PRKCZ//RARA//PNP//IL23A
GO:0098660	inorganic ion transmembrane transport	Biological process	24	585	450	16119	1.46954	0.0391173	0.339618	1.40763	TCIRG1//ATP6V0A4//SLC25A37//SLC20A1//SLC24A4//CACNG3//ITPR3//ATP2B1//PDE2A//KCNIP2//SLC39A13//KCNE3//CNGA3//KCNMB3//KCND1//KCNJ14//KCNJ15//KCNK13//RHCE//CFTR//GABRB3//SLC12A9//SLC12A4//GAL
GO:0002694	regulation of leukocyte activation	Biological process	17	381	450	16119	1.59827	0.0394456	0.341924	1.404	BCL6//PIK3R1//SLAMF7//IL23A//IL1B//CD46//PNP//FGR//INHBA//ATP11C//IL36B//PRKCZ//RARA//TBX21//GAL//LAT//CCL2
GO:0006140	regulation of nucleotide metabolic process	Biological process	27	676	450	16119	1.43068	0.0397246	0.343253	1.40094	GHRHR//NTRK1//CALCA//GABBR2//SH3BP4//EDN1//PDE2A//RXFP2//PDZD3//MTNR1A//AGAP9//AGAP5//BCL6//PLEKHG4B//DOCK9//PLEKHG4//TIAM2//ARHGAP35//OPHN1//RAB3IP//SGSM2//RANBP10//SH2D3C//PSD4//RGS17//LAMTOR1//RGS16
GO:0043066	negative regulation of apoptotic process	Biological process	27	676	450	16119	1.43068	0.0397246	0.343253	1.40094	BCL6//PRKCD//PRKCH//CCL2//EDN1//FGFR2//GABRB3//NTRK1//SIX4//LEF1//CXCL12//TEK//ITGA5//PDK4//IL24//RXFP2//DDAH2//IRAK1//SERPINB2//PIK3R1//PRKCZ//RARA//BCL3//VEGFA//TNFRSF10D//IER3//SOCS3
GO:0050865	regulation of cell activation	Biological process	18	411	450	16119	1.56876	0.0405297	0.349657	1.39223	BCL6//PIK3R1//SLAMF7//IL23A//IL1B//CD46//PNP//FGR//INHBA//ATP11C//IL36B//PRKCZ//RARA//TBX21//GAL//LAT//CCL2//PRKCD
GO:0044712	single-organism catabolic process	Biological process	65	1884	450	16119	1.23583	0.041166	0.35036	1.38546	TKTL1//GAPDH//PNP//RABL2A//GEM//GNL1//TBCC//MFN2//NT5E//PDE2A//PDE4A//PDE7A//CFTR//ACIN1//KIF3C//MSH5//KIF17//SMARCA1//RECQL5//DDAH2//IVD//CCBL1//PEX5//SESN2//AKR1D1//ENPP2//AGXT//APOC1//PNPLA6//SCOC//SH3BP4//AHCY//DCN//COL9A3//MMP1//MMP2//MMP3//MMP7//MMP9//MMP10//PRSS2//MMP20//AGAP9//AGAP5//BCL6//NTRK1//PLEKHG4B//DOCK9//PLEKHG4//TIAM2//ARHGAP35//OPHN1//RAB3IP//SGSM2//RANBP10//DHDH//SH2D3C//PSD4/…
GO:0046209	nitric oxide metabolic process	Biological process	5	68	450	16119	2.63382	0.0411915	0.35036	1.38519	DDAH2//NOS1AP//EDN1//IL1B//TLR2
GO:0031960	response to corticosteroid	Biological process	8	139	450	16119	2.06158	0.041241	0.35036	1.38467	AGXT//GHRHR//PAM//CCL2//SLIT3//TK1//STC1//CNGA3
GO:0032612	interleukin-1 production	Biological process	4	47	450	16119	3.04851	0.0416447	0.35036	1.38044	IL1B//CALCA//SAA1//CCL3
GO:0016053	organic acid biosynthetic process	Biological process	14	299	450	16119	1.67719	0.0417107	0.35036	1.37975	EDN1//HSD17B8//SCD5//AKR1D1//SUCLA2//CCBL1//AGXT//MRI1//DCN//PDK4//APOC1//PLOD1//ALOX15B//AHCY
GO:0046394	carboxylic acid biosynthetic process	Biological process	14	299	450	16119	1.67719	0.0417107	0.35036	1.37975	EDN1//HSD17B8//SCD5//AKR1D1//SUCLA2//CCBL1//AGXT//MRI1//DCN//PDK4//APOC1//PLOD1//ALOX15B//AHCY
GO:0044705	multi-organism reproductive behavior	Biological process	3	28	450	16119	3.83786	0.042251	0.35036	1.37416	MTNR1A//THRA//ZFX
GO:0071622	regulation of granulocyte chemotaxis	Biological process	3	28	450	16119	3.83786	0.042251	0.35036	1.37416	CCL2//EDN1//IL23A
GO:0007162	negative regulation of cell adhesion	Biological process	7	115	450	16119	2.18035	0.0422523	0.35036	1.37415	PIK3R1//BCL6//LEF1//PODXL//PRKCD//CXCL12//MAD2L2
GO:0043410	positive regulation of MAPK cascade	Biological process	16	356	450	16119	1.60989	0.0424084	0.35036	1.37255	IL1B//IRAK1//IRAK2//PXN//EDN1//MST1R//VEGFA//FGFR2//NTRK1//PRKCZ//RARA//CCL3//TEK//SEMA7A//IGFBP3//LAMTOR1
GO:0031327	negative regulation of cellular biosynthetic process	Biological process	42	1146	450	16119	1.31277	0.0424792	0.35036	1.37182	MAD2L2//KAT5//EDN1//FGFR2//KANK2//TFCP2L1//PAX3//LEF1//ZBTB7A//PDE2A//MBD3//RARA//BCL6//VEGFA//KLF11//SETDB1//GABBR2//CDAN1//ZNF263//YAF2//FOXN3//ZNF488//NACC2//ARHGAP35//ILF3//BCL3//THRA//ZNF12//CALCA//ZKSCAN3//TRIM11//BTRC//NR1I3//GAPDH//GRB7//PDZD3//RECQL5//CCL3//CCL4//INHBA//APOC1//CPEB1
GO:0042325	regulation of phosphorylation	Biological process	42	1146	450	16119	1.31277	0.0424792	0.35036	1.37182	PKMYT1//NTRK1//IL1B//IRAK1//IRAK2//PXN//IGFBP3//TEK//C3//VEGFA//SEMA7A//SOCS3//CXXC1//CCL2//TNFSF15//TNIK//IL23A//INHBA//CALCA//PRKCZ//MAD2L2//CSF3//ADCY4//IL22RA2//IL24//EDN1//MST1R//PRKCD//LEMD2//FGFR2//LAMTOR1//PIK3R1//RARA//FGR//MAP4K4//TNK2//ITGA5//GPRC5B//PTPRR//CCL3//SESN2//PPP1R14A
GO:0001774	microglial cell activation	Biological process	2	12	450	16119	5.97	0.0426561	0.35036	1.37002	TLR7//TLR2
GO:0005513	detection of calcium ion	Biological process	2	12	450	16119	5.97	0.0426561	0.35036	1.37002	KCNMB3//KCNIP2
GO:0007252	I-kappaB phosphorylation	Biological process	2	12	450	16119	5.97	0.0426561	0.35036	1.37002	TLR7//TLR2
GO:0008340	determination of adult lifespan	Biological process	2	12	450	16119	5.97	0.0426561	0.35036	1.37002	GHRHR//TFCP2L1
GO:0034433	steroid esterification	Biological process	2	12	450	16119	5.97	0.0426561	0.35036	1.37002	LAMTOR1//APOC1
GO:0034434	sterol esterification	Biological process	2	12	450	16119	5.97	0.0426561	0.35036	1.37002	LAMTOR1//APOC1
GO:0034435	cholesterol esterification	Biological process	2	12	450	16119	5.97	0.0426561	0.35036	1.37002	LAMTOR1//APOC1
GO:0036445	neuronal stem cell division	Biological process	2	12	450	16119	5.97	0.0426561	0.35036	1.37002	FGFR2//LEF1
GO:0043922	negative regulation by host of viral transcription	Biological process	2	12	450	16119	5.97	0.0426561	0.35036	1.37002	CCL3//CCL4
GO:0045414	regulation of interleukin-8 biosynthetic process	Biological process	2	12	450	16119	5.97	0.0426561	0.35036	1.37002	BCL3//TLR7
GO:0045624	positive regulation of T-helper cell differentiation	Biological process	2	12	450	16119	5.97	0.0426561	0.35036	1.37002	PRKCZ//RARA
GO:0045655	regulation of monocyte differentiation	Biological process	2	12	450	16119	5.97	0.0426561	0.35036	1.37002	GPR68//ACIN1
GO:0048714	positive regulation of oligodendrocyte differentiation	Biological process	2	12	450	16119	5.97	0.0426561	0.35036	1.37002	ZNF488//TLR2
GO:0052564	response to immune response of other organism involved in symbiotic interaction	Biological process	2	12	450	16119	5.97	0.0426561	0.35036	1.37002	TLR7//TLR2
GO:0052572	response to host immune response	Biological process	2	12	450	16119	5.97	0.0426561	0.35036	1.37002	TLR7//TLR2
GO:0055057	neuroblast division	Biological process	2	12	450	16119	5.97	0.0426561	0.35036	1.37002	FGFR2//LEF1
GO:0060080	regulation of inhibitory postsynaptic membrane potential	Biological process	2	12	450	16119	5.97	0.0426561	0.35036	1.37002	GRIK1//NLGN3
GO:1900120	regulation of receptor binding	Biological process	2	12	450	16119	5.97	0.0426561	0.35036	1.37002	LEF1//MMP9
GO:2000251	positive regulation of actin cytoskeleton reorganization	Biological process	2	12	450	16119	5.97	0.0426561	0.35036	1.37002	CSF3//TEK
GO:0032869	cellular response to insulin stimulus	Biological process	11	218	450	16119	1.80743	0.0427399	0.35036	1.36917	TCIRG1//FGFR2//ATP6V0A4//PDK4//PIK3R1//PRKCZ//IL1B//PRKCD//SOCS3//GHRHR//CPEB1
GO:0072522	purine-containing compound biosynthetic process	Biological process	12	245	450	16119	1.75445	0.0427658	0.35036	1.3689	ADCY4//GHRHR//NTRK1//CALCA//GABBR2//EDN1//PDE2A//RXFP2//PDZD3//MTNR1A//PNP//NT5E
GO:0072594	establishment of protein localization to organelle	Biological process	20	472	450	16119	1.5178	0.0428134	0.35036	1.36842	BCL3//BCL6//THRA//PEX5//RPL12//RPL28//RPS4Y1//MTX3//PDE2A//MFN2//UBR5//IL1B//TLR7//IL23A//TLR2//CSF3//PIK3R1//CASP8//BMF//PARL
GO:0001568	blood vessel development	Biological process	22	531	450	16119	1.48407	0.0428567	0.35036	1.36798	PNPLA6//FGFR2//ITGA5//MFGE8//MMP2//CCL2//TEK//VEGFA//CASP8//NRP2//SH2D2A//EDN1//LEF1//CXCL12//PGF//EFNB2//IL1A//IL1B//NTRK1//C3//RUNX1//SOCS3
GO:0001944	vasculature development	Biological process	23	561	450	16119	1.46856	0.0430577	0.351477	1.36595	PNPLA6//FGFR2//ITGA5//MFGE8//MMP2//CCL2//TEK//VEGFA//CASP8//NRP2//SH2D2A//EDN1//LEF1//CXCL12//EFNB2//PGF//IL1A//IL1B//NTRK1//C3//RUNX1//SOCS3//CALCA
GO:0046683	response to organophosphorus	Biological process	7	116	450	16119	2.16155	0.0439362	0.358113	1.35718	IL1B//CNGA3//AGXT//TEK//CFTR//STC1//PDE2A
GO:0014031	mesenchymal cell development	Biological process	8	141	450	16119	2.03234	0.0442427	0.360073	1.35416	PAX3//LEF1//NRP2//FGFR2//FAM101B//MAD2L2//VASN//EDN1
GO:0002791	regulation of peptide secretion	Biological process	10	193	450	16119	1.85596	0.0447057	0.3633	1.34964	IL1B//ITPR3//MARCKS//STX1A//SYT7//GPR68//SYTL4//GHRHR//SYBU//ILDR1
GO:0033365	protein localization to organelle	Biological process	25	624	450	16119	1.4351	0.0451995	0.366768	1.34487	BCL3//BCL6//THRA//PEX5//RPL12//RPL28//RPS4Y1//MTX3//PDE2A//MFN2//UBR5//SPO11//IL1B//TLR7//IL23A//TLR2//CSF3//PIK3R1//SH3BP4//TRIM40//CASP8//BMF//VEGFA//PARL//RAB3IP
GO:0051147	regulation of muscle cell differentiation	Biological process	7	117	450	16119	2.14308	0.0456627	0.368745	1.34044	MYOG//THRA//IGFBP3//PTBP1//FGFR2//EDN1//EFNB2
GO:0001655	urogenital system development	Biological process	14	303	450	16119	1.65505	0.0457223	0.368745	1.33987	FGFR2//RARA//PGF//PSPN//DCN//ODC1//SULF2//VEGFA//ALOX15B//GCNT3//DLL1//PODXL//SIX4//KIF26B
GO:0030101	natural killer cell activation	Biological process	5	70	450	16119	2.55857	0.0457499	0.368745	1.33961	SLAMF7//IL23A//ULBP3//CASP8//NCR1
GO:0032609	interferon-gamma production	Biological process	6	93	450	16119	2.31097	0.0457808	0.368745	1.33932	RARA//IL1B//IL23A//BCL3//INHBA//TLR7
GO:0042035	regulation of cytokine biosynthetic process	Biological process	6	93	450	16119	2.31097	0.0457808	0.368745	1.33932	TLR2//BCL3//INHBA//TLR7//IL1B//IL1A
GO:0034504	protein localization to nucleus	Biological process	10	194	450	16119	1.84639	0.046019	0.369789	1.33706	THRA//PDE2A//UBR5//BCL3//IL1B//TLR7//IL23A//TLR2//CSF3//TRIM40
GO:0009395	phospholipid catabolic process	Biological process	3	29	450	16119	3.70552	0.0461814	0.369789	1.33553	APOC1//ENPP2//PRKCD
GO:0010259	multicellular organismal aging	Biological process	3	29	450	16119	3.70552	0.0461814	0.369789	1.33553	GHRHR//TFCP2L1//EDN1
GO:1900449	regulation of glutamate receptor signaling pathway	Biological process	3	29	450	16119	3.70552	0.0461814	0.369789	1.33553	DLG4//NLGN3//CACNG3
GO:0070371	ERK1 and ERK2 cascade	Biological process	9	168	450	16119	1.91893	0.0463383	0.370503	1.33406	FGFR2//PTPRR//NTRK1//PRKCZ//RARA//CCL3//TEK//VEGFA//SEMA7A
GO:0001934	positive regulation of protein phosphorylation	Biological process	26	656	450	16119	1.4197	0.046426	0.370661	1.33324	NTRK1//IL1B//IRAK1//IRAK2//PXN//CXXC1//CCL2//TNFSF15//TNIK//IL23A//INHBA//VEGFA//CALCA//PRKCZ//MAD2L2//CSF3//TEK//ADCY4//IL24//EDN1//MST1R//TNK2//ITGA5//GPRC5B//C3//SEMA7A
GO:0072507	divalent inorganic cation homeostasis	Biological process	15	332	450	16119	1.61837	0.0465535	0.371137	1.33205	SLC24A4//CCL2//CCL3//CCL7//CCL8//CXCL12//STC1//SLC39A13//DLG4//EDN1//ITPR3//SAA1//CALCA//CNNM2//TGM2
GO:0001101	response to acid chemical	Biological process	13	276	450	16119	1.68717	0.0466666	0.371496	1.33099	SH3BP4//MMP2//MMP3//LAMTOR1//CPEB1//SLC22A6//RARA//EDN1//CCL2//GSN//NTRK1//TLR2//PDK4
GO:0090087	regulation of peptide transport	Biological process	10	195	450	16119	1.83692	0.0473582	0.375947	1.3246	IL1B//ITPR3//MARCKS//STX1A//SYT7//GPR68//SYTL4//GHRHR//SYBU//ILDR1
GO:0031100	organ regeneration	Biological process	4	49	450	16119	2.92408	0.0473955	0.375947	1.32426	PGF//CCL2//CXCL12//TEK
GO:0007088	regulation of mitosis	Biological process	7	118	450	16119	2.12492	0.0474322	0.375947	1.32393	MAD2L2//TEX14//FGFR2//EDN1//IL1A//IL1B//PKMYT1
GO:0001906	cell killing	Biological process	6	94	450	16119	2.28638	0.047804	0.378345	1.32054	MICA//IL23A//PVR//SLAMF7//ULBP3//NCR1
GO:0006921	cellular component disassembly involved in execution phase of apoptosis	Biological process	5	71	450	16119	2.52254	0.0481374	0.379882	1.31752	ACIN1//DSP//GSN//PRKCD//CASP8
GO:0031279	regulation of cyclase activity	Biological process	5	71	450	16119	2.52254	0.0481374	0.379882	1.31752	GHRHR//NTRK1//CALCA//GABBR2//PDZD3
GO:0055080	cation homeostasis	Biological process	21	509	450	16119	1.47784	0.0488333	0.381368	1.31128	EDN1//SLC24A4//CCL2//CCL3//CCL7//CCL8//CXCL12//STC1//TCIRG1//ACO1//ATP6V0A4//SLC39A13//PDK4//DLG4//ITPR3//SAA1//CALCA//CNNM2//TGM2//CFTR//SLC25A37
GO:0002281	macrophage activation involved in immune response	Biological process	2	13	450	16119	5.51077	0.0494996	0.381368	1.3054	TLR7//TLR2
GO:0002347	response to tumor cell	Biological process	2	13	450	16119	5.51077	0.0494996	0.381368	1.3054	MICA//PVR
GO:0003417	growth plate cartilage development	Biological process	2	13	450	16119	5.51077	0.0494996	0.381368	1.3054	STC1//RARA
GO:0007216	G-protein coupled glutamate receptor signaling pathway	Biological process	2	13	450	16119	5.51077	0.0494996	0.381368	1.3054	GRIK3//GRM6
GO:0042228	interleukin-8 biosynthetic process	Biological process	2	13	450	16119	5.51077	0.0494996	0.381368	1.3054	BCL3//TLR7
GO:0043252	sodium-independent organic anion transport	Biological process	2	13	450	16119	5.51077	0.0494996	0.381368	1.3054	SLCO4A1//SLC22A6
GO:0043568	positive regulation of insulin-like growth factor receptor signaling pathway	Biological process	2	13	450	16119	5.51077	0.0494996	0.381368	1.3054	GHRHR//IGFBP3
GO:0045086	positive regulation of interleukin-2 biosynthetic process	Biological process	2	13	450	16119	5.51077	0.0494996	0.381368	1.3054	IL1A//IL1B
GO:0048261	negative regulation of receptor-mediated endocytosis	Biological process	2	13	450	16119	5.51077	0.0494996	0.381368	1.3054	DLG4//APOC1
GO:0052173	response to defenses of other organism involved in symbiotic interaction	Biological process	2	13	450	16119	5.51077	0.0494996	0.381368	1.3054	TLR7//TLR2
GO:0052200	response to host defenses	Biological process	2	13	450	16119	5.51077	0.0494996	0.381368	1.3054	TLR7//TLR2
GO:0060142	regulation of syncytium formation by plasma membrane fusion	Biological process	2	13	450	16119	5.51077	0.0494996	0.381368	1.3054	OCSTAMP//MYOG
GO:0071625	vocalization behavior	Biological process	2	13	450	16119	5.51077	0.0494996	0.381368	1.3054	DLG4//NLGN3
GO:0072677	eosinophil migration	Biological process	2	13	450	16119	5.51077	0.0494996	0.381368	1.3054	CCL3//CCL7
GO:0075136	response to host	Biological process	2	13	450	16119	5.51077	0.0494996	0.381368	1.3054	TLR7//TLR2
GO:0018193	peptidyl-amino acid modification	Biological process	33	876	450	16119	1.34938	0.0495129	0.381368	1.30528	IL23A//KAT5//MBD3//PROZ//TTLL6//PRKCZ//MAPK13//RPS6KA2//PRKCD//TNK2//FGFR2//FGR//MATK//MST1R//NTRK1//PXN//TEK//TGM2//MGAT4B//MAN2A1//GFPT2//DCN//IL24//MAD2L2//CSF3//VEGFA//IL1B//GAPDH//SETDB1//IL22RA2//LEF1//ITGA5//GPRC5B
GO:0001667	ameboidal cell migration	Biological process	12	251	450	16119	1.71251	0.0497419	0.38248	1.30328	PAX3//LEF1//NRP2//EFNB2//VEGFA//EDN1//TEK//STC1//PTPRR//CALCA//MMP9//CXCL12
GO:1903035	negative regulation of response to wounding	Biological process	6	95	450	16119	2.26232	0.0498818	0.38248	1.30206	IL22RA2//NT5E//PRKCD//SAA1//TEK//IER3

## Sheet: CC_Control-VS-Active_Down
GO terms for Cellular Components: Control VS Active infection -Downregulated genes
#Column "GO.ID" stands for the ID of gene ontology term
#Column "Term" stands for the name of gene ontology term
#Column "Ontology" stands for the ontology of GOID belongs to
#Column "Count" stands for the number of DE genes associated with the listed GOID
#Column "Pop.Hits" stands for the number of background population genes associated with the listed GOID
#Column "List.Total" stands for the total number of DE genes
#Column "Pop.Total" stands for the total number of background population genes
#Column "Fold.Enrichment" stands for the Fold Enrichment value of the GOID, it equals (Count/Pop.Hits)/(List.Total/Pop.Total)
#Column "Pvalue" stands for the significance testing value of the GOID
#Column "FDR" stands for the false discovery rate of the GOID, using Benjamini & Hochberg (1995) method
#Column "Enrichment.Score" stands for the Enrichment Score value of the GOID, it equals (-log10(Pvalue))
#Column "GENES" stands for the DE genes associated with the GOID
GO.ID	Term	Ontology	Count	Pop.Hits	List.Total	Pop.Total	Fold.Enrichment	Pvalue	FDR	Enrichment.Score	GENES
GO:0005615	extracellular space	Cellular component	70	1212	487	17280	2.04932	6.70426e-09	4.43152e-06	8.17365	IGFBP3//IL23A//FCN2//GSN//C3//APOC1//SAA1//SAA2//INHBA//MICA//SPON1//IL24//CHIT1//VASN//IL22RA2//SEZ6//CSF3//DCN//EDN1//IL36B//GNL1//CXCL2//CXCL3//IL1A//IL1B//KRT83//KRT85//CCL3L3//MFGE8//MMP2//MMP3//MMP7//MMP9//MMP10//SERPINB2//PAM//GAL//ENPP2//GPRC5B//PGF//PLAU//PODXL//SULF2//PSPN//PRSS2//PTN//QSOX1//PTPRR//PVR//CCL2//CCL3//CCL4//CCL7//CCL8//CCL17//CCL18//CXCL6//CXCL5//CXCL12//BMP1//SLIT3//STC1…
GO:0044421	extracellular region part	Cellular component	137	3575	487	17280	1.35975	4.44987e-05	0.0147068	4.35165	SPON1//COL9A3//DCN//MMP1//MMP2//MMP3//MMP7//MMP9//MMP10//PI3//BMP1//VEGFA//MMP20//EFEMP2//RUNX1//PAPLN//MICA//IL24//CHIT1//VASN//IL22RA2//SEZ6//CSF3//EDN1//IL36B//GNL1//CXCL2//CXCL3//IGFBP3//IL1A//IL1B//KRT83//KRT85//CCL3L3//MFGE8//SERPINB2//PAM//GAL//ENPP2//GPRC5B//PGF//PLAU//PODXL//SULF2//PSPN//PRSS2//PTN//QSOX1//PTPRR//PVR//CCL2//CCL3//CCL4//CCL7//CCL8//CCL17//CCL18//CXCL6//CXCL5//CXCL12//SLIT…
GO:0005576	extracellular region	Cellular component	155	4330	487	17280	1.27016	0.000382473	0.0842715	3.4174	SPON1//COL9A3//DCN//MMP1//MMP2//MMP3//MMP7//MMP9//MMP10//PI3//BMP1//VEGFA//MMP20//EFEMP2//RUNX1//PAPLN//MICA//IL24//CHIT1//VASN//IL22RA2//SEZ6//CSF3//EDN1//IL36B//GNL1//CXCL2//CXCL3//IGFBP3//IL1A//IL1B//KRT83//KRT85//CCL3L3//MFGE8//SERPINB2//PAM//GAL//ENPP2//GPRC5B//PGF//PLAU//PODXL//SULF2//PSPN//PRSS2//PTN//QSOX1//PTPRR//PVR//CCL2//CCL3//CCL4//CCL7//CCL8//CCL17//CCL18//CXCL6//CXCL5//CXCL12//SLIT…
GO:0005886	plasma membrane	Cellular component	159	4570	487	17280	1.23451	0.00119352	0.19723	2.92317	ITGA5//MFGE8//SLAMF7//CXCL12//TLR2//SEMA7A//CD48//GEM//PTPN7//CFTR//DSP//ANK1//CD46//CNNM2//TEK//SLC7A6//SLC22A6//NAALADL1//TCIRG1//ATP6V0A4//PODXL//PRKCZ//STC1//CA4//SGCD//DYSF//LAT//ULBP3//MICA//CNGA3//APCDD1//EFNB2//FGFR2//GABRB3//KCNMB3//DLL1//GRIK1//GRIK3//GRM6//ITPR3//KCNJ15//TM4SF1//MST1R//MTNR1A//ATP2B1//NTRK1//OPCML//ENPP2//NLGN3//RHCE//SLC12A4//SLC20A1//VAMP1//BTN1A1//TRO//GPR68//TM4SF5…
GO:0042995	cell projection	Cellular component	60	1451	487	17280	1.46723	0.00169421	0.218242	2.77103	GSN//ITGA5//PODXL//ACTN1//CFTR//TEK//ITPR3//MYO1B//PDZD3//IFT46//AHCY//PAM//STX1A//VAMP1//CASP8//GABBR2//RAB3IP//TIAM2//INPPL1//PXN//DYSF//RSPH9//TNK2//ZFYVE27//GRIK3//NTRK1//PDE2A//NRP2//CNGA3//ADCY4//GRIK1//GRM6//KCND1//KCNJ14//NUMA1//RARA//RPL28//CPEB1//DLG4//SEZ6//OPHN1//MYL7//LRRC4B//TBCC//FGR//SH3YL1//PDE4A//AIF1L//ATP6V0A4//CA4//WDR34//ANK1//TTLL6//CALCA//PRKCZ//DLGAP1//GRB7//TLR2//FERMT3/…
GO:0036477	somatodendritic compartment	Cellular component	27	524	487	17280	1.8283	0.00198102	0.218242	2.70311	TNK2//ZFYVE27//CNGA3//ADCY4//GRIK1//GRIK3//GRM6//KCND1//KCNJ14//NTRK1//NUMA1//PDE2A//RARA//RPL28//CPEB1//SEZ6//TBX21//ITPR3//GAL//CCL2//CALCA//DLG4//OPHN1//MYL7//ACTN1//PRKCZ//PAM
GO:0071944	cell periphery	Cellular component	159	4668	487	17280	1.2086	0.00303631	0.254155	2.51765	TNK2//TCIRG1//CACNG3//SEMA4B//CFTR//DNAJB4//PTP4A3//VASN//MRGPRX4//OR5P2//RXFP2//SLC24A4//SEZ6//CDAN1//DLG4//DSP//EFNB2//ADCY4//FGFR2//FGR//CD93//ACIN1//PSD4//ALOX15B//GABRB3//GAPDH//RGS17//GHRHR//LAT//KCNMB3//ARRDC2//SLCO4A1//DLL1//ANK1//ATP11C//ILDR1//GRB7//GRIK1//GRIK3//ANKRD11//GRM6//OR6S1//INPPL1//IRAK1//IRAK2//ITGA5//ITGAX//ITPR3//KCND1//KCNJ14//KCNJ15//OR52E8//OR6M1//OR7A10//MARCKS//CD46//…
GO:0030425	dendrite	Cellular component	20	360	487	17280	1.97125	0.00317891	0.254155	2.49772	DLG4//GRIK3//SEZ6//OPHN1//MYL7//ACTN1//TNK2//ZFYVE27//CNGA3//ADCY4//GRIK1//GRM6//KCND1//KCNJ14//NTRK1//NUMA1//PDE2A//RARA//RPL28//CPEB1
GO:0044297	cell body	Cellular component	20	365	487	17280	1.94425	0.00371099	0.254155	2.43051	TNK2//SEZ6//TBX21//ITPR3//KCND1//KCNJ14//NTRK1//NUMA1//GAL//RARA//CCL2//CALCA//PRKCZ//CNGA3//GRIK3//PAM//PODXL//RPL28//TLR2//CASP8
GO:0030054	cell junction	Cellular component	45	1060	487	17280	1.50633	0.00398882	0.254155	2.39916	LAT//ITGA5//PIK3R1//PRKCD//PRKCH//PRKCZ//TEK//DSP//TNK2//WTIP//ESAM//ACTN1//PODXL//ZNF384//EFNB2//GRB7//GSN//MARCKS//CD46//PLAU//PVR//PXN//AFAP1//RPL12//PDLIM2//TGM2//AIF1L//CD99L2//PDZD3//DLG4//PSD4//GABRB3//GRIK1//GRIK3//ICA1//OPHN1//NLGN3//CPEB1//STX1A//VAMP1//FERMT3//SYT7//DLGAP1//LRRC4B//GABBR2
GO:0044459	plasma membrane part	Cellular component	81	2165	487	17280	1.32752	0.00445634	0.254155	2.35102	LAT//ULBP3//CD48//MICA//TCIRG1//CNGA3//APCDD1//EFNB2//FGFR2//GABRB3//KCNMB3//DLL1//GRIK1//GRIK3//GRM6//ITPR3//KCNJ15//TM4SF1//CD46//MST1R//MTNR1A//ATP2B1//NTRK1//OPCML//ENPP2//PODXL//NLGN3//RHCE//SLC12A4//SLC20A1//VAMP1//BTN1A1//TEK//TLR2//TRO//GPR68//TM4SF5//SLC7A6//CD163//SLC22A6//NCR1//GABBR2//TNFSF15//ITGA5//ITGAX//CACNG3//KCNIP2//KCND1//KCNJ14//DLG4//MFGE8//SLAMF7//CXCL12//SEMA7A//GEM//PTPN7…
GO:0043235	receptor complex	Cellular component	16	272	487	17280	2.08721	0.004614	0.254155	2.33592	NRP2//ITGA5//ITGAX//DLG4//TLR2//IRAK1//CACNG3//GRIK1//GRIK3//GABRB3//GABBR2//ITPR3//MTNR1A//NTRK1//TLR7//GPR61
GO:0009986	cell surface	Cellular component	30	645	487	17280	1.65035	0.00517007	0.262878	2.2865	ITGA5//MFGE8//SLAMF7//CXCL12//TLR2//SEMA7A//CD48//CA4//MICA//CFTR//VASN//FGFR2//CD93//GHRHR//ITGAX//CD46//MST1R//NT5E//NTRK1//PAM//GPRC5B//PLAU//NLGN3//SULF2//PVR//RARA//VAMP1//TEK//TFPI//VEGFA
GO:0005912	adherens junction	Cellular component	22	435	487	17280	1.79452	0.00617773	0.291677	2.20917	DSP//ACTN1//ZNF384//EFNB2//GRB7//GSN//ITGA5//MARCKS//CD46//PLAU//PVR//PXN//AFAP1//RPL12//PDLIM2//TEK//TGM2//AIF1L//CD99L2//TNK2//WTIP//ESAM
GO:0015629	actin cytoskeleton	Cellular component	20	389	487	17280	1.8243	0.00740261	0.326208	2.13061	FERMT3//MYO1B//TEK//AIF1L//MYL7//BMF//STX1A//MYH15//MST1R//PXN//CALD1//APBB3//FGR//ARHGAP35//GSN//FAM101B//MARCKS//OPHN1//PDLIM2//SORBS2
GO:0043005	neuron projection	Cellular component	32	726	487	17280	1.56397	0.00851691	0.351855	2.06972	TNK2//ZFYVE27//GRIK3//NTRK1//PDE2A//NRP2//CNGA3//ADCY4//GRIK1//GRM6//KCND1//KCNJ14//NUMA1//RARA//RPL28//CPEB1//TIAM2//DLG4//LRRC4B//SEZ6//OPHN1//MYL7//ACTN1//ANK1//CALCA//PRKCZ//AHCY//PAM//STX1A//VAMP1//CASP8//GABBR2
GO:0070161	anchoring junction	Cellular component	22	453	487	17280	1.72321	0.00969421	0.376934	2.01349	TNK2//WTIP//ESAM//DSP//ACTN1//ZNF384//EFNB2//GRB7//GSN//ITGA5//MARCKS//CD46//PLAU//PVR//PXN//AFAP1//RPL12//PDLIM2//TEK//TGM2//AIF1L//CD99L2
GO:0060076	excitatory synapse	Cellular component	3	18	487	17280	5.91376	0.0132464	0.459554	1.8779	DLG4//FGFR2//NLGN3
GO:0097481	neuronal postsynaptic density	Cellular component	3	18	487	17280	5.91376	0.0132464	0.459554	1.8779	DLG4//GRIK1//DLGAP1
GO:0031226	intrinsic component of plasma membrane	Cellular component	51	1324	487	17280	1.36677	0.0140442	0.459554	1.8525	ULBP3//CD48//MICA//TCIRG1//CNGA3//APCDD1//EFNB2//FGFR2//GABRB3//KCNMB3//DLL1//GRIK1//GRIK3//GRM6//ITPR3//KCNJ15//TM4SF1//CD46//MST1R//MTNR1A//ATP2B1//NTRK1//OPCML//ENPP2//PODXL//NLGN3//RHCE//SLC12A4//SLC20A1//VAMP1//BTN1A1//TEK//TLR2//TRO//GPR68//TM4SF5//SLC7A6//CD163//SLC22A6//NCR1//GABBR2//TNFSF15//CA4//ITGA5//ITGAX//KCNIP2//KCND1//KCNJ14//DLG4//IRAK1//CACNG3
GO:0097458	neuron part	Cellular component	37	903	487	17280	1.45388	0.0146	0.459554	1.83565	AHCY//PAM//STX1A//VAMP1//CASP8//GABBR2//TNK2//TIAM2//ZFYVE27//DLG4//GRIK3//CNGA3//GRIK1//GRM6//PDE2A//LRRC4B//SEZ6//TBX21//ITPR3//KCND1//KCNJ14//NTRK1//NUMA1//GAL//RARA//CCL2//CALCA//DLGAP1//NRP2//ADCY4//RPL28//CPEB1//ANK1//OPHN1//PRKCZ//MYL7//ACTN1
GO:0005887	integral component of plasma membrane	Cellular component	49	1271	487	17280	1.36793	0.0156918	0.471466	1.80433	ITGA5//ITGAX//KCNMB3//KCNIP2//KCND1//KCNJ14//DLG4//IRAK1//CACNG3//GRIK1//GRIK3//GABBR2//MICA//TCIRG1//CNGA3//APCDD1//EFNB2//FGFR2//GABRB3//DLL1//GRM6//ITPR3//KCNJ15//TM4SF1//CD46//MST1R//MTNR1A//ATP2B1//NTRK1//OPCML//ENPP2//PODXL//NLGN3//RHCE//SLC12A4//SLC20A1//VAMP1//BTN1A1//TEK//TLR2//TRO//GPR68//TM4SF5//SLC7A6//CD163//SLC22A6//NCR1//CD48//TNFSF15
GO:0005925	focal adhesion	Cellular component	18	369	487	17280	1.73086	0.0174843	0.502485	1.75735	ZNF384//EFNB2//GRB7//GSN//ITGA5//MARCKS//CD46//PLAU//PVR//PXN//AFAP1//RPL12//PDLIM2//TEK//TGM2//AIF1L//CD99L2//ACTN1
GO:0005924	cell-substrate adherens junction	Cellular component	18	374	487	17280	1.70772	0.0197326	0.518633	1.70482	ZNF384//EFNB2//GRB7//GSN//ITGA5//MARCKS//CD46//PLAU//PVR//PXN//AFAP1//RPL12//PDLIM2//TEK//TGM2//AIF1L//CD99L2//ACTN1
GO:0043025	neuronal cell body	Cellular component	16	321	487	17280	1.7686	0.0202299	0.518633	1.69401	PRKCZ//CNGA3//GRIK3//PAM//TNK2//SEZ6//TBX21//ITPR3//KCND1//KCNJ14//NTRK1//NUMA1//GAL//RARA//CCL2//CALCA
GO:0042734	presynaptic membrane	Cellular component	5	56	487	17280	3.16808	0.0204775	0.518633	1.68872	GRIK1//GRIK3//GRM6//PDE2A//LRRC4B
GO:0030055	cell-substrate junction	Cellular component	18	377	487	17280	1.69413	0.0211847	0.518633	1.67398	ZNF384//EFNB2//GRB7//GSN//ITGA5//MARCKS//CD46//PLAU//PVR//PXN//AFAP1//RPL12//PDLIM2//TEK//TGM2//AIF1L//CD99L2//ACTN1
GO:0031012	extracellular matrix	Cellular component	19	408	487	17280	1.65237	0.0229209	0.53092	1.63977	SPON1//COL9A3//DCN//MMP1//MMP2//MMP3//MMP7//MMP9//MMP10//PI3//BMP1//VEGFA//MMP20//EFEMP2//RUNX1//PAPLN//FGFR2//MFGE8//PRSS2
GO:0045202	synapse	Cellular component	24	550	487	17280	1.54833	0.023293	0.53092	1.63277	DLG4//FGFR2//NLGN3//SYTL4//CPEB1//ICA1//STX1A//VAMP1//SYT7//GRIK1//GRIK3//GRM6//PDE2A//LRRC4B//OPHN1//CALCA//GABRB3//ANK1//DLGAP1//GABBR2//SEMA4B//DTNB//DLGAP4//ITGA5
GO:0005578	proteinaceous extracellular matrix	Cellular component	16	333	487	17280	1.70487	0.0272712	0.600876	1.5643	EFEMP2//RUNX1//PAPLN//SPON1//COL9A3//DCN//MMP1//MMP2//MMP3//MMP7//MMP9//MMP10//PI3//BMP1//VEGFA//MMP20
GO:0044433	cytoplasmic vesicle part	Cellular component	22	503	487	17280	1.55192	0.028363	0.604771	1.54725	CD46//TNK2//CFTR//PHLDA1//SNX19//GPRC5B//DYSF//ICA1//STX1A//VAMP1//SYT7//CA4//SYTL4//PAM//CACNG3//DLG4//CD163//SAA1//TCIRG1//ATP6V0A4//VEGFA//ACTN1
GO:0031252	cell leading edge	Cellular component	15	309	487	17280	1.72245	0.029484	0.609029	1.53041	GSN//ITGA5//PODXL//ACTN1//RAB3IP//TIAM2//INPPL1//PXN//DYSF//ANK1//FGR//SH3YL1//PDE4A//AIF1L//PRKCZ
GO:0033179	proton-transporting V-type ATPase, V0 domain	Cellular component	2	10	487	17280	7.09651	0.0307064	0.615058	1.51277	TCIRG1//ATP6V0A4
GO:0034364	high-density lipoprotein particle	Cellular component	3	25	487	17280	4.25791	0.0323056	0.628058	1.49072	APOC1//SAA1//SAA2
GO:0070603	SWI/SNF superfamily-type complex	Cellular component	5	64	487	17280	2.77207	0.0341184	0.64435	1.46701	SMARCA1//NCR1//NACC2//MBD3//KAT5
GO:0044456	synapse part	Cellular component	18	402	487	17280	1.58877	0.0366657	0.673223	1.43574	DLG4//SYTL4//CPEB1//ICA1//STX1A//VAMP1//SYT7//GRIK3//OPHN1//CALCA//GRIK1//DLGAP1//GRM6//PDE2A//LRRC4B//GABRB3//ANK1//GABBR2
GO:0005903	brush border	Cellular component	5	66	487	17280	2.68807	0.0382329	0.679991	1.41756	ATP6V0A4//CA4//ITPR3//MYO1B//PDZD3
GO:0031410	cytoplasmic vesicle	Cellular component	40	1065	487	17280	1.33268	0.0390918	0.679991	1.40791	FGFR2//CD93//SYBU//VIPAS39//LRBA//PRG2//GHRHR//IL1B//GAL//STX1A//VEGFA//SYTL4//NLGN3//DLG4//BMF//SYT7//TLR7//TNK2//SH3BP4//EPN3//AHCY//ICA1//CA4//PAM//CACNG3//VAMP1//CD163//SAA1//CFTR//PHLDA1//SNX19//GPRC5B//DYSF//ACTN1//TCIRG1//ATP6V0A4//CD46//ARRDC2//DLL1//NTRK1
GO:0005856	cytoskeleton	Cellular component	66	1902	487	17280	1.23126	0.0432471	0.69341	1.36404	DSP//ANK1//APBB3//FGR//ARHGAP35//GSN//FAM101B//MARCKS//OPHN1//PDLIM2//CALD1//AIF1L//SORBS2//ZNF263//GAPDH//STRBP//MFN2//DLG4//FERMT3//MYO1B//TEK//MYL7//BMF//STX1A//PRKCZ//CASP8//MAD2L2//NUMA1//PINX1//RPS6KA2//KIF3C//KIF26B//TRIM54//KIF17//TBCC//PXN//MST1R//RAB3IP//IFT46//TSEN2//SYTL4//PDE4DIP//WDR34//RANBP10//CPEB1//MYH15//TTLL6//KRT83//KRT85//GEM//GRIK1//DLGAP1//TBCEL//RSPH9//TNIK//ALOX15B//INPP…
GO:0044463	cell projection part	Cellular component	28	707	487	17280	1.40525	0.0446083	0.69341	1.35058	TNK2//TIAM2//ZFYVE27//RAB3IP//TTLL6//IFT46//WDR34//SEZ6//DLG4//OPHN1//MYL7//ACTN1//GRIK1//DLGAP1//ATP6V0A4//CA4//PODXL//FGR//SH3YL1//ITGA5//PDE4A//AIF1L//GRIK3//ANK1//CALCA//PRKCZ//RSPH9//CNGA3
GO:0016023	cytoplasmic membrane-bounded vesicle	Cellular component	37	983	487	17280	1.33556	0.0448211	0.69341	1.34852	PRG2//GHRHR//IL1B//GAL//STX1A//VEGFA//SYTL4//NLGN3//DLG4//TNK2//CFTR//PHLDA1//SNX19//GPRC5B//DYSF//BMF//SYT7//SH3BP4//EPN3//AHCY//TLR7//ICA1//CA4//PAM//CACNG3//VAMP1//CD163//SAA1//ACTN1//TCIRG1//ATP6V0A4//CD46//FGFR2//CD93//SYBU//VIPAS39//LRBA
GO:0031228	intrinsic component of Golgi membrane	Cellular component	4	48	487	17280	2.95688	0.0457871	0.69341	1.33926	QSOX1//ST3GAL1//SLC39A13//CHST2
GO:0030016	myofibril	Cellular component	10	193	487	17280	1.83847	0.0471927	0.69341	1.32613	MMP2//CMYA5//MYL7//ANK1//TRIM54//SORBS2//ACTN1//MYH15//CALD1//PDE4DIP
GO:0030659	cytoplasmic vesicle membrane	Cellular component	17	387	487	17280	1.55866	0.0480678	0.69341	1.31815	ICA1//CA4//SYTL4//PAM//CACNG3//DLG4//VAMP1//CD163//TCIRG1//ATP6V0A4//CD46//TNK2//CFTR//PHLDA1//SNX19//GPRC5B//DYSF
GO:0008328	ionotropic glutamate receptor complex	Cellular component	4	49	487	17280	2.89653	0.0487917	0.69341	1.31165	CACNG3//DLG4//GRIK1//GRIK3

## Sheet: MF_Control-VS-Active_Down
GO terms for Molecular Functions: Control VS Active infection - Downregulated genes
#Column "GO.ID" stands for the ID of gene ontology term
#Column "Term" stands for the name of gene ontology term
#Column "Ontology" stands for the ontology of GOID belongs to
#Column "Count" stands for the number of DE genes associated with the listed GOID
#Column "Pop.Hits" stands for the number of background population genes associated with the listed GOID
#Column "List.Total" stands for the total number of DE genes
#Column "Pop.Total" stands for the total number of background population genes
#Column "Fold.Enrichment" stands for the Fold Enrichment value of the GOID, it equals (Count/Pop.Hits)/(List.Total/Pop.Total)
#Column "Pvalue" stands for the significance testing value of the GOID
#Column "FDR" stands for the false discovery rate of the GOID, using Benjamini & Hochberg (1995) method
#Column "Enrichment.Score" stands for the Enrichment Score value of the GOID, it equals (-log10(Pvalue))
#Column "GENES" stands for the DE genes associated with the GOID
GO.ID	Term	Ontology	Count	Pop.Hits	List.Total	Pop.Total	Fold.Enrichment	Pvalue	FDR	Enrichment.Score	GENES
GO:0008009	chemokine activity	Molecular function	13	46	456	15711	9.73699	3.72076e-10	2.19316e-07	9.42937	CXCL2//CXCL3//CCL3L3//CCL2//CCL3//CCL4//CCL7//CCL8//CCL17//CCL18//CXCL6//CXCL5//CXCL12
GO:0005126	cytokine receptor binding	Molecular function	27	225	456	15711	4.13447	4.22573e-10	2.19316e-07	9.3741	TNFSF15//CSF3//IL36B//IL1A//IL1B//IRAK1//TRAF1//CASP8//BRE//NTRK1//PIK3R1//VEGFA//CXCL2//CXCL3//CCL3L3//CCL2//CCL3//CCL4//CCL7//CCL8//CCL17//CCL18//CXCL6//CXCL5//CXCL12//ITGA5//IL23A
GO:0005125	cytokine activity	Molecular function	25	210	456	15711	4.10166	2.24284e-09	7.76022e-07	8.6492	CXCL2//CXCL3//CCL3L3//CCL2//CCL3//CCL4//CCL7//CCL8//CCL17//CCL18//CXCL6//CXCL5//CXCL12//IL24//CSF3//EDN1//IL36B//IL1A//IL1B//INHBA//IL23A//BMP1//VEGFA//GDF15//TNFSF15
GO:0042379	chemokine receptor binding	Molecular function	13	56	456	15711	7.99824	5.30312e-09	1.37616e-06	8.27547	CXCL2//CXCL3//CCL3L3//CCL2//CCL3//CCL4//CCL7//CCL8//CCL17//CCL18//CXCL6//CXCL5//CXCL12
GO:0001664	G-protein coupled receptor binding	Molecular function	20	222	456	15711	3.10396	7.67486e-06	0.0015933	5.11493	CXCL2//CXCL3//CCL3L3//CCL2//CCL3//CCL4//CCL7//CCL8//CCL17//CCL18//CXCL6//CXCL5//CXCL12//DLG4//EDN1//C3//CALCA//GAL//GPRC5B//SAA1
GO:0005102	receptor binding	Molecular function	62	1288	456	15711	1.6585	5.14847e-05	0.00890686	4.28832	GPRC5B//SAA1//PIK3R1//DLL1//TNFSF15//IL24//CSF3//EDN1//IL36B//IL1A//IL1B//INHBA//IL23A//CCL4//BMP1//VEGFA//GDF15//IRAK1//TNK2//ITGA5//TRAF1//CASP8//BRE//NTRK1//MFGE8//PXN//FERMT3//SEMA7A//ACTN1//CGB2//STC1//CALCA//GAL//CXCL2//CXCL3//CCL3L3//CCL2//CCL3//CCL7//CCL8//CCL17//CCL18//CXCL6//CXCL5//CXCL12//FGF14//PGF//PSPN//PTN//LEF1//DLG4//C3//FGR//OPHN1//MICA//ULBP3//EFNB2//SLIT3//KAT5//AGXT//RARA//LR…
GO:0048020	CCR chemokine receptor binding	Molecular function	5	17	456	15711	10.1335	9.3393e-05	0.0138488	4.02969	CCL3//CCL4//CCL7//CCL2//CCL17
GO:0008201	heparin binding	Molecular function	12	139	456	15711	2.97444	0.000738101	0.0957686	3.13188	FGF14//FGFR2//PGF//PRG2//PTN//SAA1//CCL2//CCL7//CCL8//CXCL6//VEGFA//NRP2
GO:0004697	protein kinase C activity	Molecular function	4	16	456	15711	8.61349	0.000965631	0.111369	3.01519	CCL3//PRKCD//PRKCH//PRKCZ
GO:0005539	glycosaminoglycan binding	Molecular function	14	187	456	15711	2.57944	0.00113938	0.116446	2.94333	FGF14//FGFR2//PGF//PRG2//PTN//SAA1//CCL2//CCL7//CCL8//CXCL6//VEGFA//NRP2//TLR2//DCN
GO:0005149	interleukin-1 receptor binding	Molecular function	4	17	456	15711	8.10681	0.00123401	0.116446	2.90868	IL36B//IL1A//IL1B//IRAK1
GO:0005515	protein binding	Molecular function	275	8384	456	15711	1.13011	0.0014388	0.124456	2.842	TSNARE1//STX1A//RECQL5//MAD2L2//GPRC5B//SAA1//FGR//CD46//CD93//IGFBP3//VEGFA//POLG//MYH15//GSN//INPPL1//OPHN1//MICAL3//AFAP1//CALD1//PIK3R1//SH2D3C//LAT//GRB7//SH3BGR//SH2D2A//DSP//MARCKS//AGXT//PSPN//RARA//CCL2//CCL17//CXCL12//C3//CALCA//LRRC4B//TNFSF15//DLL1//IL24//CSF3//EDN1//IL36B//IL1A//IL1B//INHBA//IL23A//CCL4//BMP1//GDF15//IRAK1//TNK2//ITGA5//TRAF1//CASP8//BRE//NTRK1//MFGE8//PXN//FERMT3//S…
GO:0030674	protein binding, bridging	Molecular function	11	133	456	15711	2.84957	0.00171654	0.137059	2.76535	PIK3R1//SH2D3C//LAT//GRB7//SH3BGR//SH2D2A//ANK1//SORBS2//DSP//BCL3//STX1A
GO:1901681	sulfur compound binding	Molecular function	14	204	456	15711	2.36449	0.0025786	0.191185	2.58862	ACBD4//FGF14//FGFR2//PGF//PRG2//PTN//SAA1//CCL2//CCL7//CCL8//CXCL6//VEGFA//NRP2//CHST15
GO:0060090	binding, bridging	Molecular function	11	143	456	15711	2.6503	0.0030377	0.20566	2.51746	PIK3R1//SH2D3C//LAT//GRB7//SH3BGR//SH2D2A//ANK1//SORBS2//DSP//BCL3//STX1A
GO:0004222	metalloendopeptidase activity	Molecular function	9	104	456	15711	2.98159	0.00325079	0.20566	2.48801	MMP1//MMP2//MMP3//MMP7//MMP9//MMP10//BMP1//PAPLN//MMP20
GO:0043560	insulin receptor substrate binding	Molecular function	3	11	456	15711	9.39653	0.00336823	0.20566	2.4726	PIK3R1//PRKCD//PRKCZ
GO:0016769	transferase activity, transferring nitrogenous groups	Molecular function	4	23	456	15711	5.99199	0.00400093	0.230721	2.39784	GFPT2//AGXT//CCBL1//GAPDH
GO:0019838	growth factor binding	Molecular function	9	115	456	15711	2.6964	0.00630332	0.339536	2.20043	IGFBP3//FGFR2//NTRK1//VASN//GHRHR//RHBDF1//TEK//RHBDF2//NRP2
GO:0042562	hormone binding	Molecular function	6	58	456	15711	3.5642	0.00654212	0.339536	2.18428	RXFP2//GHRHR//INHBA//PIK3R1//THRA//MTNR1A
GO:0005488	binding	Molecular function	385	12580	456	15711	1.05443	0.00914713	0.45213	2.03872	ACBD4//TSNARE1//STX1A//DAZL//ACIN1//RBM12B//NT5E//DAZ4//PTBP1//CELF6//CPEB1//SNRNP70//RBM42//SYNJ1//PEX5//BRE//GEM//ATP11C//RPS6KA2//ITPR3//RARA//RUNX1//MYOG//LEF1//BCL6//CREB3L3//NR1I3//ARID3B//NACC2//MEOX1//MBD3//RECQL5//MAD2L2//GPRC5B//SAA1//FGR//MFGE8//CD46//CD93//PNP//SLC28A3//IGFBP3//VEGFA//POLG//THRA//TDRD9//ENPP2//TSEN2//ZNF503//ZSCAN30//ZNF263//KLF8//ZNF488//ZNF491//ZFP28//ZNF785//PHC2//…
GO:0005164	tumor necrosis factor receptor binding	Molecular function	4	30	456	15711	4.59386	0.0105572	0.498109	1.97645	TRAF1//CASP8//BRE//TNFSF15
GO:0035591	signaling adaptor activity	Molecular function	6	65	456	15711	3.18036	0.0112771	0.508942	1.9478	PIK3R1//SH2D3C//LAT//GRB7//SH3BGR//SH2D2A
GO:0005509	calcium ion binding	Molecular function	30	676	456	15711	1.52902	0.0140743	0.566202	1.85157	CLGN//DTNB//FCN2//CD93//ALOX15B//DLL1//GSN//EFEMP2//KCNIP2//MMP1//MMP3//MMP10//PAM//ENPP2//MCTP2//SULF2//PRSS2//PCDH19//MYL7//BMP1//SLIT3//EGFL8//CAPS//DYSF//AIF1L//RUNX1//ACTN1//PROZ//SYT7//MMP20
GO:0090079	translation regulator activity, nucleic acid binding	Molecular function	3	18	456	15711	5.74232	0.0143289	0.566202	1.84379	RARA//CPEB1//DAZL
GO:0005070	SH3/SH2 adaptor activity	Molecular function	5	50	456	15711	3.44539	0.0146098	0.566202	1.83536	SH2D3C//LAT//GRB7//SH3BGR//SH2D2A
GO:0017046	peptide hormone binding	Molecular function	4	33	456	15711	4.17624	0.0147278	0.566202	1.83186	PIK3R1//RXFP2//GHRHR//INHBA
GO:0004713	protein tyrosine kinase activity	Molecular function	9	137	456	15711	2.2634	0.0184932	0.661928	1.73299	NTRK1//TEK//TNK2//FGR//MATK//PRKCD//FGFR2//MST1R//NRP2
GO:0015079	potassium ion transmembrane transporter activity	Molecular function	9	137	456	15711	2.2634	0.0184932	0.661928	1.73299	KCNJ14//KCNJ15//KCNE3//CNGA3//KCNIP2//KCND1//KCNK13//SLC24A4//KCNMB3
GO:0008083	growth factor activity	Molecular function	10	161	456	15711	2.14	0.0191687	0.663237	1.71741	CSF3//FGF14//INHBA//PGF//PSPN//PTN//CXCL12//BMP1//VEGFA//GDF15
GO:0005267	potassium channel activity	Molecular function	8	117	456	15711	2.35583	0.0206792	0.689046	1.68447	KCNJ14//KCNJ15//KCNE3//CNGA3//KCNIP2//KCND1//KCNMB3//KCNK13
GO:0008483	transaminase activity	Molecular function	3	21	456	15711	4.92199	0.0219062	0.689046	1.65943	GFPT2//AGXT//CCBL1
GO:0050839	cell adhesion molecule binding	Molecular function	10	165	456	15711	2.08812	0.022311	0.689046	1.65148	ITGA5//MFGE8//PXN//FERMT3//SEMA7A//ACTN1//CD46//DSP//NLGN3//PVR
GO:0070851	growth factor receptor binding	Molecular function	8	119	456	15711	2.31623	0.0226375	0.689046	1.64517	CSF3//IL36B//IL1A//IL1B//IRAK1//TNK2//ITGA5//VEGFA
GO:0015459	potassium channel regulator activity	Molecular function	4	38	456	15711	3.62673	0.023734	0.689046	1.62463	KCNE3//KCNMB3//KCNIP2//PRKCZ
GO:0016247	channel regulator activity	Molecular function	7	98	456	15711	2.461	0.0238976	0.689046	1.62165	PDZD3//KCNE3//KCNMB3//KCNIP2//PRKCZ//STX1A//CFTR
GO:0005048	signal sequence binding	Molecular function	3	22	456	15711	4.69827	0.0248312	0.696615	1.605	PEX5//BRE//KCNIP2
GO:0004114	3',5'-cyclic-nucleotide phosphodiesterase activity	Molecular function	3	24	456	15711	4.30674	0.031279	0.8235	1.50475	PDE4A//PDE7A//PDE2A
GO:0005217	intracellular ligand-gated ion channel activity	Molecular function	3	24	456	15711	4.30674	0.031279	0.8235	1.50475	ITPR3//CNGA3//CFTR
GO:0005172	vascular endothelial growth factor receptor binding	Molecular function	2	10	456	15711	6.89079	0.0324186	0.8235	1.48921	VEGFA//ITGA5
GO:0032813	tumor necrosis factor receptor superfamily binding	Molecular function	4	42	456	15711	3.28133	0.0329001	0.8235	1.4828	TNFSF15//TRAF1//CASP8//BRE
GO:0004112	cyclic-nucleotide phosphodiesterase activity	Molecular function	3	25	456	15711	4.13447	0.0347997	0.8235	1.45842	PDE4A//PDE7A//PDE2A
GO:0004672	protein kinase activity	Molecular function	25	585	456	15711	1.47239	0.0350323	0.8235	1.45553	TNK2//TNIK//MKNK2//IRAK1//LIMK2//PDK4//PRKCD//PRKCZ//MAPK13//RPS6KA2//PKMYT1//MAP4K4//PRKCH//CCL3//FGFR2//FGR//MATK//TEK//NTRK1//MST1R//NRP2//IRAK2//TEX14//CCL2//CCL8
GO:0008237	metallopeptidase activity	Molecular function	10	180	456	15711	1.91411	0.037438	0.8235	1.42669	MMP1//MMP2//MMP3//MMP7//MMP9//MMP10//BMP1//PAPLN//MMP20//NAALADL1
GO:0004714	transmembrane receptor protein tyrosine kinase activity	Molecular function	5	64	456	15711	2.69171	0.0379509	0.8235	1.42078	FGFR2//MST1R//NRP2//NTRK1//TEK
GO:0005249	voltage-gated potassium channel activity	Molecular function	6	86	456	15711	2.40376	0.0388741	0.8235	1.41034	KCNJ14//KCNJ15//KCNIP2//KCND1//KCNE3//CNGA3
GO:0004115	3',5'-cyclic-AMP phosphodiesterase activity	Molecular function	2	11	456	15711	6.26435	0.0388743	0.8235	1.41034	PDE4A//PDE7A
GO:0017166	vinculin binding	Molecular function	2	11	456	15711	6.26435	0.0388743	0.8235	1.41034	PXN//ACTN1
GO:0060229	lipase activator activity	Molecular function	2	11	456	15711	6.26435	0.0388743	0.8235	1.41034	CCL3//CCL8
GO:0004715	non-membrane spanning protein tyrosine kinase activity	Molecular function	4	45	456	15711	3.06257	0.0409554	0.850234	1.38769	TNK2//FGR//MATK//PRKCD
GO:0008066	glutamate receptor activity	Molecular function	3	27	456	15711	3.82822	0.0424259	0.853543	1.37237	GRIK3//GRM6//GRIK1
GO:0019904	protein domain specific binding	Molecular function	24	568	456	15711	1.4558	0.0427594	0.853543	1.36897	ZNF384//INPPL1//SH3BGR//SH2D2A//CFTR//DLG4//PDE2A//CASP8//TNK2//PXN//LEF1//MEOX1//PAX3//EPN3//ICA1//IL1B//PRKCZ//RARA//STX1A//TGM2//THRA//TRIM11//SORBS2//ACTN1
GO:0004559	alpha-mannosidase activity	Molecular function	2	12	456	15711	5.74232	0.0457701	0.863807	1.33942	MAN2A1//MAN2C1
GO:0004859	phospholipase inhibitor activity	Molecular function	2	12	456	15711	5.74232	0.0457701	0.863807	1.33942	APOC1//PINLYP
GO:0042043	neurexin family protein binding	Molecular function	2	12	456	15711	5.74232	0.0457701	0.863807	1.33942	NLGN3//SYTL4
GO:0031490	chromatin DNA binding	Molecular function	5	68	456	15711	2.53338	0.0473083	0.876894	1.32506	MBD3//MYOG//RARA//BCL6//THRA

## Sheet: BP_Control-VS-Latent_Up
GO terms for Biological Process: Control VS Latent infection -Upregulated genes
#Column "GO.ID" stands for the ID of gene ontology term
#Column "Term" stands for the name of gene ontology term
#Column "Ontology" stands for the ontology of GOID belongs to
#Column "Count" stands for the number of DE genes associated with the listed GOID
#Column "Pop.Hits" stands for the number of background population genes associated with the listed GOID
#Column "List.Total" stands for the total number of DE genes
#Column "Pop.Total" stands for the total number of background population genes
#Column "Fold.Enrichment" stands for the Fold Enrichment value of the GOID, it equals (Count/Pop.Hits)/(List.Total/Pop.Total)
#Column "Pvalue" stands for the significance testing value of the GOID
#Column "FDR" stands for the false discovery rate of the GOID, using Benjamini & Hochberg (1995) method
#Column "Enrichment.Score" stands for the Enrichment Score value of the GOID, it equals (-log10(Pvalue))
#Column "GENES" stands for the DE genes associated with the GOID
GO.ID	Term	Ontology	Count	Pop.Hits	List.Total	Pop.Total	Fold.Enrichment	Pvalue	FDR	Enrichment.Score	GENES
GO:0090304	nucleic acid metabolic process	Biological process	1041	4727	2285	16119	1.55352	5.23102e-71	2.85666e-67	70.2814	APLF//ALYREF//THOC1//MRE11A//MLH1//BLM//CHAF1A//RNASEH2A//CENPF//DBF4//KAT7//POLG2//RMI2//RAD9B//DNA2//DUT//FEN1//FHIT//ORC6//POLA2//DNAJC2//LIN9//MCM3//MCM5//MCM6//MCM7//NAP1L1//NASP//NFIB//ORC1//REV1//DTL//PDGFB//PHB//POLE3//POLA1//POLD1//POLD2//POLE//POLE2//NOL8//MCM10//NT5M//RBBP7//RFC2//RFC3//RFC4//RFC5//RPA3//RRM2//FAM111A//CHTF18//CLSPN//SET//SSRP1//WRN//DSCC1//RMI1//CDT1//CHAF1B//CDC7//CD…
GO:0006139	nucleobase-containing compound metabolic process	Biological process	1234	6109	2285	16119	1.42494	4.53513e-64	1.23832e-60	63.3434	APLF//ALYREF//THOC1//MRE11A//MLH1//BLM//CHAF1A//RNASEH2A//CENPF//DBF4//KAT7//POLG2//RMI2//RAD9B//DNA2//DUT//FEN1//FHIT//ORC6//POLA2//DNAJC2//LIN9//MCM3//MCM5//MCM6//MCM7//NAP1L1//NASP//NFIB//ORC1//REV1//DTL//PDGFB//PHB//POLE3//POLA1//POLD1//POLD2//POLE//POLE2//NOL8//MCM10//NT5M//RBBP7//RFC2//RFC3//RFC4//RFC5//RPA3//RRM2//FAM111A//CHTF18//CLSPN//SET//SSRP1//WRN//DSCC1//RMI1//CDT1//CHAF1B//CDC7//CD…
GO:0000278	mitotic cell cycle	Biological process	320	899	2285	16119	2.51097	2.47253e-62	3.77842e-59	61.6069	PRC1//KIF23//NDC80//SPAG5//CIT//ZWINT//KIFC1//KIF25//MAD2L1//NEK2//NUSAP1//PLK1//SMC1A//BUB3//CDK4//CDK6//CDK7//CDKN1B//CDKN2C//CDKN3//DBF4//RCC1//CKS1B//IQGAP3//E2F1//EIF4E//EIF4EBP1//ORC6//POLA2//FBXO5//PPP2R3B//RPA4//MCM3//MCM5//MCM6//MCM7//MNAT1//MYB//ORC1//PCNA//TFDP3//POLA1//POLE//POLE2//MCM10//PRIM1//PSMA1//PSMB3//PSMB9//PSMC3//PSMD1//RBBP8//RPA3//RPS6//RPS6KB1//RPS27A//RRM2//SKP2//TFDP1//…
GO:0046483	heterocycle metabolic process	Biological process	1253	6273	2285	16119	1.40905	2.76756e-62	3.77842e-59	61.5579	APLF//ALYREF//THOC1//MRE11A//MLH1//BLM//CHAF1A//RNASEH2A//CENPF//DBF4//KAT7//POLG2//RMI2//RAD9B//DNA2//DUT//FEN1//FHIT//ORC6//POLA2//DNAJC2//LIN9//MCM3//MCM5//MCM6//MCM7//NAP1L1//NASP//NFIB//ORC1//REV1//DTL//PDGFB//PHB//POLE3//POLA1//POLD1//POLD2//POLE//POLE2//NOL8//MCM10//NT5M//RBBP7//RFC2//RFC3//RFC4//RFC5//RPA3//RRM2//FAM111A//CHTF18//CLSPN//SET//SSRP1//WRN//DSCC1//RMI1//CDT1//CHAF1B//CDC7//CD…
GO:0006725	cellular aromatic compound metabolic process	Biological process	1249	6288	2285	16119	1.40121	2.97949e-60	3.2542e-57	59.5259	APLF//ALYREF//THOC1//MRE11A//MLH1//BLM//CHAF1A//RNASEH2A//CENPF//DBF4//KAT7//POLG2//RMI2//RAD9B//DNA2//DUT//FEN1//FHIT//ORC6//POLA2//DNAJC2//LIN9//MCM3//MCM5//MCM6//MCM7//NAP1L1//NASP//NFIB//ORC1//REV1//DTL//PDGFB//PHB//POLE3//POLA1//POLD1//POLD2//POLE//POLE2//NOL8//MCM10//NT5M//RBBP7//RFC2//RFC3//RFC4//RFC5//RPA3//RRM2//FAM111A//CHTF18//CLSPN//SET//SSRP1//WRN//DSCC1//RMI1//CDT1//CHAF1B//CDC7//CD…
GO:0034641	cellular nitrogen compound metabolic process	Biological process	1274	6495	2285	16119	1.3837	1.74012e-58	1.5838e-55	57.7594	APLF//ALYREF//THOC1//MRE11A//MLH1//BLM//CHAF1A//RNASEH2A//CENPF//DBF4//KAT7//POLG2//RMI2//RAD9B//DNA2//DUT//FEN1//FHIT//ORC6//POLA2//DNAJC2//LIN9//MCM3//MCM5//MCM6//MCM7//NAP1L1//NASP//NFIB//ORC1//REV1//DTL//PDGFB//PHB//POLE3//POLA1//POLD1//POLD2//POLE//POLE2//NOL8//MCM10//NT5M//RBBP7//RFC2//RFC3//RFC4//RFC5//RPA3//RRM2//FAM111A//CHTF18//CLSPN//SET//SSRP1//WRN//DSCC1//RMI1//CDT1//CHAF1B//CDC7//CD…
GO:1901360	organic cyclic compound metabolic process	Biological process	1273	6492	2285	16119	1.38325	2.62298e-58	2.0463e-55	57.5812	APLF//ALYREF//THOC1//MRE11A//MLH1//BLM//CHAF1A//RNASEH2A//CENPF//DBF4//KAT7//POLG2//RMI2//RAD9B//DNA2//DUT//FEN1//FHIT//ORC6//POLA2//DNAJC2//LIN9//MCM3//MCM5//MCM6//MCM7//NAP1L1//NASP//NFIB//ORC1//REV1//DTL//PDGFB//PHB//POLE3//POLA1//POLD1//POLD2//POLE//POLE2//NOL8//MCM10//NT5M//RBBP7//RFC2//RFC3//RFC4//RFC5//RPA3//RRM2//FAM111A//CHTF18//CLSPN//SET//SSRP1//WRN//DSCC1//RMI1//CDT1//CHAF1B//CDC7//CD…
GO:0007049	cell cycle	Biological process	444	1555	2285	16119	2.01421	5.1113e-55	3.4891e-52	54.2915	PRC1//KIF23//NDC80//SPAG5//CIT//ZWINT//KIFC1//KIF25//MAD2L1//NEK2//NUSAP1//PLK1//SMC1A//BUB3//FANCG//RBBP8//TICRR//CCNE2//DNA2//TIPIN//CDT1//CDC45//CDC6//CHEK2//RAD9B//E2F1//INTS7//RPA4//H2AFX//PTPN11//CLSPN//CEP63//BRIP1//ATRIP//CDK7//CDKN1B//CDKN2C//CDKN3//CKS1B//CKS2//CNPPD1//MNAT1//BCCIP//BLM//CCNK//CCNA2//CCNA1//CCNB1//CCNG1//CCNB2//CDC25A//CDC25C//CDK4//CDK6//DBF4//RCC1//IQGAP3//EIF4E//EIF4…
GO:0022402	cell cycle process	Biological process	362	1157	2285	16119	2.20713	1.30244e-54	7.90293e-52	53.8852	PRC1//KIF23//NDC80//SPAG5//CIT//ZWINT//KIFC1//KIF25//MAD2L1//NEK2//NUSAP1//PLK1//SMC1A//BUB3//FANCG//RBBP8//TICRR//CCNE2//DNA2//TIPIN//CDT1//CDC45//CDC6//CHEK2//RAD9B//E2F1//INTS7//RPA4//H2AFX//PTPN11//CLSPN//CEP63//BRIP1//ATRIP//CDK4//CDK6//CDK7//CDKN1B//CDKN2C//CDKN3//DBF4//RCC1//CKS1B//IQGAP3//EIF4E//EIF4EBP1//ORC6//POLA2//FBXO5//PPP2R3B//MCM3//MCM5//MCM6//MCM7//MNAT1//MYB//ORC1//PCNA//TFDP3//…
GO:1903047	mitotic cell cycle process	Biological process	276	780	2285	16119	2.49613	7.39747e-53	4.03976e-50	52.1309	PRC1//KIF23//NDC80//SPAG5//CIT//ZWINT//KIFC1//KIF25//MAD2L1//NEK2//NUSAP1//PLK1//SMC1A//BUB3//CDK4//CDK6//CDK7//CDKN1B//CDKN2C//CDKN3//DBF4//RCC1//CKS1B//IQGAP3//E2F1//EIF4E//EIF4EBP1//ORC6//POLA2//FBXO5//PPP2R3B//RPA4//MCM3//MCM5//MCM6//MCM7//MNAT1//MYB//ORC1//PCNA//TFDP3//POLA1//POLE//POLE2//MCM10//PRIM1//PSMA1//PSMB3//PSMB9//PSMC3//PSMD1//RBBP8//RPA3//RPS6//RPS6KB1//RPS27A//RRM2//SKP2//TFDP1//…
GO:0044260	cellular macromolecule metabolic process	Biological process	1370	7312	2285	16119	1.32171	1.07119e-51	5.31799e-49	50.9701	APLF//ALYREF//THOC1//MRE11A//MLH1//BLM//CHAF1A//RNASEH2A//CENPF//DBF4//KAT7//POLG2//RMI2//RAD9B//DNA2//DUT//FEN1//FHIT//ORC6//POLA2//DNAJC2//LIN9//MCM3//MCM5//MCM6//MCM7//NAP1L1//NASP//NFIB//ORC1//REV1//DTL//PDGFB//PHB//POLE3//POLA1//POLD1//POLD2//POLE//POLE2//NOL8//MCM10//NT5M//RBBP7//RFC2//RFC3//RFC4//RFC5//RPA3//RRM2//FAM111A//CHTF18//CLSPN//SET//SSRP1//WRN//DSCC1//RMI1//CDT1//CHAF1B//CDC7//CD…
GO:0006259	DNA metabolic process	Biological process	301	928	2285	16119	2.28808	1.33134e-48	5.90642e-46	47.8757	APLF//ALYREF//THOC1//MRE11A//MLH1//BLM//CHAF1A//RNASEH2A//CENPF//DBF4//KAT7//POLG2//RMI2//RAD9B//DNA2//DUT//FEN1//FHIT//ORC6//POLA2//DNAJC2//LIN9//MCM3//MCM5//MCM6//MCM7//NAP1L1//NASP//NFIB//ORC1//REV1//DTL//PDGFB//PHB//POLE3//POLA1//POLD1//POLD2//POLE//POLE2//NOL8//MCM10//NT5M//RBBP7//RFC2//RFC3//RFC4//RFC5//RPA3//RRM2//FAM111A//CHTF18//CLSPN//SET//SSRP1//WRN//DSCC1//RMI1//CDT1//CHAF1B//CDC7//CD…
GO:0006807	nitrogen compound metabolic process	Biological process	1296	6870	2285	16119	1.33076	1.40603e-48	5.90642e-46	47.852	APLF//ALYREF//THOC1//MRE11A//MLH1//BLM//DDAH1//CHAF1A//RNASEH2A//CENPF//DBF4//KAT7//POLG2//RMI2//RAD9B//DNA2//DUT//FEN1//FHIT//ORC6//POLA2//DNAJC2//LIN9//MCM3//MCM5//MCM6//MCM7//NAP1L1//NASP//NFIB//ORC1//REV1//DTL//PDGFB//PHB//POLE3//POLA1//POLD1//POLD2//POLE//POLE2//NOL8//MCM10//NT5M//RBBP7//RFC2//RFC3//RFC4//RFC5//RPA3//RRM2//FAM111A//CHTF18//CLSPN//SET//SSRP1//WRN//DSCC1//RMI1//CDT1//CHAF1B//C…
GO:0010467	gene expression	Biological process	980	4894	2285	16119	1.41258	6.38295e-43	2.4898e-40	42.195	E2F6//BRD4//FBXO5//GFI1//ORC1//PCNA//POLA1//RRM2//TYMS//CDT1//CDC45//CCNA1//CDK1//CDC6//TAF1//IKZF1//N4BP2L2//FST//DRAP1//CTCF//ZMYND11//PARP1//ZFP90//ZNF431//ZNF675//DNMT1//DNMT3B//E2F1//ELANE//EZH2//BPTF//FHL2//MTF2//CNOT1//FOXM1//FOXO3//RCOR1//SUZ12//BCL6B//ZNF345//PHF19//GATA1//UHRF1//TFCP2L1//HDAC2//HDGF//HMGB1//HNRNPA2B1//HNRNPAB//IRF8//RBPJ//INSM1//SETD8//SMAD3//MDM4//NRARP//MYB//MYC//NFIB…
GO:0016070	RNA metabolic process	Biological process	863	4192	2285	16119	1.45225	4.69925e-41	1.71084e-38	40.328	E2F6//BRD4//FBXO5//GFI1//ORC1//PCNA//POLA1//RRM2//TYMS//CDT1//CDC45//CCNA1//CDK1//CDC6//TAF1//IKZF1//N4BP2L2//FST//DRAP1//CTCF//ZMYND11//PARP1//ZFP90//ZNF431//ZNF675//DNMT1//DNMT3B//E2F1//ELANE//EZH2//BPTF//FHL2//MTF2//CNOT1//FOXM1//FOXO3//RCOR1//SUZ12//BCL6B//ZNF345//PHF19//GATA1//UHRF1//TFCP2L1//HDAC2//HDGF//HMGB1//HNRNPA2B1//HNRNPAB//IRF8//RBPJ//INSM1//SETD8//SMAD3//MDM4//NRARP//MYB//MYC//NFIB…
GO:0051276	chromosome organization	Biological process	255	811	2285	16119	2.21805	2.32756e-38	7.94426e-36	37.6331	NDC80//SPAG5//CIT//ZWINT//KIFC1//KIF25//MAD2L1//NEK2//NUSAP1//PLK1//SMC1A//BUB3//PAXIP1//XPC//POLD3//DNA2//FEN1//POLA2//LIG1//PCNA//POLA1//POLD1//POLD2//POLE//POLE2//PRIM1//RFC2//RFC3//RFC4//RFC5//RPA3//SMC6//PARP1//DKC1//XRCC6//FBXO4//MRE11A//HIST2H4B//PRKDC//BLM//DCLRE1C//ACD//SP100//WRN//PIF1//TOP2A//TOP2B//HDAC8//SUV39H2//HIRIP3//BAZ1B//ANP32B//CENPA//OIP5//TSPYL4//ITGB3BP//CENPI//H1F0//HIST1…
[truncated: 613 more rows]

## Sheet: CC_Control-VS-Latent_Up
GO terms for Cellular Components: Control VS Latent infection -Upregulated genes
#Column "GO.ID" stands for the ID of gene ontology term
[truncated: 187 more rows]

## Sheet: MF_Control-VS-Latent_Up
GO terms for Molecular Functions: Control VS Latent infection -Upregulated genes
[truncated: 141 more rows]

[truncated: 3 more sheets: BP_Control-VS-Latent_Down, CC_Control-VS-Latent_Down, MF_Control-VS-Latent_Down]
