# Supplementary material for: Gene-expression reversal of lncRNAs and associated mRNAs expression in active vs latent HIV infection
Source: Sci Rep. 2016 Oct 19;6:34862. doi: 10.1038/srep34862 (PMC5069461; doi:10.1038/srep34862)
Supplement: Supplementary Data 4 [file srep34862-s5.xls]

## Sheet: Cmn LNC_Active-Down & Latent-Up
List: Eexpression reversal of 94 lncRNAs which were downregulated in active infection and were also upregulated in latent infection
ProbeName	P-value	Fold Change	type	RNAlength	strand	relationship
ASHGA5P028181	0.0330077	2.08338	noncoding	1257	-	bidirectional
ASHGA5P025844	0.000391329	18.6586	noncoding	2764	-	intergenic
ASHGA5P054502	0.000314317	13.7241	noncoding	592	+	intergenic
ASHGA5P029306	0.000844013	8.18711	noncoding	966	+	intergenic
ASHGA5P031394	0.0035108	22.4153	noncoding	428	+	intergenic
ASHGA5P057961	0.001733	17.2217	noncoding	292	+	intergenic
ASHGA5P039145	0.0119048	13.7371	noncoding	429	+	intergenic
ASHGA5P029927	0.00307821	25.48	noncoding	565	-	intronic antisense
ASHGA5P030874	0.002663	12.0378	noncoding	596	-	intron sense-overlapping
ASHGA5P057187	0.00301131	12.9804	noncoding	373	+	intergenic
ASHGA5P041974	0.00198895	15.1845	noncoding	112	-	intronic antisense
ASHGA5P033720	0.000919884	18.5794	noncoding	578	+	intronic antisense
ASHGA5P016925	0.00751164	5.90432	noncoding	1610	+
ASHGA5P036589	0.00853542	3.64257	noncoding	590	+	intergenic
ASHGA5P040676	0.00050188	12.7774	noncoding	1918	+	intergenic
ASHGA5P057687	0.00108373	13.8735	noncoding	751	-	intergenic
ASHGA5P019194	0.00373387	11.2872	noncoding	712	+	intronic antisense
ASHGA5P057636	0.00730968	7.05834	noncoding	483	-	intronic antisense
ASHGA5P039526	0.00264472	19.4668	noncoding	830	-	intergenic
ASHGA5P041207	0.010323	15.0917	noncoding	483	+	intergenic
ASHGA5P029576	0.000296305	16.192	noncoding	547	+	intergenic
ASHGA5P023594	0.00291803	14.2255	noncoding	405	-	intronic antisense
ASHGA5P039374	0.00700535	2.98403	noncoding	600	-	intergenic
ASHGA5P057887	0.00377821	11.0813	noncoding	358	+	intergenic
ASHGA5P030237	0.00384191	9.5315	noncoding	905	-	intronic antisense
ASHGA5P034727	0.00054935	7.68882	noncoding	1451	+	intergenic
ASHGA5P044216	0.0237555	2.85264	noncoding	429	+	intergenic
ASHGA5P015474	0.000351328	17.4519	noncoding	767	-	intergenic
ASHGA5P039979	0.000433971	19.838	noncoding	763	+	intergenic
ASHGA5P049675	0.000670319	15.3932	noncoding	841	-	intergenic
ASHGA5P046416	0.00344616	2.03045	noncoding	428	+	intergenic
ASHGA5P058485	0.00132526	13.6864	noncoding	1541	+	intergenic
ASHGA5P030476	0.000364803	9.77599	noncoding	156	-	intergenic
ASHGA5P035681	0.00373739	10.3845	noncoding	426	+	intergenic
ASHGA5P053200	0.00320327	6.13615	noncoding	481	+	intergenic
ASHGA5P015650	0.000263865	23.1941	noncoding	1621	-
ASHGA5P022241	0.00195099	15.5398	noncoding	5982	+	intergenic
ASHGA5P041777	0.00676902	2.9836	noncoding	1074	-	natural antisense
ASHGA5P029944	0.00126071	17.7178	noncoding	482	-	natural antisense
ASHGA5P057436	0.0179651	3.32625	noncoding	331	-	intergenic
ASHGA5P040066	0.000675766	2.47298	noncoding	556	+	intergenic
ASHGA5P049010	0.00353601	15.9045	noncoding	321	+	intergenic
ASHGA5P019207	0.00151501	17.9747	noncoding	457	+	intergenic
ASHGA5P036107	2.14033e-05	9.96636	noncoding	974	-	intergenic
ASHGA5P048501	0.00261065	8.43825	noncoding	449	-	intronic antisense
ASHGA5P017155	0.00611057	4.55744	noncoding	235	+	intronic antisense
ASHGA5P044343	0.00223722	8.00411	noncoding	454	-	intronic antisense
ASHGA5P023092	0.000759657	16.8225	noncoding	2663	+	intronic antisense
ASHGA5P039542	0.0230924	2.35995	noncoding	562	-	bidirectional
ASHGA5P037293	0.007781	2.1861	noncoding	2943	-	intron sense-overlapping
ASHGA5P021371	0.0100898	12.9212	noncoding	1785	-	intergenic
ASHGA5P039878	0.00109411	7.66469	noncoding	461	+	intergenic
ASHGA5P040106	0.00287551	4.66495	noncoding	196	+	intergenic
ASHGA5P056404	0.0170365	2.43005	noncoding	444	+	intergenic
ASHGA5P029073	0.000362112	21.9687	noncoding	288	-	intronic antisense
ASHGA5P036333	0.0249427	2.32885	noncoding	332	+	intergenic
ASHGA5P008320	0.00413692	3.98031	noncoding	2506	+	exon sense-overlapping
ASHGA5P037637	0.00317915	14.4772	noncoding	578	-	intergenic
ASHGA5P051952	0.000280034	16.0339	noncoding	554	+	intergenic
ASHGA5P044292	0.00256603	12.33	noncoding	528	-	intergenic
ASHGA5P043938	0.00351504	2.96361	noncoding	457	+	intergenic
ASHGA5P022917	0.000555135	13.5959	noncoding	560	+	intronic antisense
ASHGA5P026125	0.0136214	5.64627	noncoding	4686	+	intron sense-overlapping
ASHGA5P027232	0.000966487	3.00901	noncoding	489	+	intergenic
ASHGA5P018590	0.00684507	2.97189	noncoding	1975	-
ASHGA5P042643	0.000316825	11.0866	noncoding	216	+	intergenic
ASHGA5P048617	0.00180126	21.5644	noncoding	3042	-	intergenic
ASHGA5P040491	0.00205005	2.37492	noncoding	547	-	intergenic
ASHGA5P000351	0.000550546	10.9405	noncoding	11125	-	intergenic
ASHGA5P007663	0.0104719	4.09708	noncoding	2642	-	intergenic
ASHGA5P049357	0.00504495	3.91972	noncoding	932	-	natural antisense
ASHGA5P016356	0.000459995	16.6883	noncoding	555	-	natural antisense
ASHGA5P015864	0.0221871	3.02243	noncoding	525	+	intronic antisense
ASHGA5P049427	0.00175511	15.5167	noncoding	422	-	intergenic
ASHGA5P026708	0.00351359	12.6192	noncoding	432	+	intergenic
ASHGA5P019704	0.00333893	10.8012	noncoding	1263	-	intergenic
ASHGA5P036410	0.0041287	17.7262	noncoding	403	+	intergenic
ASHGA5P056850	0.0013167	20.4535	noncoding	303	+	intergenic
ASHGA5P034868	0.000331847	14.3528	noncoding	2342	-	intergenic
ASHGA5P032330	8.7433e-05	8.42326	noncoding	638	-	natural antisense
ASHGA5P031639	0.0023106	2.30049	noncoding	580	+	intergenic
ASHGA5P018693	0.000210114	14.3485	noncoding	279	-	exon sense-overlapping
ASHGA5P037800	0.015643	3.05298	noncoding	1438	+	intergenic
ASHGA5P014959	0.000632214	19.1726	noncoding	438	+	intergenic
ASHGA5P022671	0.000762723	5.61204	noncoding	428	+	intergenic
ASHGA5P016944	0.0023273	15.4027	noncoding	723	-	intergenic
ASHGA5P015048	0.000971108	15.0508	noncoding	520	-	natural antisense
ASHGA5P035081	0.00048882	12.8034	noncoding	571	-	intergenic
ASHGA5P044470	0.00053473	14.9261	noncoding	504	-	intronic antisense
ASHGA5P045580	0.0406199	2.49208	noncoding	295	-	natural antisense
ASHGA5P016422	0.000279966	15.3897	noncoding	683	-	intergenic
ASHGA5P022176	0.00143165	19.1928	noncoding	512	+	intronic antisense
ASHGA5P027418	0.00456331	2.01136	noncoding	599	-	natural antisense
ASHGA5P026851	0.00406348	4.90152	noncoding	431	-	intergenic

## Sheet: Cmn LNC_Active-Up & Latent-Down
List: Eexpression reversal of 60 lncRNAs which were upregulated in active infection and were also downegulated in latent infection
ProbeName	P-value	Fold Change	type	RNAlength	strand	relationship
ASHGA5P039199	9.29557e-05	5.82658	noncoding	671	+	intronic antisense
ASHGA5P037474	0.000360272	41.1151	noncoding	715	+	intronic antisense
ASHGA5P034991	0.0217565	4.81035	noncoding	769	-	intergenic
ASHGA5P030754	0.023739	2.03126	noncoding	402	+	intergenic
ASHGA5P021425	0.00725069	6.9835	noncoding	693	+	intergenic
ASHGA5P055761	0.00570353	7.89926	noncoding	651	-	intergenic
ASHGA5P018272	0.0433118	2.45235	noncoding	452	+	intergenic
ASHGA5P035540	0.0284765	2.24684	noncoding	469	-	intron sense-overlapping
ASHGA5P037647	0.00556335	6.96422	noncoding	5125	-	natural antisense
ASHGA5P042884	0.0194125	4.02904	noncoding	982	-	intronic antisense
ASHGA5P034032	0.00318171	6.25507	noncoding	1944	+	intergenic
ASHGA5P015519	5.2571e-05	2.34057	noncoding	903	-	intergenic
ASHGA5P029862	0.00144823	46.0166	noncoding	1445	-	exon sense-overlapping
ASHGA5P048939	0.00401001	12.8239	noncoding	2051	-	intergenic
ASHGA5P028481	0.00196985	2.44978	noncoding	1370	-	intergenic
ASHGA5P037662	0.0102112	5.99803	noncoding	597	-	exon sense-overlapping
ASHGA5P040127	0.0156195	2.61648	noncoding	764	+	natural antisense
ASHGA5P028683	0.0207157	3.16093	noncoding	428	-	intergenic
ASHGA5P033463	0.00909714	5.07163	noncoding	454	-	intron sense-overlapping
ASHGA5P015702	0.0122149	6.62982	noncoding	570	-	intergenic
ASHGA5P029429	0.0127961	5.89197	noncoding	294	+	intergenic
ASHGA5P045134	0.0412938	5.0616	noncoding	2410	-	intergenic
ASHGA5P022043	0.0150993	2.68914	noncoding	329	+	intergenic
ASHGA5P041780	0.00141426	6.91136	noncoding	375	-	intergenic
ASHGA5P035157	0.0034637	2.08852	noncoding	310	-	intergenic
ASHGA5P047680	0.00284999	13.635	noncoding	2023	+	intronic antisense
ASHGA5P053429	3.50209e-05	5.65172	noncoding	926	+	intergenic
ASHGA5P019580	0.0220211	3.14437	noncoding	436	+	intergenic
ASHGA5P034742	0.0323953	2.10734	noncoding	554	+	intergenic
ASHGA5P035072	0.041284	10.3512	noncoding	3067	-	intergenic
ASHGA5P050500	0.00351479	2.15474	noncoding	574	+	intergenic
ASHGA5P041779	0.000261509	23.3597	noncoding	715	-
ASHGA5P046575	0.00404449	5.52036	noncoding	1064	+	intergenic
ASHGA5P022608	0.000380341	4.1084	noncoding	462	-	intergenic
ASHGA5P029854	0.00133841	5.29119	noncoding	2161	-	intergenic
ASHGA5P040497	0.000264563	74.2681	noncoding	2485	-	intergenic
ASHGA5P027814	0.00727906	4.03894	noncoding	2469	+	intergenic
ASHGA5P034639	0.00435718	11.9647	noncoding	638	+
ASHGA5P036145	0.00912617	2.36627	noncoding	405	+
ASHGA5P057461	0.000148563	41.0032	noncoding	273	-	intergenic
ASHGA5P035071	0.0303094	2.1967	noncoding	2928	-	intergenic
ASHGA5P036189	0.0185956	2.80425	noncoding	629	+	intergenic
ASHGA5P035817	0.0147348	2.85039	noncoding	1776	+	intergenic
ASHGA5P036075	0.000153984	3.98908	noncoding	757	+	intergenic
ASHGA5P020099	0.00945261	2.18889	noncoding	326	-	intergenic
ASHGA5P055142	0.00489902	4.31941	noncoding	1166	+	intergenic
ASHGA5P036553	0.00350699	8.07003	noncoding	1794	+	exon sense-overlapping
ASHGA5P051716	0.033014	2.29737	noncoding	621	+	bidirectional
ASHGA5P028908	0.0319279	4.23231	noncoding	392	+	intronic antisense
ASHGA5P020166	0.00196385	5.39582	noncoding	264	+	intronic antisense
ASHGA5P054465	0.0141437	2.98171	noncoding	972	-	intergenic
ASHGA5P038585	0.0171215	5.72557	noncoding	441	-	intergenic
ASHGA5P031206	0.00927025	6.22489	noncoding	2080	-	intergenic
ASHGA5P035180	0.00524117	3.41741	noncoding	548	-	intergenic
ASHGA5P043456	0.00887231	2.12676	noncoding	4411	+	intergenic
ASHGA5P033462	0.00383421	3.45536	noncoding	492	-	intergenic
ASHGA5P021417	0.00139841	9.81733	noncoding	1479	-	exon sense-overlapping
ASHGA5P021126	0.00440529	3.65133	noncoding	1719	-	exon sense-overlapping
ASHGA5P023813	0.0130901	2.3763	noncoding	12759	-	intergenic
ASHGA5P048059	0.0139176	2.02077	noncoding	597	-	intergenic

## Sheet: Cmn mRNAActive-Down & Latent-Up
List: Eexpression reversal of 60 mRNAs which were downregulated in active infection and were also upregulated in latent infection
	ProbeName	P-value	Fold Change	type	GO
	ASHGA5P050734	0.014541	3.38431	protein_coding	GO:0004866|GO:0004867|GO:0005576|GO:0005615|GO:0005886|GO:0007596|GO:0007598|GO:0010951
	ASHGA5P034683	0.000653559	2.43637	protein_coding	GO:0001843|GO:0003677|GO:0003714|GO:0005100|GO:0005525|GO:0005634|GO:0005829|GO:0006351|GO:0007264|GO:0007411|GO:0008360|GO:0015629|GO:0030900|GO:0032321|GO:0043010|GO:0043116|GO:0045892|GO:0051056
	ASHGA5P053287	0.0327725	4.10812	protein_coding	GO:0005224|GO:0005254|GO:0005260|GO:0005515|GO:0005524|GO:0005769|GO:0005886|GO:0006810|GO:0007585|GO:0016323|GO:0016324|GO:0019899|GO:0030165|GO:0031205|GO:0031901|GO:0034707|GO:0043234|GO:0055085
	ASHGA5P054051	0.000382251	7.77138	protein_coding
	ASHGA5P042324	0.000490341	3.95075	protein_coding	GO:0003677|GO:0003682|GO:0003700|GO:0005634|GO:0006351|GO:0008270|GO:0016032|GO:0045893
	ASHGA5P013801	2.36227e-05	4.53868	protein_coding	GO:0000139|GO:0003674|GO:0005634|GO:0005730|GO:0005737|GO:0005829|GO:0006836|GO:0019904|GO:0030054|GO:0030658|GO:0030667|GO:0030672
	ASHGA5P016001	0.00519426	2.0708	protein_coding	GO:0000790|GO:0001972|GO:0003700|GO:0003707|GO:0003708|GO:0003713|GO:0003713|GO:0003714|GO:0005102|GO:0005515|GO:0005634|GO:0005654|GO:0005737|GO:0006367|GO:0006468|GO:0007165|GO:0008134|GO:0008270|GO:0008284|GO:0009986|GO:0010467|GO:0019899|GO:0019904|GO:0030520|GO:0030853|GO:0031490|GO:0032355|GO:0032526|GO:0032689|GO:0032720|GO:0032736|GO:0032753|GO:0032754|GO:0043277|GO:0043422|GO:0043565|GO:…
	ASHGA5P001628	0.000446782	4.67076	protein_coding	GO:0004835|GO:0005524|GO:0006464
	ASHGA5P017212	0.000441747	9.32851	protein_coding
	ASHGA5P006922	0.000129663	5.53192	protein_coding	GO:0005509|GO:0005635|GO:0005783|GO:0005789|GO:0006457|GO:0006461|GO:0007338|GO:0007339|GO:0016021|GO:0051082
	ASHGA5P008876	0.000499803	6.58879	protein_coding	GO:0001666|GO:0004504|GO:0004598|GO:0005507|GO:0005515|GO:0005576|GO:0006464|GO:0006518|GO:0007417|GO:0007507|GO:0009268|GO:0016021|GO:0030141|GO:0031418|GO:0032355|GO:0042493|GO:0043204|GO:0046688|GO:0051384|GO:0060173
	ASHGA5P000706	0.000795316	9.1196	protein_coding	GO:0003700|GO:0005515|GO:0005634|GO:0005730|GO:0005737|GO:0005789|GO:0006351|GO:0006986|GO:0016021|GO:0043565|GO:0046983
	ASHGA5P013396	0.00156797	7.19558	protein_coding	GO:0001578|GO:0004835|GO:0005515|GO:0005524|GO:0015631|GO:0018095|GO:0036064|GO:0051013
	ASHGA5P019539	0.00169279	4.99565	protein_coding	GO:0005634|GO:0005737|GO:0015031
	ASHGA5P004139	0.00217214	2.82828	protein_coding	GO:0005515|GO:0005634|GO:0005654|GO:0006351|GO:0006355|GO:0006987|GO:0008270|GO:0016363|GO:0016607|GO:0030968|GO:0035097|GO:0042800|GO:0045322|GO:0045893|GO:0048188|GO:0051568
	ASHGA5P045495	0.00293051	2.04579	protein_coding	GO:0005737
	ASHGA5P025259	0.00126582	3.17125	protein_coding	GO:0004497|GO:0005506|GO:0005789|GO:0009055|GO:0016705|GO:0020037
	ASHGA5P044115	0.00021118	4.82794	protein_coding	GO:0000228|GO:0000776|GO:0000777|GO:0000781|GO:0005515|GO:0005634|GO:0005730|GO:0005737|GO:0005739|GO:0005819|GO:0007004|GO:0007080|GO:0008285|GO:0010521|GO:0043231|GO:0051972|GO:0051974|GO:0070034
	ASHGA5P008882	0.0114284	3.14236	protein_coding	GO:0004864|GO:0005615|GO:0005783|GO:0007185|GO:0007399|GO:0007612|GO:0008083|GO:0008201|GO:0008284|GO:0030282|GO:0051781
	ASHGA5P019835	0.000414242	7.64669	protein_coding	GO:0000287|GO:0002224|GO:0002755|GO:0002756|GO:0004674|GO:0005524|GO:0005634|GO:0005654|GO:0005737|GO:0005829|GO:0007165|GO:0007243|GO:0007268|GO:0007411|GO:0008063|GO:0008285|GO:0034130|GO:0034134|GO:0034138|GO:0034142|GO:0035556|GO:0035666|GO:0043065|GO:0045087|GO:0045786|GO:0048011|GO:0051403
	ASHGA5P043469	0.02613	2.08519	protein_coding	GO:0001502|GO:0003700|GO:0005634|GO:0006351|GO:0007389|GO:0021516|GO:0030154|GO:0043565|GO:0045595
	ASHGA5P010986	0.0490189	2.49796	protein_coding	GO:0005080|GO:0005516|GO:0005813|GO:0005886|GO:0005938|GO:0006112|GO:0015629|GO:0042585|GO:0044281|GO:0050796|GO:0051015
	ASHGA5P011381	1.33256e-05	3.56981	protein_coding	GO:0000733|GO:0003677|GO:0004386|GO:0005515|GO:0005524|GO:0005634|GO:0006338|GO:0006351|GO:0007420|GO:0008094|GO:0016589|GO:0030182|GO:0031491|GO:0036310|GO:0043044|GO:0045893
	ASHGA5P003632	0.036853	2.08073	protein_coding	GO:0006810|GO:0007165|GO:0007601|GO:0015276|GO:0016021|GO:0030553
	ASHGA5P035273	0.0105679	2.24363	protein_coding	GO:0000122|GO:0000902|GO:0002070|GO:0003677|GO:0003700|GO:0003714|GO:0005730|GO:0005739|GO:0006351|GO:0006357|GO:0006694|GO:0007028|GO:0007431|GO:0007565|GO:0008340|GO:0016020|GO:0045927
	ASHGA5P044495	0.00489307	5.8496	protein_coding	GO:0003676|GO:0004528|GO:0004551|GO:0004622|GO:0005044|GO:0005509|GO:0005615|GO:0005886|GO:0005887|GO:0006796|GO:0006928|GO:0006935|GO:0006955|GO:0007186|GO:0008134|GO:0008270|GO:0016787|GO:0030247|GO:0030334|GO:0034638|GO:0047391
	ASHGA5P004268	0.00150368	4.60828	protein_coding	GO:0005509|GO:0005737|GO:0008270|GO:0045202
	ASHGA5P013145	0.00550465	3.12259	protein_coding	GO:0003676|GO:0005634|GO:0005737|GO:0008270|GO:0016567|GO:0016874
	ASHGA5P003193	0.0222144	3.57436	protein_coding	GO:0005794|GO:0008017|GO:0019900
	ASHGA5P003670	0.00229898	5.62491	protein_coding	GO:0032982|GO:0016459|GO:0030016|GO:0003677|GO:0005524|GO:0003779|GO:0005516|GO:0003774
	ASHGA5P040935	0.0486195	2.57277	protein_coding	GO:0005089|GO:0005543|GO:0005622|GO:0035023
	ASHGA5P027297	0.000157565	11.1227	protein_coding	GO:0008544|GO:0045095|GO:0005198
	ASHGA5P009474	0.0209853	2.86933	protein_coding	GO:0004725|GO:0005634|GO:0005737|GO:0006281|GO:0006351|GO:0006355|GO:0007601|GO:0007605|GO:0009653|GO:0016568|GO:0042474|GO:0046872
	ASHGA5P023031	0.0106201	5.08958	protein_coding	GO:0000166|GO:0000932|GO:0003723|GO:0005886|GO:0006397|GO:0006417|GO:0014069|GO:0030054|GO:0045211
	ASHGA5P002466	0.00175922	4.8686	protein_coding	GO:0004965|GO:0005737|GO:0005886|GO:0005887|GO:0007186|GO:0007194|GO:0007214|GO:0007268|GO:0030054|GO:0043005|GO:0045211
	ASHGA5P006174	0.0118263	2.10252	protein_coding	GO:0005070|GO:0005085|GO:0005737|GO:0007254|GO:0007264|GO:0016020
	ASHGA5P026225	0.034562	2.07768	protein_coding	GO:0005515|GO:0005578|GO:0005615|GO:0007155|GO:0031012|GO:0031012
	ASHGA5P004583	0.000310946	5.0455	protein_coding	GO:0001501|GO:0003700|GO:0005634|GO:0009653|GO:0009953|GO:0009954|GO:0030901|GO:0030902|GO:0030917|GO:0035115|GO:0043473|GO:0043565|GO:0045944|GO:0048666
	ASHGA5P007106	0.0175541	2.55916	protein_coding	GO:0003677|GO:0005634|GO:0006351|GO:0006355|GO:0008270
	ASHGA5P016402	0.0012831	5.3991	protein_coding	GO:0030165|GO:0042981|GO:0045428|GO:0050998|GO:0050999
	ASHGA5P034209	0.0486892	2.14804	protein_coding
	ASHGA5P042134	0.0411322	4.29345	protein_coding	GO:0050776|GO:0006955|GO:0019882|GO:0030101|GO:0005886|GO:0016020|GO:0042612|GO:0031225|GO:0032393
	ASHGA5P002360	0.00405937	2.9214	protein_coding	GO:0005198|GO:0008544|GO:0045095
	ASHGA5P028478	0.0166264	4.0868	protein_coding	GO:0003674|GO:0003677|GO:0005575|GO:0005634|GO:0006351|GO:0006355|GO:0008150|GO:0008270
	ASHGA5P002379	0.0296113	2.22672	protein_coding
	ASHGA5P002977	0.0209688	6.76032	protein_coding	GO:0005215|GO:0016021|GO:0030054|GO:0030672|GO:0046872
	ASHGA5P052558	0.00311235	9.57134	protein_coding
	ASHGA5P007062	0.00114564	4.23125	protein_coding	GO:0000287|GO:0004012|GO:0005515|GO:0005524|GO:0005783|GO:0005789|GO:0005886|GO:0005886|GO:0006812|GO:0015662|GO:0016021|GO:0034220|GO:0045332|GO:0055085
	ASHGA5P013407	0.0005306	3.75335	protein_coding	GO:0006810|GO:0007165|GO:0007601|GO:0015276|GO:0016021|GO:0030553
	ASHGA5P052637	0.000499	2.65205	protein_coding	GO:0002456|GO:0003924|GO:0005198|GO:0005525|GO:0005615|GO:0005829|GO:0006184|GO:0006974|GO:0007165|GO:0042254
	ASHGA5P006798	0.000977755	3.5452	protein_coding	GO:0003674|GO:0005515|GO:0005575|GO:0005634|GO:0005737|GO:0005886|GO:0008366|GO:0021675|GO:0043209
	ASHGA5P027196	0.00418305	2.34692	protein_coding	GO:0005622|GO:0008270
	ASHGA5P050127	0.00842153	2.49815	protein_coding	GO:0006351|GO:0010467|GO:0006367|GO:0006357|GO:0005634|GO:0016592|GO:0005654|GO:0003677|GO:0005515|GO:0001104|GO:0003713
	ASHGA5P010696	0.0136887	3.15229	protein_coding	GO:0005516|GO:0005737
	ASHGA5P009966	0.0217768	2.13746	protein_coding	GO:0000975|GO:0001501|GO:0001701|GO:0001889|GO:0002318|GO:0003677|GO:0003700|GO:0003700|GO:0005509|GO:0005515|GO:0005524|GO:0005604|GO:0005634|GO:0005634|GO:0005730|GO:0006351|GO:0007417|GO:0008134|GO:0009966|GO:0030097|GO:0030097|GO:0030099|GO:0030853|GO:0030854|GO:0031069|GO:0035162|GO:0042803|GO:0043231|GO:0045766|GO:0045893|GO:0045944|GO:0046982|GO:0048266|GO:0048935|GO:0060216|GO:0070491|GO:…
	ASHGA5P043937	0.0244148	2.98131	protein_coding	GO:0005496|GO:0005829|GO:0005829|GO:0006699|GO:0006699|GO:0006707|GO:0007586|GO:0008206|GO:0008207|GO:0008209|GO:0030573|GO:0044281|GO:0047568|GO:0047787|GO:0055114
	ASHGA5P005616	0.0110522	2.16813	protein_coding	GO:0005622|GO:0008270
	ASHGA5P001980	0.0109317	4.57872	protein_coding
	ASHGA5P003007	0.00629088	3.37031	protein_coding	GO:0008150|GO:0050821|GO:0042073|GO:0009296|GO:0005634|GO:0005737|GO:0005932|GO:0043234|GO:0031512|GO:0009434|GO:0003674|GO:0008022
	ASHGA5P012107	0.00972013	2.20714	protein_coding	GO:0000710|GO:0000795|GO:0003684|GO:0005524|GO:0006298|GO:0007126|GO:0007131|GO:0007136|GO:0008094|GO:0030983|GO:0032300|GO:0045143|GO:0051026
	ASHGA5P012779	0.00577605	11.3538	protein_coding	GO:0000139|GO:0002282|GO:0003725|GO:0003727|GO:0005737|GO:0005764|GO:0005768|GO:0005783|GO:0005789|GO:0005886|GO:0006954|GO:0007252|GO:0008144|GO:0010008|GO:0016021|GO:0032009|GO:0032722|GO:0032755|GO:0032757|GO:0034154|GO:0035197|GO:0036020|GO:0042221|GO:0042346|GO:0045078|GO:0045087|GO:0045356|GO:0045359|GO:0045416|GO:0050729|GO:0051607|GO:0052033|GO:0071260
	ASHGA5P046822	0.000522567	5.71519	protein_coding	GO:0001569|GO:0001666|GO:0001667|GO:0001764|GO:0001938|GO:0005102|GO:0005576|GO:0005615|GO:0006874|GO:0006935|GO:0006955|GO:0007155|GO:0007165|GO:0007186|GO:0007281|GO:0008009|GO:0008015|GO:0008045|GO:0008064|GO:0008083|GO:0008344|GO:0008354|GO:0009314|GO:0009408|GO:0009612|GO:0009615|GO:0009897|GO:0022029|GO:0031100|GO:0033603|GO:0042098|GO:0043066|GO:0043434|GO:0045236|GO:0045666|GO:0048842|GO:…
	ASHGA5P051674	0.000110805	3.44562	protein_coding	GO:0003674|GO:0005575|GO:0005730|GO:0005737|GO:0008283

## Sheet: Cmn mRNAActive-up & Latent-Down
List: Eexpression reversal of 116 mRNAs which were Upregulated in active infection and were also Downregulated in latent infection
ProbeName	P-value	Fold Change	type	GO
ASHGA5P001025	4.44015e-05	2.07478	protein_coding	GO:0016021
ASHGA5P027852	0.032929	2.29796	protein_coding	GO:0000786|GO:0003677|GO:0005634|GO:0006334|GO:0046982
ASHGA5P006612	0.0179521	6.78645	protein_coding	GO:0001764|GO:0061136|GO:0033146|GO:0005634|GO:0005737|GO:0005515|GO:0030331
ASHGA5P055628	0.000545523	65.7058	protein_coding	GO:0001730|GO:0003725|GO:0005524|GO:0005576|GO:0005634|GO:0005634|GO:0005737|GO:0005739|GO:0005783|GO:0005829|GO:0006164|GO:0008270|GO:0009615|GO:0019221|GO:0035457|GO:0045071|GO:0046872|GO:0051259|GO:0051607|GO:0060333|GO:0060337|GO:0060700
ASHGA5P011983	0.000521578	8.64451	protein_coding	GO:0005765|GO:0006955|GO:0016021|GO:0019886|GO:0031902|GO:0042613
ASHGA5P003714	0.00800391	4.17189	protein_coding	GO:0001501|GO:0030178|GO:0006935|GO:0005737|GO:0005615
ASHGA5P010564	0.000268139	17.5243	protein_coding	GO:0001836|GO:0005515|GO:0005739|GO:0005886|GO:0006955|GO:0016021|GO:0019221|GO:0043154|GO:0051902|GO:0060337
ASHGA5P012097	0.00399854	4.98227	protein_coding	GO:0006508|GO:0042981|GO:0005737|GO:0005622|GO:0005515|GO:0004869|GO:0004197
ASHGA5P005942	0.00170322	11.7135	protein_coding	GO:0004713|GO:0004715|GO:0004871|GO:0005515|GO:0005524|GO:0005737|GO:0006468|GO:0007165|GO:0016020|GO:0046777
ASHGA5P041841	0.000151213	74.9968	protein_coding
ASHGA5P026399	0.00299358	11.0633	protein_coding	GO:0007186|GO:0016021|GO:0005886|GO:0004930|GO:0004984
ASHGA5P013417	0.000854495	12.0035	protein_coding	GO:0002224|GO:0004872|GO:0005515|GO:0005886|GO:0006955|GO:0007267|GO:0008284|GO:0009897|GO:0015026|GO:0016021|GO:0019048|GO:0031295|GO:0042110|GO:0042113|GO:0043017|GO:0043231|GO:0045086|GO:0045404|GO:0045630|GO:0045893|GO:0051607
ASHGA5P005795	0.0178749	10.146	protein_coding	GO:0001846|GO:0001872|GO:0001874|GO:0001879|GO:0002238|GO:0002752|GO:0005737|GO:0006910|GO:0006911|GO:0006954|GO:0008037|GO:0008329|GO:0009756|GO:0009897|GO:0016021|GO:0016337|GO:0030246|GO:0032760|GO:0042110|GO:0042287|GO:0042832|GO:0045087|GO:0046872|GO:0050766
ASHGA5P008018	0.000696038	51.9747	protein_coding	GO:0001836|GO:0005515|GO:0005739|GO:0005886|GO:0006955|GO:0016021|GO:0019221|GO:0043154|GO:0051902|GO:0060337
ASHGA5P025197	0.00053008	4.92256	protein_coding	GO:0004091|GO:0005783|GO:0016021|GO:0016042
ASHGA5P007804	0.00116618	3.18858	protein_coding	GO:0003674|GO:0005737|GO:0008270|GO:0070206
ASHGA5P034072	0.00025532	3.41083	protein_coding	GO:0005615|GO:0005737|GO:0005829|GO:0007267|GO:0009615|GO:0019048|GO:0019221|GO:0019941|GO:0031386|GO:0032020|GO:0032480|GO:0045087|GO:0060337
ASHGA5P011956	0.00615165	2.489	protein_coding	GO:0005576|GO:0005576|GO:0005581|GO:0006955|GO:0006956|GO:0006958|GO:0030853|GO:0045087|GO:0045650
ASHGA5P055630	3.0159e-05	54.054	protein_coding	GO:0001730|GO:0001730|GO:0003725|GO:0003725|GO:0005524|GO:0005634|GO:0005737|GO:0005739|GO:0005783|GO:0005829|GO:0006139|GO:0006164|GO:0006401|GO:0006486|GO:0008270|GO:0009615|GO:0016020|GO:0018377|GO:0019221|GO:0043231|GO:0046872|GO:0048471|GO:0060333|GO:0060337
ASHGA5P015917	0.00979365	4.84091	protein_coding	GO:0006470|GO:0006805|GO:0008152|GO:0016021|GO:0016787|GO:0004091|GO:0017171|GO:0042301
ASHGA5P006089	0.0357823	2.80169	protein_coding
ASHGA5P000797	0.00199928	3.43884	protein_coding	GO:0004869|GO:0005515|GO:0005524|GO:0005737|GO:0007399|GO:0016323|GO:0017111|GO:0043154|GO:0043524|GO:0046872
ASHGA5P015027	0.00614604	22.104	protein_coding	GO:0005515|GO:0005634|GO:0005829|GO:0006955|GO:0009615|GO:0019221|GO:0060337
ASHGA5P031233	0.00365302	12.6366	protein_coding	GO:0007218|GO:0007631|GO:0060259|GO:0009755|GO:0008343|GO:0005576|GO:0005615|GO:0005796|GO:0005102|GO:0005184
ASHGA5P008786	0.0223248	2.06906	protein_coding	GO:0008270|GO:0016021
ASHGA5P002584	0.000258019	6.47129	protein_coding	GO:0003796|GO:0005576|GO:0005615|GO:0006954|GO:0016998|GO:0019835|GO:0042742
ASHGA5P005508	0.0260233	2.97075	protein_coding	GO:0005148|GO:0005179|GO:0005576|GO:0007166|GO:0007565|GO:0007595|GO:0008283|GO:0040014|GO:0046427|GO:0060397
ASHGA5P051513	0.000429564	2.37014	protein_coding	GO:0001659|GO:0001836|GO:0001885|GO:0002862|GO:0004602|GO:0004602|GO:0004866|GO:0005737|GO:0005739|GO:0005829|GO:0006144|GO:0006195|GO:0006641|GO:0006749|GO:0006917|GO:0007605|GO:0008631|GO:0009410|GO:0009609|GO:0009636|GO:0009650|GO:0010269|GO:0010332|GO:0014902|GO:0017124|GO:0018158|GO:0033194|GO:0033599|GO:0040029|GO:0042311|GO:0042542|GO:0042744|GO:0043154|GO:0043403|GO:0043523|GO:0043534|GO:…
ASHGA5P007251	0.00386763	4.18698	protein_coding	GO:0000122|GO:0000979|GO:0000982|GO:0002756|GO:0002819|GO:0003677|GO:0005515|GO:0005634|GO:0005654|GO:0005737|GO:0005829|GO:0006366|GO:0006468|GO:0006473|GO:0006974|GO:0008063|GO:0009615|GO:0010008|GO:0016064|GO:0019043|GO:0019221|GO:0032479|GO:0032607|GO:0032608|GO:0032727|GO:0032727|GO:0032728|GO:0034124|GO:0034127|GO:0034138|GO:0034142|GO:0035666|GO:0039530|GO:0045087|GO:0045351|GO:0045655|GO:…
ASHGA5P017809	0.0107666	21.1367	protein_coding	GO:0004867|GO:0005576|GO:0007417|GO:0007422|GO:0010951|GO:0030155|GO:0030162
ASHGA5P001474	0.0105794	2.02547	protein_coding	GO:0003725|GO:0004674|GO:0004694|GO:0004715|GO:0005515|GO:0005524|GO:0005829|GO:0006468|GO:0008285|GO:0008601|GO:0009615|GO:0019048|GO:0019054|GO:0019058|GO:0030683|GO:0033689|GO:0046777
ASHGA5P048537	0.00312728	2.35266	protein_coding	GO:0005887|GO:0007204|GO:0016020|GO:0031225|GO:0045730
ASHGA5P018955	0.0263213	3.1234	protein_coding	GO:0003950|GO:0005515|GO:0005634|GO:0005634|GO:0005737|GO:0005829|GO:0016477|GO:0060330
ASHGA5P010828	0.00896429	3.27591	protein_coding	GO:0004499|GO:0006805|GO:0016021|GO:0031227|GO:0043231|GO:0050660|GO:0050661
ASHGA5P010961	0.00689514	6.93322	protein_coding	GO:0004767|GO:0005515|GO:0005576|GO:0005615|GO:0006685|GO:0008150|GO:0016798
ASHGA5P040413	0.00230058	3.84415	protein_coding	GO:0000122|GO:0004857|GO:0005515|GO:0005634|GO:0005737|GO:0005758|GO:0005829|GO:0006351|GO:0006606|GO:0007049|GO:0009612|GO:0009749|GO:0030216|GO:0031625|GO:0032355|GO:0032570|GO:0035872|GO:0042127|GO:0042493|GO:0042542|GO:0043065|GO:0045087|GO:0048008|GO:0051592|GO:0051782|GO:0071228
ASHGA5P009218	0.003961	5.55325	protein_coding	GO:0001666|GO:0001774|GO:0004197|GO:0005515|GO:0005576|GO:0005634|GO:0005829|GO:0006508|GO:0006915|GO:0006917|GO:0006919|GO:0007165|GO:0007494|GO:0007520|GO:0007613|GO:0008656|GO:0009636|GO:0014070|GO:0016485|GO:0030324|GO:0032496|GO:0032611|GO:0033198|GO:0035872|GO:0042493|GO:0043123|GO:0045087|GO:0046010|GO:0050717|GO:0050718|GO:0071260|GO:0071310|GO:0072557
ASHGA5P029194	0.00184595	18.1266	protein_coding	GO:0042742|GO:0006334|GO:0005634|GO:0005622|GO:0000786|GO:0003677|GO:0043565
ASHGA5P002750	0.0012867	5.41624	protein_coding	GO:0004185|GO:0005576|GO:0005829|GO:0006508|GO:0042573
ASHGA5P002281	0.00833713	2.19829	protein_coding	GO:0005730
ASHGA5P000904	0.012607	4.88081	protein_coding	GO:0016936|GO:0030246
ASHGA5P004485	0.00167632	2.03655	protein_coding	GO:0008285|GO:0006954|GO:0007186|GO:0006955|GO:0007165|GO:0006874|GO:0007267|GO:0006935|GO:0002548|GO:2001264|GO:0005576|GO:0005615|GO:0008009|GO:0008201|GO:0031726
ASHGA5P030875	2.07268e-07	914.739	protein_coding	GO:0005576|GO:0005886|GO:0006955|GO:0009897|GO:0016021|GO:0019864|GO:0050776
ASHGA5P010379	0.00151261	42.2396	protein_coding	GO:0001836|GO:0005515|GO:0005739|GO:0005886|GO:0006955|GO:0016021|GO:0019221|GO:0043154|GO:0051902|GO:0060337
ASHGA5P001086	0.00109973	13.7326	protein_coding	GO:0030168|GO:0007596|GO:0002576|GO:0005576|GO:0030141|GO:0030658
ASHGA5P005462	0.00339112	2.80989	protein_coding	GO:0000175|GO:0000738|GO:0003723|GO:0005654|GO:0006364|GO:0006401|GO:0008283|GO:0008310|GO:0008859|GO:0009615|GO:0016605|GO:0019221|GO:0046872|GO:0060337
ASHGA5P055629	0.0291124	5.2767	protein_coding	GO:0001730|GO:0001730|GO:0003725|GO:0003725|GO:0005524|GO:0005634|GO:0005737|GO:0005739|GO:0005783|GO:0005829|GO:0006139|GO:0006164|GO:0006401|GO:0006486|GO:0008270|GO:0009615|GO:0016020|GO:0018377|GO:0019221|GO:0043231|GO:0046872|GO:0048471|GO:0060333|GO:0060337
ASHGA5P013588	0.00374755	8.16334	protein_coding	GO:0005576|GO:0005886|GO:0008083|GO:0016021
ASHGA5P009047	0.00191169	4.99115	protein_coding	GO:0005789|GO:0005886|GO:0016021
ASHGA5P001372	0.00153815	2.6706	protein_coding	GO:0045087|GO:0007155|GO:0007166|GO:0005887|GO:0030246|GO:0004888
ASHGA5P011929	0.0195198	3.54938	protein_coding	GO:0001975|GO:0004949|GO:0005886|GO:0005887|GO:0006954|GO:0006955|GO:0007187|GO:0007610|GO:0019233|GO:0030425|GO:0031234|GO:0032229|GO:0032496|GO:0033004|GO:0038171|GO:0043204|GO:0045759|GO:0050728|GO:0051001
ASHGA5P011957	0.0127981	4.62294	protein_coding	GO:0005515|GO:0005576|GO:0005581|GO:0005602|GO:0006956|GO:0006958|GO:0007267|GO:0045087
ASHGA5P055365	0.00538773	5.64112	protein_coding	GO:0005515|GO:0005634|GO:0005886|GO:0007156|GO:0007157|GO:0016021|GO:0043069
ASHGA5P009575	3.13128e-07	639.09	protein_coding	GO:0003824|GO:0005576|GO:0005615|GO:0006879|GO:0006952|GO:0010942|GO:0030492|GO:0031838|GO:0042542|GO:0051354|GO:2000296
ASHGA5P003738	0.00627171	11.481	protein_coding	GO:0005096|GO:0005829|GO:0007264|GO:0051056
ASHGA5P043996	0.0151074	3.85672	protein_coding
ASHGA5P050745	0.00298958	2.7701	protein_coding	GO:0000122|GO:0000979|GO:0000983|GO:0001937|GO:0002053|GO:0003340|GO:0003690|GO:0003700|GO:0003700|GO:0004871|GO:0005164|GO:0005509|GO:0005515|GO:0005634|GO:0005654|GO:0005730|GO:0005730|GO:0005737|GO:0005829|GO:0006357|GO:0006917|GO:0007259|GO:0008015|GO:0009615|GO:0016525|GO:0019048|GO:0019221|GO:0019899|GO:0030424|GO:0030425|GO:0031663|GO:0033209|GO:0034097|GO:0042803|GO:0042981|GO:0043124|GO:…
ASHGA5P031690	0.0230336	9.05442	protein_coding	GO:0006955|GO:0007160|GO:0016337|GO:0007229|GO:0050798|GO:0005886|GO:0008305|GO:0004872|GO:0005515|GO:0046982
ASHGA5P008907	0.00277694	6.92408	protein_coding	GO:0005515
ASHGA5P051447	0.00996754	4.50477	protein_coding	GO:0005524|GO:0016787
ASHGA5P003074	0.000811221	91.7397	protein_coding	GO:0002224|GO:0004872|GO:0005515|GO:0005886|GO:0006955|GO:0007267|GO:0008284|GO:0009897|GO:0015026|GO:0016021|GO:0019048|GO:0031295|GO:0042110|GO:0042113|GO:0043017|GO:0043231|GO:0045086|GO:0045404|GO:0045630|GO:0045893|GO:0051607
ASHGA5P010956	0.00320033	8.5468	protein_coding	GO:0000086|GO:0005515|GO:0005737|GO:0006309|GO:0006917|GO:0006919|GO:0008656|GO:0042802|GO:0042803|GO:0043406|GO:0046330|GO:0046982|GO:0048471
ASHGA5P001458	0.00227359	23.8512	protein_coding	GO:0000122|GO:0001078|GO:0001701|GO:0001889|GO:0003143|GO:0003151|GO:0003266|GO:0003281|GO:0003677|GO:0003700|GO:0005515|GO:0005634|GO:0005737|GO:0006461|GO:0007155|GO:0007219|GO:0007219|GO:0007219|GO:0007224|GO:0007262|GO:0007399|GO:0008134|GO:0008284|GO:0016477|GO:0021537|GO:0021555|GO:0021557|GO:0021558|GO:0021575|GO:0021861|GO:0021984|GO:0030324|GO:0030513|GO:0030901|GO:0031018|GO:0035019|GO:…
ASHGA5P052866	0.00174244	29.1713	protein_coding	GO:0002218|GO:0002230|GO:0003690|GO:0005634|GO:0005730|GO:0005737|GO:0005739|GO:0005829|GO:0006915|GO:0006954|GO:0006955|GO:0032088|GO:0032461|GO:0032731|GO:0033209|GO:0035458|GO:0035690|GO:0035872|GO:0044444|GO:0045087|GO:0050702|GO:0050718|GO:0051092|GO:0070269|GO:0097169|GO:2001056
ASHGA5P055627	0.000386369	32.4041	protein_coding	GO:0001730|GO:0003725|GO:0005524|GO:0005576|GO:0005634|GO:0005634|GO:0005737|GO:0005739|GO:0005783|GO:0005829|GO:0006164|GO:0008270|GO:0009615|GO:0019221|GO:0035457|GO:0045071|GO:0046872|GO:0051259|GO:0051607|GO:0060333|GO:0060337|GO:0060700
ASHGA5P010366	0.000316258	3.88489	protein_coding	GO:0000122|GO:0000979|GO:0000983|GO:0001937|GO:0002053|GO:0003340|GO:0003690|GO:0003700|GO:0003700|GO:0004871|GO:0005164|GO:0005509|GO:0005515|GO:0005634|GO:0005654|GO:0005730|GO:0005730|GO:0005737|GO:0005829|GO:0006357|GO:0006917|GO:0007259|GO:0008015|GO:0009615|GO:0016525|GO:0019048|GO:0019221|GO:0019899|GO:0030424|GO:0030425|GO:0031663|GO:0033209|GO:0034097|GO:0042803|GO:0042981|GO:0043124|GO:…
ASHGA5P002019	0.00820937	5.25498	protein_coding	GO:0045087|GO:0051607|GO:0045824|GO:0045088|GO:0044419|GO:0032481|GO:0032480|GO:1900245|GO:1900246|GO:0039534|GO:0039536|GO:0005737|GO:0003677|GO:0008270|GO:0005515|GO:0005524|GO:0003676|GO:0016817|GO:0016787|GO:0008026|GO:0004386|GO:0003725|GO:0003727
ASHGA5P004963	4.47923e-05	97.0362	protein_coding	GO:0004872|GO:0006955|GO:0016021|GO:0030246|GO:0050715
ASHGA5P054877	0.00898246	3.08762	protein_coding
ASHGA5P012329	0.00167593	7.26712	protein_coding	GO:0005515|GO:0016021
ASHGA5P026877	0.00284995	82.8728	protein_coding	GO:0004930|GO:0004984|GO:0005886|GO:0007608|GO:0016021|GO:0050911
ASHGA5P008599	0.0025582	28.6999	protein_coding	GO:0006954|GO:0007160|GO:0016337|GO:0006897|GO:0016021|GO:0005886|GO:0005576|GO:0005515|GO:0030246
ASHGA5P036893	0.0132487	2.46394	protein_coding	GO:0003677|GO:0003713|GO:0003723|GO:0004386|GO:0004540|GO:0005524|GO:0005654|GO:0006351|GO:0006355|GO:0008270|GO:0044255|GO:0044281
ASHGA5P008358	0.000682579	41.837	protein_coding	GO:0001730|GO:0001730|GO:0003725|GO:0003725|GO:0005524|GO:0005634|GO:0005737|GO:0005739|GO:0005783|GO:0005829|GO:0006139|GO:0006164|GO:0006401|GO:0006486|GO:0008270|GO:0009615|GO:0016020|GO:0018377|GO:0019221|GO:0043231|GO:0046872|GO:0048471|GO:0060333|GO:0060337
ASHGA5P017753	0.000518449	6.68126	protein_coding	GO:0001730|GO:0003725|GO:0005524|GO:0005576|GO:0005634|GO:0005634|GO:0005737|GO:0005739|GO:0005783|GO:0005829|GO:0006164|GO:0008270|GO:0009615|GO:0019221|GO:0035457|GO:0045071|GO:0046872|GO:0051259|GO:0051607|GO:0060333|GO:0060337|GO:0060700
ASHGA5P054058	2.8696e-05	5.20667	protein_coding	GO:0003824|GO:0004557|GO:0004557|GO:0004557|GO:0005102|GO:0005515|GO:0005576|GO:0005576|GO:0005737|GO:0005764|GO:0005764|GO:0005794|GO:0006644|GO:0006665|GO:0006687|GO:0009311|GO:0016139|GO:0016787|GO:0016936|GO:0042803|GO:0043169|GO:0043202|GO:0044281|GO:0045019|GO:0046477|GO:0046477|GO:0046479|GO:0051001|GO:0052692
ASHGA5P002334	0.0218621	7.17994	protein_coding	GO:0001730|GO:0003677|GO:0003725|GO:0005524|GO:0005730|GO:0005737|GO:0005829|GO:0008150|GO:0009615|GO:0019221|GO:0045071|GO:0046966|GO:0060333|GO:0060337
ASHGA5P017848	0.000162382	2.97989	protein_coding	GO:0001666|GO:0001774|GO:0004197|GO:0005515|GO:0005576|GO:0005634|GO:0005829|GO:0006508|GO:0006915|GO:0006917|GO:0006919|GO:0007165|GO:0007494|GO:0007520|GO:0007613|GO:0008656|GO:0009636|GO:0014070|GO:0016485|GO:0030324|GO:0032496|GO:0032611|GO:0033198|GO:0035872|GO:0042493|GO:0043123|GO:0045087|GO:0046010|GO:0050717|GO:0050718|GO:0071260|GO:0071310|GO:0072557
ASHGA5P051701	0.000461432	4.37369	protein_coding	GO:0001077|GO:0005154|GO:0005509|GO:0005509|GO:0005515|GO:0005634|GO:0005730|GO:0005794|GO:0005829|GO:0005886|GO:0005887|GO:0006659|GO:0006915|GO:0006953|GO:0010628|GO:0017121|GO:0017124|GO:0017128|GO:0019899|GO:0030168|GO:0031012|GO:0033003|GO:0035456|GO:0042609|GO:0045071|GO:0045089|GO:0045121|GO:0045944|GO:0051607|GO:0060368|GO:2000373
ASHGA5P044861	0.00207114	7.35146	protein_coding	GO:0006457|GO:0016020|GO:0031072|GO:0051082
ASHGA5P051720	0.0202122	11.7629	protein_coding	GO:0004930|GO:0005886|GO:0007186|GO:0016021|GO:0045028
ASHGA5P021087	0.00371952	5.68242	protein_coding	GO:0003674|GO:0005216|GO:0005886|GO:0008150|GO:0016021
ASHGA5P019929	0.00275816	2.46682	protein_coding	GO:0005102|GO:0005515|GO:0005634|GO:0005829|GO:0006468|GO:0006607|GO:0006955|GO:0007165|GO:0007243|GO:0008150|GO:0015629|GO:0050852
ASHGA5P051979	6.19649e-06	183.794	protein_coding
ASHGA5P054662	9.71429e-06	9.40069	protein_coding	GO:0006935|GO:0006952|GO:0005886|GO:0005794|GO:0004871
ASHGA5P012957	0.0237912	2.67463	protein_coding	GO:0005044|GO:0005515|GO:0005581|GO:0005829|GO:0005887|GO:0006898|GO:0010744|GO:0010886|GO:0030169|GO:0030301|GO:0031410|GO:0034362|GO:0034381|GO:0042221|GO:0042953
ASHGA5P012737	0.0107559	3.67056	protein_coding	GO:0006464|GO:0042787|GO:0005634|GO:0005737|GO:0005622|GO:0005829|GO:0004842|GO:0016881
ASHGA5P017849	0.00316602	5.57802	protein_coding	GO:0001666|GO:0001774|GO:0004197|GO:0005515|GO:0005576|GO:0005634|GO:0005829|GO:0006508|GO:0006915|GO:0006917|GO:0006919|GO:0007165|GO:0007494|GO:0007520|GO:0007613|GO:0008656|GO:0009636|GO:0014070|GO:0016485|GO:0030324|GO:0032496|GO:0032611|GO:0033198|GO:0035872|GO:0042493|GO:0043123|GO:0045087|GO:0046010|GO:0050717|GO:0050718|GO:0071260|GO:0071310|GO:0072557
ASHGA5P005331	0.00135919	6.38174	protein_coding	GO:0001846|GO:0001872|GO:0001874|GO:0001879|GO:0002238|GO:0002752|GO:0005737|GO:0006910|GO:0006911|GO:0006954|GO:0008037|GO:0008329|GO:0009756|GO:0009897|GO:0016021|GO:0016337|GO:0030246|GO:0032760|GO:0042110|GO:0042287|GO:0042832|GO:0045087|GO:0046872|GO:0050766
ASHGA5P003910	0.00377792	5.14958	protein_coding	GO:0001822|GO:0001889|GO:0003677|GO:0003713|GO:0005515|GO:0005634|GO:0006351|GO:0008584|GO:0008585|GO:0009791|GO:0010761|GO:0030325|GO:0035264|GO:0044212|GO:0045444|GO:0045892|GO:0048008|GO:0048468|GO:0048644|GO:0048705|GO:0051091|GO:0060021|GO:0060325|GO:0060612|GO:0060613
ASHGA5P034771	0.000909452	13.5768	protein_coding	GO:0016021|GO:0005886|GO:0004872
ASHGA5P036764	0.0198578	2.75609	protein_coding	GO:0003676|GO:0003723|GO:0005622|GO:0005634|GO:0006955|GO:0008081|GO:0045087|GO:0045088|GO:0046872|GO:0051607
ASHGA5P036360	0.00918437	3.52168	protein_coding	GO:0045893|GO:0007409|GO:0007420|GO:0006355|GO:0060070|GO:0030182|GO:0007166|GO:0046330|GO:0033077|GO:0060231|GO:0060054|GO:0034446|GO:0019827|GO:0071300|GO:0008406|GO:0042327|GO:0007223|GO:0001944|GO:0014834|GO:0048103|GO:0010812|GO:0035412|GO:0007199|GO:0038031|GO:0042666|GO:0035567|GO:0016021|GO:0005737|GO:0005886|GO:0016020|GO:0045177|GO:0032589|GO:0005515|GO:0004930|GO:0017147|GO:0042813|GO:…
ASHGA5P048061	0.000154495	50.6585	protein_coding	GO:0007186|GO:0007165|GO:0008283|GO:0010033|GO:0007166|GO:0007213|GO:0007197|GO:0016021|GO:0005886|GO:0030054|GO:0005624|GO:0042383|GO:0045211|GO:0005887|GO:0043025|GO:0014069|GO:0032279|GO:0043679|GO:0044424|GO:0005085|GO:0016907|GO:0005515
ASHGA5P006789	0.00443335	2.42692	protein_coding	GO:0001525|GO:0002576|GO:0005201|GO:0005515|GO:0005518|GO:0005576|GO:0005576|GO:0005577|GO:0005578|GO:0005615|GO:0005793|GO:0006953|GO:0007155|GO:0007596|GO:0008201|GO:0008360|GO:0009611|GO:0016477|GO:0018149|GO:0030168|GO:0031012|GO:0031012|GO:0031012|GO:0031093|GO:0034446|GO:0050900
ASHGA5P052844	0.00343721	25.3981	protein_coding	GO:0005109|GO:0005576|GO:0008201|GO:0060070|GO:0060670
ASHGA5P013370	0.00244193	5.85136	protein_coding	GO:0001666|GO:0001774|GO:0004197|GO:0005515|GO:0005576|GO:0005634|GO:0005829|GO:0006508|GO:0006915|GO:0006917|GO:0006919|GO:0007165|GO:0007494|GO:0007520|GO:0007613|GO:0008656|GO:0009636|GO:0014070|GO:0016485|GO:0030324|GO:0032496|GO:0032611|GO:0033198|GO:0035872|GO:0042493|GO:0043123|GO:0045087|GO:0046010|GO:0050717|GO:0050718|GO:0071260|GO:0071310|GO:0072557
ASHGA5P049311	0.000598888	344.962	protein_coding	GO:0003824|GO:0005576|GO:0005615|GO:0006879|GO:0006952|GO:0010942|GO:0030492|GO:0031838|GO:0042542|GO:0051354|GO:2000296
ASHGA5P011718	8.82868e-05	43.8271	protein_coding	GO:0004872|GO:0005576|GO:0005886|GO:0006959|GO:0007411|GO:0016021
ASHGA5P018976	0.00056217	5.99563	protein_coding	GO:0005096|GO:0005634|GO:0005737|GO:0005829|GO:0005886|GO:0007186|GO:0038032|GO:0043547
ASHGA5P053322	0.00277576	115.483	protein_coding	GO:0016021
ASHGA5P001160	0.00749618	4.9249	protein_coding	GO:0016021
ASHGA5P008542	0.00054964	4.51354	protein_coding	GO:0000226|GO:0001764|GO:0005200|GO:0005515|GO:0005829|GO:0005874|GO:0005875|GO:0005886|GO:0006915|GO:0006921|GO:0007628|GO:0008017|GO:0008088|GO:0010506|GO:0017124|GO:0019899|GO:0019901|GO:0030424|GO:0030426|GO:0031113|GO:0031116|GO:0032387|GO:0034185|GO:0034399|GO:0035085|GO:0045298|GO:0045773|GO:0047497|GO:0048676|GO:0048699|GO:0060632|GO:0071813
ASHGA5P004190	0.047613	2.03775	protein_coding	GO:0000122|GO:0006355|GO:0000083|GO:0000117|GO:0061418|GO:0005634|GO:0005829|GO:0003677|GO:0003700|GO:0005515|GO:0020037|GO:0043565|GO:0001078|GO:0046983
ASHGA5P008201	0.00407837	15.9852	protein_coding	GO:0005524
ASHGA5P008744	0.0110716	4.19885	protein_coding	GO:0001525|GO:0002576|GO:0005201|GO:0005515|GO:0005518|GO:0005576|GO:0005576|GO:0005577|GO:0005578|GO:0005615|GO:0005793|GO:0006953|GO:0007155|GO:0007596|GO:0008201|GO:0008360|GO:0009611|GO:0016477|GO:0018149|GO:0030168|GO:0031012|GO:0031012|GO:0031012|GO:0031093|GO:0034446|GO:0050900
ASHGA5P026862	0.013439	2.12348	protein_coding	GO:0004725|GO:0005634|GO:0005737
ASHGA5P010633	0.00104015	53.9246	protein_coding	GO:0004502|GO:0005741|GO:0005743|GO:0005829|GO:0006569|GO:0009435|GO:0009651|GO:0016021|GO:0016174|GO:0019441|GO:0034641|GO:0044281|GO:0050660|GO:0070189
ASHGA5P009897	0.0232943	2.51443	protein_coding	GO:0000079|GO:0005515|GO:0006351|GO:0008284|GO:0045893
ASHGA5P028290	0.00269275	5.46907	protein_coding	GO:0001730|GO:0003725|GO:0005524|GO:0005634|GO:0005737|GO:0005829|GO:0006139|GO:0009615|GO:0019221|GO:0043231|GO:0045071|GO:0046872|GO:0051607|GO:0060333|GO:0060337|GO:0060700
ASHGA5P038797	0.00768622	4.03064	protein_coding	GO:0042742|GO:0006952|GO:0051873|GO:0044140|GO:0050829|GO:0044130|GO:0050830|GO:0005576|GO:0042581
ASHGA5P003052	5.42612e-05	17.8735	protein_coding	GO:0004842|GO:0005634|GO:0005737|GO:0005829|GO:0042787
ASHGA5P026404	0.00169193	13.2978	protein_coding	GO:0007186|GO:0016021|GO:0005886|GO:0004930|GO:0004984
ASHGA5P002265	0.000925934	44.4268	protein_coding	GO:0005764
ASHGA5P051903	0.00440439	5.92852	protein_coding	GO:0005615|GO:0019838
ASHGA5P051640	0.00140564	7.13839	protein_coding	GO:0003950|GO:0005515|GO:0005634|GO:0005634|GO:0005737|GO:0005829|GO:0016477|GO:0060330

## Sheet: Sheet2
ProbeName	P-value	FDR	Fold Change	Regulation	type	seqname	ccdsID	GeneSymbol	source	RNAlength	chrom	strand	txStart	txEnd	Xhyb	Sequence	EntrezID	Unigene	GO	product	group-Tube6(raw)	group-Tube4(raw)	group-Tube6(normalized)	group-Tube4(normalized)	[Tube6-1, Tube6](raw)	[Tube6-2, Tube6](raw)	[Tube4-1, Tube4](raw)	[Tube4-2, Tube4](raw)	[Tube6-1, Tube6](normalized)	[Tube6-2, Tube6](normalized)	[Tube4-1, Tube4](normalized)	[Tube4-2, Tube4](normalized)
ASHGA5P001025	4.44015e-05	0.00807234	2.07478	up	protein_coding	NM_182607	CCDS14535.1	VSIG1	RefSeq	3145	chrX	+	107288199	107322414		GCCAATTTCTATTTACTTTTCTCAAGGTGGACAAGCTGTAGCCATCGGGCAATTTAAAGA	340547	Hs.177164	GO:0016021	V-set and immunoglobulin domain-containing protein 1 isoform 2 precursor	9.91806	5	3.37984	2.32688	8.39802	11.4381	5	5	3.37379	3.38589	2.32333	2.33044
ASHGA5P027852	0.032929	0.0765005	2.29796	up	protein_coding	NM_177925	CCDS31752.1	H2AFJ	RefSeq	3699	chr12	+	14927269	14930936	NR_027716	TGATCATGTCCGGTCGCGGGAAACAGGGCGGCAAAGTGCGAGCAAAGGCCAAATCCCGCT	55766	Hs.524280	GO:0000786|GO:0003677|GO:0005634|GO:0006334|GO:0046982	histone H2A.J	51.821	27.7703	5.77335	4.57299	51.2606	52.3813	27.1423	28.3982	5.98301	5.56369	4.65006	4.49593
ASHGA5P006612	0.0179521	0.0517401	6.78645	up	protein_coding	ENST00000321149	CCDS10154.1	DYX1C1	GENCODE	1993	chr15	-	55722505	55800432		TATGTAGAAGGCCTACAGGATTATGAAGCGGCACTTAAGATTGATCCATCCAACAAAATT	161582	Hs.126403	GO:0001764|GO:0061136|GO:0033146|GO:0005634|GO:0005737|GO:0005515|GO:0030331	dyslexia susceptibility 1 candidate 1 [Source:HGNC Symbol;Acc:21493]	93.2762	16.8289	6.59374	3.83108	92.0233	94.529	19.8268	13.831	6.77541	6.41207	4.1594	3.50277
ASHGA5P055628	0.000545523	0.0118086	65.7058	up	protein_coding	NM_016816	CCDS41838.1	OAS1	RefSeq	1673	chr12	+	113344738	113357712		ATGAGACCGACGATCCCAGGAGGTATCAGAAATATGGTTACATTGGAACACATGAGTACC	4938	Hs.524760	GO:0001730|GO:0003725|GO:0005524|GO:0005576|GO:0005634|GO:0005634|GO:0005737|GO:0005739|GO:0005783|GO:0005829|GO:0006164|GO:0008270|GO:0009615|GO:0019221|GO:0035457|GO:0045071|GO:0046872|GO:0051259|GO:0051607|GO:0060333|GO:0060337|GO:0060700	2'-5'-oligoadenylate synthase 1 isoform 1	1947.13	38.9142	11.0924	5.05447	1922.78	1971.48	38.9651	38.8632	11.1615	11.0234	5.1775	4.93145
ASHGA5P011983	0.000521578	0.0117007	8.64451	up	protein_coding	NM_006120	CCDS4761.1	HLA-DMA	RefSeq	1122	chr6	-	32916390	32920899		GTGTCCAGAGGGTTTCCTATCGCTGAAGTGTTCACGCTGAAGCCCCTGGAGTTTGGCAAG	3108	Hs.728759	GO:0005765|GO:0006955|GO:0016021|GO:0019886|GO:0031902|GO:0042613	HLA class II histocompatibility antigen, DM alpha chain precursor	448.212	64.3805	8.88261	5.77082	424.893	471.53	56.6158	72.1452	8.94626	8.81895	5.73916	5.80248
ASHGA5P003714	0.00800391	0.0323375	4.17189	up	protein_coding	ENST00000274507	CCDS4190.1	LECT2	GENCODE	1077	chr5	-	135282599	135290723		GGTGTTCGAATATCTGGAAGAGGTTTTTGTGTCAAAATGTTCTACATTAAGCCAATTAAG	3950	Hs.512580	GO:0001501|GO:0030178|GO:0006935|GO:0005737|GO:0005615	leukocyte cell-derived chemotaxin 2 [Source:HGNC Symbol;Acc:6550]	19.7696	5	4.38758	2.32688	19.0629	20.4763	5	5	4.57302	4.20214	2.32333	2.33044
ASHGA5P010564	0.000268139	0.0106863	17.5243	up	protein_coding	NM_022872	CCDS307.1	IFI6	RefSeq	848	chr1	-	27992571	27998724	NM_002038, NM_022873	TCTTCACTTGCAGTGGGGTGGAGGCAGGTGAGAATGCGGGTAAGAAAAAGTGCTCGGAGA	2537	Hs.523847	GO:0001836|GO:0005515|GO:0005739|GO:0005886|GO:0006955|GO:0016021|GO:0019221|GO:0043154|GO:0051902|GO:0060337	interferon alpha-inducible protein 6 isoform b precursor	3035.06	229.022	11.7858	7.6545	2982.93	3087.18	215.609	242.436	11.8335	11.7381	7.70247	7.60653
ASHGA5P012097	0.00399854	0.0231309	4.98227	up	protein_coding	ENST00000375707	CCDS31662.1	CARD17	GENCODE	466	chr11	-	104963195	104972158		TTCCTTCCTAGGTTCAACTTTCATTTGAGCAGCCAGATGATAAAGCACAGATGCCCAGCA	440068	Hs.732627	GO:0006508|GO:0042981|GO:0005737|GO:0005622|GO:0005515|GO:0004869|GO:0004197	caspase recruitment domain family, member 17 [Source:HGNC Symbol;Acc:33827]	308.745	74.8847	8.31741	6.00061	284.964	332.527	74.746	75.0233	8.35249	8.28234	6.14331	5.85792
ASHGA5P005942	0.00170322	0.0161235	11.7135	up	protein_coding	NM_003985	CCDS45602.1	TNK1	RefSeq	2912	chr17	+	7284292	7293092		TCGAGGGCAGCCCCGACTCCACAATCTGGAAGGGCCAGAATGGTCGCACCTTCAAAGTGG	8711	Hs.203420	GO:0004713|GO:0004715|GO:0004871|GO:0005515|GO:0005524|GO:0005737|GO:0006468|GO:0007165|GO:0016020|GO:0046777	non-receptor tyrosine-protein kinase TNK1 isoform 2	309.797	32.5319	8.31922	4.76912	277.046	342.547	26.6713	38.3926	8.31237	8.32608	4.62258	4.91566
ASHGA5P041841	0.000151213	0.00971765	74.9968	up	protein_coding	NM_001008739	CCDS43463.1	C6orf226	RefSeq	572	chr6	-	42858002	42858554		GGTTTTGCATTTACATTTGTGGACCATGTTACAGTTAAGAAAAATCCTGTTTCAGTCCTT	441150	Hs.571098		uncharacterized protein C6orf226	506.7	8.32032	9.06247	2.83372	486.869	526.53	8.73855	7.90209	9.13693	8.98802	2.85175	2.81569
ASHGA5P026399	0.00299358	0.0204232	11.0633	up	protein_coding	ENST00000361760	CCDS31507.1	OR5D13	GENCODE	945	chr11	+	55540913	55541858		CAATGCTGAACCCATTGATCTACAGCCTTAGGAACAAAGATATCAATAACATGTTTGAAA	390142	Hs.553743	GO:0007186|GO:0016021|GO:0005886|GO:0004930|GO:0004984	olfactory receptor, family 5, subfamily D, member 13 [Source:HGNC Symbol;Acc:15280]	55.2706	5.19602	5.86511	2.3974	53.4209	57.1203	5	5.39204	6.04025	5.68997	2.32333	2.47147
ASHGA5P013417	0.000854495	0.0128627	12.0035	up	protein_coding	NM_006889	CCDS43138.1	CD86	RefSeq	2790	chr3	+	121796695	121839988	NM_176892	TTGGAGCTACAGTGGACAGGCATTTGTGACAGCACTATGGGACTGAGTAACATTCTCTTT	942	Hs.171182	GO:0002224|GO:0004872|GO:0005515|GO:0005886|GO:0006955|GO:0007267|GO:0008284|GO:0009897|GO:0015026|GO:0016021|GO:0019048|GO:0031295|GO:0042110|GO:0042113|GO:0043017|GO:0043231|GO:0045086|GO:0045404|GO:0045630|GO:0045893|GO:0051607	T-lymphocyte activation antigen CD86 isoform 2 precursor	57.2109	5	5.91226	2.32688	52.4791	61.9427	5	5	6.01708	5.80745	2.32333	2.33044
ASHGA5P005795	0.0178749	0.051666	10.146	up	protein_coding	NM_197954	CCDS8617.1	CLEC7A	RefSeq	519	chr12	-	10279921	10282868		GGTACCATGGCTGGTTTCAAAGCTGTGGAATTCAAAGGATAAATTAATGAAGAAAACAAG	64581	Hs.143929	GO:0001846|GO:0001872|GO:0001874|GO:0001879|GO:0002238|GO:0002752|GO:0005737|GO:0006910|GO:0006911|GO:0006954|GO:0008037|GO:0008329|GO:0009756|GO:0009897|GO:0016021|GO:0016337|GO:0030246|GO:0032760|GO:0042110|GO:0042287|GO:0042832|GO:0045087|GO:0046872|GO:0050766	C-type lectin domain family 7 member A isoform f	67.9658	8.39836	6.15129	2.80846	66.6665	69.2651	5.6947	11.102	6.33598	5.9666	2.39479	3.22212
ASHGA5P008018	0.000696038	0.0124897	51.9747	up	protein_coding	NM_022873	CCDS308.1	IFI6	RefSeq	860	chr1	-	27992571	27998724	NM_002038, NM_022872	TAAGGATGCAGGTAAGAAAAAGTGCTCGGAGAGCTCGGACAGCGGCTCCGGGTTCTGGAA	2537	Hs.523847	GO:0001836|GO:0005515|GO:0005739|GO:0005886|GO:0006955|GO:0016021|GO:0019221|GO:0043154|GO:0051902|GO:0060337	interferon alpha-inducible protein 6 isoform c precursor	2960.92	77.3282	11.7471	6.04733	2828.21	3093.64	77.6004	77.0561	11.7518	11.7423	6.19771	5.89695
ASHGA5P025197	0.00053008	0.0117007	4.92256	up	protein_coding	NM_001146277	CCDS54681.1	NCEH1	RefSeq	4284	chr3	-	172348434	172429008		CTGGGCCTTGAAATCAGGTATTATGATGAGCTGTGTACAGCAATGGCTGAGGAATTGAAT	57552	Hs.444099	GO:0004091|GO:0005783|GO:0016021|GO:0016042	neutral cholesterol ester hydrolase 1 isoform c	209.869	52.0579	7.76093	5.46152	192.873	226.864	46.8455	57.2704	7.81318	7.70868	5.45287	5.47017
ASHGA5P007804	0.00116618	0.0140795	3.18858	up	protein_coding	NM_001003827	CCDS31391.1	TRIM34	RefSeq	2326	chr11	+	5641173	5665625	NM_001003819, NM_021616	TGCTACTGGGTGGATGTCACACTGAATTCAGTCAACCTAAATTTGAATCTTGTCCTTTCA	53840		GO:0003674|GO:0005737|GO:0008270|GO:0070206	tripartite motif-containing protein 34 isoform 1	87.0272	33.0216	6.49031	4.8174	74.1098	99.9445	31.6245	34.4187	6.48699	6.49364	4.87448	4.76032
ASHGA5P034072	0.00025532	0.0106284	3.41083	up	protein_coding	NM_005101	CCDS6.1	ISG15	RefSeq	685	chr1	+	948846	949919		ACTCATCTTTGCCAGTACAGGAGCTTGTGCCGTGGCCCACAGCCCACAGCCCACAGCCAT	9636	Hs.458485	GO:0005615|GO:0005737|GO:0005829|GO:0007267|GO:0009615|GO:0019048|GO:0019221|GO:0019941|GO:0031386|GO:0032020|GO:0032480|GO:0045087|GO:0060337	ubiquitin-like protein ISG15 precursor	1033.09	366.363	10.1254	8.35524	970.981	1095.21	330.052	402.674	10.1424	10.1083	8.33266	8.37782
ASHGA5P011956	0.00615165	0.0283549	2.489	up	protein_coding	NM_172369	CCDS227.1	C1QC	RefSeq	1182	chr1	+	22970117	22974603		TGAGGACATCTCTGTGCCAGGCCAGAAACCGCCCACCTGCAGTTCCTTCTCCGGGATGGA	714	Hs.467753	GO:0005576|GO:0005576|GO:0005581|GO:0006955|GO:0006956|GO:0006958|GO:0030853|GO:0045087|GO:0045650	complement C1q subcomponent subunit C precursor	579.621	277.861	9.26369	7.94812	567.921	591.322	249.349	306.373	9.36284	9.16454	7.91787	7.97837
ASHGA5P055630	3.0159e-05	0.00712582	54.054	up	protein_coding	NM_002535	CCDS41839.1	OAS2	RefSeq	3647	chr12	+	113416273	113448503		TTGGAAAGTGCCGGTAAAAGTCATCTAAAGGAGGCGTTGTCTGGAAATAGCCCTGTAACA	4939	Hs.414332	GO:0001730|GO:0001730|GO:0003725|GO:0003725|GO:0005524|GO:0005634|GO:0005737|GO:0005739|GO:0005783|GO:0005829|GO:0006139|GO:0006164|GO:0006401|GO:0006486|GO:0008270|GO:0009615|GO:0016020|GO:0018377|GO:0019221|GO:0043231|GO:0046872|GO:0048471|GO:0060333|GO:0060337	2'-5'-oligoadenylate synthase 2 isoform 2	483.971	11.2182	8.99243	3.2361	445.935	522.008	10.9433	11.4932	9.00845	8.9764	3.20885	3.26335
ASHGA5P015917	0.00979365	0.0361966	4.84091	up	protein_coding	ENST00000538775	CCDS54682.1	NCEH1	GENCODE	4315	chr3	-	172348434	172429008		CCTTCAGATGAAATCAGGTATTATGATGAGCTGTGTACAGCAATGGCTGAGGAATTGAAT	57552	Hs.444099	GO:0006470|GO:0006805|GO:0008152|GO:0016021|GO:0016787|GO:0004091|GO:0017171|GO:0042301	neutral cholesterol ester hydrolase 1 [Source:HGNC Symbol;Acc:29260]	170.387	42.5183	7.45715	5.18187	166.028	174.745	44.0825	40.9541	7.59667	7.31762	5.36072	5.00302
ASHGA5P006089	0.0357823	0.0811339	2.80169	up	protein_coding	NM_001002264	CCDS31964.1	EPSTI1	RefSeq	3201	chr13	-	43460523	43566407		GGCACCTAAGGGTATATGAGAAAATATTGACTCCTATCTGGCCTTCATCAACTGACCTCG	94240	Hs.546467		epithelial-stromal interaction protein 1 isoform 1	44.6459	19.7579	5.55962	4.07333	45.0501	44.2417	20.6367	18.8791	5.80614	5.31311	4.2241	3.92255
ASHGA5P000797	0.00199928	0.017088	3.43884	up	protein_coding	NM_004536	CCDS4009.1	NAIP	RefSeq	6551	chr5	-	70264309	70320941		GTCTTTACAGGTAAACAGGACACGGTACAGTGTTTTTCCTGTGGTGGATGTTTAGGAAAT	4671	Hs.654500	GO:0004869|GO:0005515|GO:0005524|GO:0005737|GO:0007399|GO:0016323|GO:0017111|GO:0043154|GO:0043524|GO:0046872	baculoviral IAP repeat-containing protein 1 isoform 1	16.6739	5	4.10881	2.32688	13.0825	20.2653	5	5	4.02909	4.18852	2.32333	2.33044
ASHGA5P015027	0.00614604	0.0283489	22.104	up	protein_coding	NM_005533	CCDS11450.1	IFI35	RefSeq	1260	chr17	+	41158741	41166476		AGAGTCTCTCCGTATGTGAACGGGGAGATCCAGAAGGCTGAGATCAGGTCGCAGCCAGTT	3430	Hs.632258	GO:0005515|GO:0005634|GO:0005829|GO:0006955|GO:0009615|GO:0019221|GO:0060337	interferon-induced 35 kDa protein	247.571	13.6409	7.99347	3.52724	246.09	249.052	16.2721	11.0097	8.14795	7.83899	3.84326	3.21122
ASHGA5P031233	0.00365302	0.0223594	12.6366	up	protein_coding	ENST00000290953	CCDS10839.1	AGRP	GENCODE	764	chr16	-	67516473	67517716		ACTGCCGCTTCTTCAATGCCTTCTGCTACTGCCGCAAGCTGGGTACTGCCATGAATCCCT	181	Hs.104633	GO:0007218|GO:0007631|GO:0060259|GO:0009755|GO:0008343|GO:0005576|GO:0005615|GO:0005796|GO:0005102|GO:0005184	agouti related protein homolog (mouse) [Source:HGNC Symbol;Acc:330]	2301.44	242.14	11.3697	7.71021	2186.94	2415.94	186.527	297.752	11.3808	11.3587	7.48869	7.93173
ASHGA5P008786	0.0223248	0.0593015	2.06906	up	protein_coding	NM_173662	CCDS47149.1	RNF175	RefSeq	1589	chr4	-	154631311	154681387		ATGATCAGTAATCCCTGGGAGCGCACACATTTTCTGTATGGACAAATCCTGGATTGGCTT	285533	Hs.388364	GO:0008270|GO:0016021	RING finger protein 175	51.8398	31.1878	5.77402	4.72504	49.1536	54.526	27.6247	34.7509	5.92584	5.6222	4.67642	4.77366
ASHGA5P002584	0.000258019	0.0106284	6.47129	up	protein_coding	NM_000239	CCDS8989.1	LYZ	RefSeq	1516	chr12	+	69742133	69748013		TTTATCCTGCAGTGCTTTGCTGCAAGATAACATCGCTGATGCTGTAGCTTGTGCAAAGAG	4069	Hs.524579	GO:0003796|GO:0005576|GO:0005615|GO:0006954|GO:0016998|GO:0019835|GO:0042742	lysozyme C precursor	18736.5	4206.34	14.643	11.949	17618.6	19854.4	4013.53	4399.16	14.6056	14.6805	11.9707	11.9273
ASHGA5P005508	0.0260233	0.0654067	2.97075	up	protein_coding	NM_001163558	CCDS4548.1	PRL	RefSeq	1043	chr6	-	22287472	22303082	NM_000948	AGCTGATAGTCAGCCAGGTTCATCCTGAAACCAAAGAAAATGAGATCTACCCTGTCTGGT	5617	Hs.1905	GO:0005148|GO:0005179|GO:0005576|GO:0007166|GO:0007565|GO:0007595|GO:0008283|GO:0040014|GO:0046427|GO:0060397	prolactin precursor	30.8261	13.2906	5.0006	3.42977	25.0353	36.6168	10.7133	15.8679	4.96961	5.03159	3.17316	3.68638
ASHGA5P051513	0.000429564	0.0115311	2.37014	up	protein_coding	NM_000581	CCDS43091.1	GPX1	RefSeq	921	chr3	-	49394608	49395791	NM_201397	GCCTCCCCTTACAGTGCTTGTTCGGGGCGCTCCGCTGGCTTCTTGGACAATTGCGCCATG	2876	Hs.76686	GO:0001659|GO:0001836|GO:0001885|GO:0002862|GO:0004602|GO:0004602|GO:0004866|GO:0005737|GO:0005739|GO:0005829|GO:0006144|GO:0006195|GO:0006641|GO:0006749|GO:0006917|GO:0007605|GO:0008631|GO:0009410|GO:0009609|GO:0009636|GO:0009650|GO:0010269|GO:0010332|GO:0014902|GO:0017124|GO:0018158|GO:0033194|GO:0033599|GO:0040029|GO:0042311|GO:0042542|GO:0042744|GO:0043154|GO:0043403|GO:0043523|GO:0043534|GO:…	glutathione peroxidase 1 isoform 1	1806.92	934.313	10.9777	9.73271	1723.77	1890.07	860.736	1007.89	10.9954	10.96	9.7139	9.75153
ASHGA5P007251	0.00386763	0.0229217	4.18698	up	protein_coding	NM_001572	CCDS7703.1	IRF7	RefSeq	1972	chr11	-	612554	615999	ENST00000397566	TGTGCTGGAGGCCCAGGGCTCCCTGCTGGGGAGCTGTACGGGTGGGCAGTAGAGACGACC	3665	Hs.166120	GO:0000122|GO:0000979|GO:0000982|GO:0002756|GO:0002819|GO:0003677|GO:0005515|GO:0005634|GO:0005654|GO:0005737|GO:0005829|GO:0006366|GO:0006468|GO:0006473|GO:0006974|GO:0008063|GO:0009615|GO:0010008|GO:0016064|GO:0019043|GO:0019221|GO:0032479|GO:0032607|GO:0032608|GO:0032727|GO:0032727|GO:0032728|GO:0034124|GO:0034127|GO:0034138|GO:0034142|GO:0035666|GO:0039530|GO:0045087|GO:0045351|GO:0045655|GO:…	interferon regulatory factor 7 isoform a	264.591	77.288	8.09369	6.02778	250.872	278.31	64.3828	90.1932	8.17586	8.01152	5.92852	6.12703
ASHGA5P017809	0.0107666	0.0380669	21.1367	up	protein_coding	NM_001122752	CCDS3203.1	SERPINI1	RefSeq	1696	chr3	+	167453431	167543357		TGTGTGGGAGGCTTGAAACTGTTACAATATGGCTTTCCTTGGACTCTTCTCTTTGCTGGT	5274	Hs.478153	GO:0004867|GO:0005576|GO:0007417|GO:0007422|GO:0010951|GO:0030155|GO:0030162	neuroserpin precursor	765.78	45.8867	9.67173	5.27006	764.079	767.48	55.8176	35.9558	9.78214	9.56133	5.71708	4.82304
ASHGA5P001474	0.0105794	0.037722	2.02547	up	protein_coding	NM_001135651	CCDS1786.1	EIF2AK2	RefSeq	4127	chr2	-	37332283	37384190	NM_002759	TATAATAACGAGAAGGCGGAGCGTGAAGTAAAAGCATTGGCAAAACTTGATCATGTAAAT	5610	Hs.131431	GO:0003725|GO:0004674|GO:0004694|GO:0004715|GO:0005515|GO:0005524|GO:0005829|GO:0006468|GO:0008285|GO:0008601|GO:0009615|GO:0019048|GO:0019054|GO:0019058|GO:0030683|GO:0033689|GO:0046777	interferon-induced, double-stranded RNA-activated protein kinase isoform a	2009.63	1225.24	11.152	10.1338	1961.35	2057.91	1219.02	1231.47	11.2014	11.1027	10.2271	10.0404
ASHGA5P048537	0.00312728	0.0207767	2.35266	up	protein_coding	NM_001803	CCDS30647.1	CD52	RefSeq	523	chr1	+	26644410	26647014		TCTTCTGCTTCAGTTGAGGTGACACGTCTCAGCCTTAGCCCTGTGCCCCCTGAAACAGCT	1043	Hs.276770	GO:0005887|GO:0007204|GO:0016020|GO:0031225|GO:0045730	CAMPATH-1 antigen precursor	1570.83	817.369	10.7732	9.53889	1543.16	1598.51	755.963	878.776	10.8423	10.7041	9.53543	9.54235
ASHGA5P018955	0.0263213	0.0658603	3.1234	up	protein_coding	NM_001146105	CCDS54634.1	PARP9	RefSeq	3072	chr3	-	122246759	122283147	NM_001146103, NM_001146104, NM_001146106	GAAAAATCAGAGACTGGTGCTCTTGGAGAAAACTATAGTTGGCAAATTCCCATTAACCAC	83666	Hs.518200	GO:0003950|GO:0005515|GO:0005634|GO:0005634|GO:0005737|GO:0005829|GO:0016477|GO:0060330	poly [ADP-ribose] polymerase 9 isoform b	119.967	46.5617	6.95499	5.31187	118.262	121.671	49.1428	43.9806	7.12844	6.78154	5.52136	5.10238
ASHGA5P010828	0.00896429	0.0344149	3.27591	up	protein_coding	NM_002022	CCDS1295.1	FMO4	RefSeq	2148	chr1	+	171283485	171311223		TTACCAAAGGGAAAAAAGCAAAATTCATTGTGAATGATGAGCTGCCAAACTGTATCCTCT	2329	Hs.386502	GO:0004499|GO:0006805|GO:0016021|GO:0031227|GO:0043231|GO:0050660|GO:0050661	dimethylaniline monooxygenase [N-oxide-forming] 4	59.8951	22.7943	5.97349	4.26159	56.6806	63.1097	20.0581	25.5305	6.11427	5.83271	4.17908	4.34411
ASHGA5P010961	0.00689514	0.0298634	6.93322	up	protein_coding	NM_006714	CCDS5128.1	SMPDL3A	RefSeq	2210	chr6	+	123109970	123130864		AATTCTGGACAAGAAGCATCTTTCATGATATGGACAGGGGATAGCCCACCTCATGTTCCT	10924	Hs.486357	GO:0004767|GO:0005515|GO:0005576|GO:0005615|GO:0006685|GO:0008150|GO:0016798	acid sphingomyelinase-like phosphodiesterase 3a precursor	229.807	40.0015	7.88931	5.09578	231.186	228.428	40.975	39.028	8.06007	7.71855	5.25456	4.937
ASHGA5P040413	0.00230058	0.0181971	3.84415	up	protein_coding	NM_006472	CCDS913.1	TXNIP	RefSeq	2953	chr1	+	145438461	145442628		TCAAGAAGATCAAGTCTTTTGAGGTGGTCTTTAACGACCCTGAAAAGGTGTACGGCAGTG	10628	Hs.533977	GO:0000122|GO:0004857|GO:0005515|GO:0005634|GO:0005737|GO:0005758|GO:0005829|GO:0006351|GO:0006606|GO:0007049|GO:0009612|GO:0009749|GO:0030216|GO:0031625|GO:0032355|GO:0032570|GO:0035872|GO:0042127|GO:0042493|GO:0042542|GO:0043065|GO:0045087|GO:0048008|GO:0051592|GO:0051782|GO:0071228	thioredoxin-interacting protein	880.045	276.385	9.88461	7.94195	862.49	897.601	263.309	289.46	9.9592	9.81003	7.99807	7.88583
ASHGA5P009218	0.003961	0.0230944	5.55325	up	protein_coding	NM_033295	CCDS8332.1	CASP1	RefSeq	443	chr11	-	104896236	104905884		ATGGGTGAAGATAATGTTTCTTGGAGACATCCCACAATGGGCTCTGTTTTTATTGGAAGA	834	Hs.2490	GO:0001666|GO:0001774|GO:0004197|GO:0005515|GO:0005576|GO:0005634|GO:0005829|GO:0006508|GO:0006915|GO:0006917|GO:0006919|GO:0007165|GO:0007494|GO:0007520|GO:0007613|GO:0008656|GO:0009636|GO:0014070|GO:0016485|GO:0030324|GO:0032496|GO:0032611|GO:0033198|GO:0035872|GO:0042493|GO:0043123|GO:0045087|GO:0046010|GO:0050717|GO:0050718|GO:0071260|GO:0071310|GO:0072557	caspase-1 isoform epsilon	2522.29	582.288	11.5082	9.03483	2517.11	2527.47	591.023	573.554	11.5817	11.4346	9.17255	8.89711
ASHGA5P029194	0.00184595	0.0165044	18.1266	up	protein_coding	ENST00000369155	CCDS936.1	HIST2H2BE	GENCODE	2223	chr1	-	149856009	149858232		CAGACTGAATAGATCTTAACTGTCTCCTACATGTGTGTTTTCAAATGTGTATAGATGCTA	8349	Hs.2178	GO:0042742|GO:0006334|GO:0005634|GO:0005622|GO:0000786|GO:0003677|GO:0043565	histone cluster 2, H2be [Source:HGNC Symbol;Acc:4760]	1988.3	142.761	11.1327	6.9527	1955.91	2020.69	145.038	140.483	11.1953	11.0702	7.1213	6.78409
ASHGA5P002750	0.0012867	0.0145442	5.41624	up	protein_coding	NM_021626	CCDS11593.1	SCPEP1	RefSeq	1952	chr17	+	55055467	55084129		ACGTCTACAATGGAGTCGAGTCTAGAATTCACACAGAGCCACCTAGTTTGTCTTTGTCAG	59342	Hs.514950	GO:0004185|GO:0005576|GO:0005829|GO:0006508|GO:0042573	retinoid-inducible serine carboxypeptidase precursor	15530.4	3952.97	14.2901	11.8528	14735.3	16325.4	3477.22	4428.71	14.2857	14.2945	11.7654	11.9402
ASHGA5P002281	0.00833713	0.0329994	2.19829	up	protein_coding	NM_024713	CCDS10034.1	C15orf29	RefSeq	2750	chr15	-	34432874	34502297	ENST00000562413	AAATTATAAATGATGGAAATATTCAAATTTTAAAACAACAATTAAGTGGATTATGGGAAC	79768	Hs.633566	GO:0005730	uncharacterized protein C15orf29	240.181	131.184	7.94471	6.80833	201.387	278.974	111.898	150.471	7.87322	8.0162	6.73223	6.88443
ASHGA5P000904	0.012607	0.04172	4.88081	up	protein_coding	NM_006498	CCDS13950.1	LGALS2	RefSeq	543	chr22	-	37966252	37976024		TCAGAGGTCAAGTTCACAGTGACCTTTGAGAGTGACAAATTCAAGGTGAAGCTGCCAGAT	3957	Hs.531776	GO:0016936|GO:0030246	galectin-2	83.5061	21.4563	6.43996	4.15284	83.2736	83.7386	17.877	25.0356	6.64312	6.23679	3.99178	4.31389
ASHGA5P004485	0.00167632	0.0160526	2.03655	up	protein_coding	ENST00000293280	CCDS11305.1	CCL23	GENCODE	625	chr17	-	34340096	34345005		ATTGGAAAATCCAGTACTTCTGGACATGCTCTGGAGGAGAAAGATTGGTCCTCAGATGAC	6368	Hs.169191	GO:0008285|GO:0006954|GO:0007186|GO:0006955|GO:0007165|GO:0006874|GO:0007267|GO:0006935|GO:0002548|GO:2001264|GO:0005576|GO:0005615|GO:0008009|GO:0008201|GO:0031726	chemokine (C-C motif) ligand 23 [Source:HGNC Symbol;Acc:10622]	186.736	110.116	7.588	6.56187	170.137	203.335	100.048	120.185	7.62982	7.54617	6.56635	6.5574
ASHGA5P030875	2.07268e-07	0.00362524	914.739	up	protein_coding	NM_001127592	CCDS44265.1	FCGR3A	RefSeq	2338	chr1	-	161511550	161519818	NM_000569, NM_000570, NM_001127593, NM_001127595, NM_001127596, NM_001244753	ACAATTGTTGCTTATGAAAGAAAGCTTTAGCTGTCTCTGTTTTGTAAGCTTTAAGCGCAA	2214	Hs.372679	GO:0005576|GO:0005886|GO:0006955|GO:0009897|GO:0016021|GO:0019864|GO:0050776	low affinity immunoglobulin gamma Fc region receptor III-A isoform b precursor	3898.59	5	12.1641	2.32688	3687.17	4110	5	5	12.1614	12.1668	2.32333	2.33044
ASHGA5P010379	0.00151261	0.0153814	42.2396	up	protein_coding	NM_002038	CCDS306.1	IFI6	RefSeq	836	chr1	-	27992571	27998724	NM_022872	TGCTCTTCACTTGCAGTGGGGTGGAGGCAGGTAAGAAAAAGTGCTCGGAGAGCTCGGACA	2537	Hs.523847	GO:0001836|GO:0005515|GO:0005739|GO:0005886|GO:0006955|GO:0016021|GO:0019221|GO:0043154|GO:0051902|GO:0060337	interferon alpha-inducible protein 6 isoform a precursor	4040.54	129.459	12.2097	6.80914	4045.5	4035.58	134.053	124.866	12.2845	12.1348	7.00565	6.61262
ASHGA5P001086	0.00109973	0.0137831	13.7326	up	protein_coding	ENST00000220478	CCDS10142.1	SCG3	GENCODE	3310	chr15	+	51973549	52013223		CCTGGAGGAAGCCAAGACAAATCTCTACATAATAGAGAATTAAGTGCAGAAAGACCTTTG	29106	Hs.232618	GO:0030168|GO:0007596|GO:0002576|GO:0005576|GO:0030141|GO:0030658	secretogranin III [Source:HGNC Symbol;Acc:13707]	65.8458	5	6.10641	2.32688	61.6766	70.015	5	5	6.2318	5.98102	2.32333	2.33044
ASHGA5P005462	0.00339112	0.0215245	2.80989	up	protein_coding	NM_002201	CCDS10345.1	ISG20	RefSeq	974	chr15	+	89182038	89198879		CAGGCTAGAGATCCTGCAGCTCCTGAAAGGCAAGCTGGTGGTGGGTCATGACCTGAAGCA	3669	Hs.459265	GO:0000175|GO:0000738|GO:0003723|GO:0005654|GO:0006364|GO:0006401|GO:0008283|GO:0008310|GO:0008859|GO:0009615|GO:0016605|GO:0019221|GO:0046872|GO:0060337	interferon-stimulated gene 20 kDa protein	277.164	118.149	8.15991	6.66939	262.779	291.548	110.097	126.201	8.2375	8.08231	6.70879	6.63
ASHGA5P055629	0.0291124	0.0705935	5.2767	up	protein_coding	NM_001032731	CCDS44982.1	OAS2	RefSeq	2123	chr12	+	113416273	113426610		AACGCTCTGAGTAAGCATTGCTGGGTGTCAGGAGAGAAAAGCCAAAGAAGCGGGTGCCAG	4939	Hs.414332	GO:0001730|GO:0001730|GO:0003725|GO:0003725|GO:0005524|GO:0005634|GO:0005737|GO:0005739|GO:0005783|GO:0005829|GO:0006139|GO:0006164|GO:0006401|GO:0006486|GO:0008270|GO:0009615|GO:0016020|GO:0018377|GO:0019221|GO:0043231|GO:0046872|GO:0048471|GO:0060333|GO:0060337	2'-5'-oligoadenylate synthase 2 isoform 3	84.6631	19.6672	6.45564	4.05601	86.1523	83.1739	23.2472	16.0872	6.68314	6.22815	4.40743	3.70458
ASHGA5P013588	0.00374755	0.0226447	8.16334	up	protein_coding	NM_138573	CCDS10288.1	NRG4	RefSeq	2195	chr15	-	76234327	76304785		CATTTTGTAGGTGCGTTGAAAACTATACAGGAGCTCGTTGTGAAGAGGTTTTTCTCCCAG	145957	Hs.732438	GO:0005576|GO:0005886|GO:0008083|GO:0016021	pro-neuregulin-4, membrane-bound isoform	220.706	32.6737	7.83454	4.80538	205.555	235.858	33.9246	31.4228	7.90218	7.76689	4.9786	4.63216
ASHGA5P009047	0.00191169	0.0167671	4.99115	up	protein_coding	NM_012410	CCDS10658.1	SEZ6L2	RefSeq	3364	chr16	-	29882479	29910585	NM_001114099	TACCTGCCAGGGCCTCCCCTTGGGCCTGAGGGAGGAGAGGAGGAGACGACGACCACCATC	26470	Hs.6314	GO:0005789|GO:0005886|GO:0016021	seizure 6-like protein 2 isoform 1 precursor	982.381	241.015	10.042	7.72266	877.223	1087.54	206.365	275.666	9.98515	10.0989	7.63854	7.80679
ASHGA5P001372	0.00153815	0.0154449	2.6706	up	protein_coding	ENST00000229332	CCDS8590.1	CLEC4A	GENCODE	1281	chr12	+	8276227	8291203		TCTCATTCTTTATTGCTTTTGTCATTTTCTTTCAAAAATATTCTCAGCTTCTTGAAAAAA	50856	Hs.504657	GO:0045087|GO:0007155|GO:0007166|GO:0005887|GO:0030246|GO:0004888	C-type lectin domain family 4, member A [Source:HGNC Symbol;Acc:13257]	37.6779	17.4967	5.30304	3.88588	32.1136	43.2422	17.2635	17.7298	5.32437	5.28172	3.93728	3.83448
ASHGA5P011929	0.0195198	0.0543944	3.54938	up	protein_coding	NM_001841	CCDS245.1	CNR2	RefSeq	1789	chr1	-	24200459	24239817		CAACACAACCCAAAGCCTTCTAGACAAGCTCAGTGGAATCTGAAGGGCCCACCCCATGGA	1269	Hs.73037	GO:0001975|GO:0004949|GO:0005886|GO:0005887|GO:0006954|GO:0006955|GO:0007187|GO:0007610|GO:0019233|GO:0030425|GO:0031234|GO:0032229|GO:0032496|GO:0033004|GO:0038171|GO:0043204|GO:0045759|GO:0050728|GO:0051001	cannabinoid receptor 2	64.0023	22.9744	6.06847	4.2409	60.3052	67.6994	18.1568	27.7919	6.20193	5.93501	4.01877	4.46304
ASHGA5P011957	0.0127981	0.0420406	4.62294	up	protein_coding	NM_015991	CCDS226.1	C1QA	RefSeq	1098	chr1	+	22963117	22966175		AGGGCAGGAGCATCCAGTTGGAGTTGACAACAGGAGGCAGAGGCATCATGGAGGGTCCCC	712	Hs.632379	GO:0005515|GO:0005576|GO:0005581|GO:0005602|GO:0006956|GO:0006958|GO:0007267|GO:0045087	complement C1q subcomponent subunit A precursor	110.506	29.3005	6.83717	4.62836	113.874	107.138	25.3378	33.2631	7.07508	6.59925	4.54436	4.71236
ASHGA5P055365	0.00538773	0.0266183	5.64112	up	protein_coding	NM_181847	CCDS8751.1	AMIGO2	RefSeq	3849	chr12	-	47469489	47473734	NM_001143668	GACACACCTTTTGTGGCGTCCACTTAATTTGTGCCTATATTTGTATGATGTCATAATTTA	347902	Hs.121520	GO:0005515|GO:0005634|GO:0005886|GO:0007156|GO:0007157|GO:0016021|GO:0043069	amphoterin-induced protein 2 precursor	75.8247	16.5835	6.30775	3.81177	72.582	79.0675	17.1017	16.0652	6.45583	6.15967	3.9209	3.70264
ASHGA5P009575	3.13128e-07	0.00362524	639.09	up	protein_coding	NM_005143	CCDS45524.1	HP	RefSeq	1461	chr16	+	72088507	72094955		ATAAATAAGGCTGTTGGAGATAAACTTCCTGAATGTGAAGCAGATGACGGCTGCCCGAAG	3240	Hs.513711	GO:0003824|GO:0005576|GO:0005615|GO:0006879|GO:0006952|GO:0010942|GO:0030492|GO:0031838|GO:0042542|GO:0051354|GO:2000296	haptoglobin isoform 1 preproprotein	4247.4	9.21274	12.2869	2.96699	4055.91	4438.89	9.43084	8.99464	12.2879	12.2858	2.9721	2.96189
ASHGA5P003738	0.00627171	0.0285861	11.481	up	protein_coding	NM_033515	CCDS34535.1	ARHGAP18	RefSeq	3503	chr6	-	129898239	130031370		GAAAAATATGAAAAGCAAGATAAGAGTACAAATGATGCTGACGTTCCTCAGGGAGTGATT	93663	Hs.486458	GO:0005096|GO:0005829|GO:0007264|GO:0051056	rho GTPase-activating protein 18	520.736	56.125	9.10347	5.5823	515.417	526.055	60.546	51.704	9.21925	8.9877	5.83744	5.32716
ASHGA5P043996	0.0151074	0.0464866	3.85672	up	protein_coding	NM_001005287	CCDS43673.1	OR2A1	RefSeq	933	chr7	+	144015217	144016150		TTACAGTTTTTTCAACCCAACACTTAACCCCCTGATTTACAGCCTGAGGAACGGAGAGGT	346528	Hs.528398		olfactory receptor 2A1/2A42	222.011	71.0314	7.83986	5.89248	224.798	219.223	56.495	85.5679	8.02392	7.6558	5.7352	6.04977
ASHGA5P050745	0.00298958	0.0204169	2.7701	up	protein_coding	NM_139266	CCDS42793.1	STAT1	RefSeq	2798	chr2	-	191840262	191878976		TGTCTGAAGTGTAAGTGAACACAGAAGAGTGACATGTTTACAAACCTCAAGCCAGCCTTG	6772	Hs.642990	GO:0000122|GO:0000979|GO:0000983|GO:0001937|GO:0002053|GO:0003340|GO:0003690|GO:0003700|GO:0003700|GO:0004871|GO:0005164|GO:0005509|GO:0005515|GO:0005634|GO:0005654|GO:0005730|GO:0005730|GO:0005737|GO:0005829|GO:0006357|GO:0006917|GO:0007259|GO:0008015|GO:0009615|GO:0016525|GO:0019048|GO:0019221|GO:0019899|GO:0030424|GO:0030425|GO:0031663|GO:0033209|GO:0034097|GO:0042803|GO:0042981|GO:0043124|GO:…	signal transducer and activator of transcription 1-alpha/beta isoform beta	5273.57	2451.83	12.6228	11.1529	4944.78	5602.35	2176.15	2727.51	12.599	12.6467	11.076	11.2299
ASHGA5P031690	0.0230336	0.0604698	9.05442	up	protein_coding	ENST00000389202	CCDS32438.1	ITGAD	GENCODE	3912	chr16	+	31404632	31437826		TTTCAATGAAACCAAGAACCCCACTTTGACTCGAAGAAAAACCCTGGGACTGGGGATTCA	3681	Hs.679163	GO:0006955|GO:0007160|GO:0016337|GO:0007229|GO:0050798|GO:0005886|GO:0008305|GO:0004872|GO:0005515|GO:0046982	integrin, alpha D [Source:HGNC Symbol;Acc:6146]	149.166	22.0561	7.26564	4.08702	142.056	156.276	14.1528	29.9594	7.3801	7.15117	3.60961	4.56442
ASHGA5P008907	0.00277694	0.0197354	6.92408	up	protein_coding	ENST00000348518	CCDS32244.1	DYX1C1	GENCODE	1887	chr15	-	55722505	55800432		TTCTTCTAAGGCCTACAGGATTATGAAGCGGCACTTAAGATTGATCCATCCAACAAAATT	161582	Hs.126403	GO:0005515	dyslexia susceptibility 1 candidate 1 [Source:HGNC Symbol;Acc:21493]	87.9895	15.6419	6.51218	3.72056	84.3366	91.6424	15.3621	15.9217	6.65694	6.36743	3.74844	3.69268
ASHGA5P051447	0.00996754	0.0365592	4.50477	up	protein_coding	NM_014831	CCDS46789.2	TRANK1	RefSeq	10499	chr3	-	36868307	36986548		TTGCTGGATCGACAGTCTCGGTCTGTTGTGGATGTCCTGAAGAGGAATAAGAACTTCAAA	9881	Hs.170999	GO:0005524|GO:0016787	TPR and ankyrin repeat-containing protein 1	59.7069	16.2643	5.95754	3.78609	49.4932	69.9205	17.9958	14.5328	5.93593	5.97916	4.00345	3.56873
ASHGA5P003074	0.000811221	0.0128206	91.7397	up	protein_coding	NM_175862	CCDS3009.1	CD86	RefSeq	2735	chr3	+	121774208	121839988	NM_001206924	AGAAGCAGCCAAAATGGATCCCCAGTGCACTATGGGACTGAGTAACATTCTCTTTGTGAT	942	Hs.171182	GO:0002224|GO:0004872|GO:0005515|GO:0005886|GO:0006955|GO:0007267|GO:0008284|GO:0009897|GO:0015026|GO:0016021|GO:0019048|GO:0031295|GO:0042110|GO:0042113|GO:0043017|GO:0043231|GO:0045086|GO:0045404|GO:0045630|GO:0045893|GO:0051607	T-lymphocyte activation antigen CD86 isoform 1 precursor	499.13	6.05177	9.0398	2.52033	481.606	516.653	5.10938	6.99416	9.12078	8.95883	2.3531	2.68756
ASHGA5P010956	0.00320033	0.0209629	8.5468	up	protein_coding	NM_001003396	CCDS34527.1	TPD52L1	RefSeq	1327	chr6	+	125474878	125584644	NM_001003395, NM_003287	CCATCAGCAAGAAGTTCGGAGACATGAGTTACTCCATTCGCCATTCCATAAGTATGCCTG	7164	Hs.591347	GO:0000086|GO:0005515|GO:0005737|GO:0006309|GO:0006917|GO:0006919|GO:0008656|GO:0042802|GO:0042803|GO:0043406|GO:0046330|GO:0046982|GO:0048471	tumor protein D53 isoform 3	54.8285	7.85927	5.84135	2.74597	46.1564	63.5007	7.05787	8.66067	5.8395	5.8432	2.57044	2.92149
ASHGA5P001458	0.00227359	0.0180849	23.8512	up	protein_coding	NM_005524	CCDS3305.1	HES1	RefSeq	1475	chr3	+	193853930	193856401		GAAAACACTGATTTTGGATGCTCTGAAGAAAGATAGCTCGCGGCATTCCAAGCTGGAGAA	3280	Hs.250666	GO:0000122|GO:0001078|GO:0001701|GO:0001889|GO:0003143|GO:0003151|GO:0003266|GO:0003281|GO:0003677|GO:0003700|GO:0005515|GO:0005634|GO:0005737|GO:0006461|GO:0007155|GO:0007219|GO:0007219|GO:0007219|GO:0007224|GO:0007262|GO:0007399|GO:0008134|GO:0008284|GO:0016477|GO:0021537|GO:0021555|GO:0021557|GO:0021558|GO:0021575|GO:0021861|GO:0021984|GO:0030324|GO:0030513|GO:0030901|GO:0031018|GO:0035019|GO:…	transcription factor HES-1	135.121	6.62857	7.12239	2.5464	120.617	149.625	8.25714	5	7.15601	7.08878	2.76237	2.33044
ASHGA5P052866	0.00174244	0.016249	29.1713	up	protein_coding	NM_004833	CCDS1181.1	AIM2	RefSeq	1485	chr1	-	159032274	159046647		ACACTGTCAAAAAATGGAGAAAAACTACAGCTGACATCTGGAGTTCATAGCACCATAAAG	9447	Hs.733411	GO:0002218|GO:0002230|GO:0003690|GO:0005634|GO:0005730|GO:0005737|GO:0005739|GO:0005829|GO:0006915|GO:0006954|GO:0006955|GO:0032088|GO:0032461|GO:0032731|GO:0033209|GO:0035458|GO:0035690|GO:0035872|GO:0044444|GO:0045087|GO:0050702|GO:0050718|GO:0051092|GO:0070269|GO:0097169|GO:2001056	interferon-inducible protein AIM2	419.186	17.765	8.78364	3.91716	400.728	437.644	19.1654	16.3646	8.86045	8.70683	4.10551	3.72882
ASHGA5P055627	0.000386369	0.0113694	32.4041	up	protein_coding	NM_002534	CCDS44980.1	OAS1	RefSeq	1470	chr12	+	113344738	113355831		TAAGAATTGGGATGGGTCCCCAGTGAGCTCCTGGATTCTGCTGGTGAGACCTCCTGCTTC	4938	Hs.524760	GO:0001730|GO:0003725|GO:0005524|GO:0005576|GO:0005634|GO:0005634|GO:0005737|GO:0005739|GO:0005783|GO:0005829|GO:0006164|GO:0008270|GO:0009615|GO:0019221|GO:0035457|GO:0045071|GO:0046872|GO:0051259|GO:0051607|GO:0060333|GO:0060337|GO:0060700	2'-5'-oligoadenylate synthase 1 isoform 2	3590.24	151.956	12.0485	7.03041	3439.99	3740.49	127.709	176.202	12.0676	12.0294	6.9336	7.12721
ASHGA5P010366	0.000316258	0.0110889	3.88489	up	protein_coding	NM_007315	CCDS2309.1	STAT1	RefSeq	4326	chr2	-	191833761	191878976		AAGACTGAGTTGATTTCTGTGTCTGAAGTTCACCCTTCTAGACTTCAGACCACAGACAAC	6772	Hs.642990	GO:0000122|GO:0000979|GO:0000983|GO:0001937|GO:0002053|GO:0003340|GO:0003690|GO:0003700|GO:0003700|GO:0004871|GO:0005164|GO:0005509|GO:0005515|GO:0005634|GO:0005654|GO:0005730|GO:0005730|GO:0005737|GO:0005829|GO:0006357|GO:0006917|GO:0007259|GO:0008015|GO:0009615|GO:0016525|GO:0019048|GO:0019221|GO:0019899|GO:0030424|GO:0030425|GO:0031663|GO:0033209|GO:0034097|GO:0042803|GO:0042981|GO:0043124|GO:…	signal transducer and activator of transcription 1-alpha/beta isoform alpha	5585.23	1853.52	12.7056	10.7477	5398.65	5771.81	1771.63	1935.4	12.7267	12.6844	10.7753	10.72
ASHGA5P002019	0.00820937	0.032729	5.25498	up	protein_coding	ENST00000251642	CCDS11416.1	DHX58	GENCODE	2617	chr17	-	40253421	40264751		CCAACTTCTCGAACTACTATAATGTCTCCAGGGATCCTGTGGTCATCAACAAAGTCTTCA	79132	Hs.55918	GO:0045087|GO:0051607|GO:0045824|GO:0045088|GO:0044419|GO:0032481|GO:0032480|GO:1900245|GO:1900246|GO:0039534|GO:0039536|GO:0005737|GO:0003677|GO:0008270|GO:0005515|GO:0005524|GO:0003676|GO:0016817|GO:0016787|GO:0008026|GO:0004386|GO:0003725|GO:0003727	DEXH (Asp-Glu-X-His) box polypeptide 58 [Source:HGNC Symbol;Acc:29517]	383.68	88.9797	8.64471	6.25102	359.111	408.25	93.1484	84.8109	8.69059	8.59883	6.46437	6.03768
ASHGA5P004963	4.47923e-05	0.00807234	97.0362	up	protein_coding	NM_014358	CCDS8594.1	CLEC4E	RefSeq	2158	chr12	-	8685900	8693558		GGAGGAGCAGGAATTCCTTTCCTACAAGAAACCTAAAATGAGAGAGTTTTTTATTGGACT	26253	Hs.236516	GO:0004872|GO:0006955|GO:0016021|GO:0030246|GO:0050715	C-type lectin domain family 4 member E	462.543	5	8.92733	2.32688	433.333	491.752	5	5	8.97137	8.8833	2.32333	2.33044
ASHGA5P054877	0.00898246	0.0344581	3.08762	up	protein_coding	NM_001079807	CCDS31574.1	PGA3	RefSeq	1396	chr11	+	60970983	60980350	NM_001079808, NM_014224	TTCCCTGTCCTACCAATAACGTAGAATAAAAACATAACCCACTGAAACAGGTTTTGTGGA	643834	Hs.601055		pepsin A preproprotein	157.78	61.747	7.34671	5.72022	152.73	162.83	58.8445	64.6495	7.4814	7.21203	5.79734	5.6431
ASHGA5P012329	0.00167593	0.0160526	7.26712	up	protein_coding	NM_032812	CCDS7132.1	PLXDC2	RefSeq	2594	chr10	+	20105371	20569115		TCAGATCGAGGAGGATACAGACCACAATTACTATATATCTCGAATATATGGTCCATCTGA	84898	Hs.658134	GO:0005515|GO:0016021	plexin domain-containing protein 2 precursor	34.6809	5	5.18827	2.32688	31.7003	37.6616	5	5	5.3055	5.07103	2.32333	2.33044
ASHGA5P026877	0.00284995	0.0199938	82.8728	up	protein_coding	NM_001002905		OR8G1	RefSeq	936	chr11	+	124120422	124135756	NM_001005198	CAGCCTGAGGAATAAAGATGTCCACGTTGCCCTGAAGAAAACGCTAGGGAAAAGAACATT	26494	Hs.448172	GO:0004930|GO:0004984|GO:0005886|GO:0007608|GO:0016021|GO:0050911	olfactory receptor 8G1	1125.32	17.4319	10.2545	3.88171	1074.49	1176.16	20.5985	14.2652	10.2877	10.2214	4.22104	3.54238
ASHGA5P008599	0.0025582	0.0190344	28.6999	up	protein_coding	ENST00000344754	CCDS13060.1	SIGLEC1	GENCODE	6720	chr20	-	3667616	3687775		TACACCTGGAGAAGGAGGCGTGTTTGTAAGCAGAGCATGGGCGAGAATTCGGTGGAGATG	6614	Hs.31869	GO:0006954|GO:0007160|GO:0016337|GO:0006897|GO:0016021|GO:0005886|GO:0005576|GO:0005515|GO:0030246	sialic acid binding Ig-like lectin 1, sialoadhesin [Source:HGNC Symbol;Acc:11127]	213.985	9.31649	7.78995	2.94698	210.058	217.913	8.19056	10.4424	7.93394	7.64595	2.74824	3.14571
ASHGA5P036893	0.0132487	0.0429716	2.46394	up	protein_coding	NM_001037335	CCDS33508.1	PRIC285	RefSeq	10002	chr20	-	62189438	62205592		AACCAACTATCGGCAGAGGATGCACCAGTTTCTCTATGAGGAGGAGGCGGCTCAGCAGCA	85441	Hs.517180	GO:0003677|GO:0003713|GO:0003723|GO:0004386|GO:0004540|GO:0005524|GO:0005654|GO:0006351|GO:0006355|GO:0008270|GO:0044255|GO:0044281	peroxisomal proliferator-activated receptor A-interacting complex 285 kDa protein isoform 1	59.2681	29.5624	5.95737	4.6564	56.4046	62.1315	27.8908	31.234	6.10477	5.80998	4.69035	4.62245
ASHGA5P008358	0.000682579	0.0124417	41.837	up	protein_coding	NM_016817	CCDS31906.1	OAS2	RefSeq	3539	chr12	+	113416273	113449528		GAAAGTGCCGACAATGCAGACACCAGGAAGTTGTGGAGCTAGGATCCATCCTATTGTCAA	4939	Hs.414332	GO:0001730|GO:0001730|GO:0003725|GO:0003725|GO:0005524|GO:0005634|GO:0005737|GO:0005739|GO:0005783|GO:0005829|GO:0006139|GO:0006164|GO:0006401|GO:0006486|GO:0008270|GO:0009615|GO:0016020|GO:0018377|GO:0019221|GO:0043231|GO:0046872|GO:0048471|GO:0060333|GO:0060337	2'-5'-oligoadenylate synthase 2 isoform 1	347.146	10.1454	8.49626	3.10955	330.854	363.438	11.0845	9.20633	8.57203	8.42049	3.22823	2.99087
ASHGA5P017753	0.000518449	0.0117007	6.68126	up	protein_coding	NM_001032409	CCDS31905.1	OAS1	RefSeq	1575	chr12	+	113344738	113357712		GATTCTGCTGACCCAGCACACTCCAGGCAGCATCCACCCCACAGGCAGAAGAGGACTGGA	4938	Hs.524760	GO:0001730|GO:0003725|GO:0005524|GO:0005576|GO:0005634|GO:0005634|GO:0005737|GO:0005739|GO:0005783|GO:0005829|GO:0006164|GO:0008270|GO:0009615|GO:0019221|GO:0035457|GO:0045071|GO:0046872|GO:0051259|GO:0051607|GO:0060333|GO:0060337|GO:0060700	2'-5'-oligoadenylate synthase 1 isoform 3	1310.59	245.302	10.4955	7.75536	1277.76	1343.43	228.352	262.252	10.5504	10.4405	7.78494	7.72577
ASHGA5P054058	2.8696e-05	0.00692142	5.20667	up	protein_coding	NM_000169	CCDS14484.1	GLA	RefSeq	1418	chrX	-	100652778	100663001		CTAGAAAATACAATGCAGATGTCATTAAAAGACTTACTTTAAAATGTTTATTTTATTGCC	2717	Hs.69089	GO:0003824|GO:0004557|GO:0004557|GO:0004557|GO:0005102|GO:0005515|GO:0005576|GO:0005576|GO:0005737|GO:0005764|GO:0005764|GO:0005794|GO:0006644|GO:0006665|GO:0006687|GO:0009311|GO:0016139|GO:0016787|GO:0016936|GO:0042803|GO:0043169|GO:0043202|GO:0044281|GO:0045019|GO:0046477|GO:0046477|GO:0046479|GO:0051001|GO:0052692	alpha-galactosidase A precursor	8012.14	2013.07	13.2458	10.8654	7674.34	8349.94	1888.6	2137.55	13.2585	13.233	10.8658	10.8651
ASHGA5P002334	0.0218621	0.0585561	7.17994	up	protein_coding	NM_003733	CCDS9211.1	OASL	RefSeq	2103	chr12	-	121458094	121477045		ATCATTGAGGATTGTGTCAGAAAACAGCTCAAAAAAGAGAGGCCCATCATCCTGGATCCG	8638	Hs.118633	GO:0001730|GO:0003677|GO:0003725|GO:0005524|GO:0005730|GO:0005737|GO:0005829|GO:0008150|GO:0009615|GO:0019221|GO:0045071|GO:0046966|GO:0060333|GO:0060337	59 kDa 2'-5'-oligoadenylate synthase-like protein isoform a	220.176	38.9419	7.79524	4.95127	170.649	269.703	25.5224	52.3615	7.63298	7.95751	4.55572	5.34683
ASHGA5P017848	0.000162382	0.00976614	2.97989	up	protein_coding	NM_033293	CCDS53704.1	CASP1	RefSeq	1112	chr11	-	104896236	104905884	NM_033294	TTATCCGTTCCATGGGTGAAGCTCCTCAGGCAGTGCAGGACAACCCAGCTATGCCCACAT	834	Hs.2490	GO:0001666|GO:0001774|GO:0004197|GO:0005515|GO:0005576|GO:0005634|GO:0005829|GO:0006508|GO:0006915|GO:0006917|GO:0006919|GO:0007165|GO:0007494|GO:0007520|GO:0007613|GO:0008656|GO:0009636|GO:0014070|GO:0016485|GO:0030324|GO:0032496|GO:0032611|GO:0033198|GO:0035872|GO:0042493|GO:0043123|GO:0045087|GO:0046010|GO:0050717|GO:0050718|GO:0071260|GO:0071310|GO:0072557	caspase-1 isoform gamma	630.595	254.774	9.38918	7.81392	571.587	689.603	230.516	279.032	9.37478	9.40359	7.79994	7.82791
ASHGA5P051701	0.000461432	0.0115727	4.37369	up	protein_coding	NM_021105	CCDS3135.1	PLSCR1	RefSeq	2228	chr3	-	146232966	146262628		GAACAAAAATCAGGAGTGTGGTAGTGGATTAGTGAAAGTCTCCTCAGGAAATCTGAAGTC	5359	Hs.130759	GO:0001077|GO:0005154|GO:0005509|GO:0005509|GO:0005515|GO:0005634|GO:0005730|GO:0005794|GO:0005829|GO:0005886|GO:0005887|GO:0006659|GO:0006915|GO:0006953|GO:0010628|GO:0017121|GO:0017124|GO:0017128|GO:0019899|GO:0030168|GO:0031012|GO:0033003|GO:0035456|GO:0042609|GO:0045071|GO:0045089|GO:0045121|GO:0045944|GO:0051607|GO:0060368|GO:2000373	phospholipid scramblase 1	4332.24	1264.78	12.3083	10.1794	4006.74	4657.74	1196.71	1332.86	12.2661	12.3505	10.197	10.1618
ASHGA5P044861	0.00207114	0.0173669	7.35146	up	protein_coding	NM_033105	CCDS6183.1	DNAJC5B	RefSeq	1398	chr8	+	66933790	67012755		AGAAGGATCTCGAAGTTATTGCACAGACTCTTGATATTGAGCCCTCAGAGAGTCCACAGT	85479	Hs.491885	GO:0006457|GO:0016020|GO:0031072|GO:0051082	dnaJ homolog subfamily C member 5B	645.696	108.404	9.42439	6.54636	633.945	657.446	104.929	111.878	9.51854	9.33024	6.63771	6.45501
ASHGA5P051720	0.0202122	0.0556761	11.7629	up	protein_coding	NM_013308	CCDS3155.1	GPR171	RefSeq	1862	chr3	-	150915618	150920988		TAATGCATAAAAGACAGGATTTTTTGTGCTACCAATTCTGGCCTTACTGGACCATAAAGT	29909	Hs.549152	GO:0004930|GO:0005886|GO:0007186|GO:0016021|GO:0045028	probable G-protein coupled receptor 171	87.944	9.02536	6.50807	2.95189	76.5834	99.3046	12.9116	5.13911	6.53193	6.4842	3.46473	2.43905
ASHGA5P021087	0.00371952	0.0225283	5.68242	up	protein_coding	NM_001164831	CCDS8387.1	FXYD6	RefSeq	1804	chr11	-	117707690	117748201		AAGGCAGCAGATCTATGGTTCAGACGCCATGGAGTTGGTGCTGGTCTTCCTCTGCAGCCT	53826	Hs.413137	GO:0003674|GO:0005216|GO:0005886|GO:0008150|GO:0016021	FXYD domain-containing ion transport regulator 6 precursor	451.533	97.2418	8.87433	6.36782	375.322	527.743	81.6643	112.819	8.75719	8.99147	6.26895	6.46671
ASHGA5P019929	0.00275816	0.0196701	2.46682	up	protein_coding	NM_001465	CCDS54848.1	FYB	RefSeq	4858	chr5	-	39105353	39219680	NM_001243093	AAGAGGAAGATGCTGATGATGGCTCCACACTACAGGTTCAAGAGAAGAGTAATACGTGGT	2533	Hs.370503	GO:0005102|GO:0005515|GO:0005634|GO:0005829|GO:0006468|GO:0006607|GO:0006955|GO:0007165|GO:0007243|GO:0008150|GO:0015629|GO:0050852	FYN-binding protein isoform 1	705.117	339.141	9.552	8.24934	677.613	732.62	319.965	358.318	9.60922	9.49477	8.28709	8.21159
ASHGA5P051979	6.19649e-06	0.00591438	183.794	up	protein_coding	NM_001657	CCDS3565.1	AREG	RefSeq	1270	chr4	+	75310852	75320726		AAACTTCGACAAGAGAATGGAAATGTACATGCTATAGCATAACTGAAGATAAAATTACAG	374	Hs.270833		amphiregulin preproprotein	860.932	5	9.84882	2.32688	810.385	911.48	5	5	9.86721	9.83044	2.32333	2.33044
ASHGA5P054662	9.71429e-06	0.00591438	9.40069	up	protein_coding	ENST00000405957	CCDS31335.1	LSP1	GENCODE	1785	chr11	+	1889902	1913493	ENST00000311604, NM_001013254, NM_001013255, NM_001242932	TCTGGGAAGAGGTATAAGTTTGTGGCCACCGGGCATGGGAAGTATGAGAAGGTGCTTGTG	4046	Hs.56729	GO:0006935|GO:0006952|GO:0005886|GO:0005794|GO:0004871	lymphocyte-specific protein 1 [Source:HGNC Symbol;Acc:6707]	2287.88	313.455	11.3613	8.12857	2172.21	2403.55	287.901	339.008	11.371	11.3517	8.12581	8.13134
ASHGA5P012957	0.0237912	0.0616592	2.67463	up	protein_coding	NM_002445	CCDS5997.1	MSR1	RefSeq	2960	chr8	-	15996825	16050300		AACACATTAAGACCAGTACAACTCACTGATCATATTAGGGCAGGGCCCTCTTAAGATCAG	4481	Hs.147635	GO:0005044|GO:0005515|GO:0005581|GO:0005829|GO:0005887|GO:0006898|GO:0010744|GO:0010886|GO:0030169|GO:0030301|GO:0031410|GO:0034362|GO:0034381|GO:0042221|GO:0042953	macrophage scavenger receptor types I and II isoform type 2	14.616	6.38412	3.95783	2.53849	14.4215	14.8104	6.43972	6.32852	4.17174	3.74392	2.47574	2.60125
ASHGA5P012737	0.0107559	0.0380664	3.67056	up	protein_coding	ENST00000380265	CCDS54777.1	HERC6	GENCODE	3781	chr4	+	89299890	89364249		TAACCACCTGATGTCAGAAAAGAAAGCATACATGCTTATGCATGAAACAATTCTGCAAAA	55008	Hs.529317	GO:0006464|GO:0042787|GO:0005634|GO:0005737|GO:0005622|GO:0005829|GO:0004842|GO:0016881	HECT and RLD domain containing E3 ubiquitin protein ligase family member 6 [Source:HGNC Symbol;Acc:26072]	20.3344	6.5015	4.39978	2.52378	16.5665	24.1022	8.003	5	4.36674	4.43283	2.71713	2.33044
ASHGA5P017849	0.00316602	0.0208382	5.57802	up	protein_coding	NM_033294	CCDS8331.1	CASP1	RefSeq	968	chr11	-	104896236	104905884		TGCCGTGGTGATAATGTTTCTTGGAGACATCCCACAATGGGCTCTGTTTTTATTGGAAGA	834	Hs.2490	GO:0001666|GO:0001774|GO:0004197|GO:0005515|GO:0005576|GO:0005634|GO:0005829|GO:0006508|GO:0006915|GO:0006917|GO:0006919|GO:0007165|GO:0007494|GO:0007520|GO:0007613|GO:0008656|GO:0009636|GO:0014070|GO:0016485|GO:0030324|GO:0032496|GO:0032611|GO:0033198|GO:0035872|GO:0042493|GO:0043123|GO:0045087|GO:0046010|GO:0050717|GO:0050718|GO:0071260|GO:0071310|GO:0072557	caspase-1 isoform delta	2502.99	574.115	11.4927	9.01294	2384.22	2621.76	584.064	564.167	11.5019	11.4835	9.1525	8.87338
ASHGA5P005331	0.00135919	0.0148205	6.38174	up	protein_coding	NM_197947	CCDS41753.1	CLEC7A	RefSeq	2622	chr12	-	10269375	10282868	NM_197948	GGTACCATGGCTATTTGGAGATCCAATTCAGGAAGCAACACATTGGAGAATGGCTACTTT	64581	Hs.143929	GO:0001846|GO:0001872|GO:0001874|GO:0001879|GO:0002238|GO:0002752|GO:0005737|GO:0006910|GO:0006911|GO:0006954|GO:0008037|GO:0008329|GO:0009756|GO:0009897|GO:0016021|GO:0016337|GO:0030246|GO:0032760|GO:0042110|GO:0042287|GO:0042832|GO:0045087|GO:0046872|GO:0050766	C-type lectin domain family 7 member A isoform a	31.0992	5	5.00083	2.32688	23.8325	38.3659	5	5	4.90221	5.09945	2.32333	2.33044
ASHGA5P003910	0.00377792	0.0227097	5.14958	up	protein_coding	NM_032199	CCDS31208.1	ARID5B	RefSeq	7948	chr10	+	63661012	63856707		AATAGCGACCATGGCGAGGATGAAGTCATTGCTGTTTCCGAAAAGGTGATTGTGAAGCTT	84159	Hs.535297	GO:0001822|GO:0001889|GO:0003677|GO:0003713|GO:0005515|GO:0005634|GO:0006351|GO:0008584|GO:0008585|GO:0009791|GO:0010761|GO:0030325|GO:0035264|GO:0044212|GO:0045444|GO:0045892|GO:0048008|GO:0048468|GO:0048644|GO:0048705|GO:0051091|GO:0060021|GO:0060325|GO:0060612|GO:0060613	AT-rich interactive domain-containing protein 5B isoform 1	152.37	35.7603	7.29829	4.93384	146.414	158.327	34.5277	36.9928	7.42657	7.17001	5.00302	4.86465
ASHGA5P034771	0.000909452	0.0130879	13.5768	up	protein_coding	ENST00000291860	CCDS12903.1	KIR3DL3	GENCODE	1691	chr19	+	55235983	55248003		AACTTAGGCTCACTGCGGTGCTGAGGGTCAATGGAACATTCCAGGCCAACTTCCCTCTGG	115653	Hs.645224	GO:0016021|GO:0005886|GO:0004872	killer cell immunoglobulin-like receptor, three domains, long cytoplasmic tail, 3 [Source:HGNC Symbol;Acc:16312]	340.062	30.3517	8.4627	4.69962	312.439	367.686	30.2188	30.4845	8.487	8.4384	4.81055	4.58869
ASHGA5P036764	0.0198578	0.0550273	2.75609	up	protein_coding	NM_015474	CCDS13288.1	SAMHD1	RefSeq	3189	chr20	-	35520226	35580246		CATGTTAGCTTCTATTGTAAGACTGCCCCCAACAGAGCAATCAGGATTACTAAAAACCAG	25939	Hs.580681	GO:0003676|GO:0003723|GO:0005622|GO:0005634|GO:0006955|GO:0008081|GO:0045087|GO:0045088|GO:0046872|GO:0051607	SAM domain and HD domain-containing protein 1	401.748	175.223	8.71627	7.25365	376.502	426.995	182.841	167.606	8.76223	8.67031	7.45777	7.04952
ASHGA5P036360	0.00918437	0.0348973	3.52168	up	protein_coding	ENST00000286201	CCDS2351.1	FZD7	GENCODE	3851	chr2	+	202899309	202903160		GATTTTTGTTTTGTTGGCTTTAAAGGTCTACCCCACTTTATCACATGTACAGATCACAAA	8324	Hs.173859	GO:0045893|GO:0007409|GO:0007420|GO:0006355|GO:0060070|GO:0030182|GO:0007166|GO:0046330|GO:0033077|GO:0060231|GO:0060054|GO:0034446|GO:0019827|GO:0071300|GO:0008406|GO:0042327|GO:0007223|GO:0001944|GO:0014834|GO:0048103|GO:0010812|GO:0035412|GO:0007199|GO:0038031|GO:0042666|GO:0035567|GO:0016021|GO:0005737|GO:0005886|GO:0016020|GO:0045177|GO:0032589|GO:0005515|GO:0004930|GO:0017147|GO:0042813|GO:…	frizzled family receptor 7 [Source:HGNC Symbol;Acc:4045]	1064.28	364.114	10.1724	8.35617	1008.99	1119.58	377.553	350.675	10.1976	10.1472	8.52962	8.18272
ASHGA5P048061	0.000154495	0.00972165	50.6585	up	protein_coding	ENST00000433765	CCDS44581.1	CHRM4	GENCODE	1468	chr11	-	46406639	46408107		TAAAAAGACCTTCCGGCACCTGCTGCTGTGCCAGTATCGGAACATCGGCACTGCCAGGTA	1132	Hs.248100	GO:0007186|GO:0007165|GO:0008283|GO:0010033|GO:0007166|GO:0007213|GO:0007197|GO:0016021|GO:0005886|GO:0030054|GO:0005624|GO:0042383|GO:0045211|GO:0005887|GO:0043025|GO:0014069|GO:0032279|GO:0043679|GO:0044424|GO:0005085|GO:0016907|GO:0005515	cholinergic receptor, muscarinic 4 [Source:HGNC Symbol;Acc:1953]	7630.33	209.224	13.1802	7.51743	7581.9	7678.76	195.194	223.254	13.2409	13.1194	7.55298	7.48189
ASHGA5P006789	0.00443335	0.0241482	2.42692	up	protein_coding	NM_002026	CCDS2399.1	FN1	RefSeq	8449	chr2	-	216225178	216300791	NM_212478	CCGAATGTAGGACAAGAAGCTCTCTCTCAGACAACCATCTCATGGGCCCCATTCCAGGAC	2335	Hs.203717	GO:0001525|GO:0002576|GO:0005201|GO:0005515|GO:0005518|GO:0005576|GO:0005576|GO:0005577|GO:0005578|GO:0005615|GO:0005793|GO:0006953|GO:0007155|GO:0007596|GO:0008201|GO:0008360|GO:0009611|GO:0016477|GO:0018149|GO:0030168|GO:0031012|GO:0031012|GO:0031012|GO:0031093|GO:0034446|GO:0050900	fibronectin isoform 3 preproprotein	114.446	57.761	6.88743	5.6083	105.005	123.886	50.9339	64.5881	6.96605	6.8088	5.57483	5.64177
ASHGA5P052844	0.00343721	0.0216273	25.3981	up	protein_coding	NM_032784	CCDS5135.1	RSPO3	RefSeq	2165	chr6	+	127440047	127518184		ACAGAAATCGGTATCAGTCAGCACTGTACACTAGAGGGTTCCATGAGATTATTGTAGACT	84870	Hs.135254	GO:0005109|GO:0005576|GO:0008201|GO:0060070|GO:0060670	R-spondin-3 precursor	170.999	7.88595	7.46007	2.79342	153.607	188.391	10.0159	5.756	7.49008	7.43006	3.06607	2.52076
ASHGA5P013370	0.00244193	0.0186425	5.85136	up	protein_coding	NM_001223	CCDS8329.1	CASP1	RefSeq	1330	chr11	-	104896236	104905884	NM_001257118, NM_001257119, NM_033292, NM_033293	TCCACACCAGATAATGTTTCTTGGAGACATCCCACAATGGGCTCTGTTTTTATTGGAAGA	834	Hs.2490	GO:0001666|GO:0001774|GO:0004197|GO:0005515|GO:0005576|GO:0005634|GO:0005829|GO:0006508|GO:0006915|GO:0006917|GO:0006919|GO:0007165|GO:0007494|GO:0007520|GO:0007613|GO:0008656|GO:0009636|GO:0014070|GO:0016485|GO:0030324|GO:0032496|GO:0032611|GO:0033198|GO:0035872|GO:0042493|GO:0043123|GO:0045087|GO:0046010|GO:0050717|GO:0050718|GO:0071260|GO:0071310|GO:0072557	caspase-1 isoform beta precursor	3498.61	771.222	12.008	9.45918	3460.47	3536.76	769.893	772.552	12.0765	11.9394	9.5651	9.35327
ASHGA5P049311	0.000598888	0.0121963	344.962	up	protein_coding	NM_001126102	CCDS45525.1	HP	RefSeq	1284	chr16	+	72088507	72094955	NM_005143	CCGAAAAGAAGACACCGAAGAGCCCTGTAGGGGTGCAGCCCATACTGAATGAACACACCT	3240	Hs.513711	GO:0003824|GO:0005576|GO:0005615|GO:0006879|GO:0006952|GO:0010942|GO:0030492|GO:0031838|GO:0042542|GO:0051354|GO:2000296	haptoglobin isoform 2 preproprotein	6040.86	24.6431	12.8311	4.40083	5773.93	6307.8	26.4251	22.861	12.8369	12.8254	4.60715	4.19451
ASHGA5P011718	8.82868e-05	0.00850935	43.8271	up	protein_coding	NM_018965	CCDS4852.1	TREM2	RefSeq	1059	chr6	-	41126245	41130922		ATGTGGAGCACAGCATCTCCAGGAGCCTCTTGGAAGGAGAAATCCCCTTCCCACCCACTT	54209	Hs.435295	GO:0004872|GO:0005576|GO:0005886|GO:0006959|GO:0007411|GO:0016021	triggering receptor expressed on myeloid cells 2 precursor	5783.79	182.277	12.7639	7.3102	5505.28	6062.29	158.989	205.565	12.7581	12.7698	7.25929	7.36111
ASHGA5P018976	0.00056217	0.0119907	5.99563	up	protein_coding	NM_144766	CCDS1376.1	RGS13	RefSeq	1538	chr1	+	192605267	192629440		TTGAAGCTTGAAAAATGAGCAGGCGGAATTGTTGGATTTGTAAGATGTGCAGAGATGAAT	6003	Hs.497220	GO:0005096|GO:0005634|GO:0005737|GO:0005829|GO:0005886|GO:0007186|GO:0038032|GO:0043547	regulator of G-protein signaling 13	28.7838	5	4.91079	2.32688	25.08	32.4877	5	5	4.97198	4.84961	2.32333	2.33044
ASHGA5P053322	0.00277576	0.0197354	115.483	up	protein_coding	NM_018295	CCDS5837.1	TMEM140	RefSeq	2072	chr7	+	134832765	134850967		GAGCTGCTAAAGGCTTACGTGATTGCAAGGGTTCAGTTCCAACCATGGTCAGAGGTGGCA	55281	Hs.521213	GO:0016021	transmembrane protein 140	1251.06	14.0932	10.4217	3.5702	1209.27	1292.85	17.1724	11.0141	10.471	10.3725	3.92856	3.21184
ASHGA5P001160	0.00749618	0.0312633	4.9249	up	protein_coding	NM_001815	CCDS12586.2	CEACAM3	RefSeq	1151	chr19	+	42300533	42315591		TTGTGAATGAAGAAGCAACTGGACAGTTCCATGTATACCAAGAAAATGCCCCAGGCCTTC	1084	Hs.11	GO:0016021	carcinoembryonic antigen-related cell adhesion molecule 3 precursor	121.599	30.4332	6.97364	4.67355	117.768	125.429	25.2704	35.5961	7.12189	6.8254	4.5389	4.8082
ASHGA5P008542	0.00054964	0.0118233	4.51354	up	protein_coding	NM_001123066	CCDS45715.1	MAPT	RefSeq	6816	chr17	+	43971747	44105699		AAGTCCAGAGAAGACCACCCCCTGCAGGGCCCAGATCTGAGAGAGGTGAACCTCCAAAAT	4137	Hs.101174	GO:0000226|GO:0001764|GO:0005200|GO:0005515|GO:0005829|GO:0005874|GO:0005875|GO:0005886|GO:0006915|GO:0006921|GO:0007628|GO:0008017|GO:0008088|GO:0010506|GO:0017124|GO:0019899|GO:0019901|GO:0030424|GO:0030426|GO:0031113|GO:0031116|GO:0032387|GO:0034185|GO:0034399|GO:0035085|GO:0045298|GO:0045773|GO:0047497|GO:0048676|GO:0048699|GO:0060632|GO:0071813	microtubule-associated protein tau isoform 6	192.565	51.5193	7.62664	5.45238	165.099	220.03	47.9599	55.0787	7.59018	7.66309	5.48804	5.41672
ASHGA5P004190	0.047613	0.0997719	2.03775	up	protein_coding	ENST00000399921	CCDS13585.1	BACH1	GENCODE	5769	chr21	+	30671736	30718469	NM_001186	TGAGAAGCTGCAAAGTGAAAAGGAGAGCTTGTTGAAGGAAAGAGATCACATTTTGTCAAC	571	Hs.154276	GO:0000122|GO:0006355|GO:0000083|GO:0000117|GO:0061418|GO:0005634|GO:0005829|GO:0003677|GO:0003700|GO:0005515|GO:0020037|GO:0043565|GO:0001078|GO:0046983	BTB and CNC homology 1, basic leucine zipper transcription factor 1 [Source:HGNC Symbol;Acc:935]	135.908	80.8072	7.13478	6.1078	133.36	138.457	82.1559	79.4585	7.29384	6.97571	6.27734	5.93826
ASHGA5P008201	0.00407837	0.0232942	15.9852	up	protein_coding	ENST00000340844	CCDS33109.1	NLRP7	GENCODE	3250	chr19	-	55434876	55458873		AACACCTACGGTTGAAGACCTATGAAACTAATTTGGAAATCAAGAAGCTGTTGGAGGAAG	199713	Hs.351118	GO:0005524	NLR family, pyrin domain containing 7 [Source:HGNC Symbol;Acc:22947]	89.025	6.53231	6.52798	2.52932	86.4326	91.6174	8.06462	5	6.68941	6.36655	2.7282	2.33044
ASHGA5P008744	0.0110716	0.0386735	4.19885	up	protein_coding	NM_212474	CCDS2400.1	FN1	RefSeq	7912	chr2	-	216225178	216300791		AATAATCAGAAGAGCGAGCCCCTGATTGGAAGGAAAAAGACAGGACAAGAAGCTCTCTCT	2335	Hs.203717	GO:0001525|GO:0002576|GO:0005201|GO:0005515|GO:0005518|GO:0005576|GO:0005576|GO:0005577|GO:0005578|GO:0005615|GO:0005793|GO:0006953|GO:0007155|GO:0007596|GO:0008201|GO:0008360|GO:0009611|GO:0016477|GO:0018149|GO:0030168|GO:0031012|GO:0031012|GO:0031012|GO:0031093|GO:0034446|GO:0050900	fibronectin isoform 6 preproprotein	30.004	8.82074	4.98732	2.91732	29.2436	30.7644	9.55461	8.08687	5.19329	4.78135	2.99358	2.84106
ASHGA5P026862	0.013439	0.0433217	2.12348	up	protein_coding	NM_032873	CCDS31694.1	UBASH3B	RefSeq	6917	chr11	+	122526397	122685187		TTATTTGAGTGGACAAAATGGGTTGCTGGGAGCACATTACCTGCATGGATACCTCCATCA	84959	Hs.444075	GO:0004725|GO:0005634|GO:0005737	ubiquitin-associated and SH3 domain-containing protein B	333.919	186.756	8.43704	7.35061	320.495	347.343	181.09	192.422	8.52539	8.34869	7.44217	7.25905
ASHGA5P010633	0.00104015	0.013579	53.9246	up	protein_coding	NM_003679	CCDS1618.1	KMO	RefSeq	5266	chr1	+	241695433	241758949		TTACATAGAGATGCGAGCACATGTCAACTCAAGCTGGTTCATTTTTCAGAAGAACATGGA	8564	Hs.409081	GO:0004502|GO:0005741|GO:0005743|GO:0005829|GO:0006569|GO:0009435|GO:0009651|GO:0016021|GO:0016174|GO:0019441|GO:0034641|GO:0044281|GO:0050660|GO:0070189	kynurenine 3-monooxygenase	343.031	7.70967	8.47874	2.72587	326.346	359.717	6.95085	8.46849	8.5513	8.40619	2.55495	2.89679
ASHGA5P009897	0.0232943	0.0609194	2.51443	up	protein_coding	NM_013376	CCDS12557.1	SERTAD1	RefSeq	1213	chr19	-	40928408	40931932		TTCTGATTGGCCGCTAGTGAGCAAGATGCTGAGCAAGGGTCTGAAGCGGAAACGGGAGGA	29950	Hs.269898	GO:0000079|GO:0005515|GO:0006351|GO:0008284|GO:0045893	SERTA domain-containing protein 1	182.653	87.6511	7.55878	6.22855	182.724	182.583	85.6763	89.626	7.73362	7.38394	6.33872	6.11838
ASHGA5P028290	0.00269275	0.0194542	5.46907	up	protein_coding	NM_006187	CCDS44981.1	OAS3	RefSeq	6646	chr12	+	113376248	113411054		TATCTACTGGACCATCAACTACAACGCCAAGGACAAGACTGTTGGAGACTTCCTGAAACA	4940	Hs.528634	GO:0001730|GO:0003725|GO:0005524|GO:0005634|GO:0005737|GO:0005829|GO:0006139|GO:0009615|GO:0019221|GO:0043231|GO:0045071|GO:0046872|GO:0051607|GO:0060333|GO:0060337|GO:0060700	2'-5'-oligoadenylate synthase 3	349.742	77.6731	8.5042	6.05291	324.913	374.571	76.2943	79.0518	8.54441	8.46399	6.17386	5.93196
ASHGA5P038797	0.00768622	0.0317019	4.03064	up	protein_coding	ENST00000296435	CCDS2762.1	CAMP	GENCODE	745	chr3	+	48264836	48266981		TGTCCAGAGAATCAAGGATTTTTTGCGGAATCTTGTACCCAGGACAGAGTCCTAGTGTGT	820	Hs.51120	GO:0042742|GO:0006952|GO:0051873|GO:0044140|GO:0050829|GO:0044130|GO:0050830|GO:0005576|GO:0042581	cathelicidin antimicrobial peptide [Source:HGNC Symbol;Acc:1472]	602.896	181.556	9.32142	7.31041	559.046	646.745	186.277	176.836	9.33847	9.30438	7.48693	7.1339
ASHGA5P003052	5.42612e-05	0.00807234	17.8735	up	protein_coding	NM_017912	CCDS47098.1	HERC6	RefSeq	3903	chr4	+	89299890	89364249		AGCTGATTCACATATAAAGATGCAGATGTCAGAAAAGAAAGCATACATGCTTATGCATGA	55008	Hs.529317	GO:0004842|GO:0005634|GO:0005737|GO:0005829|GO:0042787	probable E3 ubiquitin-protein ligase HERC6 isoform 1	87.0156	5	6.48663	2.32688	72.6204	101.411	5	5	6.4562	6.51707	2.32333	2.33044
ASHGA5P026404	0.00169193	0.0161088	13.2978	up	protein_coding	ENST00000378396	CCDS31512.1	OR5D16	GENCODE	987	chr11	+	55606227	55607214		CCCCTGATCTACAGTCTGAGAAATAAAGATGTTAAGGATGCAATCCGAAAAATAATCAAT	390144	Hs.554527	GO:0007186|GO:0016021|GO:0005886|GO:0004930|GO:0004984	olfactory receptor, family 5, subfamily D, member 16 [Source:HGNC Symbol;Acc:15283]	66.2983	5.59518	6.11689	2.38377	63.0354	69.5613	6.19037	5	6.26109	5.97268	2.4371	2.33044
ASHGA5P002265	0.000925934	0.013201	44.4268	up	protein_coding	NM_144962	CCDS43724.1	PEBP4	RefSeq	901	chr8	-	22570764	22785421		AGGAAAACAAAACTCGAGGCTCTTGGAAAATGGACAGATTTCTGAACCGTTTCCACCTGG	157310	Hs.491242	GO:0005764	phosphatidylethanolamine-binding protein 4 precursor	748.285	21.58	9.63617	4.16282	719.894	776.676	18.0185	25.1415	9.69298	9.57937	4.00613	4.3195
ASHGA5P051903	0.00440439	0.0240675	5.92852	up	protein_coding	NM_031950	CCDS3419.1	FGFBP2	RefSeq	1188	chr4	-	15961862	15964859		GGCCCTGTGCGCCTTTCTCATCAGCTTCTTCCGAGGGTGACAGGTGAAAGACCCCTACAG	83888	Hs.98785	GO:0005615|GO:0019838	fibroblast growth factor-binding protein 2 precursor	1023.4	216.219	10.1097	7.54205	958.307	1088.49	172.312	260.125	10.1193	10.1001	7.37135	7.71275
ASHGA5P051640	0.00140564	0.014957	7.13839	up	protein_coding	NM_001146106	CCDS54633.1	PARP9	RefSeq	6801	chr3	-	122250619	122283194		AGAGTTGGCTTTCAAAGAATGTACTCGACACCTTGCGGTAGGTGTCAATGCCTCATCATT	83666	Hs.518200	GO:0003950|GO:0005515|GO:0005634|GO:0005634|GO:0005737|GO:0005829|GO:0016477|GO:0060330	poly [ADP-ribose] polymerase 9 isoform c	1075.02	187.032	10.1866	7.35103	1077.96	1072.09	169.833	204.231	10.293	10.0802	7.34939	7.35267
